# Supplementary material for: Comparison of the temperature- and pressure-dependent behavior of the crystal structure of CrAs
Source: Acta Crystallogr B Struct Sci Cryst Eng Mater. 2021 Jul 23;77(Pt 4):594–604. doi: 10.1107/S2052520621005655 (PMC8337019; doi:10.1107/S2052520621005655)
Supplement: Supplementary file 1 [file b-77-00594-sup1.cif]

data_global
#=======================================================================

_audit_creation_method                   'Jana2006 Version : 25/04/2020'


# 1. PROCESSING SUMMARY (IUCr Office Use Only)

_journal_date_recd_electronic      2021-03-29
_journal_date_to_coeditor                ?
_journal_date_from_coeditor              ?
_journal_date_accepted     ?
_journal_date_printers_first             ?
_journal_date_printers_final             ?
_journal_date_proofs_out                 ?
_journal_date_proofs_in                  ?
_journal_coeditor_name                   ?
_journal_coeditor_code      XK5084
_journal_coeditor_notes
?
_journal_techeditor_code      ?
_iucr_compatibility_tag          ACTA95
_journal_paper_category      FA
_journal_techeditor_notes
?
_journal_coden_ASTM                      ?
_journal_name_full                       'Acta Crystallographica Section B'
_journal_year                            ?
_journal_volume                          ?
_journal_issue                           ?
_journal_page_first                      ?
_journal_page_last                       ?
_journal_suppl_publ_number               ?
_journal_suppl_publ_pages                ?

#=======================================================================

# 2. SUBMISSION DETAILS

_publ_contact_author_name                'Prof. Dr. Karen Friese'
_publ_contact_author_address
?
_publ_contact_author_email               'k.friese@fz-juelich.de'
_publ_contact_author_fax                 ?
_publ_contact_author_phone               ?

_publ_requested_journal                  'Acta Crystallographica Section B'
_publ_requested_category                 ?


#=======================================================================

#=======================================================================

# 4. TEXT


_publ_section_references
;
Petricek, V., Dusek, M. & Palatinus L. (2014). Z. Kristallogr. 229(5), 345-352.

Palatinus L. & Chapuis G. (2007). J. Appl. Cryst. 40, 786-790.

# enable this reference if Diamond ver. 2 was used for visualization
#Brandenburg, K. (1999). DIAMOND. Version. 2.1c.
#Crystal Impact GbR, Bonn, Germany.

# enable this reference if Diamond ver. 3 was used for visualization
#Brandenburg, K. & Putz, H. (2005). DIAMOND Version 3.
#Crystal Impact GbR, Postfach 1251, D-53002 Bonn, Germany.

# enable this reference if SIR97 was used for solving of the structure
#Altomare, A., Burla, M. C., Camalli, M., Cascarano, G., Giacovazzo, C.,
#Guagliardi, A., Moliterni, A. G. G., Polidori, G., Spagna, R. (1997).
#SIR97. A Package for Crystal Structure Solution by Direct Methods
#and Refinement, Bari, Rome, Italy.

# use this reference if SIR2002 was used for solving of the structure
#Burla, M.C., Camalli, M., Carrozzini, B., Cascarano, G., Giacovazzo, C.,
#Polidori, G., Spagna, R.
#SIR2002: the program, J. Appl. Cryst, (2003). 36, 1103


# use this reference if SIR2011 was used for solving of the structure
#Burla, M.C., Caliandro, R., Camalli, M., Carrozzini, B., Cascarano,
#G.L., Giacovazzo, C., Mallamo. M., Mazzone, A., Polidori, G., Spagna, R.
#SIR2011: a new package for crystal structure determination and refinement,
#J.Appl.Cryst. (2012) 45, 357-361

# enable this reference if bond valences were calculated
#Brown, I. D. (1996). J. Appl. Cryst. 29, 479-480.

# enable this reference if Xshape wase used for crystal shape refinement
#Stoe & Cie (1998). X-SHAPE. Stoe & Cie, Darmstadt, Germany.


# enable this reference if Flack coefficient was refined
#Flack, H. D. (1983). Acta Cryst. A39, 876-881.
;
_publ_section_figure_captions
?
_publ_section_table_legends
?

#=======================================================================

data_Synchrotron-275K
#=======================================================================

# 5. CHEMICAL DATA

_chemical_name_systematic
?
_chemical_name_common                    'CrAs'
_chemical_formula_moiety                 'As Cr'
_chemical_formula_structural             'As Cr'
_chemical_formula_analytical             ?
_chemical_formula_iupac                  ?
_chemical_formula_sum                    'As Cr'
_chemical_formula_weight                 126.9
_chemical_melting_point                  ?
_chemical_compound_source                ?
_chemical_absolute_configuration         .

#=======================================================================

# 6. CRYSTAL DATA

_symmetry_cell_setting                   orthorhombic
_symmetry_space_group_name_H-M           'P n m a'
_symmetry_space_group_name_Hall          '-P 2ac 2n'
_symmetry_Int_Tables_number              62

loop_
 _space_group_symop_id
 _space_group_symop_operation_xyz
 1   x,y,z
 2   -x+1/2,-y,z+1/2
 3   -x,y+1/2,-z
 4   x+1/2,-y+1/2,-z+1/2
 5   -x,-y,-z
 6   x+1/2,y,-z+1/2
 7   x,-y+1/2,z
 8   -x+1/2,y+1/2,z+1/2

_cell_length_a                           5.64300(10)
_cell_length_b                           3.45200(10)
_cell_length_c                           6.20200(10)
_cell_angle_alpha                        90
_cell_angle_beta                         90
_cell_angle_gamma                        90
_cell_volume                             120.813(5)

loop_
 _twin_individual_id
 _twin_individual_mass_fraction_refined
 _twin_individual_twin_matrix_11
 _twin_individual_twin_matrix_12
 _twin_individual_twin_matrix_13
 _twin_individual_twin_matrix_21
 _twin_individual_twin_matrix_22
 _twin_individual_twin_matrix_23
 _twin_individual_twin_matrix_31
 _twin_individual_twin_matrix_32
 _twin_individual_twin_matrix_33
1 1
1 0 0
0 1 0
0 0 1
2 0
1 0 0
0 -0.5 -1.556
0 0.482 -0.5
3 0
1 0 0
0 -0.5 1.556
0 -0.482 -0.5

_cell_formula_units_Z                    4

_cell_measurement_reflns_used            3780
_cell_measurement_theta_min              4.57
_cell_measurement_theta_max              41.47
_cell_measurement_temperature            275
_cell_special_details
?

_exptl_crystal_density_diffrn            6.9778
_exptl_crystal_density_meas              ?
_exptl_crystal_density_method            ?
_exptl_crystal_F_000                     228

_exptl_absorpt_coefficient_mu            10.227
_exptl_crystal_description               'irregular'
_exptl_crystal_size_max                  0.06
_exptl_crystal_size_mid                  0.05
_exptl_crystal_size_min                  0.04
_exptl_crystal_size_rad                  0.025
_exptl_crystal_colour                    'black'
_exptl_absorpt_correction_type           sphere
_exptl_absorpt_process_details
;
CrysAlisPro 1.171.40.53 (Rigaku Oxford Diffraction, 2019)
Spherical absorption correction
 using equivalent radius and absorption coefficient.
Empirical absorption correction using spherical harmonics,
 implemented in SCALE3 ABSPACK scaling algorithm.
;
_exptl_absorpt_correction_T_min          0.012
_exptl_absorpt_correction_T_max          0.045
loop_
 _exptl_crystal_face_index_h
 _exptl_crystal_face_index_k
 _exptl_crystal_face_index_l
 _exptl_crystal_face_perp_dist
 ? ? ? ?

#=======================================================================

# 7. EXPERIMENTAL DATA

_exptl_special_details                   ?

_diffrn_ambient_temperature              275
_diffrn_source                           'synchrotron'
_diffrn_source_power                     ?
_diffrn_source_voltage                   ?
_diffrn_source_current                   ?
_diffrn_radiation_type                   'synchrotron'
_diffrn_radiation_source                 'synchrotron'
_diffrn_radiation_wavelength             0.45085
_diffrn_radiation_monochromator          ?
_diffrn_measurement_device               ?
_diffrn_measurement_device_type          'esperanto-CrysAlisPro-abstract goniometer imported esperanto images'
_diffrn_detector                         'CCD plate'
_diffrn_detector_area_resol_mean         5.8140
_diffrn_measurement_method               '\w scans'
_diffrn_measurement_specimen_support     ?

_diffrn_reflns_number                    15537
_diffrn_reflns_theta_min                 3.1
_diffrn_reflns_theta_max                 41.56
_diffrn_reflns_theta_full                41.56
_diffrn_measured_fraction_theta_max      0.99
_diffrn_measured_fraction_theta_full     0.99
_diffrn_reflns_av_R_equivalents          0.0667
_diffrn_reflns_av_unetI/netI             0.0054
_diffrn_reflns_limit_h_min               -14
_diffrn_reflns_limit_h_max               16
_diffrn_reflns_limit_k_min               -10
_diffrn_reflns_limit_k_max               10
_diffrn_reflns_limit_l_min               -17
_diffrn_reflns_limit_l_max               18
_diffrn_reflns_reduction_process         ?

_diffrn_standards_number                 ?
_diffrn_standards_interval_count         ?
_diffrn_standards_interval_time          ?
_diffrn_standards_decay_%                ?
loop_
_diffrn_standard_refln_index_h
_diffrn_standard_refln_index_k
_diffrn_standard_refln_index_l
  ? ? ?

_diffrn_radiation_probe                  x-ray

#=======================================================================

# 8. REFINEMENT DATA

_refine_special_details
?

_reflns_number_total                     1718
_reflns_number_gt                        1571
_reflns_threshold_expression             'I>3\s(I)'

_refine_ls_structure_factor_coef         F
_refine_ls_R_factor_gt                   0.0191
_refine_ls_wR_factor_gt                  0.0256
_refine_ls_R_factor_all                  0.0202
_refine_ls_wR_factor_ref                 0.0259
_refine_ls_goodness_of_fit_ref           1.80
_refine_ls_goodness_of_fit_gt            1.86
_refine_ls_restrained_S_gt               ?
_refine_ls_restrained_S_all              ?
_refine_ls_number_reflns                 1718
_refine_ls_number_parameters             44
_refine_ls_number_restraints             0
_refine_ls_number_constraints            0
_refine_ls_weighting_scheme              sigma
_refine_ls_weighting_details             'w=1/(\s^2^(F)+0.0001F^2^)'
_refine_ls_hydrogen_treatment            ?
_refine_ls_shift/su_max                  0.0083
_refine_ls_shift/su_mean                 0.0021
_refine_diff_density_max                 1.02
_refine_diff_density_min                 -0.92
_refine_ls_extinction_method
 'B-C type 1 Gaussian isotropic (Becker & Coppens, 1974)'
_refine_ls_extinction_coef               2260(70)
_refine_ls_extinction_expression         ?
_refine_ls_abs_structure_details         ?
_refine_ls_abs_structure_Flack           ?
_refine_ls_abs_structure_Rogers          ?

loop_
 _atom_type_symbol
 _atom_type_scat_dispersion_real
 _atom_type_scat_dispersion_imag
 _atom_type_scat_source
 As   0.3027  0.9085
 'International Tables Vol C tables 4.2.6.8 and 6.1.1.1'
 Cr   0.1868  0.2657
 'International Tables Vol C tables 4.2.6.8 and 6.1.1.1'

_computing_data_collection
 'CrysAlisPro 1.171.40.53 (Rigaku OD, 2019)'
_computing_cell_refinement
 'CrysAlisPro 1.171.40.53 (Rigaku OD, 2019)'
_computing_data_reduction
 'CrysAlisPro 1.171.40.53 (Rigaku OD, 2019)'
_computing_structure_solution            ?
_computing_structure_refinement          ?
_computing_molecular_graphics            ?
_computing_publication_material          ?

loop_
 _restr_distance_atom_site_label_1
 _restr_distance_site_symmetry_1
 _restr_distance_atom_site_label_2
 _restr_distance_site_symmetry_2
 _restr_distance_target
 _restr_distance_target_weight_param
 ? ? ? ? ? ?

loop_
 _restr_angle_atom_site_label_1
 _restr_angle_site_symmetry_1
 _restr_angle_atom_site_label_2
 _restr_angle_site_symmetry_2
 _restr_angle_atom_site_label_3
 _restr_angle_site_symmetry_3
 _restr_angle_target
 _restr_angle_target_weight_param
 ? ? ? ? ? ? ? ?

loop_
 _restr_torsion_atom_site_label_1
 _restr_torsion_site_symmetry_1
 _restr_torsion_atom_site_label_2
 _restr_torsion_site_symmetry_2
 _restr_torsion_atom_site_label_3
 _restr_torsion_site_symmetry_3
 _restr_torsion_atom_site_label_4
 _restr_torsion_site_symmetry_4
 _restr_torsion_angle_target
 _restr_torsion_weight_param
 ? ? ? ? ? ? ? ? ? ?

loop_
 _restr_equal_distance_atom_site_label_1
 _restr_equal_distance_site_symmetry_1
 _restr_equal_distance_atom_site_label_2
 _restr_equal_distance_site_symmetry_2
 _restr_equal_distance_class_class_id
 _restr_equal_distance_class_target_weight_param
 ? ? ? ? ? ?

loop_
 _restr_equal_angle_atom_site_label_1
 _restr_equal_angle_site_symmetry_1
 _restr_equal_angle_atom_site_label_2
 _restr_equal_angle_site_symmetry_2
 _restr_equal_angle_atom_site_label_3
 _restr_equal_angle_site_symmetry_3
 _restr_equal_angle_class_class_id
 _restr_equal_angle_class_target_weight_param
 ? ? ? ? ? ? ? ?

loop_
 _restr_equal_torsion_atom_site_label_1
 _restr_equal_torsion_site_symmetry_1
 _restr_equal_torsion_atom_site_label_2
 _restr_equal_torsion_site_symmetry_2
 _restr_equal_torsion_atom_site_label_3
 _restr_equal_torsion_site_symmetry_3
 _restr_equal_torsion_atom_site_label_4
 _restr_equal_torsion_site_symmetry_4
 _restr_equal_torsion_class_class_id
 _restr_equal_torsion_class_target_weight_param
 ? ? ? ? ? ? ? ? ? ?


#=======================================================================

# 9. ATOMIC COORDINATES AND DISPLACEMENT PARAMETERS

loop_
 _atom_site_label
 _atom_site_type_symbol
 _atom_site_fract_x
 _atom_site_fract_y
 _atom_site_fract_z
 _atom_site_adp_type
 _atom_site_U_iso_or_equiv
 _atom_site_site_symmetry_multiplicity
 _atom_site_occupancy
 _atom_site_calc_flag
 _atom_site_refinement_flags
 _atom_site_disorder_assembly
 _atom_site_disorder_group
  As1 As 0.20146(7) 0.25 0.57616(6) Uani 0.01902(14) 4 1 d . . .
  Cr1 Cr 0.00654(10) 0.25 0.20043(9) Uani 0.01937(17) 4 1 d . . .

loop_
 _atom_site_aniso_label
 _atom_site_aniso_type_symbol
 _atom_site_aniso_U_11
 _atom_site_aniso_U_22
 _atom_site_aniso_U_33
 _atom_site_aniso_U_12
 _atom_site_aniso_U_13
 _atom_site_aniso_U_23
 As1 As 0.0195(2) 0.0184(3) 0.0192(2) 0 0.00063(8) 0
 Cr1 Cr 0.0183(3) 0.0208(3) 0.0190(3) 0 0.00061(19) 0

loop_
 _jana_atom_site_ADP_C_label
 _jana_atom_site_ADP_C_type_symbol
 _jana_atom_site_ADP_C_111
 _jana_atom_site_ADP_C_112
 _jana_atom_site_ADP_C_113
 _jana_atom_site_ADP_C_122
 _jana_atom_site_ADP_C_123
 _jana_atom_site_ADP_C_133
 _jana_atom_site_ADP_C_222
 _jana_atom_site_ADP_C_223
 _jana_atom_site_ADP_C_233
 _jana_atom_site_ADP_C_333
 As1 As 0.00035(16) 0 0.00003(6) 0.00003(16) 0 0.00012(6) 0 -0.00046(14)
 0 -0.00002(12)
 Cr1 Cr 0.0003(2) 0 0.00001(9) 0.0001(2) 0 0.00008(9) 0 0.0000(2) 0
 0.00014(19)

loop_
 _jana_atom_site_ADP_D_label
 _jana_atom_site_ADP_D_type_symbol
 _jana_atom_site_ADP_D_1111
 _jana_atom_site_ADP_D_1112
 _jana_atom_site_ADP_D_1113
 _jana_atom_site_ADP_D_1122
 _jana_atom_site_ADP_D_1123
 _jana_atom_site_ADP_D_1133
 _jana_atom_site_ADP_D_1222
 _jana_atom_site_ADP_D_1223
 _jana_atom_site_ADP_D_1233
 _jana_atom_site_ADP_D_1333
 _jana_atom_site_ADP_D_2222
 _jana_atom_site_ADP_D_2223
 _jana_atom_site_ADP_D_2233
 _jana_atom_site_ADP_D_2333
 _jana_atom_site_ADP_D_3333
 As1 As 0.0071(3) 0 0.00002(6) 0.0057(2) 0 0.00178(6) 0 0.00001(6)
 0 0.00002(5) 0.043(2) 0 0.00514(16) 0 0.0053(2)
 Cr1 Cr 0.0072(4) 0 0.00035(12) 0.0055(2) 0 0.00183(7) 0 0.00035(11)
 0 0.00022(11) 0.039(3) 0 0.0047(2) 0 0.0053(3)

loop_
 _jana_atom_site_ADP_E_label
 _jana_atom_site_ADP_E_type_symbol
 _jana_atom_site_ADP_E_11111
 _jana_atom_site_ADP_E_11112
 _jana_atom_site_ADP_E_11113
 _jana_atom_site_ADP_E_11122
 _jana_atom_site_ADP_E_11123
 _jana_atom_site_ADP_E_11133
 _jana_atom_site_ADP_E_11222
 _jana_atom_site_ADP_E_11223
 _jana_atom_site_ADP_E_11233
 _jana_atom_site_ADP_E_11333
 _jana_atom_site_ADP_E_12222
 _jana_atom_site_ADP_E_12223
 _jana_atom_site_ADP_E_12233
 _jana_atom_site_ADP_E_12333
 _jana_atom_site_ADP_E_13333
 _jana_atom_site_ADP_E_22222
 _jana_atom_site_ADP_E_22223
 _jana_atom_site_ADP_E_22233
 _jana_atom_site_ADP_E_22333
 _jana_atom_site_ADP_E_23333
 _jana_atom_site_ADP_E_33333
 ? ? ? ? ? ? ? ? ? ? ? ? ? ? ? ? ? ? ? ? ? ? ?

loop_
 _jana_atom_site_ADP_F_label
 _jana_atom_site_ADP_F_type_symbol
 _jana_atom_site_ADP_F_111111
 _jana_atom_site_ADP_F_111112
 _jana_atom_site_ADP_F_111113
 _jana_atom_site_ADP_F_111122
 _jana_atom_site_ADP_F_111123
 _jana_atom_site_ADP_F_111133
 _jana_atom_site_ADP_F_111222
 _jana_atom_site_ADP_F_111223
 _jana_atom_site_ADP_F_111233
 _jana_atom_site_ADP_F_111333
 _jana_atom_site_ADP_F_112222
 _jana_atom_site_ADP_F_112223
 _jana_atom_site_ADP_F_112233
 _jana_atom_site_ADP_F_112333
 _jana_atom_site_ADP_F_113333
 _jana_atom_site_ADP_F_122222
 _jana_atom_site_ADP_F_122223
 _jana_atom_site_ADP_F_122233
 _jana_atom_site_ADP_F_122333
 _jana_atom_site_ADP_F_123333
 _jana_atom_site_ADP_F_133333
 _jana_atom_site_ADP_F_222222
 _jana_atom_site_ADP_F_222223
 _jana_atom_site_ADP_F_222233
 _jana_atom_site_ADP_F_222333
 _jana_atom_site_ADP_F_223333
 _jana_atom_site_ADP_F_233333
 _jana_atom_site_ADP_F_333333
 ? ? ? ? ? ? ? ? ? ? ? ? ? ? ? ? ? ? ? ? ? ? ? ? ? ? ? ? ? ?


#=======================================================================

# 10. MOLECULAR GEOMETRY


loop_
 _geom_bond_atom_site_label_1
 _geom_bond_atom_site_label_2
 _geom_bond_site_symmetry_1
 _geom_bond_site_symmetry_2
 _geom_bond_distance
 _geom_bond_publ_flag
  As1 As1 . 1_545 3.4520(2) ?
  As1 As1 . 1_565 3.4520(2) ?
  As1 As1 . 2_554 3.5910(4) ?
  As1 As1 . 2_555 3.5910(4) ?
  As1 As1 . 2_564 3.5910(4) ?
  As1 As1 . 2_565 3.5910(4) ?
  As1 As1 . 3_546 3.0068(4) ?
  As1 As1 . 3_556 3.0068(4) ?
  As1 As1 . 4_456 3.5512(5) ?
  As1 As1 . 4_556 3.5512(5) ?
  As1 Cr1 . . 2.5768(7) ?
  As1 Cr1 . 2_555 2.5076(5) ?
  As1 Cr1 . 2_565 2.5076(5) ?
  As1 Cr1 . 3_546 2.5053(5) ?
  As1 Cr1 . 3_556 2.5053(5) ?
  As1 Cr1 . 4_555 2.4303(7) ?
  Cr1 Cr1 . 1_545 3.4520(2) ?
  Cr1 Cr1 . 1_565 3.4520(2) ?
  Cr1 Cr1 . 3_545 3.0274(7) ?
  Cr1 Cr1 . 3_555 3.0274(7) ?
  Cr1 Cr1 . 4_455 2.8877(8) ?
  Cr1 Cr1 . 4_555 2.8877(8) ?

loop_
 _geom_angle_atom_site_label_1
 _geom_angle_atom_site_label_2
 _geom_angle_atom_site_label_3
 _geom_angle_site_symmetry_1
 _geom_angle_site_symmetry_2
 _geom_angle_site_symmetry_3
 _geom_angle
 _geom_angle_publ_flag
  As1 As1 As1 1_545 . 1_565 180 ?
  As1 As1 As1 1_545 . 2_554 61.273(7) ?
  As1 As1 As1 1_545 . 2_555 61.273(7) ?
  As1 As1 As1 1_545 . 2_564 118.727(11) ?
  As1 As1 As1 1_545 . 2_565 118.727(11) ?
  As1 As1 As1 1_545 . 3_546 54.968(8) ?
  As1 As1 As1 1_545 . 3_556 125.032(12) ?
  As1 As1 As1 1_545 . 4_456 90.000(8) ?
  As1 As1 As1 1_545 . 4_556 90.000(8) ?
  As1 As1 Cr1 1_545 . . 90.000(8) ?
  As1 As1 Cr1 1_545 . 2_555 46.504(11) ?
  As1 As1 Cr1 1_545 . 2_565 133.496(16) ?
  As1 As1 Cr1 1_545 . 3_546 46.454(11) ?
  As1 As1 Cr1 1_545 . 3_556 133.546(16) ?
  As1 As1 Cr1 1_545 . 4_555 90.000(8) ?
  As1 As1 As1 1_565 . 2_554 118.727(11) ?
  As1 As1 As1 1_565 . 2_555 118.727(11) ?
  As1 As1 As1 1_565 . 2_564 61.273(7) ?
  As1 As1 As1 1_565 . 2_565 61.273(7) ?
  As1 As1 As1 1_565 . 3_546 125.032(12) ?
  As1 As1 As1 1_565 . 3_556 54.968(8) ?
  As1 As1 As1 1_565 . 4_456 90.000(8) ?
  As1 As1 As1 1_565 . 4_556 90.000(8) ?
  As1 As1 Cr1 1_565 . . 90.000(8) ?
  As1 As1 Cr1 1_565 . 2_555 133.496(16) ?
  As1 As1 Cr1 1_565 . 2_565 46.504(11) ?
  As1 As1 Cr1 1_565 . 3_546 133.546(16) ?
  As1 As1 Cr1 1_565 . 3_556 46.454(11) ?
  As1 As1 Cr1 1_565 . 4_555 90.000(8) ?
  As1 As1 As1 2_554 . 2_555 119.434(6) ?
  As1 As1 As1 2_554 . 2_564 57.455(7) ?
  As1 As1 As1 2_554 . 2_565 162.449(14) ?
  As1 As1 As1 2_554 . 3_546 64.415(10) ?
  As1 As1 As1 2_554 . 3_556 96.890(12) ?
  As1 As1 As1 2_554 . 4_456 130.209(11) ?
  As1 As1 As1 2_554 . 4_556 113.775(12) ?
  As1 As1 Cr1 2_554 . . 44.291(12) ?
  As1 As1 Cr1 2_554 . 2_555 80.465(14) ?
  As1 As1 Cr1 2_554 . 2_565 119.736(18) ?
  As1 As1 Cr1 2_554 . 3_546 102.588(12) ?
  As1 As1 Cr1 2_554 . 3_556 151.666(18) ?
  As1 As1 Cr1 2_554 . 4_555 44.144(12) ?
  As1 As1 As1 2_555 . 2_564 162.449(14) ?
  As1 As1 As1 2_555 . 2_565 57.455(7) ?
  As1 As1 As1 2_555 . 3_546 96.359(9) ?
  As1 As1 As1 2_555 . 3_556 131.496(14) ?
  As1 As1 As1 2_555 . 4_456 66.225(10) ?
  As1 As1 As1 2_555 . 4_556 49.791(8) ?
  As1 As1 Cr1 2_555 . . 147.784(9) ?
  As1 As1 Cr1 2_555 . 2_555 45.854(15) ?
  As1 As1 Cr1 2_555 . 2_565 88.003(15) ?
  As1 As1 Cr1 2_555 . 3_546 42.502(15) ?
  As1 As1 Cr1 2_555 . 3_556 85.699(15) ?
  As1 As1 Cr1 2_555 . 4_555 120.096(17) ?
  As1 As1 As1 2_564 . 2_565 119.434(6) ?
  As1 As1 As1 2_564 . 3_546 96.890(12) ?
  As1 As1 As1 2_564 . 3_556 64.415(10) ?
  As1 As1 As1 2_564 . 4_456 130.209(11) ?
  As1 As1 As1 2_564 . 4_556 113.775(12) ?
  As1 As1 Cr1 2_564 . . 44.291(12) ?
  As1 As1 Cr1 2_564 . 2_555 119.736(18) ?
  As1 As1 Cr1 2_564 . 2_565 80.465(14) ?
  As1 As1 Cr1 2_564 . 3_546 151.666(18) ?
  As1 As1 Cr1 2_564 . 3_556 102.588(12) ?
  As1 As1 Cr1 2_564 . 4_555 44.144(12) ?
  As1 As1 As1 2_565 . 3_546 131.496(14) ?
  As1 As1 As1 2_565 . 3_556 96.359(9) ?
  As1 As1 As1 2_565 . 4_456 66.225(10) ?
  As1 As1 As1 2_565 . 4_556 49.791(8) ?
  As1 As1 Cr1 2_565 . . 147.784(9) ?
  As1 As1 Cr1 2_565 . 2_555 88.003(15) ?
  As1 As1 Cr1 2_565 . 2_565 45.854(15) ?
  As1 As1 Cr1 2_565 . 3_546 85.699(15) ?
  As1 As1 Cr1 2_565 . 3_556 42.502(15) ?
  As1 As1 Cr1 2_565 . 4_555 120.096(17) ?
  As1 As1 As1 3_546 . 3_556 70.063(10) ?
  As1 As1 As1 3_546 . 4_456 65.794(10) ?
  As1 As1 As1 3_546 . 4_556 142.332(7) ?
  As1 As1 Cr1 3_546 . . 52.636(12) ?
  As1 As1 Cr1 3_546 . 2_555 101.439(10) ?
  As1 As1 Cr1 3_546 . 2_565 171.318(14) ?
  As1 As1 Cr1 3_546 . 3_546 54.832(15) ?
  As1 As1 Cr1 3_546 . 3_556 102.413(18) ?
  As1 As1 Cr1 3_546 . 4_555 108.295(16) ?
  As1 As1 As1 3_556 . 4_456 65.794(10) ?
  As1 As1 As1 3_556 . 4_556 142.332(7) ?
  As1 As1 Cr1 3_556 . . 52.636(12) ?
  As1 As1 Cr1 3_556 . 2_555 171.318(14) ?
  As1 As1 Cr1 3_556 . 2_565 101.439(10) ?
  As1 As1 Cr1 3_556 . 3_546 102.413(18) ?
  As1 As1 Cr1 3_556 . 3_556 54.832(15) ?
  As1 As1 Cr1 3_556 . 4_555 108.295(16) ?
  As1 As1 As1 4_456 . 4_556 105.222(12) ?
  As1 As1 Cr1 4_456 . . 102.121(18) ?
  As1 As1 Cr1 4_456 . 2_555 109.600(16) ?
  As1 As1 Cr1 4_456 . 2_565 109.600(16) ?
  As1 As1 Cr1 4_456 . 3_546 44.922(11) ?
  As1 As1 Cr1 4_456 . 3_556 44.922(11) ?
  As1 As1 Cr1 4_456 . 4_555 172.49(2) ?
  As1 As1 Cr1 4_556 . . 152.657(19) ?
  As1 As1 Cr1 4_556 . 2_555 44.869(11) ?
  As1 As1 Cr1 4_556 . 2_565 44.869(11) ?
  As1 As1 Cr1 4_556 . 3_546 92.086(17) ?
  As1 As1 Cr1 4_556 . 3_556 92.086(17) ?
  As1 As1 Cr1 4_556 . 4_555 82.286(18) ?
  Cr1 As1 Cr1 . . 2_555 123.948(17) ?
  Cr1 As1 Cr1 . . 2_565 123.948(17) ?
  Cr1 As1 Cr1 . . 3_546 107.468(19) ?
  Cr1 As1 Cr1 . . 3_556 107.468(19) ?
  Cr1 As1 Cr1 . . 4_555 70.37(2) ?
  Cr1 As1 Cr1 2_555 . 2_565 86.991(17) ?
  Cr1 As1 Cr1 2_555 . 3_546 70.346(17) ?
  Cr1 As1 Cr1 2_555 . 3_556 127.74(2) ?
  Cr1 As1 Cr1 2_555 . 4_555 75.610(19) ?
  Cr1 As1 Cr1 2_565 . 3_546 127.74(2) ?
  Cr1 As1 Cr1 2_565 . 3_556 70.346(17) ?
  Cr1 As1 Cr1 2_565 . 4_555 75.610(19) ?
  Cr1 As1 Cr1 3_546 . 3_556 87.091(17) ?
  Cr1 As1 Cr1 3_546 . 4_555 136.240(11) ?
  Cr1 As1 Cr1 3_556 . 4_555 136.240(11) ?
  As1 Cr1 As1 . . 2_554 89.855(19) ?
  As1 Cr1 As1 . . 2_564 89.855(19) ?
  As1 Cr1 As1 . . 3_546 72.532(17) ?
  As1 Cr1 As1 . . 3_556 72.532(17) ?
  As1 Cr1 As1 . . 4_455 160.16(3) ?
  As1 Cr1 Cr1 . . 1_545 90.000(13) ?
  As1 Cr1 Cr1 . . 1_565 90.000(13) ?
  As1 Cr1 Cr1 . . 3_545 138.855(16) ?
  As1 Cr1 Cr1 . . 3_555 138.855(16) ?
  As1 Cr1 Cr1 . . 4_455 102.97(2) ?
  As1 Cr1 Cr1 . . 4_555 52.439(18) ?
  As1 Cr1 As1 2_554 . 2_564 86.99(2) ?
  As1 Cr1 As1 2_554 . 3_546 90.209(9) ?
  As1 Cr1 As1 2_554 . 3_556 162.18(3) ?
  As1 Cr1 As1 2_554 . 4_455 104.39(2) ?
  As1 Cr1 Cr1 2_554 . 1_545 46.504(11) ?
  As1 Cr1 Cr1 2_554 . 1_565 133.50(2) ?
  As1 Cr1 Cr1 2_554 . 3_545 51.039(15) ?
  As1 Cr1 Cr1 2_554 . 3_555 98.98(2) ?
  As1 Cr1 Cr1 2_554 . 4_455 135.029(12) ?
  As1 Cr1 Cr1 2_554 . 4_555 54.789(15) ?
  As1 Cr1 As1 2_564 . 3_546 162.18(3) ?
  As1 Cr1 As1 2_564 . 3_556 90.209(9) ?
  As1 Cr1 As1 2_564 . 4_455 104.39(2) ?
  As1 Cr1 Cr1 2_564 . 1_545 133.50(2) ?
  As1 Cr1 Cr1 2_564 . 1_565 46.504(11) ?
  As1 Cr1 Cr1 2_564 . 3_545 98.98(2) ?
  As1 Cr1 Cr1 2_564 . 3_555 51.039(15) ?
  As1 Cr1 Cr1 2_564 . 4_455 135.029(12) ?
  As1 Cr1 Cr1 2_564 . 4_555 54.789(15) ?
  As1 Cr1 As1 3_546 . 3_556 87.09(2) ?
  As1 Cr1 As1 3_546 . 4_455 93.35(2) ?
  As1 Cr1 Cr1 3_546 . 1_545 46.454(11) ?
  As1 Cr1 Cr1 3_546 . 1_565 133.55(2) ?
  As1 Cr1 Cr1 3_546 . 3_545 92.865(13) ?
  As1 Cr1 Cr1 3_546 . 3_555 146.67(3) ?
  As1 Cr1 Cr1 3_546 . 4_455 54.864(15) ?
  As1 Cr1 Cr1 3_546 . 4_555 109.88(2) ?
  As1 Cr1 As1 3_556 . 4_455 93.35(2) ?
  As1 Cr1 Cr1 3_556 . 1_545 133.55(2) ?
  As1 Cr1 Cr1 3_556 . 1_565 46.454(11) ?
  As1 Cr1 Cr1 3_556 . 3_545 146.67(3) ?
  As1 Cr1 Cr1 3_556 . 3_555 92.865(13) ?
  As1 Cr1 Cr1 3_556 . 4_455 54.864(15) ?
  As1 Cr1 Cr1 3_556 . 4_555 109.88(2) ?
  As1 Cr1 Cr1 4_455 . 1_545 90.000(14) ?
  As1 Cr1 Cr1 4_455 . 1_565 90.000(14) ?
  As1 Cr1 Cr1 4_455 . 3_545 53.351(15) ?
  As1 Cr1 Cr1 4_455 . 3_555 53.351(15) ?
  As1 Cr1 Cr1 4_455 . 4_455 57.190(19) ?
  As1 Cr1 Cr1 4_455 . 4_555 147.40(3) ?
  Cr1 Cr1 Cr1 1_545 . 1_565 180 ?
  Cr1 Cr1 Cr1 1_545 . 3_545 55.242(12) ?
  Cr1 Cr1 Cr1 1_545 . 3_555 124.758(19) ?
  Cr1 Cr1 Cr1 1_545 . 4_455 90.000(14) ?
  Cr1 Cr1 Cr1 1_545 . 4_555 90.000(14) ?
  Cr1 Cr1 Cr1 1_565 . 3_545 124.758(19) ?
  Cr1 Cr1 Cr1 1_565 . 3_555 55.242(12) ?
  Cr1 Cr1 Cr1 1_565 . 4_455 90.000(14) ?
  Cr1 Cr1 Cr1 1_565 . 4_555 90.000(14) ?
  Cr1 Cr1 Cr1 3_545 . 3_555 69.517(15) ?
  Cr1 Cr1 Cr1 3_545 . 4_455 98.69(2) ?
  Cr1 Cr1 Cr1 3_545 . 4_555 101.46(2) ?
  Cr1 Cr1 Cr1 3_555 . 4_455 98.69(2) ?
  Cr1 Cr1 Cr1 3_555 . 4_555 101.46(2) ?
  Cr1 Cr1 Cr1 4_455 . 4_555 155.41(3) ?

loop_
 _geom_torsion_atom_site_label_1
 _geom_torsion_atom_site_label_2
 _geom_torsion_atom_site_label_3
 _geom_torsion_atom_site_label_4
 _geom_torsion_site_symmetry_1
 _geom_torsion_site_symmetry_2
 _geom_torsion_site_symmetry_3
 _geom_torsion_site_symmetry_4
 _geom_torsion
 _geom_torsion_publ_flag
 ? ? ? ? ? ? ? ? ? ?

loop_
 _geom_hbond_atom_site_label_D
 _geom_hbond_atom_site_label_H
 _geom_hbond_atom_site_label_A
 _geom_hbond_site_symmetry_D
 _geom_hbond_site_symmetry_H
 _geom_hbond_site_symmetry_A
 _geom_hbond_distance_DH
 _geom_hbond_distance_HA
 _geom_hbond_distance_DA
 _geom_hbond_angle_DHA
 _geom_hbond_publ_flag
 ? ? ? ? ? ? ? ? ? ? ?


#=======================================================================

# 11. STRUCTURE-FACTOR LIST

loop_
 _refln_index_h
 _refln_index_k
 _refln_index_l
 _refln_F_squared_calc
 _refln_F_squared_meas
 _refln_F_squared_sigma
 _refln_observed_status
 ? ? ? ? ? ? ?

loop_
 _twin_refln_datum_id
 _twin_refln_individual_id
 _twin_refln_index_h
 _twin_refln_index_k
 _twin_refln_index_l
 _twin_refln_F_squared_calc
 _twin_refln_F_squared_meas
 _twin_refln_F_squared_sigma
 _twin_refln_include_status
         1    3   2   0   0   158.26   167.03     1.47 o
         1    2   2   0   0   158.26   167.03     1.47 o
         1    1   2   0   0   158.26   167.03     1.47 o
         2    3   4   0   0  4855.94  4443.12    17.51 o
         2    2   4   0   0  4855.94  4443.12    17.51 o
         2    1   4   0   0  4855.94  4443.12    17.51 o
         3    3   6   0   0  1499.96  1425.62     5.58 o
         3    2   6   0   0  1499.96  1425.62     5.58 o
         3    1   6   0   0  1499.96  1425.62     5.58 o
         4    3   8   0   0    15.80    20.06     0.53 o
         4    2   8   0   0    15.80    20.06     0.53 o
         4    1   8   0   0    15.80    20.06     0.53 o
         5    3  10   0   0   851.66   809.06     5.40 o
         5    2  10   0   0   851.66   809.06     5.40 o
         5    1  10   0   0   851.66   809.06     5.40 o
         6    3  12   0   0     2.30     2.11     0.55 o
         6    2  12   0   0     2.30     2.11     0.55 o
         6    1  12   0   0     2.30     2.11     0.55 o
         7    3  14   0   0    74.94    77.75     1.28 o
         7    2  14   0   0    74.94    77.75     1.28 o
         7    1  14   0   0    74.94    77.75     1.28 o
         8    3  16   0   0    18.01    19.36     0.84 o
         8    2  16   0   0    18.01    19.36     0.84 o
         8    1  16   0   0    18.01    19.36     0.84 o
         9    1   2   1   0  3519.96  3560.03    10.45 o
        10    1   4   1   0  3115.64  3058.64     9.48 o
        11    1   6   1   0  2290.03  2130.41     6.61 o
        12    1   8   1   0   130.65   130.17     0.99 o
        13    1  10   1   0    39.98    38.91     0.62 o
        14    1  12   1   0    97.16   104.61     1.17 o
        15    1  14   1   0    10.62    10.38     0.38 o
        16    1  16   1   0    49.85    55.61     0.82 o
        17    1   0   2   0 18848.50 21050.30   102.45 o
        18    1   2   2   0   199.28   181.11     1.38 o
        19    1   4   2   0  2697.75  2688.05     8.35 o
        20    1   6   2   0   991.20   976.18     3.79 o
        21    1   8   2   0    10.55     9.66     0.29 o
        22    1  10   2   0   680.48   689.36     3.30 o
        23    1  12   2   0     2.20     2.03     0.25 o
        24    1  14   2   0    62.08    64.68     0.96 o
        25    1  16   2   0    14.64    16.85     0.55 o
        26    1   2   3   0  1131.81  1174.72     5.34 o
        27    1   4   3   0  1272.14  1246.46     4.71 o
        28    1   6   3   0  1088.69  1055.54     3.35 o
        29    1   8   3   0    72.31    73.38     0.83 o
        30    1  10   3   0    26.23    25.56     0.54 o
        31    1  12   3   0    66.96    61.31     0.87 o
        32    1  14   3   0     8.48     9.46     0.47 o
        33    1   0   4   0  3970.37  4012.42    21.79 o
        34    1   2   4   0    95.04    94.11     1.12 o
        35    1   4   4   0   780.42   750.19     3.57 o
        36    1   6   4   0   383.42   381.35     2.36 o
        37    1   8   4   0     4.04     4.14     0.36 o
        38    1  10   4   0   370.92   365.90     3.25 o
        39    1  12   4   0     2.13     2.05     0.28 o
        40    1  14   4   0    35.25    38.60     0.82 o
        41    1   2   5   0   250.53   248.70     2.05 o
        42    1   4   5   0   331.94   328.93     2.39 o
        43    1   6   5   0   361.41   400.38     3.10 o
        44    1   8   5   0    29.64    31.31     0.67 o
        45    1  10   5   0    12.06    11.19     0.37 o
        46    1  12   5   0    32.80    29.56     0.56 o
        47    1  14   5   0     5.41     5.64     0.38 o
        48    1   0   6   0   851.39   847.28     9.68 o
        49    1   2   6   0    17.95    19.82     0.53 o
        50    1   4   6   0   211.48   207.82     1.97 o
        51    1   6   6   0   123.50   136.28     1.35 o
        52    1   8   6   0     2.18     2.29     0.31 o
        53    1  10   6   0   150.73   130.25     1.73 o
        54    1  12   6   0     2.00     2.03     0.24 o
        55    1   2   7   0    60.72    55.53     0.91 o
        56    1   4   7   0    90.66    89.95     1.09 o
        57    1   6   7   0   113.38   120.35     1.38 o
        58    1   8   7   0    11.72    12.18     0.47 o
        59    1  10   7   0     3.90     4.12     0.30 o
        60    1  12   7   0    11.37    12.66     0.69 o
        61    1   0   8   0   211.12   282.94     3.66 o
        62    1   2   8   0     6.21     6.19     0.29 o
        63    1   4   8   0    54.53    56.53     0.81 o
        64    1   6   8   0    32.74    31.53     0.63 o
        65    1   8   8   0     1.82     1.97     0.26 o
        66    1  10   8   0    44.86    44.34     0.67 o
        67    1   2   9   0    16.11    16.04     0.43 o
        68    1   4   9   0    26.28    26.94     0.67 o
        69    1   6   9   0    31.41    30.06     0.69 o
        70    1   0  10   0    45.89    46.08     0.85 o
        71    1   2  10   0     3.01     3.12     0.32 o
        72    1   1   0   1    33.27    38.08     1.62 o
        73    1   2   0   1   442.27   431.17     1.59 o
        74    1   3   0   1  5936.53  5450.63    18.68 o
        75    1   4   0   1  1374.57  1293.56     4.21 o
        76    1   5   0   1  1554.94  1455.60     4.33 o
        77    1   6   0   1   182.91   169.77     1.13 o
        78    1   7   0   1  1058.00  1041.78     3.05 o
        79    1   8   0   1   185.84   182.99     1.11 o
        80    1   9   0   1     8.04     7.47     0.26 o
        81    1  10   0   1    16.56    14.04     0.39 o
        82    1  11   0   1     0.10     0.21     0.24 <
        83    1  12   0   1     2.58     2.55     0.35 o
        84    1  13   0   1    66.33    68.60     1.19 o
        85    1  14   0   1    40.99    44.47     1.03 o
        86    1  15   0   1    15.44    16.93     0.60 o
        87    1  16   0   1     0.10     0.26     0.21 <
        88    1   0   1   1   491.28   448.31     2.01 o
        89    1   1   1   1  7411.96  7783.55    18.13 o
        90    1   2   1   1  8785.54  8944.87    16.84 o
        91    1   3   1   1  1958.46  1901.56     4.54 o
        92    1   4   1   1   786.28   769.66     1.95 o
        93    1   5   1   1     0.00     0.38     0.17 <
        94    1   6   1   1   361.76   349.40     1.34 o
        95    1   7   1   1   202.45   199.38     0.86 o
        96    1   8   1   1   621.54   602.12     1.62 o
        97    1   9   1   1   349.56   345.22     1.26 o
        98    1  10   1   1    11.48    10.47     0.25 o
        99    1  11   1   1   104.80   104.53     0.89 o
       100    1  12   1   1   146.06   147.73     1.03 o
       101    1  13   1   1    41.84    43.34     0.65 o
       102    1  14   1   1    13.57    13.88     0.34 o
       103    1  15   1   1     0.08     0.12     0.16 <
       104    1  16   1   1     7.67     9.10     0.27 o
       105    1   1   2   1    31.03    27.63     0.36 o
       106    1   2   2   1   241.19   241.59     0.98 o
       107    1   3   2   1  3255.38  3190.78     6.30 o
       108    1   4   2   1   818.07   787.03     1.97 o
       109    1   5   2   1  1012.77   996.56     2.60 o
       110    1   6   2   1   124.02   121.51     0.67 o
       111    1   7   2   1   747.15   746.23     2.10 o
       112    1   8   2   1   138.50   137.44     0.89 o
       113    1   9   2   1     6.05     6.21     0.21 o
       114    1  10   2   1    13.31    12.81     0.28 o
       115    1  11   2   1     0.08     0.12     0.16 <
       116    1  12   2   1     2.05     2.29     0.19 o
       117    1  13   2   1    55.61    59.51     0.60 o
       118    1  14   2   1    34.15    34.79     0.57 o
       119    1  15   2   1    13.42    14.64     0.38 o
       120    1  16   2   1     0.06     0.16     0.19 <
       121    1   0   3   1    31.65    34.37     0.76 o
       122    1   1   3   1  2283.45  2251.85     5.71 o
       123    1   2   3   1  2445.65  2539.12     6.26 o
       124    1   3   3   1   720.46   724.64     2.37 o
       125    1   4   3   1   257.96   253.89     1.12 o
       126    1   5   3   1     0.00     0.27     0.16 <
       127    1   6   3   1   174.32   175.12     0.91 o
       128    1   7   3   1   104.67    98.57     0.61 o
       129    1   8   3   1   362.72   348.66     1.85 o
       130    1   9   3   1   214.53   225.80     1.28 o
       131    1  10   3   1     7.52     7.51     0.27 o
       132    1  11   3   1    72.01    70.87     0.57 o
       133    1  12   3   1    99.68    97.28     0.84 o
       134    1  13   3   1    29.89    29.56     0.45 o
       135    1  14   3   1     8.58     8.65     0.29 o
       136    1  15   3   1     0.04     0.03     0.20 <
       137    1   1   4   1    14.01    13.38     0.33 o
       138    1   2   4   1    65.77    67.89     0.57 o
       139    1   3   4   1   880.99   924.09     2.89 o
       140    1   4   4   1   247.04   242.28     1.03 o
       141    1   5   4   1   340.69   337.09     1.27 o
       142    1   6   4   1    45.80    45.76     0.44 o
       143    1   7   4   1   318.08   304.99     1.80 o
       144    1   8   4   1    66.07    66.96     0.67 o
       145    1   9   4   1     3.11     2.50     0.25 o
       146    1  10   4   1     7.10     7.35     0.25 o
       147    1  11   4   1     0.03     0.27     0.16 <
       148    1  12   4   1     0.96     1.09     0.18 o
       149    1  13   4   1    33.24    32.04     0.45 o
       150    1  14   4   1    19.76    20.45     0.47 o
       151    1  15   4   1     8.79     9.70     0.41 o
       152    1   0   5   1     4.42     4.44     0.37 o
       153    1   1   5   1   490.22   502.28     2.09 o
       154    1   2   5   1   541.57   531.90     2.21 o
       155    1   3   5   1   174.27   178.51     0.99 o
       156    1   4   5   1    73.50    70.92     0.55 o
       157    1   5   5   1     0.00     0.16     0.17 <
       158    1   6   5   1    63.28    67.30     0.70 o
       159    1   7   5   1    38.44    41.17     0.44 o
       160    1   8   5   1   150.93   157.61     1.09 o
       161    1   9   5   1    96.84    96.84     0.86 o
       162    1  10   5   1     2.74     2.95     0.21 o
       163    1  11   5   1    37.47    35.77     0.50 o
       164    1  12   5   1    47.31    43.89     0.46 o
       165    1  13   5   1    15.52    15.87     0.33 o
       166    1  14   5   1     3.31     3.71     0.28 o
       167    1   1   6   1     2.65     2.78     0.29 o
       168    1   2   6   1    14.59    16.05     0.39 o
       169    1   3   6   1   214.34   234.98     1.49 o
       170    1   4   6   1    65.39    66.75     0.64 o
       171    1   5   6   1    96.78   102.45     0.77 o
       172    1   6   6   1    14.53    15.20     0.33 o
       173    1   7   6   1   111.56   115.46     1.13 o
       174    1   8   6   1    24.79    26.28     0.49 o
       175    1   9   6   1     1.58     1.41     0.18 o
       176    1  10   6   1     2.52     2.82     0.20 o
       177    1  11   6   1     0.01     0.16     0.17 <
       178    1  12   6   1     0.21     0.20     0.16 <
       179    1  13   6   1    14.29    15.19     0.35 o
       180    1   0   7   1     1.44     1.40     0.27 o
       181    1   1   7   1   115.58   124.23     1.09 o
       182    1   2   7   1   134.59   140.55     1.03 o
       183    1   3   7   1    44.88    45.25     0.59 o
       184    1   4   7   1    19.84    18.56     0.34 o
       185    1   5   7   1     0.00     0.03     0.18 <
       186    1   6   7   1    18.04    18.23     0.36 o
       187    1   7   7   1    13.32     9.06     0.42 o
       188    1   8   7   1    48.66    49.52     0.73 o
       189    1   9   7   1    35.96    34.57     0.48 o
       190    1  10   7   1     0.35     0.36     0.15 <
       191    1  11   7   1    15.32    14.23     0.40 o
       192    1  12   7   1    15.42    15.96     0.55 o
       193    1   1   8   1     0.85     0.98     0.18 o
       194    1   2   8   1     3.99     3.79     0.21 o
       195    1   3   8   1    57.38    55.14     0.57 o
       196    1   4   8   1    18.24    14.76     0.37 o
       197    1   5   8   1    30.51    30.80     0.50 o
       198    1   6   8   1     5.05     4.54     0.24 o
       199    1   7   8   1    34.37    34.41     0.49 o
       200    1   8   8   1     7.38     6.07     0.25 o
       201    1   9   8   1     0.79     0.85     0.18 o
       202    1  10   8   1     0.55     0.80     0.22 o
       203    1   0   9   1     0.07     0.09     0.19 <
       204    1   1   9   1    31.15    31.01     0.42 o
       205    1   2   9   1    30.90    29.53     0.40 o
       206    1   3   9   1    12.24    12.58     0.33 o
       207    1   4   9   1     3.47     3.25     0.23 o
       208    1   5   9   1     0.00     0.06     0.19 <
       209    1   6   9   1     3.24     3.38     0.23 o
       210    1   7   9   1     4.06     4.80     0.24 o
       211    1   1  10   1     0.37     0.29     0.15 <
       212    1   2  10   1     1.08     1.07     0.22 o
       213    1   0   0   2     1.56     2.20     0.41 o
       214    1   1   0   2  6775.05  6910.52    24.33 o
       215    1   2   0   2  8897.84  8972.42    21.38 o
       216    1   3   0   2  1285.42  1142.63     3.59 o
       217    1   4   0   2   419.62   421.78     1.77 o
       218    1   5   0   2    34.39    32.62     0.45 o
       219    1   6   0   2   194.04   180.80     1.07 o
       220    1   7   0   2   322.07   310.90     1.40 o
       221    1   8   0   2   639.36   615.47     2.72 o
       222    1   9   0   2   160.21   152.87     1.39 o
       223    1  10   0   2     0.29     0.50     0.24 <
       224    1  11   0   2   180.63   161.56     1.37 o
       225    1  12   0   2   143.48   143.26     1.24 o
       226    1  13   0   2     7.45     6.17     0.37 o
       227    1  14   0   2     7.64     8.46     0.43 o
       228    1  15   0   2     5.59     6.22     0.37 o
       229    1  16   0   2     4.42     4.86     0.30 o
       230    1   1   1   2  3591.80  3720.73     8.73 o
       231    1   2   1   2   587.92   569.53     1.65 o
       232    1   3   1   2   407.31   400.58     1.38 o
       233    1   4   1   2  1485.91  1442.33     3.43 o
       234    1   5   1   2  3432.83  3225.68     6.66 o
       235    1   6   1   2   304.12   302.76     1.06 o
       236    1   7   1   2   115.12   115.46     0.61 o
       237    1   8   1   2   183.82   173.95     0.75 o
       238    1   9   1   2   201.57   190.24     0.89 o
       239    1  10   1   2    11.10    10.68     0.27 o
       240    1  11   1   2    61.26    59.32     0.55 o
       241    1  12   1   2     0.07     0.32     0.18 <
       242    1  13   1   2     2.22     2.69     0.22 o
       243    1  14   1   2    42.20    43.56     0.56 o
       244    1  15   1   2    50.10    52.46     0.53 o
       245    1  16   1   2     0.39     0.54     0.19 <
       246    1   0   2   2    22.12    24.02     0.50 o
       247    1   1   2   2  3433.65  3361.87     7.33 o
       248    1   2   2   2  4388.62  4490.62     8.79 o
       249    1   3   2   2   766.31   750.69     2.08 o
       250    1   4   2   2   217.69   218.93     0.88 o
       251    1   5   2   2    21.73    22.91     0.34 o
       252    1   6   2   2   130.27   137.13     0.70 o
       253    1   7   2   2   230.07   231.00     1.16 o
       254    1   8   2   2   480.95   481.59     1.65 o
       255    1   9   2   2   123.36   120.78     0.70 o
       256    1  10   2   2     0.26     0.34     0.14 <
       257    1  11   2   2   148.60   149.36     0.96 o
       258    1  12   2   2   118.61   117.82     0.89 o
       259    1  13   2   2     6.54     6.58     0.23 o
       260    1  14   2   2     6.02     6.42     0.24 o
       261    1  15   2   2     4.62     5.15     0.23 o
       262    1  16   2   2     3.51     3.62     0.25 o
       263    1   1   3   2   986.86  1018.61     2.76 o
       264    1   2   3   2   218.24   218.28     0.94 o
       265    1   3   3   2   202.13   210.20     0.98 o
       266    1   4   3   2   603.97   605.90     1.96 o
       267    1   5   3   2  1521.43  1456.21     3.41 o
       268    1   6   3   2   147.64   146.04     0.72 o
       269    1   7   3   2    58.63    58.89     0.49 o
       270    1   8   3   2   106.88   108.45     0.91 o
       271    1   9   3   2   126.40   127.03     0.82 o
       272    1  10   3   2     7.22     6.87     0.28 o
       273    1  11   3   2    40.99    42.00     0.44 o
       274    1  12   3   2     0.04     0.07     0.17 <
       275    1  13   3   2     1.94     1.76     0.20 o
       276    1  14   3   2    29.57    31.96     0.46 o
       277    1  15   3   2    35.22    35.82     0.55 o
       278    1   0   4   2    21.13    22.12     0.48 o
       279    1   1   4   2   880.34   864.48     2.66 o
       280    1   2   4   2  1076.93  1050.95     2.86 o
       281    1   3   4   2   222.83   221.70     1.10 o
       282    1   4   4   2    64.67    62.81     0.50 o
       283    1   5   4   2     7.80     8.00     0.21 o
       284    1   6   4   2    54.82    52.05     0.60 o
       285    1   7   4   2   100.36    99.81     0.79 o
       286    1   8   4   2   233.25   235.34     1.29 o
       287    1   9   4   2    63.75    60.92     0.70 o
       288    1  10   4   2     0.22     0.24     0.16 <
       289    1  11   4   2    86.49    85.69     0.85 o
       290    1  12   4   2    68.12    67.41     0.79 o
       291    1  13   4   2     4.53     4.22     0.22 o
       292    1  14   4   2     2.88     2.97     0.21 o
       293    1  15   4   2     2.58     2.78     0.42 o
       294    1   1   5   2   216.42   217.82     1.29 o
       295    1   2   5   2    50.93    52.66     0.65 o
       296    1   3   5   2    49.40    50.43     0.50 o
       297    1   4   5   2   165.60   165.56     0.97 o
       298    1   5   5   2   472.98   477.78     2.98 o
       299    1   6   5   2    49.23    47.66     0.57 o
       300    1   7   5   2    21.45    23.81     0.44 o
       301    1   8   5   2    44.89    45.20     0.57 o
       302    1   9   5   2    56.63    56.23     0.59 o
       303    1  10   5   2     3.15     2.95     0.21 o
       304    1  11   5   2    19.00    18.06     0.33 o
       305    1  12   5   2     0.04     0.08     0.15 <
       306    1  13   5   2     1.51     1.52     0.19 o
       307    1  14   5   2    14.51    14.94     0.34 o
       308    1   0   6   2     3.51     3.77     0.39 o
       309    1   1   6   2   196.90   210.54     1.36 o
       310    1   2   6   2   259.46   281.97     1.99 o
       311    1   3   6   2    54.70    59.15     0.58 o
       312    1   4   6   2    19.62    21.29     0.34 o
       313    1   5   6   2     2.43     2.27     0.21 o
       314    1   6   6   2    18.36    18.12     0.38 o
       315    1   7   6   2    35.85    38.98     0.54 o
       316    1   8   6   2    86.92    82.43     0.99 o
       317    1   9   6   2    27.39    26.71     0.43 o
       318    1  10   6   2     0.32     0.29     0.18 <
       319    1  11   6   2    37.70    35.48     0.45 o
       320    1  12   6   2    27.48    24.41     0.49 o
       321    1  13   6   2     2.48     2.23     0.19 o
       322    1   1   7   2    53.53    47.25     0.56 o
       323    1   2   7   2    12.74    13.73     0.31 o
       324    1   3   7   2    13.09    12.34     0.31 o
       325    1   4   7   2    46.24    47.94     0.59 o
       326    1   5   7   2   140.21   143.61     1.05 o
       327    1   6   7   2    16.41    13.83     0.35 o
       328    1   7   7   2     8.75     9.00     0.30 o
       329    1   8   7   2    15.47    15.28     0.33 o
       330    1   9   7   2    19.10    19.75     0.37 o
       331    1  10   7   2     0.88     0.91     0.18 o
       332    1  11   7   2     6.07     6.26     0.21 o
       333    1   0   8   2     1.47     1.38     0.31 o
       334    1   1   8   2    52.21    52.26     0.55 o
       335    1   2   8   2    65.90    65.98     0.60 o
       336    1   3   8   2    15.51    14.50     0.38 o
       337    1   4   8   2     4.25     4.38     0.25 o
       338    1   5   8   2     0.65     0.62     0.18 o
       339    1   6   8   2     4.06     3.94     0.23 o
       340    1   7   8   2    11.09    11.80     0.32 o
       341    1   8   8   2    24.73    25.48     0.44 o
       342    1   9   8   2     9.97    10.20     0.27 o
       343    1   1   9   2    12.33    11.95     0.27 o
       344    1   2   9   2     3.62     3.60     0.22 o
       345    1   3   9   2     4.89     4.56     0.24 o
       346    1   4   9   2    12.56    13.13     0.30 o
       347    1   5   9   2    36.46    38.57     0.76 o
       348    1   6   9   2     5.22     5.31     0.26 o
       349    1   7   9   2     3.55     3.76     0.25 o
       350    1   0  10   2     1.00     0.99     0.19 o
       351    1   1  10   2    13.03    11.99     0.31 o
       352    1   2  10   2    13.53    13.12     0.72 o
       353    1   1   0   3  2701.55  2577.72     7.96 o
       354    1   2   0   3  2366.44  2208.18     6.43 o
       355    1   3   0   3   793.05   720.47     2.62 o
       356    1   4   0   3  2660.55  2504.06     6.93 o
       357    1   5   0   3   903.98   870.44     3.39 o
       358    1   6   0   3  1685.52  1562.01     5.42 o
       359    1   7   0   3   146.86   147.14     1.15 o
       360    1   8   0   3   156.82   151.35     1.10 o
       361    1   9   0   3   129.43   130.39     1.36 o
       362    1  10   0   3    17.39    17.52     0.42 o
       363    1  11   0   3    68.11    62.09     0.73 o
       364    1  12   0   3    59.88    53.61     0.73 o
       365    1  13   0   3    17.63    17.82     0.49 o
       366    1  14   0   3    19.11    19.57     0.59 o
       367    1  15   0   3    16.88    17.48     0.52 o
       368    1  16   0   3    33.72    35.50     0.83 o
       369    1   0   1   3 13630.00 14806.20    44.88 o
       370    1   1   1   3   148.21   146.35     0.74 o
       371    1   2   1   3  1051.81  1038.23     2.50 o
       372    1   3   1   3     1.31     1.50     0.23 o
       373    1   4   1   3  1527.81  1476.96     3.33 o
       374    1   5   1   3    18.12    18.43     0.33 o
       375    1   6   1   3   519.71   526.03     1.73 o
       376    1   7   1   3    46.08    45.29     0.44 o
       377    1   8   1   3    81.64    79.16     0.54 o
       378    1   9   1   3     1.96     1.95     0.24 o
       379    1  10   1   3   473.13   491.31     2.53 o
       380    1  11   1   3    26.01    23.96     0.41 o
       381    1  12   1   3    18.70    18.49     0.34 o
       382    1  13   1   3     5.39     5.18     0.23 o
       383    1  14   1   3    34.66    35.92     0.52 o
       384    1  15   1   3     4.63     5.18     0.25 o
       385    1  16   1   3     6.72     6.98     0.38 o
       386    1   1   2   3  1263.47  1251.28     3.40 o
       387    1   2   2   3  1364.47  1419.90     3.46 o
       388    1   3   2   3   408.53   406.01     1.57 o
       389    1   4   2   3  1697.68  1628.84     4.17 o
       390    1   5   2   3   580.61   592.78     1.86 o
       391    1   6   2   3  1161.01  1177.55     3.57 o
       392    1   7   2   3   108.77   108.22     0.82 o
       393    1   8   2   3   117.69   122.07     0.78 o
       394    1   9   2   3   102.38   102.08     0.84 o
       395    1  10   2   3    14.06    14.72     0.30 o
       396    1  11   2   3    55.53    59.07     0.64 o
       397    1  12   2   3    49.86    50.29     0.64 o
       398    1  13   2   3    14.26    13.74     0.31 o
       399    1  14   2   3    16.65    16.36     0.39 o
       400    1  15   2   3    13.79    14.61     0.38 o
       401    1   0   3   3  4521.10  4729.03    22.61 o
       402    1   1   3   3    51.34    51.34     0.45 o
       403    1   2   3   3   478.01   495.23     1.79 o
       404    1   3   3   3     0.75     0.83     0.18 o
       405    1   4   3   3   632.42   621.75     1.63 o
       406    1   5   3   3     8.42     8.94     0.23 o
       407    1   6   3   3   265.18   276.56     1.29 o
       408    1   7   3   3    25.83    27.85     0.41 o
       409    1   8   3   3    46.00    46.34     0.61 o
       410    1   9   3   3     1.37     1.23     0.17 o
       411    1  10   3   3   313.74   309.79     1.35 o
       412    1  11   3   3    17.58    18.36     0.34 o
       413    1  12   3   3    14.35    14.22     0.32 o
       414    1  13   3   3     3.53     4.15     0.21 o
       415    1  14   3   3    24.12    23.04     0.45 o
       416    1  15   3   3     3.02     3.10     0.20 o
       417    1   1   4   3   297.36   289.59     1.10 o
       418    1   2   4   3   386.62   379.26     1.44 o
       419    1   3   4   3   115.29   111.00     0.66 o
       420    1   4   4   3   562.13   566.94     1.85 o
       421    1   5   4   3   215.46   212.86     1.03 o
       422    1   6   4   3   465.95   507.00     2.33 o
       423    1   7   4   3    51.94    55.61     0.71 o
       424    1   8   4   3    57.35    57.40     0.76 o
       425    1   9   4   3    53.91    56.23     0.62 o
       426    1  10   4   3     7.79     7.06     0.27 o
       427    1  11   4   3    30.49    28.53     0.40 o
       428    1  12   4   3    29.40    28.74     0.47 o
       429    1  13   4   3     7.45     7.05     0.26 o
       430    1  14   4   3    11.08    11.36     0.28 o
       431    1   0   5   3  1058.00  1078.04     5.87 o
       432    1   1   5   3    11.94    12.55     0.32 o
       433    1   2   5   3   116.67   123.13     1.10 o
       434    1   3   5   3     0.14     0.15     0.19 <
       435    1   4   5   3   188.83   188.24     1.45 o
       436    1   5   5   3     2.97     3.06     0.22 o
       437    1   6   5   3    97.18   101.47     0.81 o
       438    1   7   5   3    10.38    10.39     0.29 o
       439    1   8   5   3    20.00    18.59     0.45 o
       440    1   9   5   3     0.59     0.54     0.20 <
       441    1  10   5   3   151.27   156.16     1.23 o
       442    1  11   5   3     8.26     8.37     0.30 o
       443    1  12   5   3     9.03     8.81     0.26 o
       444    1  13   5   3     1.47     1.80     0.18 o
       445    1  14   5   3    11.62    10.72     0.32 o
       446    1   1   6   3    75.22    70.31     0.69 o
       447    1   2   6   3    94.97    98.55     0.81 o
       448    1   3   6   3    33.29    35.14     0.44 o
       449    1   4   6   3   158.31   174.58     1.29 o
       450    1   5   6   3    67.79    69.97     0.71 o
       451    1   6   6   3   156.98   166.43     1.18 o
       452    1   7   6   3    18.17    15.93     0.41 o
       453    1   8   6   3    23.54    23.41     0.41 o
       454    1   9   6   3    19.92    20.92     0.38 o
       455    1  10   6   3     3.11     2.98     0.19 o
       456    1  11   6   3    11.29    11.47     0.26 o
       457    1  12   6   3    12.54    15.50     0.32 o
       458    1  13   6   3     2.41     2.51     0.33 o
       459    1   0   7   3   267.42   274.76     2.95 o
       460    1   1   7   3     3.00     3.29     0.22 o
       461    1   2   7   3    30.51    32.10     0.45 o
       462    1   3   7   3     0.04     0.08     0.19 <
       463    1   4   7   3    53.90    57.00     0.67 o
       464    1   5   7   3     0.87     0.88     0.19 o
       465    1   6   7   3    30.07    30.45     0.41 o
       466    1   7   7   3     3.30     3.02     0.20 o
       467    1   8   7   3     8.96     9.00     0.30 o
       468    1   9   7   3     0.11     0.21     0.18 <
       469    1  10   7   3    55.03    56.99     0.59 o
       470    1  11   7   3     2.67     2.55     0.16 o
       471    1   1   8   3    18.16    18.07     0.37 o
       472    1   2   8   3    26.24    26.47     0.39 o
       473    1   3   8   3     7.72     7.40     0.28 o
       474    1   4   8   3    47.61    42.54     0.70 o
       475    1   5   8   3    17.56    14.75     0.36 o
       476    1   6   8   3    49.18    48.14     0.53 o
       477    1   7   8   3     4.14     4.13     0.23 o
       478    1   8   8   3     8.52     8.54     0.31 o
       479    1   9   8   3     4.90     4.93     0.21 o
       480    1   0   9   3    68.04    63.46     0.82 o
       481    1   1   9   3     0.79     0.74     0.16 o
       482    1   2   9   3    10.37     9.46     0.31 o
       483    1   3   9   3     0.02     0.08     0.16 <
       484    1   4   9   3    13.00    11.94     0.29 o
       485    1   5   9   3     0.17     0.11     0.19 <
       486    1   6   9   3     7.06     7.12     0.30 o
       487    1   0   0   4    99.75    88.43     1.65 o
       488    1   1   0   4  4281.69  4151.84    11.32 o
       489    1   2   0   4  1103.65  1108.62     4.03 o
       490    1   3   0   4  1543.90  1475.93     4.54 o
       491    1   4   0   4    12.07    12.26     0.33 o
       492    1   5   0   4    11.90    11.19     0.36 o
       493    1   6   0   4    17.79    17.61     0.43 o
       494    1   7   0   4    94.48    94.27     0.92 o
       495    1   8   0   4   106.33   107.22     1.11 o
       496    1   9   0   4   425.22   442.35     2.87 o
       497    1  10   0   4     2.58     2.45     0.26 o
       498    1  11   0   4    51.88    48.38     0.70 o
       499    1  12   0   4    29.83    28.57     0.49 o
       500    1  13   0   4    72.48    71.49     0.85 o
       501    1  14   0   4     0.19     0.21     0.27 <
       502    1  15   0   4     4.08     4.24     0.32 o
       503    1  16   0   4     0.73     0.86     0.22 o
       504    1   1   1   4   480.06   467.10     1.59 o
       505    1   2   1   4   121.80   123.76     0.72 o
       506    1   3   1   4  5816.10  5699.87    11.62 o
       507    1   4   1   4   295.46   296.15     1.13 o
       508    1   5   1   4   239.87   234.90     0.98 o
       509    1   6   1   4    86.85    84.61     0.55 o
       510    1   7   1   4  1422.78  1395.15     3.06 o
       511    1   8   1   4    44.65    46.76     0.47 o
       512    1   9   1   4    29.03    28.79     0.46 o
       513    1  10   1   4     0.45     0.45     0.21 <
       514    1  11   1   4    32.41    33.47     0.39 o
       515    1  12   1   4     0.04    -0.01     0.15 <
       516    1  13   1   4   131.05   135.33     0.92 o
       517    1  14   1   4     8.52     8.67     0.30 o
       518    1  15   1   4     1.93     2.00     0.21 o
       519    1  16   1   4     0.48     0.63     0.24 <
       520    1   0   2   4    75.15    79.96     1.02 o
       521    1   1   2   4  2570.33  2663.30     6.13 o
       522    1   2   2   4   643.42   681.93     1.93 o
       523    1   3   2   4   963.65   950.61     2.84 o
       524    1   4   2   4     6.84     6.72     0.23 o
       525    1   5   2   4     7.97     8.43     0.26 o
       526    1   6   2   4    12.79    13.22     0.30 o
       527    1   7   2   4    68.27    68.48     0.54 o
       528    1   8   2   4    82.23    85.33     0.75 o
       529    1   9   2   4   337.01   338.04     2.14 o
       530    1  10   2   4     2.13     2.09     0.17 o
       531    1  11   2   4    43.57    41.96     0.56 o
       532    1  12   2   4    24.90    23.89     0.39 o
       533    1  13   2   4    60.83    58.33     0.57 o
       534    1  14   2   4     0.14     0.22     0.15 <
       535    1  15   2   4     3.24     3.37     0.19 o
       536    1   1   3   4   131.33   135.30     0.72 o
       537    1   2   3   4    51.47    53.18     0.53 o
       538    1   3   3   4  2385.21  2397.93     5.49 o
       539    1   4   3   4   133.29   133.70     0.68 o
       540    1   5   3   4   114.66   123.80     0.80 o
       541    1   6   3   4    46.07    46.26     0.48 o
       542    1   7   3   4   814.02   808.37     2.92 o
       543    1   8   3   4    26.98    25.57     0.43 o
       544    1   9   3   4    18.90    17.79     0.32 o
       545    1  10   3   4     0.27     0.24     0.15 <
       546    1  11   3   4    21.26    20.82     0.34 o
       547    1  12   3   4     0.04     0.12     0.19 <
       548    1  13   3   4    91.10    93.71     0.80 o
       549    1  14   3   4     6.04     5.81     0.22 o
       550    1  15   3   4     1.82     2.06     0.21 o
       551    1   0   4   4    25.64    26.15     0.47 o
       552    1   1   4   4   762.92   793.96     2.23 o
       553    1   2   4   4   195.18   195.07     0.90 o
       554    1   3   4   4   313.76   321.54     1.19 o
       555    1   4   4   4     2.60     2.80     0.17 o
       556    1   5   4   4     3.35     3.48     0.22 o
       557    1   6   4   4     5.96     6.52     0.27 o
       558    1   7   4   4    30.46    31.64     0.46 o
       559    1   8   4   4    42.13    42.59     0.56 o
       560    1   9   4   4   182.39   179.56     1.41 o
       561    1  10   4   4     1.40     1.21     0.19 o
       562    1  11   4   4    27.48    28.52     0.40 o
       563    1  12   4   4    14.66    14.00     0.32 o
       564    1  13   4   4    36.12    35.65     0.45 o
       565    1  14   4   4     0.04     0.09     0.15 <
       566    1   1   5   4    36.67    40.53     0.55 o
       567    1   2   5   4    14.15    15.03     0.35 o
       568    1   3   5   4   697.13   709.51     2.93 o
       569    1   4   5   4    41.34    42.39     0.49 o
       570    1   5   5   4    34.92    36.38     0.46 o
       571    1   6   5   4    17.53    17.47     0.33 o
       572    1   7   5   4   334.73   345.52     1.86 o
       573    1   8   5   4    11.91    12.40     0.36 o
       574    1   9   5   4     7.64     7.27     0.24 o
       575    1  10   5   4     0.10     0.15     0.19 <
       576    1  11   5   4     8.88     9.02     0.29 o
       577    1  12   5   4     0.04     0.05     0.16 <
       578    1  13   5   4    44.16    47.12     0.54 o
       579    1   0   6   4     6.07     6.59     0.48 o
       580    1   1   6   4   193.30   218.18     1.68 o
       581    1   2   6   4    53.32    57.62     0.61 o
       582    1   3   6   4    88.05    89.80     0.71 o
       583    1   4   6   4     0.88     1.03     0.24 o
       584    1   5   6   4     1.12     1.32     0.19 o
       585    1   6   6   4     2.05     2.13     0.18 o
       586    1   7   6   4    11.90    11.99     0.32 o
       587    1   8   6   4    16.44    16.28     0.31 o
       588    1   9   6   4    76.06    78.71     0.84 o
       589    1  10   6   4     0.89     1.00     0.19 o
       590    1  11   6   4    14.03    13.40     0.28 o
       591    1  12   6   4     6.11     6.03     0.22 o
       592    1   1   7   4     9.84    11.05     0.31 o
       593    1   2   7   4     3.99     4.07     0.23 o
       594    1   3   7   4   197.85   208.44     1.48 o
       595    1   4   7   4    12.52    11.97     0.31 o
       596    1   5   7   4    13.20    13.62     0.35 o
       597    1   6   7   4     6.23     6.01     0.24 o
       598    1   7   7   4   111.87   107.68     0.95 o
       599    1   8   7   4     4.31     4.46     0.20 o
       600    1   9   7   4     1.57     1.49     0.16 o
       601    1  10   7   4     0.02     0.10     0.19 <
       602    1  11   7   4     2.16     2.06     0.18 o
       603    1   0   8   4     2.06     2.13     0.31 o
       604    1   1   8   4    54.91    53.01     0.59 o
       605    1   2   8   4    14.40    14.87     0.43 o
       606    1   3   8   4    25.51    24.13     0.44 o
       607    1   4   8   4     0.14     0.21     0.20 <
       608    1   5   8   4     0.25     0.22     0.21 <
       609    1   6   8   4     0.43     0.40     0.16 <
       610    1   7   8   4     4.52     4.19     0.23 o
       611    1   8   8   4     4.83     5.01     0.25 o
       612    1   9   8   4    24.21    24.71     0.42 o
       613    1   1   9   4     1.36     1.34     0.18 o
       614    1   2   9   4     1.15     1.14     0.18 o
       615    1   3   9   4    48.92    44.40     0.60 o
       616    1   4   9   4     3.50     3.21     0.21 o
       617    1   5   9   4     5.96     5.89     0.25 o
       618    1   6   9   4     1.92     1.85     0.21 o
       619    1   1   0   5  2699.76  2606.19     7.22 o
       620    1   2   0   5   514.30   494.17     2.05 o
       621    1   3   0   5     2.38     2.17     0.24 o
       622    1   4   0   5   846.69   813.80     2.71 o
       623    1   5   0   5  2520.25  2456.93     8.11 o
       624    1   6   0   5   403.30   405.75     2.75 o
       625    1   7   0   5     0.57     0.48     0.23 <
       626    1   8   0   5    78.07    79.19     0.92 o
       627    1   9   0   5   280.99   307.10     3.13 o
       628    1  10   0   5     0.11     0.18     0.19 <
       629    1  11   0   5   101.77    98.61     1.32 o
       630    1  12   0   5    11.87    11.45     0.42 o
       631    1  13   0   5     3.23     2.66     0.25 o
       632    1  14   0   5    16.82    17.07     0.53 o
       633    1  15   0   5    54.52    57.38     1.12 o
       634    1   0   1   5  1627.65  1607.62     6.43 o
       635    1   1   1   5  1799.80  1771.57     4.31 o
       636    1   2   1   5   945.96   917.89     2.40 o
       637    1   3   1   5   344.34   357.20     1.43 o
       638    1   4   1   5    84.55    85.88     0.64 o
       639    1   5   1   5    35.84    34.92     0.37 o
       640    1   6   1   5    30.46    29.16     0.33 o
       641    1   7   1   5   192.76   190.46     0.81 o
       642    1   8   1   5   118.56   123.31     0.73 o
       643    1   9   1   5    44.58    44.58     0.52 o
       644    1  10   1   5    83.04    84.98     0.86 o
       645    1  11   1   5   143.36   137.64     1.06 o
       646    1  12   1   5    29.10    28.24     0.44 o
       647    1  13   1   5     0.47     0.48     0.15 o
       648    1  14   1   5     2.32     2.27     0.17 o
       649    1  15   1   5     9.66     9.69     0.29 o
       650    1   1   2   5  1587.23  1642.72     4.07 o
       651    1   2   2   5   328.90   341.02     1.43 o
       652    1   3   2   5     0.74     0.88     0.17 o
       653    1   4   2   5   566.79   556.46     1.92 o
       654    1   5   2   5  1761.19  1734.75     4.69 o
       655    1   6   2   5   291.86   281.41     1.31 o
       656    1   7   2   5     0.62     0.56     0.15 o
       657    1   8   2   5    60.26    63.29     0.54 o
       658    1   9   2   5   226.13   222.38     1.18 o
       659    1  10   2   5     0.10     0.15     0.15 <
       660    1  11   2   5    83.43    79.85     0.66 o
       661    1  12   2   5    10.06     9.75     0.25 o
       662    1  13   2   5     2.38     2.16     0.18 o
       663    1  14   2   5    14.38    14.20     0.30 o
       664    1  15   2   5    45.31    47.42     0.58 o
       665    1   0   3   5   684.36   684.26     3.17 o
       666    1   1   3   5   766.63   783.68     2.41 o
       667    1   2   3   5   411.70   411.58     1.44 o
       668    1   3   3   5   158.62   166.58     0.90 o
       669    1   4   3   5    40.31    38.96     0.47 o
       670    1   5   3   5    18.75    19.36     0.35 o
       671    1   6   3   5    16.38    15.84     0.30 o
       672    1   7   3   5   114.24   114.92     0.95 o
       673    1   8   3   5    73.70    73.12     1.09 o
       674    1   9   3   5    29.41    28.97     0.46 o
       675    1  10   3   5    56.79    60.12     0.53 o
       676    1  11   3   5   100.10   100.32     0.68 o
       677    1  12   3   5    21.04    20.70     0.35 o
       678    1  13   3   5     0.51     0.36     0.16 <
       679    1  14   3   5     1.72     1.73     0.17 o
       680    1  15   3   5     6.48     7.16     0.24 o
       681    1   1   4   5   508.96   506.46     2.12 o
       682    1   2   4   5   110.56   110.35     0.67 o
       683    1   3   4   5     0.57     0.61     0.15 o
       684    1   4   4   5   211.80   228.13     1.28 o
       685    1   5   4   5   743.10   811.62     3.34 o
       686    1   6   4   5   130.67   132.43     1.01 o
       687    1   7   4   5     0.54     0.51     0.18 <
       688    1   8   4   5    31.12    31.26     0.45 o
       689    1   9   4   5   123.67   125.73     1.00 o
       690    1  10   4   5     0.07     0.10     0.17 <
       691    1  11   4   5    46.37    47.68     0.63 o
       692    1  12   4   5     6.23     5.91     0.24 o
       693    1  13   4   5     0.86     1.02     0.17 o
       694    1  14   4   5     8.98     9.53     0.25 o
       695    1   0   5   5   190.31   200.84     2.06 o
       696    1   1   5   5   219.01   203.17     1.22 o
       697    1   2   5   5   120.43   118.53     1.10 o
       698    1   3   5   5    48.90    51.79     0.60 o
       699    1   4   5   5    13.28    13.96     0.35 o
       700    1   5   5   5     7.11     6.91     0.29 o
       701    1   6   5   5     6.33     6.51     0.24 o
       702    1   7   5   5    48.99    50.38     0.60 o
       703    1   8   5   5    33.94    35.79     0.42 o
       704    1   9   5   5    15.34    15.29     0.38 o
       705    1  10   5   5    29.12    28.84     0.47 o
       706    1  11   5   5    50.52    50.64     0.57 o
       707    1  12   5   5    11.27    10.68     0.29 o
       708    1  13   5   5     0.52     0.38     0.15 <
       709    1   1   6   5   147.86   162.77     1.13 o
       710    1   2   6   5    31.70    35.86     0.47 o
       711    1   3   6   5     0.41     0.52     0.20 <
       712    1   4   6   5    67.16    67.23     0.67 o
       713    1   5   6   5   255.31   270.56     1.87 o
       714    1   6   6   5    48.54    52.66     0.57 o
       715    1   7   6   5     0.19     0.29     0.17 <
       716    1   8   6   5    13.01    12.72     0.34 o
       717    1   9   6   5    48.35    46.74     0.49 o
       718    1  10   6   5     0.04     0.03     0.16 <
       719    1  11   6   5    17.39    17.65     0.33 o
       720    1  12   6   5     2.85     3.04     0.18 o
       721    1   0   7   5    54.07    54.40     0.90 o
       722    1   1   7   5    63.12    65.41     0.70 o
       723    1   2   7   5    35.36    36.73     0.52 o
       724    1   3   7   5    15.21    15.74     0.36 o
       725    1   4   7   5     4.25     3.98     0.25 o
       726    1   5   7   5     2.20     1.74     0.20 o
       727    1   6   7   5     2.23     2.36     0.20 o
       728    1   7   7   5    17.00    14.86     0.31 o
       729    1   8   7   5    12.90    13.35     0.33 o
       730    1   9   7   5     6.96     6.86     0.24 o
       731    1  10   7   5    11.58    11.64     0.35 o
       732    1  11   7   5    18.36    15.82     0.54 o
       733    1   1   8   5    38.09    37.21     0.47 o
       734    1   2   8   5     9.47     9.39     0.30 o
       735    1   3   8   5     0.17     0.20     0.18 <
       736    1   4   8   5    20.99    22.58     0.41 o
       737    1   5   8   5    73.28    69.94     0.73 o
       738    1   6   8   5    16.01    14.63     0.34 o
       739    1   7   8   5     0.34     0.35     0.19 <
       740    1   8   8   5     4.45     4.17     0.27 o
       741    1   9   8   5    13.03    13.45     0.63 o
       742    1   0   9   5    15.35    15.31     0.51 o
       743    1   1   9   5    17.70    16.80     0.33 o
       744    1   2   9   5    10.04    10.06     0.26 o
       745    1   3   9   5     4.65     4.71     0.24 o
       746    1   4   9   5     1.25     1.08     0.19 o
       747    1   5   9   5     0.49     0.69     0.18 o
       748    1   6   9   5     0.66     0.53     0.32 <
       749    1   0   0   6  1672.10  1703.54     8.00 o
       750    1   1   0   6   199.42   200.44     1.36 o
       751    1   2   0   6  2134.75  2066.71     8.39 o
       752    1   3   0   6    12.37    11.65     0.32 o
       753    1   4   0   6    33.75    33.25     0.42 o
       754    1   5   0   6    13.42    12.61     0.37 o
       755    1   6   0   6     2.47     2.65     0.28 o
       756    1   7   0   6    61.85    65.11     0.70 o
       757    1   8   0   6   301.97   297.84     2.37 o
       758    1   9   0   6     0.05     0.17     0.21 <
       759    1  10   0   6    89.65    87.01     1.02 o
       760    1  11   0   6    39.18    36.81     0.60 o
       761    1  12   0   6    86.86    81.38     1.01 o
       762    1  13   0   6     3.91     3.52     0.25 o
       763    1  14   0   6     1.34     1.42     0.25 o
       764    1  15   0   6     4.64     4.76     0.33 o
       765    1   1   1   6   995.76   997.20     2.59 o
       766    1   2   1   6   597.90   592.71     1.72 o
       767    1   3   1   6   208.75   212.13     0.83 o
       768    1   4   1   6  1117.12  1134.67     2.90 o
       769    1   5   1   6   695.53   693.07     1.78 o
       770    1   6   1   6   533.14   549.13     1.74 o
       771    1   7   1   6    82.24    81.99     0.66 o
       772    1   8   1   6   152.00   158.94     1.01 o
       773    1   9   1   6   124.89   127.82     0.86 o
       774    1  10   1   6     0.01     0.02     0.15 <
       775    1  11   1   6    71.04    72.24     0.64 o
       776    1  12   1   6     9.91     9.97     0.25 o
       777    1  13   1   6    11.62    10.60     0.27 o
       778    1  14   1   6    33.87    32.18     0.43 o
       779    1  15   1   6    19.83    21.60     0.41 o
       780    1   0   2   6  1107.32  1117.29     5.00 o
       781    1   1   2   6   129.51   129.91     0.76 o
       782    1   2   2   6  1414.90  1444.00     3.57 o
       783    1   3   2   6     8.42     8.51     0.24 o
       784    1   4   2   6    23.53    24.53     0.42 o
       785    1   5   2   6     9.76    10.20     0.25 o
       786    1   6   2   6     1.74     1.56     0.17 o
       787    1   7   2   6    47.69    44.35     0.47 o
       788    1   8   2   6   239.25   258.41     1.29 o
       789    1   9   2   6     0.05     0.10     0.18 <
       790    1  10   2   6    74.96    76.44     0.66 o
       791    1  11   2   6    32.44    33.01     0.45 o
       792    1  12   2   6    73.39    74.51     0.59 o
       793    1  13   2   6     3.12     2.74     0.19 o
       794    1  14   2   6     1.23     1.27     0.17 o
       795    1  15   2   6     3.74     3.90     0.27 o
       796    1   1   3   6   446.14   436.36     1.86 o
       797    1   2   3   6   280.97   284.38     1.22 o
       798    1   3   3   6   104.75   109.44     0.68 o
       799    1   4   3   6   575.89   590.75     3.01 o
       800    1   5   3   6   385.45   373.05     2.28 o
       801    1   6   3   6   304.39   316.41     1.76 o
       802    1   7   3   6    52.66    50.79     0.52 o
       803    1   8   3   6    98.73   101.47     0.74 o
       804    1   9   3   6    82.76    83.29     0.78 o
       805    1  10   3   6     0.00     0.19     0.16 <
       806    1  11   3   6    47.97    47.21     0.48 o
       807    1  12   3   6     7.35     7.03     0.23 o
       808    1  13   3   6     7.34     7.64     0.25 o
       809    1  14   3   6    24.47    24.77     0.46 o
       810    1   0   4   6   391.92   401.92     2.89 o
       811    1   1   4   6    45.51    44.23     0.45 o
       812    1   2   4   6   526.63   537.40     2.11 o
       813    1   3   4   6     3.04     3.13     0.17 o
       814    1   4   4   6     9.18     9.63     0.33 o
       815    1   5   4   6     4.51     4.00     0.22 o
       816    1   6   4   6     0.75     0.79     0.18 o
       817    1   7   4   6    24.23    25.33     0.42 o
       818    1   8   4   6   129.46   121.38     0.93 o
       819    1   9   4   6     0.04     0.32     0.18 <
       820    1  10   4   6    46.27    48.28     0.64 o
       821    1  11   4   6    18.69    18.80     0.31 o
       822    1  12   4   6    44.79    46.60     0.59 o
       823    1  13   4   6     1.55     1.58     0.18 o
       824    1  14   4   6     0.92     0.80     0.15 o
       825    1   1   5   6   148.86   151.67     1.03 o
       826    1   2   5   6    90.74    92.16     0.74 o
       827    1   3   5   6    40.20    45.78     0.57 o
       828    1   4   5   6   211.08   208.41     1.91 o
       829    1   5   5   6   152.87   169.66     1.12 o
       830    1   6   5   6   127.37   141.36     1.12 o
       831    1   7   5   6    22.84    23.31     0.38 o
       832    1   8   5   6    47.58    47.93     0.51 o
       833    1   9   5   6    37.59    37.06     0.51 o
       834    1  10   5   6     0.01     0.03     0.17 <
       835    1  11   5   6    21.87    21.03     0.44 o
       836    1  12   5   6     4.16     4.30     0.20 o
       837    1  13   5   6     2.80     2.84     0.18 o
       838    1   0   6   6   117.65   118.90     1.45 o
       839    1   1   6   6    13.63    13.88     0.34 o
       840    1   2   6   6   165.92   168.95     1.33 o
       841    1   3   6   6     0.96     1.23     0.27 o
       842    1   4   6   6     3.29     3.28     0.22 o
       843    1   5   6   6     1.57     1.51     0.20 o
       844    1   6   6   6     0.39     0.49     0.18 <
       845    1   7   6   6     9.33     9.19     0.31 o
       846    1   8   6   6    54.09    53.10     0.57 o
       847    1   9   6   6     0.06     0.09     0.16 <
       848    1  10   6   6    22.52    22.37     0.43 o
       849    1  11   6   6     7.54     8.20     0.25 o
       850    1  12   6   6    19.78    20.14     0.32 o
       851    1   1   7   6    43.04    44.43     0.49 o
       852    1   2   7   6    28.54    26.01     0.49 o
       853    1   3   7   6    11.22    11.67     0.35 o
       854    1   4   7   6    71.10    69.86     0.87 o
       855    1   5   7   6    48.02    47.77     0.57 o
       856    1   6   7   6    47.08    44.86     0.64 o
       857    1   7   7   6     6.18     6.15     0.24 o
       858    1   8   7   6    18.18    16.41     0.31 o
       859    1   9   7   6    11.49    11.46     0.32 o
       860    1  10   7   6     0.01     0.11     0.17 <
       861    1   0   8   6    37.63    34.33     0.77 o
       862    1   1   8   6     4.08     3.90     0.22 o
       863    1   2   8   6    49.43    48.40     0.58 o
       864    1   3   8   6     0.37     0.65     0.21 o
       865    1   4   8   6     1.40     1.53     0.19 o
       866    1   5   8   6     0.38     0.34     0.17 <
       867    1   6   8   6     0.26     0.41     0.18 <
       868    1   7   8   6     2.69     2.56     0.18 o
       869    1   8   8   6    17.28    18.19     0.41 o
       870    1   1   9   6     9.08     8.84     0.27 o
       871    1   2   9   6     8.31     8.00     0.24 o
       872    1   3   9   6     1.72     1.64     0.18 o
       873    1   4   9   6    20.49    17.60     0.44 o
       874    1   5   9   6    10.79     9.68     0.36 o
       875    1   1   0   7    66.09    68.41     0.82 o
       876    1   2   0   7    28.12    22.56     0.52 o
       877    1   3   0   7  2049.34  1971.92     6.75 o
       878    1   4   0   7    17.80    17.62     0.35 o
       879    1   5   0   7   156.69   151.04     0.93 o
       880    1   6   0   7    46.43    46.23     0.62 o
       881    1   7   0   7   721.44   686.11     4.49 o
       882    1   8   0   7     0.24     0.24     0.25 <
       883    1   9   0   7    10.50     9.71     0.40 o
       884    1  10   0   7     7.74     7.15     0.36 o
       885    1  11   0   7    14.09    14.63     0.43 o
       886    1  12   0   7     5.11     4.93     0.43 o
       887    1  13   0   7    80.96    70.48     1.05 o
       888    1  14   0   7     0.30     0.33     0.23 <
       889    1  15   0   7     3.07     3.69     0.36 o
       890    1   0   1   7   485.17   499.23     2.46 o
       891    1   1   1   7  1278.11  1278.16     3.50 o
       892    1   2   1   7    40.47    40.41     0.41 o
       893    1   3   1   7   494.46   486.92     1.78 o
       894    1   4   1   7   178.87   173.84     0.76 o
       895    1   5   1   7     3.79     3.74     0.18 o
       896    1   6   1   7    82.05    80.51     0.60 o
       897    1   7   1   7    49.50    48.41     0.54 o
       898    1   8   1   7    18.61    19.04     0.36 o
       899    1   9   1   7   233.76   239.59     1.43 o
       900    1  10   1   7    50.34    49.13     0.56 o
       901    1  11   1   7    39.31    42.04     0.54 o
       902    1  12   1   7     3.25     2.99     0.17 o
       903    1  13   1   7    43.06    41.25     0.48 o
       904    1  14   1   7     9.14     8.97     0.27 o
       905    1  15   1   7     1.68     1.94     0.20 o
       906    1   1   2   7    44.98    43.03     0.44 o
       907    1   2   2   7    19.95    20.14     0.29 o
       908    1   3   2   7  1455.08  1479.92     3.98 o
       909    1   4   2   7    12.82    13.01     0.31 o
       910    1   5   2   7   113.55   118.42     0.75 o
       911    1   6   2   7    36.28    36.41     0.42 o
       912    1   7   2   7   570.01   603.89     2.24 o
       913    1   8   2   7     0.19     0.27     0.15 <
       914    1   9   2   7     8.41     7.65     0.25 o
       915    1  10   2   7     6.43     6.13     0.22 o
       916    1  11   2   7    11.34    11.43     0.29 o
       917    1  12   2   7     4.23     4.12     0.19 o
       918    1  13   2   7    67.74    66.22     0.83 o
       919    1  14   2   7     0.22     0.39     0.17 <
       920    1   0   3   7   244.70   244.46     1.70 o
       921    1   1   3   7   637.24   657.02     2.20 o
       922    1   2   3   7    21.17    20.55     0.30 o
       923    1   3   3   7   259.69   260.83     1.29 o
       924    1   4   3   7   101.30   104.40     0.95 o
       925    1   5   3   7     2.21     2.03     0.21 o
       926    1   6   3   7    50.92    50.10     0.56 o
       927    1   7   3   7    31.38    32.13     0.40 o
       928    1   8   3   7    12.01    12.30     0.31 o
       929    1   9   3   7   160.01   162.25     1.01 o
       930    1  10   3   7    34.50    35.85     0.47 o
       931    1  11   3   7    29.45    28.51     0.39 o
       932    1  12   3   7     1.96     2.09     0.17 o
       933    1  13   3   7    30.62    32.03     0.47 o
       934    1  14   3   7     6.18     6.47     0.28 o
       935    1   1   4   7    20.54    19.39     0.32 o
       936    1   2   4   7     8.61     9.27     0.24 o
       937    1   3   4   7   631.21   665.73     2.97 o
       938    1   4   4   7     5.66     5.98     0.26 o
       939    1   5   4   7    51.46    51.35     0.75 o
       940    1   6   4   7    19.11    21.22     0.37 o
       941    1   7   4   7   305.02   308.88     1.81 o
       942    1   8   4   7     0.13     0.33     0.16 <
       943    1   9   4   7     4.08     4.31     0.24 o
       944    1  10   4   7     3.70     3.64     0.20 o
       945    1  11   4   7     5.78     5.69     0.19 o
       946    1  12   4   7     2.37     2.52     0.18 o
       947    1  13   4   7    39.61    40.68     0.46 o
       948    1   0   5   7    89.25    93.06     1.03 o
       949    1   1   5   7   223.06   241.62     1.66 o
       950    1   2   5   7     8.21     9.18     0.30 o
       951    1   3   5   7    97.47   100.86     0.80 o
       952    1   4   5   7    41.04    40.94     0.53 o
       953    1   5   5   7     0.88     1.04     0.19 o
       954    1   6   5   7    22.11    23.67     0.41 o
       955    1   7   5   7    15.28    15.79     0.32 o
       956    1   8   5   7     5.02     5.22     0.23 o
       957    1   9   5   7    80.56    81.15     0.81 o
       958    1  10   5   7    16.48    16.70     0.33 o
       959    1  11   5   7    17.11    16.87     0.29 o
       960    1  12   5   7     0.66     0.87     0.16 o
       961    1   1   6   7     6.98     7.56     0.28 o
       962    1   2   6   7     3.06     3.33     0.25 o
       963    1   3   6   7   221.60   235.78     2.00 o
       964    1   4   6   7     2.17     2.42     0.22 o
       965    1   5   6   7    22.00    24.46     0.44 o
       966    1   6   6   7     7.78     7.55     0.24 o
       967    1   7   6   7   123.34   122.90     0.99 o
       968    1   8   6   7     0.11     0.13     0.17 <
       969    1   9   6   7     0.97     1.02     0.18 o
       970    1  10   6   7     1.45     1.45     0.19 o
       971    1  11   6   7     1.71     2.00     0.23 o
       972    1   0   7   7    27.50    29.11     0.66 o
       973    1   1   7   7    73.67    75.78     0.74 o
       974    1   2   7   7     2.10     2.28     0.21 o
       975    1   3   7   7    33.00    34.73     0.61 o
       976    1   4   7   7    12.78    12.53     0.42 o
       977    1   5   7   7     0.23     0.26     0.17 <
       978    1   6   7   7     6.79     6.80     0.27 o
       979    1   7   7   7     6.46     6.59     0.34 o
       980    1   8   7   7     1.25     1.27     0.20 o
       981    1   9   7   7    30.47    30.27     0.42 o
       982    1  10   7   7     5.39     5.73     0.34 o
       983    1   1   8   7     1.17     1.22     0.18 o
       984    1   2   8   7     0.94     0.94     0.20 o
       985    1   3   8   7    64.87    66.32     0.71 o
       986    1   4   8   7     0.81     0.79     0.18 o
       987    1   5   8   7     9.88     9.79     0.26 o
       988    1   6   8   7     2.41     2.35     0.20 o
       989    1   7   8   7    37.10    35.27     0.50 o
       990    1   8   8   7     0.08     0.08     0.26 <
       991    1   0   9   7     6.38     6.14     0.33 o
       992    1   1   9   7    21.54    20.57     0.49 o
       993    1   2   9   7     0.24     0.26     0.18 <
       994    1   3   9   7     9.35     9.35     0.25 o
       995    1   4   9   7     2.74     2.49     0.26 o
       996    1   0   0   8  1815.21  1728.81    10.05 o
       997    1   1   0   8   426.10   443.29     2.40 o
       998    1   2   0   8    18.38    16.84     0.40 o
       999    1   3   0   8   100.49   100.51     0.81 o
      1000    1   4   0   8   393.80   393.05     2.06 o
      1001    1   5   0   8     9.18     9.37     0.34 o
      1002    1   6   0   8   229.68   242.04     2.69 o
      1003    1   7   0   8    57.26    56.35     0.78 o
      1004    1   8   0   8     0.54     0.59     0.28 <
      1005    1   9   0   8    24.32    23.45     0.54 o
      1006    1  10   0   8   205.19   200.29     1.81 o
      1007    1  11   0   8    55.45    58.38     0.82 o
      1008    1  12   0   8     0.24     0.39     0.20 <
      1009    1  13   0   8     1.50     1.29     0.21 o
      1010    1  14   0   8    18.31    19.28     0.45 o
      1011    1   1   1   8   314.73   321.42     1.28 o
      1012    1   2   1   8   217.41   213.00     0.95 o
      1013    1   3   1   8    10.86    12.76     0.27 o
      1014    1   4   1   8   267.36   270.09     1.08 o
      1015    1   5   1   8   518.64   529.05     2.13 o
      1016    1   6   1   8   280.36   296.16     1.38 o
      1017    1   7   1   8     4.56     4.80     0.21 o
      1018    1   8   1   8    16.17    15.51     0.36 o
      1019    1   9   1   8    74.38    75.31     0.75 o
      1020    1  10   1   8     8.15     7.82     0.26 o
      1021    1  11   1   8    22.49    20.92     0.35 o
      1022    1  12   1   8    28.26    26.94     0.39 o
      1023    1  13   1   8     0.05     0.28     0.17 <
      1024    1  14   1   8     3.26     3.59     0.18 o
      1025    1   0   2   8  1304.58  1252.46     5.55 o
      1026    1   1   2   8   306.94   296.26     1.24 o
      1027    1   2   2   8    12.44    12.59     0.26 o
      1028    1   3   2   8    74.39    78.13     0.56 o
      1029    1   4   2   8   299.23   311.64     1.44 o
      1030    1   5   2   8     7.03     7.00     0.25 o
      1031    1   6   2   8   181.60   183.32     1.00 o
      1032    1   7   2   8    45.93    46.96     0.46 o
      1033    1   8   2   8     0.49     0.59     0.18 o
      1034    1   9   2   8    20.61    20.97     0.35 o
      1035    1  10   2   8   171.02   180.24     1.26 o
      1036    1  11   2   8    46.89    45.94     0.63 o
      1037    1  12   2   8     0.28     0.42     0.17 <
      1038    1  13   2   8     1.38     1.30     0.16 o
      1039    1  14   2   8    15.10    15.66     0.34 o
      1040    1   1   3   8   174.90   177.27     1.06 o
      1041    1   2   3   8   119.77   122.72     0.77 o
      1042    1   3   3   8     5.57     6.24     0.24 o
      1043    1   4   3   8   154.34   158.02     1.31 o
      1044    1   5   3   8   320.61   352.28     1.69 o
      1045    1   6   3   8   178.53   183.33     1.03 o
      1046    1   7   3   8     3.16     3.40     0.20 o
      1047    1   8   3   8    11.16    11.02     0.27 o
      1048    1   9   3   8    51.14    50.03     0.64 o
      1049    1  10   3   8     5.58     5.66     0.24 o
      1050    1  11   3   8    15.26    15.22     0.30 o
      1051    1  12   3   8    19.91    19.57     0.36 o
      1052    1  13   3   8     0.04     0.00     0.16 <
      1053    1  14   3   8     2.64     3.09     0.43 o
      1054    1   0   4   8   578.96   574.91     2.97 o
      1055    1   1   4   8   135.98   135.48     0.88 o
      1056    1   2   4   8     4.62     4.86     0.22 o
      1057    1   3   4   8    35.08    37.10     0.50 o
      1058    1   4   4   8   148.01   148.76     1.18 o
      1059    1   5   4   8     3.52     4.28     0.24 o
      1060    1   6   4   8    96.25   100.23     0.88 o
      1061    1   7   4   8    25.43    26.44     0.40 o
      1062    1   8   4   8     0.50     0.56     0.17 o
      1063    1   9   4   8    13.14    12.80     0.29 o
      1064    1  10   4   8   100.55    99.64     0.85 o
      1065    1  11   4   8    28.63    29.46     0.51 o
      1066    1  12   4   8     0.39     0.45     0.15 <
      1067    1  13   4   8     1.06     1.09     0.19 o
      1068    1   1   5   8    69.70    73.43     0.68 o
      1069    1   2   5   8    47.60    47.00     0.62 o
      1070    1   3   5   8     2.33     2.51     0.21 o
      1071    1   4   5   8    65.61    67.96     0.73 o
      1072    1   5   5   8   143.47   152.60     1.31 o
      1073    1   6   5   8    83.73    85.59     0.86 o
      1074    1   7   5   8     2.14     1.98     0.18 o
      1075    1   8   5   8     6.17     5.71     0.23 o
      1076    1   9   5   8    24.73    25.43     0.42 o
      1077    1  10   5   8     2.59     2.51     0.22 o
      1078    1  11   5   8     6.95     6.80     0.22 o
      1079    1  12   5   8     9.83    10.80     0.32 o
      1080    1   0   6   8   206.22   192.30     1.89 o
      1081    1   1   6   8    49.91    48.18     0.60 o
      1082    1   2   6   8     2.14     2.24     0.21 o
      1083    1   3   6   8    13.78    15.07     0.41 o
      1084    1   4   6   8    55.12    56.79     0.64 o
      1085    1   5   6   8     1.34     1.30     0.22 o
      1086    1   6   6   8    36.94    35.93     0.52 o
      1087    1   7   6   8    10.71    10.81     0.28 o
      1088    1   8   6   8     0.65     0.58     0.16 o
      1089    1   9   6   8     6.62     6.15     0.25 o
      1090    1  10   6   8    42.09    39.89     0.57 o
      1091    1  11   6   8    12.60    13.57     0.44 o
      1092    1   1   7   8    22.04    21.68     0.38 o
      1093    1   2   7   8    16.60    15.09     0.34 o
      1094    1   3   7   8     1.43     1.31     0.20 o
      1095    1   4   7   8    24.72    26.21     0.47 o
      1096    1   5   7   8    50.14    49.61     0.53 o
      1097    1   6   7   8    31.25    30.86     0.48 o
      1098    1   7   7   8     1.51     1.50     0.17 o
      1099    1   8   7   8     2.88     2.59     0.22 o
      1100    1   9   7   8     8.28     8.51     0.27 o
      1101    1   0   8   8    60.51    56.04     0.85 o
      1102    1   1   8   8    16.28    15.44     0.36 o
      1103    1   2   8   8     1.57     1.68     0.20 o
      1104    1   3   8   8     4.77     4.79     0.20 o
      1105    1   4   8   8    15.07    14.27     0.31 o
      1106    1   5   8   8     0.38     0.51     0.17 <
      1107    1   6   8   8     9.92     9.64     0.30 o
      1108    1   7   8   8     3.37     3.40     0.25 o
      1109    1   1   9   8     5.00     5.14     0.31 o
      1110    1   1   0   9    80.16    80.95     0.81 o
      1111    1   2   0   9   148.46   144.25     1.20 o
      1112    1   3   0   9     6.77     6.24     0.26 o
      1113    1   4   0   9   433.20   463.15     2.90 o
      1114    1   5   0   9   142.82   154.41     1.74 o
      1115    1   6   0   9   152.48   165.04     1.61 o
      1116    1   7   0   9     1.28     1.23     0.28 o
      1117    1   8   0   9   111.78   118.31     1.16 o
      1118    1   9   0   9    14.52    13.83     0.44 o
      1119    1  10   0   9     3.68     5.44     0.30 o
      1120    1  11   0   9     9.73    10.17     0.36 o
      1121    1  12   0   9     0.28     0.32     0.22 <
      1122    1  13   0   9     0.35     0.46     0.21 <
      1123    1  14   0   9    31.11    27.92     0.59 o
      1124    1   0   1   9    68.85    64.44     0.80 o
      1125    1   1   1   9    98.16    97.44     0.64 o
      1126    1   2   1   9  1137.06  1075.07     2.96 o
      1127    1   3   1   9    20.28    19.08     0.35 o
      1128    1   4   1   9    42.79    43.39     0.49 o
      1129    1   5   1   9     0.55     0.68     0.19 o
      1130    1   6   1   9    51.96    53.96     0.61 o
      1131    1   7   1   9    21.15    20.19     0.35 o
      1132    1   8   1   9   299.08   309.55     1.81 o
      1133    1   9   1   9     9.41     8.76     0.26 o
      1134    1  10   1   9     3.70     3.81     0.21 o
      1135    1  11   1   9    14.78    11.36     0.29 o
      1136    1  12   1   9    96.46    92.90     0.79 o
      1137    1  13   1   9     0.12     0.14     0.15 <
      1138    1  14   1   9     1.37     1.35     0.16 o
      1139    1   1   2   9    60.68    58.97     0.50 o
      1140    1   2   2   9   111.91   104.94     0.73 o
      1141    1   3   2   9     4.88     4.20     0.22 o
      1142    1   4   2   9   337.65   347.77     1.96 o
      1143    1   5   2   9   113.01   112.61     1.10 o
      1144    1   6   2   9   122.88   116.06     1.02 o
      1145    1   7   2   9     1.05     1.14     0.17 o
      1146    1   8   2   9    92.99   101.40     1.00 o
      1147    1   9   2   9    12.02    12.71     0.32 o
      1148    1  10   2   9     2.96     3.01     0.23 o
      1149    1  11   2   9     8.09     8.43     0.26 o
      1150    1  12   2   9     0.29     0.27     0.19 <
      1151    1  13   2   9     0.33     0.36     0.14 <
      1152    1  14   2   9    26.11    24.20     0.83 o
      1153    1   0   3   9    37.76    38.40     0.66 o
      1154    1   1   3   9    56.37    58.56     0.65 o
      1155    1   2   3   9   682.85   687.51     3.39 o
      1156    1   3   3   9    12.24    13.41     0.37 o
      1157    1   4   3   9    27.55    28.88     0.42 o
      1158    1   5   3   9     0.32     0.40     0.17 <
      1159    1   6   3   9    34.02    33.28     0.41 o
      1160    1   7   3   9    14.12    14.82     0.33 o
      1161    1   8   3   9   205.33   202.73     1.55 o
      1162    1   9   3   9     6.89     6.81     0.30 o
      1163    1  10   3   9     3.50     3.14     0.22 o
      1164    1  11   3   9    10.57    10.51     0.34 o
      1165    1  12   3   9    67.78    67.68     0.77 o
      1166    1  13   3   9     0.11     0.10     0.15 <
      1167    1   1   4   9    29.80    29.61     0.38 o
      1168    1   2   4   9    54.87    52.70     0.60 o
      1169    1   3   4   9     2.26     2.15     0.17 o
      1170    1   4   4   9   177.33   188.94     1.19 o
      1171    1   5   4   9    60.64    65.12     0.57 o
      1172    1   6   4   9    70.19    66.11     0.68 o
      1173    1   7   4   9     0.70     0.82     0.17 o
      1174    1   8   4   9    55.21    52.30     0.62 o
      1175    1   9   4   9     6.86     4.88     0.23 o
      1176    1  10   4   9     1.49     1.33     0.19 o
      1177    1  11   4   9     4.64     4.77     0.24 o
      1178    1  12   4   9     0.31     0.31     0.15 <
      1179    1   0   5   9    16.51    17.00     0.51 o
      1180    1   1   5   9    23.58    25.75     0.40 o
      1181    1   2   5   9   294.91   307.20     1.69 o
      1182    1   3   5   9     5.49     5.72     0.26 o
      1183    1   4   5   9    11.42    12.94     0.31 o
      1184    1   5   5   9     0.13     0.21     0.17 <
      1185    1   6   5   9    14.51    14.41     0.29 o
      1186    1   7   5   9     6.92     7.03     0.26 o
      1187    1   8   5   9   100.27    98.75     1.07 o
      1188    1   9   5   9     3.86     3.65     0.20 o
      1189    1  10   5   9     3.08     2.89     0.19 o
      1190    1  11   5   9     5.45     5.31     0.21 o
      1191    1   1   6   9    11.08    11.17     0.31 o
      1192    1   2   6   9    22.18    23.20     0.41 o
      1193    1   3   6   9     1.11     1.76     0.24 o
      1194    1   4   6   9    73.65    72.30     0.73 o
      1195    1   5   6   9    24.61    24.65     0.41 o
      1196    1   6   6   9    32.41    33.51     0.47 o
      1197    1   7   6   9     0.49     0.55     0.17 o
      1198    1   8   6   9    24.17    23.41     0.44 o
      1199    1   9   6   9     2.68     2.67     0.19 o
      1200    1  10   6   9     0.44     0.48     0.16 o
      1201    1   0   7   9     8.53     7.60     0.36 o
      1202    1   1   7   9     8.54     8.87     0.32 o
      1203    1   2   7   9   100.02    99.43     0.77 o
      1204    1   3   7   9     2.11     2.20     0.19 o
      1205    1   4   7   9     2.58     2.60     0.22 o
      1206    1   5   7   9     0.03     0.03     0.17 <
      1207    1   6   7   9     3.67     3.80     0.19 o
      1208    1   7   7   9     2.59     2.51     0.18 o
      1209    1   8   7   9    34.69    34.81     0.48 o
      1210    1   1   8   9     3.06     3.09     0.19 o
      1211    1   2   8   9     7.66     7.63     0.27 o
      1212    1   3   8   9     0.60     0.49     0.15 o
      1213    1   4   8   9    24.24    24.00     0.37 o
      1214    1   5   8   9     7.45     6.85     0.23 o
      1215    1   6   8   9    11.84    12.08     0.72 o
      1216    1   0   0  10   268.28   269.09     2.81 o
      1217    1   1   0  10   427.70   418.99     3.15 o
      1218    1   2   0  10   162.37   161.94     1.57 o
      1219    1   3   0  10   144.20   141.70     1.23 o
      1220    1   4   0  10   181.74   195.75     1.63 o
      1221    1   5   0  10     0.21     0.37     0.30 <
      1222    1   6   0  10   105.22   110.63     1.31 o
      1223    1   7   0  10    46.15    42.79     0.77 o
      1224    1   8   0  10    66.09    67.04     0.93 o
      1225    1   9   0  10    82.15    85.81     1.23 o
      1226    1  10   0  10    46.67    47.01     0.89 o
      1227    1  11   0  10    45.01    36.98     0.71 o
      1228    1  12   0  10    14.40    15.69     0.48 o
      1229    1  13   0  10    11.33    10.46     0.39 o
      1230    1   1   1  10    36.39    35.69     0.39 o
      1231    1   2   1  10     3.06     3.10     0.19 o
      1232    1   3   1  10   237.92   243.30     1.53 o
      1233    1   4   1  10     0.88     0.81     0.19 o
      1234    1   5   1  10   242.51   242.71     1.43 o
      1235    1   6   1  10    13.45    12.95     0.35 o
      1236    1   7   1  10   113.09   116.40     0.86 o
      1237    1   8   1  10     3.16     2.91     0.21 o
      1238    1   9   1  10    11.29    11.83     0.30 o
      1239    1  10   1  10    10.17    10.13     0.30 o
      1240    1  11   1  10     2.18     2.14     0.21 o
      1241    1  12   1  10     4.24     4.43     0.21 o
      1242    1  13   1  10    13.16    14.97     0.39 o
      1243    1   0   2  10   211.84   211.12     1.62 o
      1244    1   1   2  10   332.89   344.87     1.77 o
      1245    1   2   2  10   128.26   133.71     1.16 o
      1246    1   3   2  10   113.70   113.97     1.08 o
      1247    1   4   2  10   146.20   154.51     0.96 o
      1248    1   5   2  10     0.18     0.25     0.17 <
      1249    1   6   2  10    85.71    87.56     0.83 o
      1250    1   7   2  10    38.62    40.20     0.48 o
      1251    1   8   2  10    53.99    57.54     0.66 o
      1252    1   9   2  10    69.80    66.54     0.87 o
      1253    1  10   2  10    38.41    34.27     0.67 o
      1254    1  11   2  10    38.71    32.69     0.70 o
      1255    1  12   2  10    11.56    10.86     0.43 o
      1256    1  13   2  10     9.72     9.49     0.26 o
      1257    1   1   3  10    22.58    21.80     0.35 o
      1258    1   2   3  10     2.02     1.98     0.31 o
      1259    1   3   3  10   152.75   162.93     1.50 o
      1260    1   4   3  10     0.53     0.50     0.21 <
      1261    1   5   3  10   162.69   147.05     1.22 o
      1262    1   6   3  10     9.24     8.79     0.28 o
      1263    1   7   3  10    79.87    76.75     0.85 o
      1264    1   8   3  10     2.02     2.14     0.21 o
      1265    1   9   3  10     8.27     5.37     0.33 o
      1266    1  10   3  10     6.97     6.02     0.27 o
      1267    1  11   3  10     1.60     1.53     0.19 o
      1268    1  12   3  10     2.78     2.78     0.19 o
      1269    1   0   4  10   111.63   117.73     1.25 o
      1270    1   1   4  10   174.69   187.70     1.76 o
      1271    1   2   4  10    66.95    69.74     0.91 o
      1272    1   3   4  10    61.36    58.95     0.56 o
      1273    1   4   4  10    79.18    79.79     0.88 o
      1274    1   5   4  10     0.13     0.16     0.17 <
      1275    1   6   4  10    46.95    48.34     0.49 o
      1276    1   7   4  10    23.49    22.87     0.41 o
      1277    1   8   4  10    29.46    29.37     0.47 o
      1278    1   9   4  10    43.64    42.74     0.65 o
      1279    1  10   4  10    21.25    20.69     0.40 o
      1280    1  11   4  10    24.62    26.60     0.54 o
      1281    1  12   4  10     5.92     6.25     0.25 o
      1282    1   1   5  10    10.40    10.41     0.30 o
      1283    1   2   5  10     0.95     0.97     0.18 o
      1284    1   3   5  10    72.96    73.14     0.81 o
      1285    1   4   5  10     0.19     0.28     0.18 <
      1286    1   5   5  10    81.82    83.11     0.68 o
      1287    1   6   5  10     4.48     4.18     0.19 o
      1288    1   7   5  10    42.21    40.83     0.46 o
      1289    1   8   5  10     0.80     0.78     0.17 o
      1290    1   9   5  10     4.56     5.02     0.21 o
      1291    1  10   5  10     3.22     3.13     0.21 o
      1292    1  11   5  10     0.87     0.78     0.20 o
      1293    1   0   6  10    41.77    40.83     0.85 o
      1294    1   1   6  10    73.37    74.64     0.70 o
      1295    1   2   6  10    23.92    24.47     0.42 o
      1296    1   3   6  10    26.34    28.50     0.47 o
      1297    1   4   6  10    29.64    29.85     0.55 o
      1298    1   5   6  10     0.07    -0.01     0.17 <
      1299    1   6   6  10    17.15    18.24     0.35 o
      1300    1   7   6  10    10.83    10.42     0.25 o
      1301    1   8   6  10    10.49    10.29     0.26 o
      1302    1   9   6  10    20.31    20.22     0.42 o
      1303    1   1   7  10     3.99     4.27     0.23 o
      1304    1   2   7  10     0.33     0.21     0.19 <
      1305    1   3   7  10    28.11    27.22     0.41 o
      1306    1   4   7  10     0.03     0.25     0.17 <
      1307    1   5   7  10    32.41    30.89     0.39 o
      1308    1   6   7  10     1.50     1.58     0.15 o
      1309    1   7   7  10    16.80    16.67     0.30 o
      1310    1   0   8  10    10.51    11.20     0.40 o
      1311    1   1   8  10    24.82    24.22     0.40 o
      1312    1   2   8  10     5.43     5.33     0.23 o
      1313    1   3   8  10     8.97     9.16     0.28 o
      1314    1   4   8  10     7.26     7.39     0.24 o
      1315    1   1   0  11     0.77     0.66     0.20 o
      1316    1   2   0  11    91.12    94.20     1.04 o
      1317    1   3   0  11    99.47    91.04     1.02 o
      1318    1   4   0  11   110.29   109.21     1.16 o
      1319    1   5   0  11    18.67    18.50     0.52 o
      1320    1   6   0  11   152.66   148.68     1.80 o
      1321    1   7   0  11    56.42    51.94     0.96 o
      1322    1   8   0  11     7.21     5.24     0.34 o
      1323    1   9   0  11     0.08     0.15     0.25 <
      1324    1  10   0  11     6.22     7.06     0.41 o
      1325    1  11   0  11     1.08     0.97     0.24 o
      1326    1  12   0  11    19.42    16.18     0.45 o
      1327    1  13   0  11     5.50     5.82     0.30 o
      1328    1   0   1  11   720.20   730.47     4.92 o
      1329    1   1   1  11    74.69    78.74     0.64 o
      1330    1   2   1  11     0.47     0.53     0.18 <
      1331    1   3   1  11    31.75    33.19     0.40 o
      1332    1   4   1  11   204.53   204.32     1.40 o
      1333    1   5   1  11     0.04     0.29     0.18 <
      1334    1   6   1  11   135.79   132.50     0.99 o
      1335    1   7   1  11     4.35     4.25     0.23 o
      1336    1   8   1  11     0.45     0.45     0.17 <
      1337    1   9   1  11    19.85    20.16     0.47 o
      1338    1  10   1  11   126.55   130.02     1.02 o
      1339    1  11   1  11     7.09     7.46     0.29 o
      1340    1  12   1  11     0.09     0.21     0.15 <
      1341    1  13   1  11     4.64     5.32     0.38 o
      1342    1   1   2  11     0.61     0.55     0.17 o
      1343    1   2   2  11    73.36    73.95     0.87 o
      1344    1   3   2  11    80.88    78.06     0.75 o
      1345    1   4   2  11    90.50    88.15     0.72 o
      1346    1   5   2  11    15.80    14.51     0.37 o
      1347    1   6   2  11   127.16   128.60     1.41 o
      1348    1   7   2  11    47.30    45.52     0.55 o
      1349    1   8   2  11     6.34     6.20     0.24 o
      1350    1   9   2  11     0.10     0.08     0.19 <
      1351    1  10   2  11     5.13     4.99     0.24 o
      1352    1  11   2  11     0.87     0.89     0.18 o
      1353    1  12   2  11    16.25    15.25     0.33 o
      1354    1   0   3  11   471.33   433.59     2.90 o
      1355    1   1   3  11    49.59    50.65     0.61 o
      1356    1   2   3  11     0.41     0.68     0.20 o
      1357    1   3   3  11    21.70    22.69     0.37 o
      1358    1   4   3  11   137.07   141.75     1.16 o
      1359    1   5   3  11     0.03     0.26     0.17 <
      1360    1   6   3  11    92.23    90.39     0.83 o
      1361    1   7   3  11     3.16     3.06     0.25 o
      1362    1   8   3  11     0.21     0.28     0.18 <
      1363    1   9   3  11    14.50    15.54     0.35 o
      1364    1  10   3  11    89.03    89.27     0.85 o
      1365    1  11   3  11     5.39     4.71     0.21 o
      1366    1  12   3  11     0.12     0.19     0.19 <
      1367    1   1   4  11     0.28     0.22     0.17 <
      1368    1   2   4  11    41.13    40.31     0.53 o
      1369    1   3   4  11    45.79    45.50     0.53 o
      1370    1   4   4  11    53.40    55.64     0.55 o
      1371    1   5   4  11    10.20    10.14     0.26 o
      1372    1   6   4  11    75.95    71.68     0.65 o
      1373    1   7   4  11    28.38    29.18     0.46 o
      1374    1   8   4  11     4.44     4.49     0.26 o
      1375    1   9   4  11     0.12     0.12     0.16 <
      1376    1  10   4  11     2.84     3.01     0.20 o
      1377    1  11   4  11     0.44     0.37     0.17 <
      1378    1   0   5  11   221.21   223.31     2.06 o
      1379    1   1   5  11    24.67    24.98     0.51 o
      1380    1   2   5  11     0.47     0.40     0.17 <
      1381    1   3   5  11    11.06    11.49     0.28 o
      1382    1   4   5  11    63.99    62.60     0.72 o
      1383    1   5   5  11     0.02     0.22     0.15 <
      1384    1   6   5  11    43.21    43.33     0.49 o
      1385    1   7   5  11     1.78     1.95     0.20 o
      1386    1   8   5  11     0.17     0.30     0.15 <
      1387    1   9   5  11     7.72     7.22     0.25 o
      1388    1  10   5  11    43.80    43.30     0.56 o
      1389    1   1   6  11     0.05     0.08     0.19 <
      1390    1   2   6  11    17.80    17.73     0.35 o
      1391    1   3   6  11    19.27    19.76     0.36 o
      1392    1   4   6  11    24.78    25.50     0.41 o
      1393    1   5   6  11     5.38     5.53     0.23 o
      1394    1   6   6  11    33.73    33.61     0.45 o
      1395    1   7   6  11    12.34    12.18     0.30 o
      1396    1   8   6  11     2.47     2.47     0.18 o
      1397    1   0   7  11    76.96    76.77     1.30 o
      1398    1   1   7  11     9.73    10.32     0.35 o
      1399    1   2   7  11     0.75     0.90     0.23 o
      1400    1   3   7  11     4.32     4.43     0.21 o
      1401    1   4   7  11    20.69    20.43     0.33 o
      1402    1   5   7  11     0.01     0.02     0.13 <
      1403    1   6   7  11    13.69    13.33     0.27 o
      1404    1   1   8  11     0.00    -0.17     0.49 <
      1405    1   0   0  12    15.43    16.10     0.69 o
      1406    1   1   0  12    49.64    52.11     0.71 o
      1407    1   2   0  12   357.51   360.79     2.19 o
      1408    1   3   0  12    22.09    21.75     0.52 o
      1409    1   4   0  12    15.71    14.37     0.47 o
      1410    1   5   0  12     1.23     0.95     0.27 o
      1411    1   6   0  12    20.33    21.84     0.64 o
      1412    1   7   0  12     3.74     4.14     0.30 o
      1413    1   8   0  12   114.10   122.12     1.30 o
      1414    1   9   0  12    23.21    24.89     0.60 o
      1415    1  10   0  12     2.33     2.46     0.25 o
      1416    1  11   0  12     2.67     3.12     0.32 o
      1417    1  12   0  12    37.84    39.07     0.69 o
      1418    1   1   1  12    13.34    14.55     0.31 o
      1419    1   2   1  12    37.73    40.43     0.57 o
      1420    1   3   1  12   126.14   133.87     1.24 o
      1421    1   4   1  12   128.22   134.63     1.19 o
      1422    1   5   1  12     1.22     1.61     0.19 o
      1423    1   6   1  12    49.90    51.75     0.62 o
      1424    1   7   1  12    61.27    63.18     0.68 o
      1425    1   8   1  12    42.34    43.04     0.53 o
      1426    1   9   1  12     4.48     4.32     0.23 o
      1427    1  10   1  12     1.01     1.10     0.17 o
      1428    1  11   1  12     1.52     1.63     0.20 o
      1429    1  12   1  12     0.11     0.17     0.14 <
      1430    1   0   2  12    13.13    12.38     0.42 o
      1431    1   1   2  12    40.67    43.02     0.49 o
      1432    1   2   2  12   293.85   303.76     1.73 o
      1433    1   3   2  12    18.30    18.80     0.35 o
      1434    1   4   2  12    12.54    12.24     0.30 o
      1435    1   5   2  12     1.03     0.85     0.17 o
      1436    1   6   2  12    16.41    15.44     0.37 o
      1437    1   7   2  12     3.23     3.49     0.23 o
      1438    1   8   2  12    95.58    99.48     0.81 o
      1439    1   9   2  12    19.68    19.63     0.49 o
      1440    1  10   2  12     2.29     2.26     0.18 o
      1441    1  11   2  12     2.36     2.19     0.19 o
      1442    1   1   3  12     8.68     7.92     0.26 o
      1443    1   2   3  12    26.37    25.30     0.36 o
      1444    1   3   3  12    85.68    84.56     0.75 o
      1445    1   4   3  12    90.17    90.63     0.81 o
      1446    1   5   3  12     1.11     1.11     0.18 o
      1447    1   6   3  12    36.91    38.70     0.51 o
      1448    1   7   3  12    42.62    40.90     0.52 o
      1449    1   8   3  12    30.47    29.66     0.46 o
      1450    1   9   3  12     2.83     2.65     0.21 o
      1451    1  10   3  12     0.61     0.70     0.17 o
      1452    1  11   3  12     0.91     0.63     0.15 o
      1453    1   0   4  12     9.18     9.08     0.43 o
      1454    1   1   4  12    23.73    23.28     0.36 o
      1455    1   2   4  12   168.40   163.00     1.23 o
      1456    1   3   4  12    10.81    10.97     0.26 o
      1457    1   4   4  12     6.15     5.81     0.25 o
      1458    1   5   4  12     0.59     0.60     0.18 o
      1459    1   6   4  12     8.48     8.61     0.28 o
      1460    1   7   4  12     2.15     2.06     0.20 o
      1461    1   8   4  12    56.22    55.96     0.58 o
      1462    1   9   4  12    11.98    11.94     0.28 o
      1463    1  10   4  12     2.07     2.15     0.19 o
      1464    1   1   5  12     3.54     3.42     0.22 o
      1465    1   2   5  12    13.92    12.97     0.38 o
      1466    1   3   5  12    41.22    37.13     0.56 o
      1467    1   4   5  12    46.86    44.81     0.54 o
      1468    1   5   5  12     1.00     1.01     0.16 o
      1469    1   6   5  12    20.80    19.01     0.39 o
      1470    1   7   5  12    20.77    19.21     0.40 o
      1471    1   8   5  12    15.81    15.22     0.32 o
      1472    1   9   5  12     1.08     1.19     0.17 o
      1473    1   0   6  12     6.02     5.61     0.38 o
      1474    1   1   6  12    10.69    10.37     0.31 o
      1475    1   2   6  12    69.64    61.11     0.89 o
      1476    1   3   6  12     4.77     5.16     0.26 o
      1477    1   4   6  12     1.63     1.65     0.18 o
      1478    1   5   6  12     0.22     0.20     0.16 <
      1479    1   6   6  12     2.61     2.89     0.23 o
      1480    1   7   6  12     1.12     1.13     0.16 o
      1481    1   1   7  12     0.80     0.71     0.20 o
      1482    1   2   7  12     5.66     6.20     0.39 o
      1483    1   3   7  12    14.08    14.77     0.36 o
      1484    1   4   7  12    18.07    18.34     0.34 o
      1485    1   5   7  12     0.76     0.80     0.27 <
      1486    1   1   0  13   124.19   129.84     0.96 o
      1487    1   2   0  13     0.01     0.13     0.24 <
      1488    1   3   0  13     5.31     5.66     0.34 o
      1489    1   4   0  13     2.67     2.54     0.28 o
      1490    1   5   0  13   257.53   245.86     2.13 o
      1491    1   6   0  13     0.49     0.59     0.24 <
      1492    1   7   0  13     3.91     3.44     0.33 o
      1493    1   8   0  13     1.23     0.84     0.22 o
      1494    1   9   0  13    38.77    38.02     0.72 o
      1495    1  10   0  13     2.51     2.65     0.25 o
      1496    1  11   0  13    13.83    14.20     0.49 o
      1497    1   0   1  13    23.69    24.95     0.48 o
      1498    1   1   1  13   141.05   134.14     1.02 o
      1499    1   2   1  13    34.85    35.60     0.42 o
      1500    1   3   1  13    37.05    36.69     0.54 o
      1501    1   4   1  13    25.23    25.83     0.43 o
      1502    1   5   1  13     2.46     2.65     0.22 o
      1503    1   6   1  13    12.65    13.04     0.36 o
      1504    1   7   1  13    32.13    32.46     0.50 o
      1505    1   8   1  13    15.47    14.90     0.34 o
      1506    1   9   1  13    19.55    20.33     0.39 o
      1507    1  10   1  13     4.13     3.59     0.24 o
      1508    1  11   1  13    31.83    34.27     0.64 o
      1509    1   1   2  13   102.26   106.04     0.88 o
      1510    1   2   2  13     0.01     0.07     0.17 <
      1511    1   3   2  13     4.92     5.05     0.23 o
      1512    1   4   2  13     2.18     2.47     0.19 o
      1513    1   5   2  13   215.83   214.63     1.32 o
      1514    1   6   2  13     0.40     0.38     0.16 <
      1515    1   7   2  13     3.78     4.12     0.23 o
      1516    1   8   2  13     0.99     1.00     0.19 o
      1517    1   9   2  13    32.24    32.68     0.53 o
      1518    1  10   2  13     2.07     1.92     0.17 o
      1519    1  11   2  13    11.34    13.62     0.74 o
      1520    1   0   3  13    15.90    15.45     0.45 o
      1521    1   1   3  13   100.14   102.02     0.90 o
      1522    1   2   3  13    23.26    23.64     0.37 o
      1523    1   3   3  13    26.79    26.50     0.37 o
      1524    1   4   3  13    17.01    15.22     0.34 o
      1525    1   5   3  13     1.71     1.62     0.17 o
      1526    1   6   3  13     8.35     8.03     0.27 o
      1527    1   7   3  13    23.10    20.70     0.39 o
      1528    1   8   3  13    10.42    10.50     0.27 o
      1529    1   9   3  13    14.91    14.72     0.34 o
      1530    1  10   3  13     2.67     2.36     0.18 o
      1531    1   1   4  13    57.89    54.62     0.57 o
      1532    1   2   4  13     0.01     0.03     0.15 <
      1533    1   3   4  13     4.12     3.96     0.18 o
      1534    1   4   4  13     1.21     1.18     0.16 o
      1535    1   5   4  13   128.29   127.87     0.93 o
      1536    1   6   4  13     0.21     0.16     0.15 <
      1537    1   7   4  13     3.32     3.30     0.21 o
      1538    1   8   4  13     0.51     0.41     0.18 <
      1539    1   9   4  13    18.44    17.69     0.48 o
      1540    1   0   5  13     7.03     6.38     0.40 o
      1541    1   1   5  13    52.79    54.08     0.77 o
      1542    1   2   5  13    10.40    10.72     0.35 o
      1543    1   3   5  13    14.61    14.33     0.34 o
      1544    1   4   5  13     7.64     7.54     0.25 o
      1545    1   5   5  13     0.82     0.84     0.16 o
      1546    1   6   5  13     3.54     3.41     0.21 o
      1547    1   7   5  13    11.92    12.02     0.28 o
      1548    1   8   5  13     4.66     4.67     0.28 o
      1549    1   1   6  13    22.67    22.68     0.43 o
      1550    1   2   6  13     0.01     0.02     0.18 <
      1551    1   3   6  13     3.07     3.37     0.25 o
      1552    1   4   6  13     0.47     0.63     0.16 o
      1553    1   5   6  13    54.14    55.28     0.57 o
      1554    1   6   6  13     0.07     0.15     0.22 <
      1555    1   0   7  13     1.93     2.06     0.37 o
      1556    1   0   0  14   152.94   161.31     1.91 o
      1557    1   1   0  14    14.24    13.06     0.38 o
      1558    1   2   0  14    24.58    24.65     0.50 o
      1559    1   3   0  14    11.71     8.52     0.48 o
      1560    1   4   0  14    25.83    24.09     0.65 o
      1561    1   5   0  14     0.53     0.65     0.24 <
      1562    1   6   0  14    16.25    16.63     0.46 o
      1563    1   7   0  14     0.07     0.13     0.25 <
      1564    1   8   0  14     8.64     8.95     0.32 o
      1565    1   9   0  14    10.75    11.90     0.41 o
      1566    1  10   0  14    29.18    32.39     0.56 o
      1567    1   1   1  14    37.87    37.86     0.45 o
      1568    1   2   1  14    30.83    30.92     0.44 o
      1569    1   3   1  14    95.36    91.95     0.91 o
      1570    1   4   1  14    53.91    54.40     0.64 o
      1571    1   5   1  14     6.96     7.05     0.27 o
      1572    1   6   1  14    52.54    56.74     0.81 o
      1573    1   7   1  14    55.20    57.16     0.72 o
      1574    1   8   1  14     7.91     8.88     0.30 o
      1575    1   9   1  14     6.36     6.86     0.23 o
      1576    1  10   1  14     0.55     0.52     0.14 o
      1577    1   0   2  14   128.62   127.87     1.25 o
      1578    1   1   2  14    12.18    12.39     0.29 o
      1579    1   2   2  14    21.28    21.29     0.34 o
      1580    1   3   2  14     9.92     9.86     0.27 o
      1581    1   4   2  14    21.63    19.99     0.38 o
      1582    1   5   2  14     0.42     0.37     0.17 <
      1583    1   6   2  14    13.59    12.47     0.30 o
      1584    1   7   2  14     0.04     0.05     0.16 <
      1585    1   8   2  14     7.62     7.67     0.23 o
      1586    1   9   2  14     9.02     9.87     0.26 o
      1587    1  10   2  14    24.69    25.28     1.12 o
      1588    1   1   3  14    24.77    23.86     0.38 o
      1589    1   2   3  14    22.21    20.99     0.35 o
      1590    1   3   3  14    65.39    63.93     0.65 o
      1591    1   4   3  14    39.58    39.52     0.48 o
      1592    1   5   3  14     4.00     4.06     0.21 o
      1593    1   6   3  14    38.30    37.33     0.44 o
      1594    1   7   3  14    37.97    38.92     0.45 o
      1595    1   8   3  14     5.97     6.31     0.26 o
      1596    1   9   3  14     3.90     4.14     0.20 o
      1597    1   0   4  14    77.59    73.91     1.18 o
      1598    1   1   4  14     7.75     7.35     0.23 o
      1599    1   2   4  14    14.11    13.32     0.29 o
      1600    1   3   4  14     6.07     5.42     0.23 o
      1601    1   4   4  14    12.73    11.79     0.27 o
      1602    1   5   4  14     0.20     0.19     0.13 <
      1603    1   6   4  14     7.93     7.20     0.29 o
      1604    1   7   4  14     0.01     0.05     0.14 <
      1605    1   8   4  14     5.20     5.58     0.23 o
      1606    1   1   5  14    10.37     9.84     0.29 o
      1607    1   2   5  14    11.78    11.91     0.38 o
      1608    1   3   5  14    30.63    30.54     0.50 o
      1609    1   4   5  14    21.55    21.14     0.39 o
      1610    1   5   5  14     1.18     1.24     0.17 o
      1611    1   6   5  14    20.34    18.62     0.40 o
      1612    1   0   6  14    33.84    33.48     0.71 o
      1613    1   1   6  14     3.67     3.61     0.25 o
      1614    1   2   6  14     7.25     6.87     0.25 o
      1615    1   3   6  14     2.67     3.03     0.21 o
      1616    1   1   0  15    25.03    23.39     0.47 o
      1617    1   2   0  15    13.60    12.62     0.43 o
      1618    1   3   0  15   109.05   108.12     1.44 o
      1619    1   4   0  15    32.64    35.72     0.92 o
      1620    1   5   0  15     1.08     0.93     0.27 o
      1621    1   6   0  15    23.67    24.67     0.59 o
      1622    1   7   0  15    54.08    57.43     0.88 o
      1623    1   8   0  15     8.73     8.20     0.54 o
      1624    1   9   0  15     6.53     7.26     0.34 o
      1625    1   0   1  15    42.86    38.82     0.72 o
      1626    1   1   1  15    23.39    23.40     0.42 o
      1627    1   2   1  15    31.61    32.68     0.40 o
      1628    1   3   1  15    13.23    12.65     0.31 o
      1629    1   4   1  15     4.00     4.00     0.23 o
      1630    1   5   1  15     1.40     1.34     0.18 o
      1631    1   6   1  15     0.89     0.86     0.16 o
      1632    1   7   1  15     0.98     0.92     0.16 o
      1633    1   8   1  15     9.12     9.80     0.27 o
      1634    1   9   1  15    15.56    17.72     0.49 o
      1635    1   1   2  15    20.07    20.09     0.37 o
      1636    1   2   2  15    11.65    11.40     0.31 o
      1637    1   3   2  15    90.45    89.13     0.70 o
      1638    1   4   2  15    27.95    29.15     0.41 o
      1639    1   5   2  15     0.71     0.78     0.18 o
      1640    1   6   2  15    20.39    21.15     0.34 o
      1641    1   7   2  15    44.78    46.84     0.68 o
      1642    1   8   2  15     7.49     7.74     0.26 o
      1643    1   0   3  15    31.46    31.87     0.64 o
      1644    1   1   3  15    17.10    16.33     0.30 o
      1645    1   2   3  15    23.17    22.17     0.38 o
      1646    1   3   3  15     9.47     9.02     0.26 o
      1647    1   4   3  15     2.97     2.78     0.17 o
      1648    1   5   3  15     0.93     0.76     0.14 o
      1649    1   6   3  15     0.66     0.62     0.16 o
      1650    1   7   3  15     0.82     0.86     0.15 o
      1651    1   8   3  15     6.68     6.21     0.63 o
      1652    1   1   4  15    10.16     9.40     0.24 o
      1653    1   2   4  15     7.36     7.14     0.25 o
      1654    1   3   4  15    51.55    48.28     0.56 o
      1655    1   4   4  15    17.58    17.28     0.29 o
      1656    1   5   4  15     0.17     0.19     0.16 <
      1657    1   6   4  15    12.94    13.79     0.39 o
      1658    1   0   5  15    17.03    16.81     0.51 o
      1659    1   1   5  15     9.21     9.04     0.34 o
      1660    1   2   5  15    12.44    12.55     0.31 o
      1661    1   3   5  15     4.86     5.05     0.24 o
      1662    1   4   5  15     1.63     1.64     0.20 o
      1663    1   0   0  16     8.85     8.87     0.72 o
      1664    1   1   0  16    49.65    48.49     1.01 o
      1665    1   2   0  16     0.20     0.14     0.22 <
      1666    1   3   0  16    12.08    11.95     0.38 o
      1667    1   4   0  16     2.31     2.41     0.27 o
      1668    1   5   0  16     1.45     1.61     0.29 o
      1669    1   6   0  16     3.05     4.27     0.31 o
      1670    1   7   0  16    12.84    13.89     0.42 o
      1671    1   1   1  16    53.31    52.86     0.61 o
      1672    1   2   1  16     0.96     1.07     0.17 o
      1673    1   3   1  16     0.28     0.51     0.17 <
      1674    1   4   1  16     1.23     1.18     0.19 o
      1675    1   5   1  16    98.77    97.98     0.97 o
      1676    1   6   1  16     1.22     1.20     0.17 o
      1677    1   7   1  16     0.49     0.56     0.15 o
      1678    1   0   2  16     7.32     7.66     0.33 o
      1679    1   1   2  16    42.44    42.68     0.46 o
      1680    1   2   2  16     0.14     0.24     0.15 <
      1681    1   3   2  16    10.46    10.56     0.29 o
      1682    1   4   2  16     1.87     1.74     0.18 o
      1683    1   5   2  16     1.19     1.15     0.14 o
      1684    1   6   2  16     2.50     2.40     0.17 o
      1685    1   7   2  16    10.80    10.85     0.33 o
      1686    1   1   3  16    36.11    35.10     0.56 o
      1687    1   2   3  16     0.69     0.63     0.14 o
      1688    1   3   3  16     0.39     0.37     0.16 <
      1689    1   4   3  16     0.90     0.88     0.17 o
      1690    1   5   3  16    68.98    71.13     0.65 o
      1691    1   6   3  16     0.87     0.96     0.20 o
      1692    1   0   4  16     4.14     4.11     0.26 o
      1693    1   1   4  16    26.47    25.36     0.38 o
      1694    1   2   4  16     0.05     0.16     0.17 <
      1695    1   3   4  16     6.75     6.80     0.21 o
      1696    1   4   4  16     0.99     1.01     0.17 o
      1697    1   1   0  17    10.93    11.22     0.53 o
      1698    1   2   0  17     9.59    10.61     0.51 o
      1699    1   3   0  17    21.21    21.88     0.48 o
      1700    1   4   0  17    26.05    27.44     0.58 o
      1701    1   5   0  17     2.75     2.68     0.22 o
      1702    1   0   1  17    10.58     9.77     0.47 o
      1703    1   1   1  17     2.03     2.18     0.21 o
      1704    1   2   1  17    47.08    48.66     0.61 o
      1705    1   3   1  17     2.29     2.30     0.20 o
      1706    1   4   1  17     0.28     0.33     0.14 <
      1707    1   5   1  17     0.11     0.14     0.14 <
      1708    1   1   2  17     8.74     8.83     0.25 o
      1709    1   2   2  17     8.21     7.92     0.23 o
      1710    1   3   2  17    17.37    17.67     0.36 o
      1711    1   4   2  17    22.18    22.85     0.39 o
      1712    1   5   2  17     2.09     2.14     0.29 o
      1713    1   0   3  17     8.40     8.18     0.43 o
      1714    1   1   3  17     1.52     1.58     0.16 o
      1715    1   2   3  17    32.96    34.87     0.46 o
      1716    1   3   3  17     1.63     1.61     0.20 o
      1717    1   0   0  18    38.51    39.66     1.15 o
      1718    1   1   0  18    10.52    11.46     0.46 o

# start Validation Reply Form
_vrf_PLAT902_I
;
PROBLEM: No (Interpretable) Reflections Found in FCF ....     Please Check 
RESPONSE: There is twinning in the data, which is not properly understood
by Checkcif.
;
# end Validation Reply Form

#=======================================================================

data_Synchrotron-270K
#=======================================================================

# 5. CHEMICAL DATA

_chemical_name_systematic
?
_chemical_name_common                    'CrAs'
_chemical_formula_moiety                 'As Cr'
_chemical_formula_structural             'As Cr'
_chemical_formula_analytical             ?
_chemical_formula_iupac                  ?
_chemical_formula_sum                    'As Cr'
_chemical_formula_weight                 126.9
_chemical_melting_point                  ?
_chemical_compound_source                ?
_chemical_absolute_configuration         .

#=======================================================================

# 6. CRYSTAL DATA

_symmetry_cell_setting                   orthorhombic
_symmetry_space_group_name_H-M           'P n m a'
_symmetry_space_group_name_Hall          '-P 2ac 2n'
_symmetry_Int_Tables_number              62

loop_
 _space_group_symop_id
 _space_group_symop_operation_xyz
 1   x,y,z
 2   -x+1/2,-y,z+1/2
 3   -x,y+1/2,-z
 4   x+1/2,-y+1/2,-z+1/2
 5   -x,-y,-z
 6   x+1/2,y,-z+1/2
 7   x,-y+1/2,z
 8   -x+1/2,y+1/2,z+1/2

_cell_length_a                           5.62060(10)
_cell_length_b                           3.57310(10)
_cell_length_c                           6.15070(10)
_cell_angle_alpha                        90
_cell_angle_beta                         90
_cell_angle_gamma                        90
_cell_volume                             123.524(5)

loop_
 _twin_individual_id
 _twin_individual_mass_fraction_refined
 _twin_individual_twin_matrix_11
 _twin_individual_twin_matrix_12
 _twin_individual_twin_matrix_13
 _twin_individual_twin_matrix_21
 _twin_individual_twin_matrix_22
 _twin_individual_twin_matrix_23
 _twin_individual_twin_matrix_31
 _twin_individual_twin_matrix_32
 _twin_individual_twin_matrix_33
1 0.9796(12)
1 0 0
0 1 0
0 0 1
2 0.0125(9)
1 0 0
0 -0.5 -1.4908
0 0.5031 -0.5
3 0.0079(8)
1 0 0
0 -0.5 1.4908
0 -0.5031 -0.5

_cell_formula_units_Z                    4

_cell_measurement_reflns_used            4258
_cell_measurement_theta_min              4.22
_cell_measurement_theta_max              41.41
_cell_measurement_temperature            270
_cell_special_details
?

_exptl_crystal_density_diffrn            6.8246
_exptl_crystal_density_meas              ?
_exptl_crystal_density_method            ?
_exptl_crystal_F_000                     228

_exptl_absorpt_coefficient_mu            10.003
_exptl_crystal_description               'irregular'
_exptl_crystal_size_max                  0.06
_exptl_crystal_size_mid                  0.05
_exptl_crystal_size_min                  0.04
_exptl_crystal_size_rad                  0.025
_exptl_crystal_colour                    'black'
_exptl_absorpt_correction_type           sphere
_exptl_absorpt_process_details
;
CrysAlisPro 1.171.40.53 (Rigaku Oxford Diffraction, 2019)
Spherical absorption correction
 using equivalent radius and absorption coefficient.
Empirical absorption correction using spherical harmonics,
 implemented in SCALE3 ABSPACK scaling algorithm.
;
_exptl_absorpt_correction_T_min          0.012
_exptl_absorpt_correction_T_max          0.046
loop_
 _exptl_crystal_face_index_h
 _exptl_crystal_face_index_k
 _exptl_crystal_face_index_l
 _exptl_crystal_face_perp_dist
 ? ? ? ?

#=======================================================================

# 7. EXPERIMENTAL DATA

_exptl_special_details                   ?

_diffrn_ambient_temperature              270
_diffrn_source                           'synchrotron'
_diffrn_source_power                     ?
_diffrn_source_voltage                   ?
_diffrn_source_current                   ?
_diffrn_radiation_type                   'synchrotron'
_diffrn_radiation_source                 'synchrotron'
_diffrn_radiation_wavelength             0.45085
_diffrn_radiation_monochromator          ?
_diffrn_measurement_device               ?
_diffrn_measurement_device_type          'esperanto-CrysAlisPro-abstract goniometer imported esperanto images'
_diffrn_detector                         'CCD plate'
_diffrn_detector_area_resol_mean         5.8140
_diffrn_measurement_method               '\w scans'
_diffrn_measurement_specimen_support     ?

_diffrn_reflns_number                    15983
_diffrn_reflns_theta_min                 3.11
_diffrn_reflns_theta_max                 41.55
_diffrn_reflns_theta_full                41.55
_diffrn_measured_fraction_theta_max      0.99
_diffrn_measured_fraction_theta_full     0.99
_diffrn_reflns_av_R_equivalents          0.0586
_diffrn_reflns_av_unetI/netI             0.0051
_diffrn_reflns_limit_h_min               -14
_diffrn_reflns_limit_h_max               16
_diffrn_reflns_limit_k_min               -10
_diffrn_reflns_limit_k_max               10
_diffrn_reflns_limit_l_min               -17
_diffrn_reflns_limit_l_max               17
_diffrn_reflns_reduction_process         ?

_diffrn_standards_number                 ?
_diffrn_standards_interval_count         ?
_diffrn_standards_interval_time          ?
_diffrn_standards_decay_%                ?
loop_
_diffrn_standard_refln_index_h
_diffrn_standard_refln_index_k
_diffrn_standard_refln_index_l
  ? ? ?

_diffrn_radiation_probe                  x-ray

#=======================================================================

# 8. REFINEMENT DATA

_refine_special_details
?

_reflns_number_total                     1793
_reflns_number_gt                        1648
_reflns_threshold_expression             'I>3\s(I)'

_refine_ls_structure_factor_coef         F
_refine_ls_R_factor_gt                   0.0231
_refine_ls_wR_factor_gt                  0.0351
_refine_ls_R_factor_all                  0.0239
_refine_ls_wR_factor_ref                 0.0352
_refine_ls_goodness_of_fit_ref           2.46
_refine_ls_goodness_of_fit_gt            2.56
_refine_ls_restrained_S_gt               ?
_refine_ls_restrained_S_all              ?
_refine_ls_number_reflns                 1793
_refine_ls_number_parameters             46
_refine_ls_number_restraints             0
_refine_ls_number_constraints            0
_refine_ls_weighting_scheme              sigma
_refine_ls_weighting_details             'w=1/(\s^2^(F)+0.0001F^2^)'
_refine_ls_hydrogen_treatment            ?
_refine_ls_shift/su_max                  0.0066
_refine_ls_shift/su_mean                 0.0022
_refine_diff_density_max                 2.29
_refine_diff_density_min                 -1.60
_refine_ls_extinction_method
 'B-C type 1 Gaussian isotropic (Becker & Coppens, 1974)'
_refine_ls_extinction_coef               860(60)
_refine_ls_extinction_expression         ?
_refine_ls_abs_structure_details         ?
_refine_ls_abs_structure_Flack           ?
_refine_ls_abs_structure_Rogers          ?

loop_
 _atom_type_symbol
 _atom_type_scat_dispersion_real
 _atom_type_scat_dispersion_imag
 _atom_type_scat_source
 As   0.3027  0.9085
 'International Tables Vol C tables 4.2.6.8 and 6.1.1.1'
 Cr   0.1868  0.2657
 'International Tables Vol C tables 4.2.6.8 and 6.1.1.1'

_computing_data_collection
 'CrysAlisPro 1.171.40.53 (Rigaku OD, 2019)'
_computing_cell_refinement
 'CrysAlisPro 1.171.40.53 (Rigaku OD, 2019)'
_computing_data_reduction
 'CrysAlisPro 1.171.40.53 (Rigaku OD, 2019)'
_computing_structure_solution            ?
_computing_structure_refinement          ?
_computing_molecular_graphics            ?
_computing_publication_material          ?

loop_
 _restr_distance_atom_site_label_1
 _restr_distance_site_symmetry_1
 _restr_distance_atom_site_label_2
 _restr_distance_site_symmetry_2
 _restr_distance_target
 _restr_distance_target_weight_param
 ? ? ? ? ? ?

loop_
 _restr_angle_atom_site_label_1
 _restr_angle_site_symmetry_1
 _restr_angle_atom_site_label_2
 _restr_angle_site_symmetry_2
 _restr_angle_atom_site_label_3
 _restr_angle_site_symmetry_3
 _restr_angle_target
 _restr_angle_target_weight_param
 ? ? ? ? ? ? ? ?

loop_
 _restr_torsion_atom_site_label_1
 _restr_torsion_site_symmetry_1
 _restr_torsion_atom_site_label_2
 _restr_torsion_site_symmetry_2
 _restr_torsion_atom_site_label_3
 _restr_torsion_site_symmetry_3
 _restr_torsion_atom_site_label_4
 _restr_torsion_site_symmetry_4
 _restr_torsion_angle_target
 _restr_torsion_weight_param
 ? ? ? ? ? ? ? ? ? ?

loop_
 _restr_equal_distance_atom_site_label_1
 _restr_equal_distance_site_symmetry_1
 _restr_equal_distance_atom_site_label_2
 _restr_equal_distance_site_symmetry_2
 _restr_equal_distance_class_class_id
 _restr_equal_distance_class_target_weight_param
 ? ? ? ? ? ?

loop_
 _restr_equal_angle_atom_site_label_1
 _restr_equal_angle_site_symmetry_1
 _restr_equal_angle_atom_site_label_2
 _restr_equal_angle_site_symmetry_2
 _restr_equal_angle_atom_site_label_3
 _restr_equal_angle_site_symmetry_3
 _restr_equal_angle_class_class_id
 _restr_equal_angle_class_target_weight_param
 ? ? ? ? ? ? ? ?

loop_
 _restr_equal_torsion_atom_site_label_1
 _restr_equal_torsion_site_symmetry_1
 _restr_equal_torsion_atom_site_label_2
 _restr_equal_torsion_site_symmetry_2
 _restr_equal_torsion_atom_site_label_3
 _restr_equal_torsion_site_symmetry_3
 _restr_equal_torsion_atom_site_label_4
 _restr_equal_torsion_site_symmetry_4
 _restr_equal_torsion_class_class_id
 _restr_equal_torsion_class_target_weight_param
 ? ? ? ? ? ? ? ? ? ?


#=======================================================================

# 9. ATOMIC COORDINATES AND DISPLACEMENT PARAMETERS

loop_
 _atom_site_label
 _atom_site_type_symbol
 _atom_site_fract_x
 _atom_site_fract_y
 _atom_site_fract_z
 _atom_site_adp_type
 _atom_site_U_iso_or_equiv
 _atom_site_site_symmetry_multiplicity
 _atom_site_occupancy
 _atom_site_calc_flag
 _atom_site_refinement_flags
 _atom_site_disorder_assembly
 _atom_site_disorder_group
  As1 As 0.20674(11) 0.25 0.58263(7) Uani 0.01912(17) 4 1 d . . .
  Cr1 Cr 0.00666(14) 0.25 0.20667(16) Uani 0.0185(2) 4 1 d . . .

loop_
 _atom_site_aniso_label
 _atom_site_aniso_type_symbol
 _atom_site_aniso_U_11
 _atom_site_aniso_U_22
 _atom_site_aniso_U_33
 _atom_site_aniso_U_12
 _atom_site_aniso_U_13
 _atom_site_aniso_U_23
 As1 As 0.0214(3) 0.0166(3) 0.0193(3) 0 -0.00009(14) 0
 Cr1 Cr 0.0156(3) 0.0197(4) 0.0202(4) 0 -0.0003(2) 0

loop_
 _jana_atom_site_ADP_C_label
 _jana_atom_site_ADP_C_type_symbol
 _jana_atom_site_ADP_C_111
 _jana_atom_site_ADP_C_112
 _jana_atom_site_ADP_C_113
 _jana_atom_site_ADP_C_122
 _jana_atom_site_ADP_C_123
 _jana_atom_site_ADP_C_133
 _jana_atom_site_ADP_C_222
 _jana_atom_site_ADP_C_223
 _jana_atom_site_ADP_C_233
 _jana_atom_site_ADP_C_333
 As1 As 0.0030(3) 0 -0.00008(8) 0.0010(2) 0 0.00064(9) 0 -0.00021(16)
 0 -0.00011(16)
 Cr1 Cr -0.0001(2) 0 0.00030(11) -0.0011(3) 0 -0.00023(13) 0 0.0019(3)
 0 0.0027(4)

loop_
 _jana_atom_site_ADP_D_label
 _jana_atom_site_ADP_D_type_symbol
 _jana_atom_site_ADP_D_1111
 _jana_atom_site_ADP_D_1112
 _jana_atom_site_ADP_D_1113
 _jana_atom_site_ADP_D_1122
 _jana_atom_site_ADP_D_1123
 _jana_atom_site_ADP_D_1133
 _jana_atom_site_ADP_D_1222
 _jana_atom_site_ADP_D_1223
 _jana_atom_site_ADP_D_1233
 _jana_atom_site_ADP_D_1333
 _jana_atom_site_ADP_D_2222
 _jana_atom_site_ADP_D_2223
 _jana_atom_site_ADP_D_2233
 _jana_atom_site_ADP_D_2333
 _jana_atom_site_ADP_D_3333
 As1 As 0.0110(5) 0 -0.00049(12) 0.0052(2) 0 0.00244(9) 0 -0.00020(8)
 0 -0.00036(9) 0.025(2) 0 0.00435(20) 0 0.0058(3)
 Cr1 Cr 0.0043(3) 0 -0.00006(12) 0.0041(2) 0 0.00150(8) 0 0.00005(14)
 0 -0.00022(15) 0.038(3) 0 0.0052(3) 0 0.0061(4)

loop_
 _jana_atom_site_ADP_E_label
 _jana_atom_site_ADP_E_type_symbol
 _jana_atom_site_ADP_E_11111
 _jana_atom_site_ADP_E_11112
 _jana_atom_site_ADP_E_11113
 _jana_atom_site_ADP_E_11122
 _jana_atom_site_ADP_E_11123
 _jana_atom_site_ADP_E_11133
 _jana_atom_site_ADP_E_11222
 _jana_atom_site_ADP_E_11223
 _jana_atom_site_ADP_E_11233
 _jana_atom_site_ADP_E_11333
 _jana_atom_site_ADP_E_12222
 _jana_atom_site_ADP_E_12223
 _jana_atom_site_ADP_E_12233
 _jana_atom_site_ADP_E_12333
 _jana_atom_site_ADP_E_13333
 _jana_atom_site_ADP_E_22222
 _jana_atom_site_ADP_E_22223
 _jana_atom_site_ADP_E_22233
 _jana_atom_site_ADP_E_22333
 _jana_atom_site_ADP_E_23333
 _jana_atom_site_ADP_E_33333
 ? ? ? ? ? ? ? ? ? ? ? ? ? ? ? ? ? ? ? ? ? ? ?

loop_
 _jana_atom_site_ADP_F_label
 _jana_atom_site_ADP_F_type_symbol
 _jana_atom_site_ADP_F_111111
 _jana_atom_site_ADP_F_111112
 _jana_atom_site_ADP_F_111113
 _jana_atom_site_ADP_F_111122
 _jana_atom_site_ADP_F_111123
 _jana_atom_site_ADP_F_111133
 _jana_atom_site_ADP_F_111222
 _jana_atom_site_ADP_F_111223
 _jana_atom_site_ADP_F_111233
 _jana_atom_site_ADP_F_111333
 _jana_atom_site_ADP_F_112222
 _jana_atom_site_ADP_F_112223
 _jana_atom_site_ADP_F_112233
 _jana_atom_site_ADP_F_112333
 _jana_atom_site_ADP_F_113333
 _jana_atom_site_ADP_F_122222
 _jana_atom_site_ADP_F_122223
 _jana_atom_site_ADP_F_122233
 _jana_atom_site_ADP_F_122333
 _jana_atom_site_ADP_F_123333
 _jana_atom_site_ADP_F_133333
 _jana_atom_site_ADP_F_222222
 _jana_atom_site_ADP_F_222223
 _jana_atom_site_ADP_F_222233
 _jana_atom_site_ADP_F_222333
 _jana_atom_site_ADP_F_223333
 _jana_atom_site_ADP_F_233333
 _jana_atom_site_ADP_F_333333
 ? ? ? ? ? ? ? ? ? ? ? ? ? ? ? ? ? ? ? ? ? ? ? ? ? ? ? ? ? ?


#=======================================================================

# 10. MOLECULAR GEOMETRY


loop_
 _geom_bond_atom_site_label_1
 _geom_bond_atom_site_label_2
 _geom_bond_site_symmetry_1
 _geom_bond_site_symmetry_2
 _geom_bond_distance
 _geom_bond_publ_flag
  As1 As1 . 1_545 3.5731(2) ?
  As1 As1 . 1_565 3.5731(2) ?
  As1 As1 . 2_554 3.5897(5) ?
  As1 As1 . 2_555 3.5897(5) ?
  As1 As1 . 2_564 3.5897(5) ?
  As1 As1 . 2_565 3.5897(5) ?
  As1 As1 . 3_546 3.1026(7) ?
  As1 As1 . 3_556 3.1026(7) ?
  As1 As1 . 4_456 3.4838(8) ?
  As1 As1 . 4_556 3.4838(8) ?
  As1 Cr1 . . 2.5714(10) ?
  As1 Cr1 . 2_555 2.5236(7) ?
  As1 Cr1 . 2_565 2.5236(7) ?
  As1 Cr1 . 3_546 2.5119(7) ?
  As1 Cr1 . 3_556 2.5119(7) ?
  As1 Cr1 . 4_555 2.4511(10) ?
  Cr1 Cr1 . 1_545 3.5731(2) ?
  Cr1 Cr1 . 1_565 3.5731(2) ?
  Cr1 Cr1 . 3_545 3.1081(11) ?
  Cr1 Cr1 . 3_555 3.1081(11) ?
  Cr1 Cr1 . 4_455 2.8604(11) ?
  Cr1 Cr1 . 4_555 2.8604(11) ?

loop_
 _geom_angle_atom_site_label_1
 _geom_angle_atom_site_label_2
 _geom_angle_atom_site_label_3
 _geom_angle_site_symmetry_1
 _geom_angle_site_symmetry_2
 _geom_angle_site_symmetry_3
 _geom_angle
 _geom_angle_publ_flag
  As1 As1 As1 1_545 . 1_565 180 ?
  As1 As1 As1 1_545 . 2_554 60.153(8) ?
  As1 As1 As1 1_545 . 2_555 60.153(8) ?
  As1 As1 As1 1_545 . 2_564 119.847(12) ?
  As1 As1 As1 1_545 . 2_565 119.847(12) ?
  As1 As1 As1 1_545 . 3_546 54.842(11) ?
  As1 As1 As1 1_545 . 3_556 125.158(19) ?
  As1 As1 As1 1_545 . 4_456 90.000(12) ?
  As1 As1 As1 1_545 . 4_556 90.000(12) ?
  As1 As1 Cr1 1_545 . . 90.000(10) ?
  As1 As1 Cr1 1_545 . 2_555 44.933(16) ?
  As1 As1 Cr1 1_545 . 2_565 135.07(2) ?
  As1 As1 Cr1 1_545 . 3_546 44.666(16) ?
  As1 As1 Cr1 1_545 . 3_556 135.33(2) ?
  As1 As1 Cr1 1_545 . 4_555 90.000(11) ?
  As1 As1 As1 1_565 . 2_554 119.847(12) ?
  As1 As1 As1 1_565 . 2_555 119.847(12) ?
  As1 As1 As1 1_565 . 2_564 60.153(8) ?
  As1 As1 As1 1_565 . 2_565 60.153(8) ?
  As1 As1 As1 1_565 . 3_546 125.158(19) ?
  As1 As1 As1 1_565 . 3_556 54.842(11) ?
  As1 As1 As1 1_565 . 4_456 90.000(12) ?
  As1 As1 As1 1_565 . 4_556 90.000(12) ?
  As1 As1 Cr1 1_565 . . 90.000(10) ?
  As1 As1 Cr1 1_565 . 2_555 135.07(2) ?
  As1 As1 Cr1 1_565 . 2_565 44.933(16) ?
  As1 As1 Cr1 1_565 . 3_546 135.33(2) ?
  As1 As1 Cr1 1_565 . 3_556 44.666(16) ?
  As1 As1 Cr1 1_565 . 4_555 90.000(11) ?
  As1 As1 As1 2_554 . 2_555 117.899(7) ?
  As1 As1 As1 2_554 . 2_564 59.694(8) ?
  As1 As1 As1 2_554 . 2_565 164.43(2) ?
  As1 As1 As1 2_554 . 3_546 62.238(14) ?
  As1 As1 As1 2_554 . 3_556 96.164(15) ?
  As1 As1 As1 2_554 . 4_456 127.994(18) ?
  As1 As1 As1 2_554 . 4_556 113.392(18) ?
  As1 As1 Cr1 2_554 . . 44.668(16) ?
  As1 As1 Cr1 2_554 . 2_555 79.64(2) ?
  As1 As1 Cr1 2_554 . 2_565 121.66(3) ?
  As1 As1 Cr1 2_554 . 3_546 98.784(19) ?
  As1 As1 Cr1 2_554 . 3_556 149.39(3) ?
  As1 As1 Cr1 2_554 . 4_555 44.348(17) ?
  As1 As1 As1 2_555 . 2_564 164.43(2) ?
  As1 As1 As1 2_555 . 2_565 59.694(8) ?
  As1 As1 As1 2_555 . 3_546 95.485(12) ?
  As1 As1 As1 2_555 . 3_556 131.97(2) ?
  As1 As1 As1 2_555 . 4_456 66.608(14) ?
  As1 As1 As1 2_555 . 4_556 52.006(12) ?
  As1 As1 Cr1 2_555 . . 146.067(15) ?
  As1 As1 Cr1 2_555 . 2_555 45.75(2) ?
  As1 As1 Cr1 2_555 . 2_565 90.39(2) ?
  As1 As1 Cr1 2_555 . 3_546 43.01(2) ?
  As1 As1 Cr1 2_555 . 3_556 88.66(2) ?
  As1 As1 Cr1 2_555 . 4_555 121.92(3) ?
  As1 As1 As1 2_564 . 2_565 117.899(7) ?
  As1 As1 As1 2_564 . 3_546 96.164(15) ?
  As1 As1 As1 2_564 . 3_556 62.238(14) ?
  As1 As1 As1 2_564 . 4_456 127.994(18) ?
  As1 As1 As1 2_564 . 4_556 113.392(18) ?
  As1 As1 Cr1 2_564 . . 44.668(16) ?
  As1 As1 Cr1 2_564 . 2_555 121.66(3) ?
  As1 As1 Cr1 2_564 . 2_565 79.64(2) ?
  As1 As1 Cr1 2_564 . 3_546 149.39(3) ?
  As1 As1 Cr1 2_564 . 3_556 98.784(19) ?
  As1 As1 Cr1 2_564 . 4_555 44.348(17) ?
  As1 As1 As1 2_565 . 3_546 131.97(2) ?
  As1 As1 As1 2_565 . 3_556 95.485(12) ?
  As1 As1 As1 2_565 . 4_456 66.608(14) ?
  As1 As1 As1 2_565 . 4_556 52.006(12) ?
  As1 As1 Cr1 2_565 . . 146.067(15) ?
  As1 As1 Cr1 2_565 . 2_555 90.39(2) ?
  As1 As1 Cr1 2_565 . 2_565 45.75(2) ?
  As1 As1 Cr1 2_565 . 3_546 88.66(2) ?
  As1 As1 Cr1 2_565 . 3_556 43.01(2) ?
  As1 As1 Cr1 2_565 . 4_555 121.92(3) ?
  As1 As1 As1 3_546 . 3_556 70.315(15) ?
  As1 As1 As1 3_546 . 4_456 65.756(15) ?
  As1 As1 As1 3_546 . 4_556 142.928(9) ?
  As1 As1 Cr1 3_546 . . 51.521(16) ?
  As1 As1 Cr1 3_546 . 2_555 99.760(15) ?
  As1 As1 Cr1 3_546 . 2_565 170.00(2) ?
  As1 As1 Cr1 3_546 . 3_546 53.26(2) ?
  As1 As1 Cr1 3_546 . 3_556 102.76(3) ?
  As1 As1 Cr1 3_546 . 4_555 106.10(2) ?
  As1 As1 As1 3_556 . 4_456 65.756(15) ?
  As1 As1 As1 3_556 . 4_556 142.928(9) ?
  As1 As1 Cr1 3_556 . . 51.521(16) ?
  As1 As1 Cr1 3_556 . 2_555 170.00(2) ?
  As1 As1 Cr1 3_556 . 2_565 99.760(15) ?
  As1 As1 Cr1 3_556 . 3_546 102.76(3) ?
  As1 As1 Cr1 3_556 . 3_556 53.26(2) ?
  As1 As1 Cr1 3_556 . 4_555 106.10(2) ?
  As1 As1 As1 4_456 . 4_556 107.547(15) ?
  As1 As1 Cr1 4_456 . . 100.29(3) ?
  As1 As1 Cr1 4_456 . 2_555 109.65(2) ?
  As1 As1 Cr1 4_456 . 2_565 109.65(2) ?
  As1 As1 Cr1 4_456 . 3_546 46.364(16) ?
  As1 As1 Cr1 4_456 . 3_556 46.364(16) ?
  As1 As1 Cr1 4_456 . 4_555 169.68(3) ?
  As1 As1 Cr1 4_556 . . 152.16(3) ?
  As1 As1 Cr1 4_556 . 2_555 46.086(17) ?
  As1 As1 Cr1 4_556 . 2_565 46.086(17) ?
  As1 As1 Cr1 4_556 . 3_546 94.61(2) ?
  As1 As1 Cr1 4_556 . 3_556 94.61(2) ?
  As1 As1 Cr1 4_556 . 4_555 82.77(3) ?
  Cr1 As1 Cr1 . . 2_555 123.44(2) ?
  Cr1 As1 Cr1 . . 2_565 123.44(2) ?
  Cr1 As1 Cr1 . . 3_546 104.78(3) ?
  Cr1 As1 Cr1 . . 3_556 104.78(3) ?
  Cr1 As1 Cr1 . . 4_555 69.39(3) ?
  Cr1 As1 Cr1 2_555 . 2_565 90.13(3) ?
  Cr1 As1 Cr1 2_555 . 3_546 69.23(2) ?
  Cr1 As1 Cr1 2_555 . 3_556 130.72(3) ?
  Cr1 As1 Cr1 2_555 . 4_555 77.32(3) ?
  Cr1 As1 Cr1 2_565 . 3_546 130.72(3) ?
  Cr1 As1 Cr1 2_565 . 3_556 69.23(2) ?
  Cr1 As1 Cr1 2_565 . 4_555 77.32(3) ?
  Cr1 As1 Cr1 3_546 . 3_556 90.67(3) ?
  Cr1 As1 Cr1 3_546 . 4_555 134.662(16) ?
  Cr1 As1 Cr1 3_556 . 4_555 134.662(16) ?
  As1 Cr1 As1 . . 2_554 89.58(3) ?
  As1 Cr1 As1 . . 2_564 89.58(3) ?
  As1 Cr1 As1 . . 3_546 75.22(3) ?
  As1 Cr1 As1 . . 3_556 75.22(3) ?
  As1 Cr1 As1 . . 4_455 162.48(4) ?
  As1 Cr1 Cr1 . . 1_545 90.00(2) ?
  As1 Cr1 Cr1 . . 1_565 90.00(2) ?
  As1 Cr1 Cr1 . . 3_545 138.25(2) ?
  As1 Cr1 Cr1 . . 3_555 138.25(2) ?
  As1 Cr1 Cr1 . . 4_455 105.19(4) ?
  As1 Cr1 Cr1 . . 4_555 53.33(3) ?
  As1 Cr1 As1 2_554 . 2_564 90.13(3) ?
  As1 Cr1 As1 2_554 . 3_546 87.550(14) ?
  As1 Cr1 As1 2_554 . 3_556 164.63(4) ?
  As1 Cr1 As1 2_554 . 4_455 102.68(3) ?
  As1 Cr1 Cr1 2_554 . 1_545 44.933(16) ?
  As1 Cr1 Cr1 2_554 . 1_565 135.07(3) ?
  As1 Cr1 Cr1 2_554 . 3_545 50.30(2) ?
  As1 Cr1 Cr1 2_554 . 3_555 100.08(3) ?
  As1 Cr1 Cr1 2_554 . 4_455 133.116(18) ?
  As1 Cr1 Cr1 2_554 . 4_555 55.19(2) ?
  As1 Cr1 As1 2_564 . 3_546 164.63(4) ?
  As1 Cr1 As1 2_564 . 3_556 87.550(14) ?
  As1 Cr1 As1 2_564 . 4_455 102.68(3) ?
  As1 Cr1 Cr1 2_564 . 1_545 135.07(3) ?
  As1 Cr1 Cr1 2_564 . 1_565 44.933(16) ?
  As1 Cr1 Cr1 2_564 . 3_545 100.08(3) ?
  As1 Cr1 Cr1 2_564 . 3_555 50.30(2) ?
  As1 Cr1 Cr1 2_564 . 4_455 133.116(18) ?
  As1 Cr1 Cr1 2_564 . 4_555 55.19(2) ?
  As1 Cr1 As1 3_546 . 3_556 90.67(3) ?
  As1 Cr1 As1 3_546 . 4_455 92.64(3) ?
  As1 Cr1 Cr1 3_546 . 1_545 44.666(16) ?
  As1 Cr1 Cr1 3_546 . 1_565 135.33(3) ?
  As1 Cr1 Cr1 3_546 . 3_545 90.096(18) ?
  As1 Cr1 Cr1 3_546 . 3_555 145.01(4) ?
  As1 Cr1 Cr1 3_546 . 4_455 55.58(2) ?
  As1 Cr1 Cr1 3_546 . 4_555 111.90(3) ?
  As1 Cr1 As1 3_556 . 4_455 92.64(3) ?
  As1 Cr1 Cr1 3_556 . 1_545 135.33(3) ?
  As1 Cr1 Cr1 3_556 . 1_565 44.666(16) ?
  As1 Cr1 Cr1 3_556 . 3_545 145.01(4) ?
  As1 Cr1 Cr1 3_556 . 3_555 90.096(18) ?
  As1 Cr1 Cr1 3_556 . 4_455 55.58(2) ?
  As1 Cr1 Cr1 3_556 . 4_555 111.90(3) ?
  As1 Cr1 Cr1 4_455 . 1_545 90.00(2) ?
  As1 Cr1 Cr1 4_455 . 1_565 90.00(2) ?
  As1 Cr1 Cr1 4_455 . 3_545 52.38(2) ?
  As1 Cr1 Cr1 4_455 . 3_555 52.38(2) ?
  As1 Cr1 Cr1 4_455 . 4_455 57.29(3) ?
  As1 Cr1 Cr1 4_455 . 4_555 144.19(4) ?
  Cr1 Cr1 Cr1 1_545 . 1_565 180 ?
  Cr1 Cr1 Cr1 1_545 . 3_545 54.915(19) ?
  Cr1 Cr1 Cr1 1_545 . 3_555 125.09(3) ?
  Cr1 Cr1 Cr1 1_545 . 4_455 90.000(18) ?
  Cr1 Cr1 Cr1 1_545 . 4_555 90.000(18) ?
  Cr1 Cr1 Cr1 1_565 . 3_545 125.09(3) ?
  Cr1 Cr1 Cr1 1_565 . 3_555 54.915(19) ?
  Cr1 Cr1 Cr1 1_565 . 4_455 90.000(18) ?
  Cr1 Cr1 Cr1 1_565 . 4_555 90.000(18) ?
  Cr1 Cr1 Cr1 3_545 . 3_555 70.17(2) ?
  Cr1 Cr1 Cr1 3_545 . 4_455 97.40(3) ?
  Cr1 Cr1 Cr1 3_545 . 4_555 100.14(3) ?
  Cr1 Cr1 Cr1 3_555 . 4_455 97.40(3) ?
  Cr1 Cr1 Cr1 3_555 . 4_555 100.14(3) ?
  Cr1 Cr1 Cr1 4_455 . 4_555 158.52(5) ?

loop_
 _geom_torsion_atom_site_label_1
 _geom_torsion_atom_site_label_2
 _geom_torsion_atom_site_label_3
 _geom_torsion_atom_site_label_4
 _geom_torsion_site_symmetry_1
 _geom_torsion_site_symmetry_2
 _geom_torsion_site_symmetry_3
 _geom_torsion_site_symmetry_4
 _geom_torsion
 _geom_torsion_publ_flag
 ? ? ? ? ? ? ? ? ? ?

loop_
 _geom_hbond_atom_site_label_D
 _geom_hbond_atom_site_label_H
 _geom_hbond_atom_site_label_A
 _geom_hbond_site_symmetry_D
 _geom_hbond_site_symmetry_H
 _geom_hbond_site_symmetry_A
 _geom_hbond_distance_DH
 _geom_hbond_distance_HA
 _geom_hbond_distance_DA
 _geom_hbond_angle_DHA
 _geom_hbond_publ_flag
 ? ? ? ? ? ? ? ? ? ? ?


#=======================================================================

# 11. STRUCTURE-FACTOR LIST

loop_
 _refln_index_h
 _refln_index_k
 _refln_index_l
 _refln_F_squared_calc
 _refln_F_squared_meas
 _refln_F_squared_sigma
 _refln_observed_status
 ? ? ? ? ? ? ?

loop_
 _twin_refln_datum_id
 _twin_refln_individual_id
 _twin_refln_index_h
 _twin_refln_index_k
 _twin_refln_index_l
 _twin_refln_F_squared_calc
 _twin_refln_F_squared_meas
 _twin_refln_F_squared_sigma
 _twin_refln_include_status
         1    3   0  -1  -1   108.85   110.07     1.42 o
         1    2   0   1  -1   108.85   110.07     1.42 o
         1    1   0   0   2   108.85   110.07     1.42 o
         2    3   0  -2  -2   209.11   213.43     2.78 o
         2    2   0   2  -2   209.11   213.43     2.78 o
         2    1   0   0   4   209.11   213.43     2.78 o
         3    3   0  -3  -3  2541.44  2406.94    12.47 o
         3    2   0   3  -3  2541.44  2406.94    12.47 o
         3    1   0   0   6  2541.44  2406.94    12.47 o
         4    3   0  -4  -4   863.32   852.48     5.48 o
         4    2   0   4  -4   863.32   852.48     5.48 o
         4    1   0   0   8   863.32   852.48     5.48 o
         5    1   0   0  10   541.23   500.04     3.52 o
         6    1   0   0  12    22.83    25.77     1.07 o
         7    1   0   0  14   119.43   127.85     1.79 o
         8    1   0   0  16    18.92    20.91     0.99 o
         9    3   0   1   3 15090.70 16798.50    71.34 o
         9    2   0  -2   0 15090.70 16798.50    71.34 o
         9    1   0   1  -3 15090.70 16798.50    71.34 o
        10    3   0   0   2   368.90   346.43     2.17 o
        10    2   0  -1  -1   368.90   346.43     2.17 o
        10    1   0   1  -1   368.90   346.43     2.17 o
        11    3   0  -1   1   372.09   302.49     2.08 o
        11    2   0   0  -2   372.09   302.49     2.08 o
        11    1   0   1   1   372.09   302.49     2.08 o
        12    3   0  -2   0 16481.40 17585.40    82.20 o
        12    2   0   1  -3 16481.40 17585.40    82.20 o
        12    1   0   1   3 16481.40 17585.40    82.20 o
        13    3   0  -3  -1   562.82   542.89     2.86 o
        13    2   0   2  -4   562.82   542.89     2.86 o
        13    1   0   1   5   562.82   542.89     2.86 o
        14    3   0  -4  -2   727.41   755.31     3.48 o
        14    2   0   3  -5   727.41   755.31     3.48 o
        14    1   0   1   7   727.41   755.31     3.48 o
        15    1   0   1   9   161.99   153.71     1.26 o
        16    1   0   1  11   443.50   468.54     3.52 o
        17    1   0   1  13   170.05   179.52     1.69 o
        18    1   0   1  15    31.37    32.49     0.73 o
        19    1   0   1  17     9.58     9.44     0.42 o
        20    3   0  -1   3 18325.40 18673.80    62.81 o
        20    2   0  -1  -3 18325.40 18673.80    62.81 o
        20    1   0   2   0 18325.40 18673.80    62.81 o
        21    3   0  -2   2    10.87    10.66     0.59 o
        21    2   0   0  -4    10.87    10.66     0.59 o
        21    1   0   2   2    10.87    10.66     0.59 o
        22    3   0  -3   1   171.32   182.75     1.45 o
        22    2   0   1  -5   171.32   182.75     1.45 o
        22    1   0   2   4   171.32   182.75     1.45 o
        23    3   0  -4   0  1704.99  1729.76     6.21 o
        23    2   0   2  -6  1704.99  1729.76     6.21 o
        23    1   0   2   6  1704.99  1729.76     6.21 o
        24    3   0  -5  -1   655.11   659.42     3.47 o
        24    2   0   3  -7   655.11   659.42     3.47 o
        24    1   0   2   8   655.11   659.42     3.47 o
        25    1   0   2  10   440.24   454.16     3.36 o
        26    1   0   2  12    18.88    19.78     0.53 o
        27    1   0   2  14   102.32   103.68     1.13 o
        28    1   0   2  16    16.42    15.26     0.55 o
        29    3   0  -2   4    27.73    38.70     0.87 o
        29    2   0  -1  -5    27.73    38.70     0.87 o
        29    1   0   3   1    27.73    38.70     0.87 o
        30    3   0  -3   3  5374.81  5298.18    17.83 o
        30    2   0   0  -6  5374.81  5298.18    17.83 o
        30    1   0   3   3  5374.81  5298.18    17.83 o
        31    3   0  -4   2   277.77   272.05     1.56 o
        31    2   0   1  -7   277.77   272.05     1.56 o
        31    1   0   3   5   277.77   272.05     1.56 o
        32    3   0  -5   1   404.43   397.94     2.24 o
        32    2   0   2  -8   404.43   397.94     2.24 o
        32    1   0   3   7   404.43   397.94     2.24 o
        33    1   0   3   9    91.06    97.57     1.35 o
        34    1   0   3  11   309.32   331.73     2.37 o
        35    1   0   3  13   123.80   114.52     1.56 o
        36    1   0   3  15    24.20    21.42     0.54 o
        37    1   0   3  17     7.36     6.65     0.42 o
        38    3   0  -2   6  4459.39  4209.58    21.21 o
        38    2   0  -2  -6  4459.39  4209.58    21.21 o
        38    1   0   4   0  4459.39  4209.58    21.21 o
        39    3   0  -3   5    12.91    17.01     0.50 o
        39    2   0  -1  -7    12.91    17.01     0.50 o
        39    1   0   4   2    12.91    17.01     0.50 o
        40    3   0  -4   4    71.96    62.18     0.77 o
        40    2   0   0  -8    71.96    62.18     0.77 o
        40    1   0   4   4    71.96    62.18     0.77 o
        41    1   0   4   6   599.42   653.64     3.53 o
        42    1   0   4   8   321.29   316.17     2.21 o
        43    1   0   4  10   252.76   265.90     2.10 o
        44    1   0   4  12    12.00    11.28     0.46 o
        45    1   0   4  14    64.60    63.35     1.23 o
        46    1   0   4  16    10.68    10.10     0.33 o
        47    3   0  -3   7    15.21     8.61     0.40 o
        47    2   0  -2  -8    15.21     8.61     0.40 o
        47    1   0   5   1    15.21     8.61     0.40 o
        48    1   0   5   3  1342.97  1294.59     6.15 o
        49    1   0   5   5    79.75    81.11     1.10 o
        50    1   0   5   7   157.00   163.66     1.56 o
        51    1   0   5   9    36.86    39.46     0.80 o
        52    1   0   5  11   159.77   152.01     1.59 o
        53    1   0   5  13    66.27    62.48     0.89 o
        54    1   0   5  15    14.68    13.67     0.43 o
        55    1   0   6   0  1051.90  1070.43    11.78 o
        56    1   0   6   2     0.43     2.29     0.54 o
        57    1   0   6   4    13.02    20.85     0.63 o
        58    1   0   6   6   183.86   205.63     2.32 o
        59    1   0   6   8   127.56   130.19     1.21 o
        60    1   0   6  10   111.16   105.19     1.48 o
        61    1   0   6  12     7.21     6.07     0.42 o
        62    1   0   6  14    29.86    27.72     0.92 o
        63    1   0   7   1     3.46     3.76     0.29 o
        64    1   0   7   3   356.98   381.50     3.05 o
        65    1   0   7   5    22.50    28.69     0.58 o
        66    1   0   7   7    54.82    59.76     0.84 o
        67    1   0   7   9    15.44    16.04     0.61 o
        68    1   0   7  11    62.00    58.62     0.98 o
        69    1   0   7  13    25.63    27.95     0.67 o
        70    1   0   8   0   280.76   285.20     2.71 o
        71    1   0   8   2     0.41     0.39     0.27 <
        72    1   0   8   4     3.51     3.90     0.32 o
        73    1   0   8   6    58.68    56.83     0.83 o
        74    1   0   8   8    42.20    44.21     0.82 o
        75    1   0   8  10    36.73    38.21     0.66 o
        76    1   0   9   1     0.80     1.27     0.22 o
        77    1   0   9   3    99.77    96.31     0.99 o
        78    1   0   9   5     7.03     6.91     0.33 o
        79    1   0   9   7    16.20    17.09     0.42 o
        80    1   0   9   9     6.84     6.32     0.45 o
        81    1   0  10   0    71.32    70.03     1.26 o
        82    1   0  10   2     0.05     0.07     0.18 <
        83    1   0  10   4     1.38     1.26     0.22 o
        84    1   1   0   1    23.31    24.15     1.28 o
        85    3   1  -1  -1  7521.44  7916.28    23.22 o
        85    2   1   1  -1  7521.44  7916.28    23.22 o
        85    1   1   0   2  7521.44  7916.28    23.22 o
        86    1   1   0   3  1872.66  1727.04     6.09 o
        87    3   1  -2  -2  3730.69  3653.49    10.42 o
        87    2   1   2  -2  3730.69  3653.49    10.42 o
        87    1   1   0   4  3730.69  3653.49    10.42 o
        88    1   1   0   5  2559.54  2426.54     7.01 o
        89    3   1  -3  -3     6.07     5.58     0.41 o
        89    2   1   3  -3     6.07     5.58     0.41 o
        89    1   1   0   6     6.07     5.58     0.41 o
        90    1   1   0   7   155.65   165.13     1.34 o
        91    3   1  -4  -4   753.32   715.06     3.41 o
        91    2   1   4  -4   753.32   715.06     3.41 o
        91    1   1   0   8   753.32   715.06     3.41 o
        92    1   1   0   9    99.38    93.18     1.01 o
        93    1   1   0  10   322.71   307.14     2.12 o
        94    1   1   0  11    21.68    25.20     0.54 o
        95    1   1   0  12     0.32     0.70     0.30 <
        96    1   1   0  13    53.47    51.52     0.66 o
        97    1   1   0  14    65.33    67.35     0.83 o
        98    1   1   0  15    26.41    24.56     0.56 o
        99    1   1   0  16    40.60    38.46     0.96 o
       100    1   1   0  17     7.11     7.88     0.48 o
       101    3   1   1   3     7.28     8.00     0.49 o
       101    1   1   1  -3     7.28     8.00     0.49 o
       102    3   1   0   2  7408.38  8018.90    19.51 o
       102    2   1  -1  -1  7408.38  8018.90    19.51 o
       102    1   1   1  -1  7408.38  8018.90    19.51 o
       103    3   1  -1   1  7353.46  8122.26    26.43 o
       103    2   1   0  -2  7353.46  8122.26    26.43 o
       103    1   1   1   1  7353.46  8122.26    26.43 o
       104    1   1   1   2  2959.23  2781.55     5.23 o
       105    2   1   1  -3     7.31     8.57     0.41 o
       105    1   1   1   3     7.31     8.57     0.41 o
       106    1   1   1   4   493.60   470.17     1.53 o
       107    3   1  -3  -1  2455.42  2425.76     4.86 o
       107    2   1   2  -4  2455.42  2425.76     4.86 o
       107    1   1   1   5  2455.42  2425.76     4.86 o
       108    1   1   1   6   796.89   802.20     1.93 o
       109    3   1  -4  -2  1030.65  1044.35     2.74 o
       109    2   1   3  -5  1030.65  1044.35     2.74 o
       109    1   1   1   7  1030.65  1044.35     2.74 o
       110    1   1   1   8   487.45   457.25     1.63 o
       111    1   1   1   9     1.62     1.87     0.20 o
       112    1   1   1  10     0.38     0.49     0.19 <
       113    1   1   1  11   195.28   205.56     1.17 o
       114    1   1   1  12     3.91     4.05     0.24 o
       115    1   1   1  13   109.33   112.95     1.07 o
       116    1   1   1  14     8.19     7.94     0.29 o
       117    1   1   1  15     0.06     0.21     0.23 <
       118    1   1   1  16    42.25    40.90     0.56 o
       119    1   1   1  17    19.75    18.92     0.37 o
       120    1   1   2   1    22.88    21.90     0.36 o
       121    3   1  -2   2  4068.50  3953.35     8.09 o
       121    2   1   0  -4  4068.50  3953.35     8.09 o
       121    1   1   2   2  4068.50  3953.35     8.09 o
       122    1   1   2   3   927.20   916.49     2.52 o
       123    3   1  -3   1  2339.73  2394.21     5.27 o
       123    2   1   1  -5  2339.73  2394.21     5.27 o
       123    1   1   2   4  2339.73  2394.21     5.27 o
       124    1   1   2   5  1593.00  1574.11     3.89 o
       125    2   1   2  -6     4.06     4.53     0.26 o
       125    1   1   2   6     4.06     4.53     0.26 o
       126    1   1   2   7   111.87   111.23     0.77 o
       127    3   1  -5  -1   560.62   560.32     1.84 o
       127    2   1   3  -7   560.62   560.32     1.84 o
       127    1   1   2   8   560.62   560.32     1.84 o
       128    1   1   2   9    78.78    81.69     0.66 o
       129    1   1   2  10   257.54   271.85     1.58 o
       130    1   1   2  11    17.82    20.03     0.39 o
       131    1   1   2  12     0.26     0.43     0.26 <
       132    1   1   2  13    45.32    44.51     0.51 o
       133    1   1   2  14    56.40    55.88     0.59 o
       134    1   1   2  15    22.22    17.18     0.36 o
       135    1   1   2  16    35.30    35.06     0.48 o
       136    1   1   2  17     5.81     5.78     0.25 o
       137    3   1  -2   4  2465.23  2456.59     5.46 o
       137    2   1  -1  -5  2465.23  2456.59     5.46 o
       137    1   1   3   1  2465.23  2456.59     5.46 o
       138    1   1   3   2   907.32   893.61     2.32 o
       139    3   1  -3   3     2.54     2.81     0.24 o
       139    2   1   0  -6     2.54     2.81     0.24 o
       139    1   1   3   3     2.54     2.81     0.24 o
       140    1   1   3   4   157.53   166.33     0.90 o
       141    3   1  -4   2  1128.90  1084.84     3.38 o
       141    2   1   1  -7  1128.90  1084.84     3.38 o
       141    1   1   3   5  1128.90  1084.84     3.38 o
       142    1   1   3   6   391.68   408.38     1.63 o
       143    3   1  -5   1   544.92   537.13     1.87 o
       143    2   1   2  -8   544.92   537.13     1.87 o
       143    1   1   3   7   544.92   537.13     1.87 o
       144    1   1   3   8   290.74   294.49     1.45 o
       145    1   1   3   9     0.96     1.11     0.24 o
       146    1   1   3  10     0.20     0.19     0.21 <
       147    1   1   3  11   134.08   137.17     1.00 o
       148    1   1   3  12     2.79     2.65     0.26 o
       149    1   1   3  13    80.39    82.77     0.72 o
       150    1   1   3  14     5.58     4.79     0.28 o
       151    1   1   3  15     0.05     0.16     0.18 <
       152    1   1   3  16    30.19    30.00     0.45 o
       153    1   1   3  17    14.96    14.64     0.29 o
       154    1   1   4   1    11.33    11.41     0.37 o
       155    3   1  -3   5  1145.34  1057.17     3.21 o
       155    2   1  -1  -7  1145.34  1057.17     3.21 o
       155    1   1   4   2  1145.34  1057.17     3.21 o
       156    1   1   4   3   245.73   247.96     1.18 o
       157    3   1  -4   4   753.98   757.45     2.12 o
       157    2   1   0  -8   753.98   757.45     2.12 o
       157    1   1   4   4   753.98   757.45     2.12 o
       158    1   1   4   5   571.57   559.70     1.88 o
       159    1   1   4   6     1.56     1.76     0.21 o
       160    1   1   4   7    56.41    58.83     0.57 o
       161    1   1   4   8   258.88   279.81     1.47 o
       162    1   1   4   9    43.56    47.32     0.49 o
       163    1   1   4  10   142.42   146.73     1.24 o
       164    1   1   4  11    10.59    11.09     0.29 o
       165    1   1   4  12     0.15     0.42     0.19 <
       166    1   1   4  13    27.78    25.74     0.45 o
       167    1   1   4  14    36.82    33.67     0.47 o
       168    1   1   4  15    13.06    12.08     0.29 o
       169    1   1   4  16    23.16    22.82     0.34 o
       170    3   1  -3   7   568.99   530.50     1.97 o
       170    2   1  -2  -8   568.99   530.50     1.97 o
       170    1   1   5   1   568.99   530.50     1.97 o
       171    1   1   5   2   222.77   225.22     1.23 o
       172    1   1   5   3     0.64     0.91     0.25 o
       173    1   1   5   4    52.75    56.76     0.62 o
       174    1   1   5   5   337.29   348.54     1.77 o
       175    1   1   5   6   152.34   148.50     0.95 o
       176    1   1   5   7   196.91   219.01     1.52 o
       177    1   1   5   8   129.59   130.93     0.93 o
       178    1   1   5   9     0.42     0.51     0.20 <
       179    1   1   5  10     0.08     0.19     0.20 <
       180    1   1   5  11    69.85    67.80     0.74 o
       181    1   1   5  12     1.36     1.23     0.23 o
       182    1   1   5  13    45.12    42.62     0.57 o
       183    1   1   5  14     2.42     2.58     0.21 o
       184    1   1   5  15     0.03    -0.01     0.23 <
       185    1   1   6   1     1.70     1.88     0.22 o
       186    1   1   6   2   258.92   251.98     1.71 o
       187    1   1   6   3    73.69    78.19     0.73 o
       188    1   1   6   4   191.96   204.65     1.50 o
       189    1   1   6   5   189.28   201.32     1.25 o
       190    1   1   6   6     0.52     0.70     0.23 o
       191    1   1   6   7    24.41    24.51     0.40 o
       192    1   1   6   8    99.73   107.82     1.05 o
       193    1   1   6   9    18.70    19.80     0.37 o
       194    1   1   6  10    63.49    60.72     0.59 o
       195    1   1   6  11     5.06     4.74     0.32 o
       196    1   1   6  12     0.07     0.58     0.25 <
       197    1   1   6  13    12.30    11.98     0.35 o
       198    1   1   6  14    18.44    18.59     0.44 o
       199    1   1   7   1   129.93   135.01     1.03 o
       200    1   1   7   2    61.68    64.05     0.69 o
       201    1   1   7   3     0.18     0.09     0.18 <
       202    1   1   7   4    19.52    18.26     0.34 o
       203    1   1   7   5    99.45    93.50     0.79 o
       204    1   1   7   6    53.31    48.94     0.51 o
       205    1   1   7   7    67.26    72.42     0.67 o
       206    1   1   7   8    47.66    47.98     0.57 o
       207    1   1   7   9     0.15     0.17     0.20 <
       208    1   1   7  10     0.06     0.21     0.21 <
       209    1   1   7  11    29.56    28.71     0.48 o
       210    1   1   7  12     0.43     0.34     0.24 <
       211    1   1   7  13    19.56    19.05     0.43 o
       212    1   1   8   1     0.32     0.51     0.16 o
       213    1   1   8   2    68.62    69.63     0.67 o
       214    1   1   8   3    22.11    22.03     0.35 o
       215    1   1   8   4    54.99    55.43     0.55 o
       216    1   1   8   5    58.07    55.28     0.54 o
       217    1   1   8   6     0.16     0.14     0.18 <
       218    1   1   8   7     7.30     7.42     0.23 o
       219    1   1   8   8    35.00    32.52     0.42 o
       220    1   1   8   9     5.88     6.37     0.28 o
       221    1   1   8  10    23.77    21.28     0.54 o
       222    1   1   8  11     1.94     1.91     0.20 o
       223    1   1   9   1    36.09    35.29     0.37 o
       224    1   1   9   2    16.71    16.42     0.29 o
       225    1   1   9   3     0.05     0.15     0.16 <
       226    1   1   9   4     4.76     5.10     0.23 o
       227    1   1   9   5    30.13    28.99     0.37 o
       228    1   1   9   6    13.97    13.66     0.27 o
       229    1   1   9   7    21.75    20.67     0.39 o
       230    1   1   9   8    13.23    13.01     0.31 o
       231    1   1   9   9     0.05    -0.13     0.37 <
       232    1   1  10   1     0.17     0.22     0.16 <
       233    1   1  10   2    19.17    18.89     0.28 o
       234    1   1  10   3     4.80     4.90     0.18 o
       235    1   1  10   4    15.88    15.42     0.25 o
       236    1   1  10   5    13.46    13.10     0.41 o
       237    3   2   0   0   238.62   297.25     2.06 o
       237    2   2   0   0   238.62   297.25     2.06 o
       237    1   2   0   0   238.62   297.25     2.06 o
       238    1   2   0   1   397.59   362.57     1.35 o
       239    3   2  -1  -1  8977.07  9009.95    20.31 o
       239    2   2   1  -1  8977.07  9009.95    20.31 o
       239    1   2   0   2  8977.07  9009.95    20.31 o
       240    1   2   0   3  1950.89  1769.01     4.30 o
       241    3   2  -2  -2  2453.22  2571.38     6.73 o
       241    2   2   2  -2  2453.22  2571.38     6.73 o
       241    1   2   0   4  2453.22  2571.38     6.73 o
       242    1   2   0   5   222.07   221.71     1.25 o
       243    3   2  -3  -3  1759.43  1724.64     7.03 o
       243    2   2   3  -3  1759.43  1724.64     7.03 o
       243    1   2   0   6  1759.43  1724.64     7.03 o
       244    1   2   0   7   100.60    95.87     1.03 o
       245    3   2  -4  -4    15.12     5.82     0.34 o
       245    2   2   4  -4    15.12     5.82     0.34 o
       245    1   2   0   8    15.12     5.82     0.34 o
       246    1   2   0   9   146.03   148.12     1.34 o
       247    1   2   0  10    20.17    17.81     0.47 o
       248    1   2   0  11    36.17    35.33     0.60 o
       249    1   2   0  12   473.60   497.43     3.15 o
       250    1   2   0  13    11.34    10.75     0.41 o
       251    1   2   0  14     0.35     0.36     0.28 <
       252    1   2   0  15    17.28    19.52     0.60 o
       253    1   2   0  16     2.48     2.64     0.37 o
       254    1   2   0  17     3.08     3.21     0.45 o
       255    3   2   1   3   964.46  1023.93     3.36 o
       255    2   2  -2   0   964.46  1023.93     3.36 o
       255    1   2   1  -3   964.46  1023.93     3.36 o
       256    3   2   0   2  9629.53  9349.90    19.45 o
       256    2   2  -1  -1  9629.53  9349.90    19.45 o
       256    1   2   1  -1  9629.53  9349.90    19.45 o
       257    1   2   1   0  2914.27  2711.64     7.05 o
       258    3   2  -1   1  9898.44  9967.32    23.07 o
       258    2   2   0  -2  9898.44  9967.32    23.07 o
       258    1   2   1   1  9898.44  9967.32    23.07 o
       259    1   2   1   2   325.88   303.13     1.19 o
       260    3   2  -2   0   953.66   977.58     3.37 o
       260    2   2   1  -3   953.66   977.58     3.37 o
       260    1   2   1   3   953.66   977.58     3.37 o
       261    1   2   1   4   214.80   206.95     0.91 o
       262    3   2  -3  -1   970.36   943.38     2.43 o
       262    2   2   2  -4   970.36   943.38     2.43 o
       262    1   2   1   5   970.36   943.38     2.43 o
       263    1   2   1   6   530.88   519.71     1.68 o
       264    3   2  -4  -2    64.01    53.43     0.50 o
       264    2   2   3  -5    64.01    53.43     0.50 o
       264    1   2   1   7    64.01    53.43     0.50 o
       265    1   2   1   8    87.58    83.02     0.62 o
       266    1   2   1   9  1092.05  1049.74     2.96 o
       267    1   2   1  10    33.56    32.55     0.45 o
       268    1   2   1  11    14.95    14.39     0.36 o
       269    1   2   1  12    42.21    44.30     0.55 o
       270    1   2   1  13     7.33     7.74     0.28 o
       271    1   2   1  14    11.74    11.26     0.31 o
       272    1   2   1  15    97.05    93.86     0.82 o
       273    1   2   1  16     2.59     2.41     0.23 o
       274    1   2   1  17     7.69     8.43     0.35 o
       275    3   2  -1   3   288.98   355.55     2.19 o
       275    2   2  -1  -3   288.98   355.55     2.19 o
       275    1   2   2   0   288.98   355.55     2.19 o
       276    1   2   2   1   228.96   221.39     0.99 o
       277    3   2  -2   2  4492.31  4544.17     8.65 o
       277    2   2   0  -4  4492.31  4544.17     8.65 o
       277    1   2   2   2  4492.31  4544.17     8.65 o
       278    1   2   2   3  1189.53  1169.62     3.00 o
       279    3   2  -3   1  1454.11  1528.43     3.54 o
       279    2   2   1  -5  1454.11  1528.43     3.54 o
       279    1   2   2   4  1454.11  1528.43     3.54 o
       280    1   2   2   5   149.57   153.80     0.83 o
       281    3   2  -4   0  1241.02  1296.84     3.18 o
       281    2   2   2  -6  1241.02  1296.84     3.18 o
       281    1   2   2   6  1241.02  1296.84     3.18 o
       282    1   2   2   7    73.01    68.29     0.54 o
       283    3   2  -5  -1     9.58     3.45     0.23 o
       283    2   2   3  -7     9.58     3.45     0.23 o
       283    1   2   2   8     9.58     3.45     0.23 o
       284    1   2   2   9   112.97   114.69     0.80 o
       285    1   2   2  10    17.63    18.11     0.45 o
       286    1   2   2  11    29.95    31.83     0.51 o
       287    1   2   2  12   400.23   405.98     2.23 o
       288    1   2   2  13     9.71     9.99     0.31 o
       289    1   2   2  14     0.28     0.36     0.20 <
       290    1   2   2  15    15.04    14.49     0.32 o
       291    1   2   2  16     2.18     2.21     0.22 o
       292    1   2   2  17     2.66     2.92     0.22 o
       293    1   2   3   0  1031.85   999.23     3.90 o
       294    3   2  -2   4  2936.59  2902.34     6.29 o
       294    2   2  -1  -5  2936.59  2902.34     6.29 o
       294    1   2   3   1  2936.59  2902.34     6.29 o
       295    1   2   3   2   134.16   135.41     0.79 o
       296    3   2  -3   3   512.41   518.63     1.78 o
       296    2   2   0  -6   512.41   518.63     1.78 o
       296    1   2   3   3   512.41   518.63     1.78 o
       297    1   2   3   4    96.33    95.96     0.72 o
       298    3   2  -4   2   424.57   461.70     1.50 o
       298    2   2   1  -7   424.57   461.70     1.50 o
       298    1   2   3   5   424.57   461.70     1.50 o
       299    1   2   3   6   268.46   260.70     1.09 o
       300    3   2  -5   1    29.93    25.38     0.37 o
       300    2   2   2  -8    29.93    25.38     0.37 o
       300    1   2   3   7    29.93    25.38     0.37 o
       301    1   2   3   8    51.85    55.13     0.54 o
       302    1   2   3   9   698.02   753.26     3.45 o
       303    1   2   3  10    22.52    22.05     0.61 o
       304    1   2   3  11    11.33    11.96     0.37 o
       305    1   2   3  12    30.23    28.87     0.42 o
       306    1   2   3  13     5.13     4.89     0.23 o
       307    1   2   3  14     8.67     9.79     0.32 o
       308    1   2   3  15    72.42    69.07     0.69 o
       309    1   2   3  16     1.96     1.72     0.19 o
       310    1   2   3  17     5.70     5.91     0.23 o
       311    3   2  -2   6   155.11   157.79     1.59 o
       311    2   2  -2  -6   155.11   157.79     1.59 o
       311    1   2   4   0   155.11   157.79     1.59 o
       312    1   2   4   1    68.07    65.02     0.55 o
       313    3   2  -3   5  1181.61  1156.10     3.10 o
       313    2   2  -1  -7  1181.61  1156.10     3.10 o
       313    1   2   4   2  1181.61  1156.10     3.10 o
       314    1   2   4   3   373.82   369.30     1.46 o
       315    3   2  -4   4   457.93   478.85     1.59 o
       315    2   2   0  -8   457.93   478.85     1.59 o
       315    1   2   4   4   457.93   478.85     1.59 o
       316    1   2   4   5    55.18    56.60     0.49 o
       317    1   2   4   6   502.05   523.51     1.83 o
       318    1   2   4   7    32.57    34.49     0.38 o
       319    1   2   4   8     0.75     1.45     0.21 o
       320    1   2   4   9    58.05    59.70     0.65 o
       321    1   2   4  10    11.52    12.11     0.36 o
       322    1   2   4  11    17.86    17.28     0.35 o
       323    1   2   4  12   247.16   247.46     1.57 o
       324    1   2   4  13     6.19     5.85     0.23 o
       325    1   2   4  14     0.12     0.10     0.19 <
       326    1   2   4  15     9.96     9.56     0.32 o
       327    1   2   4  16     1.48     1.41     0.23 o
       328    1   2   5   0   250.59   241.79     1.73 o
       329    3   2  -3   7   720.07   702.01     2.39 o
       329    2   2  -2  -8   720.07   702.01     2.39 o
       329    1   2   5   1   720.07   702.01     2.39 o
       330    1   2   5   2    33.39    34.96     0.55 o
       331    1   2   5   3   121.93   144.23     1.07 o
       332    1   2   5   4    27.40    27.35     0.47 o
       333    1   2   5   5   128.17   139.36     0.95 o
       334    1   2   5   6    92.70    95.54     0.77 o
       335    1   2   5   7     7.26    13.44     0.40 o
       336    1   2   5   8    22.38    21.29     0.44 o
       337    1   2   5   9   330.99   343.29     2.23 o
       338    1   2   5  10    11.36    10.84     0.28 o
       339    1   2   5  11     5.73     5.50     0.25 o
       340    1   2   5  12    16.63    15.55     0.37 o
       341    1   2   5  13     2.26     2.36     0.24 o
       342    1   2   5  14     4.80     4.31     0.26 o
       343    1   2   5  15    40.19    38.97     0.58 o
       344    1   2   6   0    19.08    19.28     0.45 o
       345    1   2   6   1    14.94    15.54     0.32 o
       346    1   2   6   2   312.52   321.39     2.06 o
       347    1   2   6   3    96.97    96.29     0.76 o
       348    1   2   6   4   132.01   129.05     0.92 o
       349    1   2   6   5    16.54    17.62     0.36 o
       350    1   2   6   6   167.12   183.34     1.31 o
       351    1   2   6   7    11.94    12.51     0.39 o
       352    1   2   6   8     0.18     1.77     0.26 o
       353    1   2   6   9    24.33    23.53     0.41 o
       354    1   2   6  10     4.79     4.76     0.25 o
       355    1   2   6  11     8.27     7.74     0.27 o
       356    1   2   6  12   114.40   111.01     1.22 o
       357    1   2   6  13     3.00     2.66     0.25 o
       358    1   2   6  14     0.04     0.04     0.22 <
       359    1   2   7   0    62.38    64.49     0.84 o
       360    1   2   7   1   198.66   205.56     1.28 o
       361    1   2   7   2     8.03     8.11     0.26 o
       362    1   2   7   3    27.05    27.02     0.39 o
       363    1   2   7   4     7.57     7.06     0.25 o
       364    1   2   7   5    38.88    39.61     0.48 o
       365    1   2   7   6    30.03    30.53     0.44 o
       366    1   2   7   7     2.41     3.00     0.24 o
       367    1   2   7   8     8.37     8.11     0.28 o
       368    1   2   7   9   127.14   122.79     0.87 o
       369    1   2   7  10     4.62     4.35     0.24 o
       370    1   2   7  11     1.50     1.89     0.27 o
       371    1   2   7  12     7.32     6.48     0.29 o
       372    1   2   7  13     0.49     0.52     0.26 <
       373    1   2   8   0     3.74     3.56     0.28 o
       374    1   2   8   1     3.85     3.90     0.20 o
       375    1   2   8   2    88.95    90.51     0.72 o
       376    1   2   8   3    27.53    27.42     0.36 o
       377    1   2   8   4    39.31    40.13     0.49 o
       378    1   2   8   5     5.13     5.36     0.23 o
       379    1   2   8   6    54.06    59.56     0.61 o
       380    1   2   8   7     4.06     3.74     0.21 o
       381    1   2   8   8     0.18     0.30     0.19 <
       382    1   2   8   9     9.03     9.31     0.32 o
       383    1   2   8  10     0.94     1.03     0.19 o
       384    1   2   8  11     2.97     3.05     0.22 o
       385    1   2   9   0    17.46    16.92     0.40 o
       386    1   2   9   1    53.86    51.64     0.45 o
       387    1   2   9   2     2.35     2.45     0.19 o
       388    1   2   9   3     8.75     8.34     0.25 o
       389    1   2   9   4     2.30     2.19     0.20 o
       390    1   2   9   5    11.65    11.89     0.27 o
       391    1   2   9   6     9.48     9.39     0.26 o
       392    1   2   9   7     1.10     1.03     0.17 o
       393    1   2   9   8     2.64     2.55     0.22 o
       394    1   2  10   0     2.00     1.53     0.22 o
       395    1   2  10   1     1.16     1.09     0.16 o
       396    1   2  10   2    21.84    21.60     0.37 o
       397    1   2  10   3     7.68     7.29     0.22 o
       398    1   2  10   4    10.14    10.10     0.25 o
       399    1   2  10   5     1.49     1.39     0.28 o
       400    1   3   0   1  4598.69  4036.43    11.10 o
       401    3   3  -1  -1  1823.33  1837.01     4.66 o
       401    2   3   1  -1  1823.33  1837.01     4.66 o
       401    1   3   0   2  1823.33  1837.01     4.66 o
       402    1   3   0   3  1004.94   905.44     2.83 o
       403    3   3  -2  -2  1594.88  1562.67     5.18 o
       403    2   3   2  -2  1594.88  1562.67     5.18 o
       403    1   3   0   4  1594.88  1562.67     5.18 o
       404    1   3   0   5     3.88     5.02     0.34 o
       405    3   3  -3  -3     7.31     8.33     0.32 o
       405    2   3   3  -3     7.31     8.33     0.32 o
       405    1   3   0   6     7.31     8.33     0.32 o
       406    1   3   0   7  1764.79  1749.18     6.28 o
       407    3   3  -4  -4   221.31   209.99     1.23 o
       407    2   3   4  -4   221.31   209.99     1.23 o
       407    1   3   0   8   221.31   209.99     1.23 o
       408    1   3   0   9    62.21    61.97     0.75 o
       409    1   3   0  10   143.78   149.84     1.35 o
       410    1   3   0  11    87.35    91.44     1.17 o
       411    1   3   0  12     0.19     0.21     0.29 <
       412    1   3   0  13    13.60    14.61     0.45 o
       413    1   3   0  14    37.59    38.89     1.04 o
       414    1   3   0  15    30.34    31.54     0.67 o
       415    1   3   0  16    11.62    12.47     0.48 o
       416    1   3   0  17    48.88    53.52     0.95 o
       417    3   3   1   3    11.43    14.02     0.43 o
       417    1   3   1  -3    11.43    14.02     0.43 o
       418    3   3   0   2  2290.84  2260.97     7.70 o
       418    2   3  -1  -1  2290.84  2260.97     7.70 o
       418    1   3   1  -1  2290.84  2260.97     7.70 o
       419    3   3  -1   1  2314.68  2318.18     6.27 o
       419    2   3   0  -2  2314.68  2318.18     6.27 o
       419    1   3   1   1  2314.68  2318.18     6.27 o
       420    1   3   1   2   449.05   451.86     1.54 o
       421    2   3   1  -3    11.48    13.79     0.58 o
       421    1   3   1   3    11.48    13.79     0.58 o
       422    1   3   1   4  4513.20  4358.69     8.39 o
       423    3   3  -3  -1   618.88   617.22     1.86 o
       423    2   3   2  -4   618.88   617.22     1.86 o
       423    1   3   1   5   618.88   617.22     1.86 o
       424    1   3   1   6   528.24   504.50     1.49 o
       425    3   3  -4  -2   495.66   481.79     1.66 o
       425    2   3   3  -5   495.66   481.79     1.66 o
       425    1   3   1   7   495.66   481.79     1.66 o
       426    1   3   1   8    13.76    14.75     0.30 o
       427    1   3   1   9     0.69     0.96     0.20 o
       428    1   3   1  10   276.86   264.35     1.48 o
       429    1   3   1  11    79.94    84.59     0.66 o
       430    1   3   1  12     7.83     6.94     0.35 o
       431    1   3   1  13    37.66    37.72     0.52 o
       432    1   3   1  14   111.04   104.78     0.91 o
       433    1   3   1  15     0.62     0.12     0.23 <
       434    1   3   1  16     0.13     0.14     0.23 <
       435    1   3   1  17    12.56    13.74     0.41 o
       436    1   3   2   1  2672.75  2556.12     4.64 o
       437    3   3  -2   2  1123.49  1142.90     2.87 o
       437    2   3   0  -4  1123.49  1142.90     2.87 o
       437    1   3   2   2  1123.49  1142.90     2.87 o
       438    1   3   2   3   566.48   563.46     1.72 o
       439    3   3  -3   1  1049.95  1082.69     3.23 o
       439    2   3   1  -5  1049.95  1082.69     3.23 o
       439    1   3   2   4  1049.95  1082.69     3.23 o
       440    1   3   2   5     4.48     5.34     0.25 o
       441    2   3   2  -6     5.43     6.37     0.24 o
       441    1   3   2   6     5.43     6.37     0.24 o
       442    1   3   2   7  1305.18  1307.45     3.21 o
       443    3   3  -5  -1   166.85   160.51     0.87 o
       443    2   3   3  -7   166.85   160.51     0.87 o
       443    1   3   2   8   166.85   160.51     0.87 o
       444    1   3   2   9    50.37    48.95     0.56 o
       445    1   3   2  10   116.27   120.15     1.11 o
       446    1   3   2  11    72.51    66.92     0.80 o
       447    1   3   2  12     0.17     0.30     0.22 <
       448    1   3   2  13    11.84    11.78     0.37 o
       449    1   3   2  14    32.52    32.03     0.49 o
       450    1   3   2  15    25.53    24.29     0.37 o
       451    1   3   2  16    10.18    10.35     0.30 o
       452    1   3   2  17    41.57    42.76     0.56 o
       453    3   3  -2   4   926.73   939.18     2.48 o
       453    2   3  -1  -5   926.73   939.18     2.48 o
       453    1   3   3   1   926.73   939.18     2.48 o
       454    1   3   3   2   232.47   219.01     1.01 o
       455    3   3  -3   3     4.82     6.46     0.27 o
       455    2   3   0  -6     4.82     6.46     0.27 o
       455    1   3   3   3     4.82     6.46     0.27 o
       456    1   3   3   4  2017.11  2003.55     5.23 o
       457    3   3  -4   2   299.32   298.13     1.32 o
       457    2   3   1  -7   299.32   298.13     1.32 o
       457    1   3   3   5   299.32   298.13     1.32 o
       458    1   3   3   6   283.23   279.45     1.11 o
       459    3   3  -5   1   278.42   274.12     1.49 o
       459    2   3   2  -8   278.42   274.12     1.49 o
       459    1   3   3   7   278.42   274.12     1.49 o
       460    1   3   3   8     6.70     7.43     0.28 o
       461    1   3   3   9     0.49     0.64     0.23 <
       462    1   3   3  10   186.56   190.07     1.46 o
       463    1   3   3  11    56.20    57.26     0.61 o
       464    1   3   3  12     5.51     5.15     0.27 o
       465    1   3   3  13    27.85    28.16     0.43 o
       466    1   3   3  14    81.26    82.99     0.73 o
       467    1   3   3  15     0.46     0.49     0.19 <
       468    1   3   3  16     0.12    -0.01     0.20 <
       469    1   3   3  17     9.37     9.73     0.50 o
       470    1   3   4   1   803.12   783.59     2.22 o
       471    3   3  -3   5   352.39   345.75     1.47 o
       471    2   3  -1  -7   352.39   345.75     1.47 o
       471    1   3   4   2   352.39   345.75     1.47 o
       472    1   3   4   3   181.22   182.17     0.92 o
       473    3   3  -4   4   373.29   389.69     1.36 o
       473    2   3   0  -8   373.29   389.69     1.36 o
       473    1   3   4   4   373.29   389.69     1.36 o
       474    1   3   4   5     1.06     1.58     0.23 o
       475    1   3   4   6     2.80     3.26     0.21 o
       476    1   3   4   7   621.09   653.26     3.74 o
       477    1   3   4   8    78.68    82.64     0.82 o
       478    1   3   4   9    28.97    30.36     0.42 o
       479    1   3   4  10    66.19    67.98     0.65 o
       480    1   3   4  11    43.56    43.13     0.52 o
       481    1   3   4  12     0.12     0.20     0.20 <
       482    1   3   4  13     8.19     8.45     0.27 o
       483    1   3   4  14    21.21    21.23     0.34 o
       484    1   3   4  15    15.07    13.81     0.33 o
       485    1   3   4  16     6.83     6.91     0.26 o
       486    3   3  -3   7   239.01   230.27     1.17 o
       486    2   3  -2  -8   239.01   230.27     1.17 o
       486    1   3   5   1   239.01   230.27     1.17 o
       487    1   3   5   2    58.14    56.09     0.56 o
       488    1   3   5   3     1.75     2.09     0.23 o
       489    1   3   5   4   654.19   653.33     2.99 o
       490    1   3   5   5    92.54   104.10     0.92 o
       491    1   3   5   6   118.55   124.50     0.91 o
       492    1   3   5   7   110.63   121.25     0.95 o
       493    1   3   5   8     2.06     1.98     0.23 o
       494    1   3   5   9     0.26     0.37     0.23 <
       495    1   3   5  10    94.40    94.22     0.87 o
       496    1   3   5  11    30.15    29.52     0.48 o
       497    1   3   5  12     2.73     2.76     0.23 o
       498    1   3   5  13    15.83    16.08     0.35 o
       499    1   3   5  14    43.49    41.86     0.62 o
       500    1   3   5  15     0.25     0.26     0.19 <
       501    1   3   6   1   208.60   208.95     1.26 o
       502    1   3   6   2    85.43    83.81     0.77 o
       503    1   3   6   3    59.66    62.05     0.62 o
       504    1   3   6   4   108.28   112.19     0.85 o
       505    1   3   6   5     0.39     0.59     0.22 <
       506    1   3   6   6     1.22     1.32     0.27 o
       507    1   3   6   7   241.77   251.34     1.84 o
       508    1   3   6   8    31.48    33.37     0.54 o
       509    1   3   6   9    12.69    13.05     0.36 o
       510    1   3   6  10    30.10    29.72     0.42 o
       511    1   3   6  11    20.57    19.10     0.38 o
       512    1   3   6  12     0.07     0.15     0.19 <
       513    1   3   6  13     4.81     4.10     0.30 o
       514    1   3   6  14    10.43    10.50     0.34 o
       515    1   3   7   1    60.66    60.97     0.64 o
       516    1   3   7   2    12.78    13.29     0.30 o
       517    1   3   7   3     0.64     0.60     0.18 o
       518    1   3   7   4   205.69   212.36     1.37 o
       519    1   3   7   5    28.30    30.39     0.42 o
       520    1   3   7   6    42.47    40.76     0.60 o
       521    1   3   7   7    39.81    42.51     0.55 o
       522    1   3   7   8     0.95     0.98     0.23 o
       523    1   3   7   9     0.09     0.19     0.18 <
       524    1   3   7  10    38.28    37.23     0.49 o
       525    1   3   7  11    12.97    12.37     0.29 o
       526    1   3   7  12     0.92     0.88     0.24 o
       527    1   3   7  13     7.01     7.46     0.49 o
       528    1   3   8   1    59.01    59.66     0.51 o
       529    1   3   8   2    23.89    24.11     0.37 o
       530    1   3   8   3    18.21    17.66     0.35 o
       531    1   3   8   4    32.93    33.16     0.44 o
       532    1   3   8   5     0.17    -0.03     0.21 <
       533    1   3   8   6     0.39     0.54     0.20 <
       534    1   3   8   7    79.67    78.21     0.75 o
       535    1   3   8   8    11.56    12.49     0.30 o
       536    1   3   8   9     3.94     4.07     0.22 o
       537    1   3   8  10    11.24    10.35     0.27 o
       538    1   3   8  11     7.74     7.48     0.33 o
       539    1   3   9   1    17.47    17.56     0.32 o
       540    1   3   9   2     4.24     4.27     0.20 o
       541    1   3   9   3     0.17     0.16     0.18 <
       542    1   3   9   4    58.46    56.02     0.58 o
       543    1   3   9   5     9.12     8.50     0.24 o
       544    1   3   9   6    11.01    11.39     0.28 o
       545    1   3   9   7    12.62    11.65     0.31 o
       546    1   3   9   8     0.72     0.55     0.17 o
       547    1   3  10   1    15.81    16.00     0.29 o
       548    1   3  10   2     7.00     7.11     0.23 o
       549    1   3  10   3     3.90     4.12     0.20 o
       550    1   3  10   4     9.20     8.74     0.30 o
       551    3   4   0   0  6108.41  5650.80    17.68 o
       551    2   4   0   0  6108.41  5650.80    17.68 o
       551    1   4   0   0  6108.41  5650.80    17.68 o
       552    1   4   0   1  1382.29  1219.19     4.09 o
       553    3   4  -1  -1   422.92   428.37     1.73 o
       553    2   4   1  -1   422.92   428.37     1.73 o
       553    1   4   0   2   422.92   428.37     1.73 o
       554    1   4   0   3  2247.47  2121.20     5.68 o
       555    3   4  -2  -2    12.67    17.61     0.45 o
       555    2   4   2  -2    12.67    17.61     0.45 o
       555    1   4   0   4    12.67    17.61     0.45 o
       556    1   4   0   5   444.08   440.05     1.80 o
       557    3   4  -3  -3   237.39   217.92     1.34 o
       557    2   4   3  -3   237.39   217.92     1.34 o
       557    1   4   0   6   237.39   217.92     1.34 o
       558    1   4   0   7   136.90   133.33     0.81 o
       559    3   4  -4  -4   240.14   238.03     1.46 o
       559    2   4   4  -4   240.14   238.03     1.46 o
       559    1   4   0   8   240.14   238.03     1.46 o
       560    1   4   0   9   442.93   461.84     2.83 o
       561    1   4   0  10   235.23   243.25     2.52 o
       562    1   4   0  11    31.42    29.23     0.62 o
       563    1   4   0  12    10.07     8.72     0.45 o
       564    1   4   0  13     9.24     8.86     0.43 o
       565    1   4   0  14    42.98    43.93     0.90 o
       566    1   4   0  15    53.42    55.87     1.16 o
       567    1   4   0  16     6.03     6.52     0.43 o
       568    1   4   0  17     7.17     8.21     0.44 o
       569    3   4   1   3  2372.64  2432.71     7.73 o
       569    2   4  -2   0  2372.64  2432.71     7.73 o
       569    1   4   1  -3  2372.64  2432.71     7.73 o
       570    3   4   0   2   627.85   610.59     2.36 o
       570    2   4  -1  -1   627.85   610.59     2.36 o
       570    1   4   1  -1   627.85   610.59     2.36 o
       571    1   4   1   0  2603.18  2377.48     6.59 o
       572    3   4  -1   1   629.24   616.48     2.12 o
       572    2   4   0  -2   629.24   616.48     2.12 o
       572    1   4   1   1   629.24   616.48     2.12 o
       573    1   4   1   2  1072.41  1059.48     2.40 o
       574    3   4  -2   0  2409.29  2472.47     7.14 o
       574    2   4   1  -3  2409.29  2472.47     7.14 o
       574    1   4   1   3  2409.29  2472.47     7.14 o
       575    1   4   1   4   532.70   535.94     1.68 o
       576    3   4  -3  -1    24.36    29.42     0.38 o
       576    2   4   2  -4    24.36    29.42     0.38 o
       576    1   4   1   5    24.36    29.42     0.38 o
       577    1   4   1   6  1021.04  1014.49     2.58 o
       578    3   4  -4  -2   175.25   184.93     0.85 o
       578    2   4   3  -5   175.25   184.93     0.85 o
       578    1   4   1   7   175.25   184.93     0.85 o
       579    1   4   1   8   103.93   102.23     0.79 o
       580    1   4   1   9     3.29     3.85     0.23 o
       581    1   4   1  10    26.51    27.27     0.47 o
       582    1   4   1  11   178.02   180.38     1.28 o
       583    1   4   1  12   160.57   147.60     1.30 o
       584    1   4   1  13    80.96    76.65     0.92 o
       585    1   4   1  14    13.73    14.08     0.36 o
       586    1   4   1  15     0.63     0.69     0.23 o
       587    1   4   1  16     4.78     4.78     0.30 o
       588    1   4   1  17     1.04     1.05     0.22 o
       589    3   4  -1   3  3496.81  3365.65     9.90 o
       589    2   4  -1  -3  3496.81  3365.65     9.90 o
       589    1   4   2   0  3496.81  3365.65     9.90 o
       590    1   4   2   1   869.18   843.06     2.10 o
       591    3   4  -2   2   221.57   223.29     0.96 o
       591    2   4   0  -4   221.57   223.29     0.96 o
       591    1   4   2   2   221.57   223.29     0.96 o
       592    1   4   2   3  1503.05  1493.58     3.50 o
       593    3   4  -3   1     6.01    12.84     0.35 o
       593    2   4   1  -5     6.01    12.84     0.35 o
       593    1   4   2   4     6.01    12.84     0.35 o
       594    1   4   2   5   311.34   307.15     1.23 o
       595    3   4  -4   0   164.53   165.06     1.15 o
       595    2   4   2  -6   164.53   165.06     1.15 o
       595    1   4   2   6   164.53   165.06     1.15 o
       596    1   4   2   7   101.66   102.58     0.81 o
       597    3   4  -5  -1   191.98   197.00     1.12 o
       597    2   4   3  -7   191.98   197.00     1.12 o
       597    1   4   2   8   191.98   197.00     1.12 o
       598    1   4   2   9   354.84   342.19     2.00 o
       599    1   4   2  10   195.88   202.57     1.11 o
       600    1   4   2  11    26.02    26.14     0.43 o
       601    1   4   2  12     8.53     7.86     0.33 o
       602    1   4   2  13     8.02     7.34     0.29 o
       603    1   4   2  14    36.86    36.19     0.50 o
       604    1   4   2  15    46.25    45.51     0.54 o
       605    1   4   2  16     5.20     4.83     0.25 o
       606    1   4   2  17     6.22     6.87     0.26 o
       607    1   4   3   0  1156.76  1110.56     4.01 o
       608    3   4  -2   4   212.01   207.31     1.00 o
       608    2   4  -1  -5   212.01   207.31     1.00 o
       608    1   4   3   1   212.01   207.31     1.00 o
       609    1   4   3   2   477.43   464.52     1.44 o
       610    3   4  -3   3  1034.49  1043.96     2.34 o
       610    2   4   0  -6  1034.49  1043.96     2.34 o
       610    1   4   3   3  1034.49  1043.96     2.34 o
       611    1   4   3   4   260.00   249.45     0.97 o
       612    3   4  -4   2    14.61    17.59     0.43 o
       612    2   4   1  -7    14.61    17.59     0.43 o
       612    1   4   3   5    14.61    17.59     0.43 o
       613    1   4   3   6   560.17   546.79     3.21 o
       614    3   4  -5   1   109.63   112.66     1.01 o
       614    2   4   2  -8   109.63   112.66     1.01 o
       614    1   4   3   7   109.63   112.66     1.01 o
       615    1   4   3   8    62.49    62.11     0.65 o
       616    1   4   3   9     3.04     3.26     0.28 o
       617    1   4   3  10    17.67    19.24     0.38 o
       618    1   4   3  11   127.48   127.66     1.12 o
       619    1   4   3  12   116.93   115.93     0.95 o
       620    1   4   3  13    58.87    56.71     0.64 o
       621    1   4   3  14    10.41    10.62     0.29 o
       622    1   4   3  15     0.56     0.66     0.23 <
       623    1   4   3  16     3.68     3.57     0.22 o
       624    3   4  -2   6  1099.35  1046.33     3.99 o
       624    2   4  -2  -6  1099.35  1046.33     3.99 o
       624    1   4   4   0  1099.35  1046.33     3.99 o
       625    1   4   4   1   291.58   279.96     1.10 o
       626    3   4  -3   5    74.41    72.70     0.56 o
       626    2   4  -1  -7    74.41    72.70     0.56 o
       626    1   4   4   2    74.41    72.70     0.56 o
       627    1   4   4   3   539.71   519.20     1.57 o
       628    3   4  -4   4     4.74     2.05     0.18 o
       628    2   4   0  -8     4.74     2.05     0.18 o
       628    1   4   4   4     4.74     2.05     0.18 o
       629    1   4   4   5   127.32   130.03     0.83 o
       630    1   4   4   6    63.48    80.36     0.77 o
       631    1   4   4   7    47.35    50.08     0.60 o
       632    1   4   4   8   103.82   109.02     0.94 o
       633    1   4   4   9   197.69   207.66     1.40 o
       634    1   4   4  10   117.20   121.33     0.87 o
       635    1   4   4  11    15.70    16.18     0.35 o
       636    1   4   4  12     4.90     4.86     0.27 o
       637    1   4   4  13     5.37     5.59     0.28 o
       638    1   4   4  14    23.12    23.25     0.36 o
       639    1   4   4  15    30.09    29.99     0.40 o
       640    1   4   4  16     3.31     2.94     0.36 o
       641    1   4   5   0   320.48   308.10     1.97 o
       642    3   4  -3   7    73.34    65.31     0.56 o
       642    2   4  -2  -8    73.34    65.31     0.56 o
       642    1   4   5   1    73.34    65.31     0.56 o
       643    1   4   5   2   144.56   140.32     0.87 o
       644    1   4   5   3   327.33   309.12     1.41 o
       645    1   4   5   4    86.95    88.60     0.84 o
       646    1   4   5   5     3.80     4.49     0.26 o
       647    1   4   5   6   217.80   230.55     1.33 o
       648    1   4   5   7    48.33    49.97     0.60 o
       649    1   4   5   8    27.41    28.89     0.43 o
       650    1   4   5   9     1.87     2.35     0.24 o
       651    1   4   5  10     9.03     9.02     0.29 o
       652    1   4   5  11    66.93    63.00     0.68 o
       653    1   4   5  12    64.44    60.35     0.67 o
       654    1   4   5  13    30.96    29.92     0.40 o
       655    1   4   5  14     6.08     5.50     0.26 o
       656    1   4   5  15     0.44     0.47     0.22 <
       657    1   4   6   0   324.58   310.77     2.40 o
       658    1   4   6   1    83.00    75.90     0.60 o
       659    1   4   6   2    27.39    30.74     0.42 o
       660    1   4   6   3   155.63   158.98     0.94 o
       661    1   4   6   4     0.95     3.39     0.28 o
       662    1   4   6   5    42.67    44.01     0.54 o
       663    1   4   6   6    21.84    24.45     0.42 o
       664    1   4   6   7    18.06    18.43     0.40 o
       665    1   4   6   8    44.26    44.48     0.62 o
       666    1   4   6   9    87.81    86.55     0.74 o
       667    1   4   6  10    52.00    50.41     0.62 o
       668    1   4   6  11     7.67     6.74     0.25 o
       669    1   4   6  12     1.60     1.98     0.20 o
       670    1   4   6  13     2.86     2.87     0.21 o
       671    1   4   6  14    10.38     9.95     0.67 o
       672    1   4   7   0    86.14    79.70     0.86 o
       673    1   4   7   1    24.78    24.97     0.36 o
       674    1   4   7   2    42.71    41.63     0.50 o
       675    1   4   7   3   102.11   103.00     0.84 o
       676    1   4   7   4    27.49    28.34     0.40 o
       677    1   4   7   5     1.19     2.49     0.27 o
       678    1   4   7   6    76.76    79.72     0.79 o
       679    1   4   7   7    17.90    19.88     0.37 o
       680    1   4   7   8    10.67    11.29     0.30 o
       681    1   4   7   9     0.46     0.59     0.20 <
       682    1   4   7  10     4.00     3.97     0.22 o
       683    1   4   7  11    25.36    24.67     0.40 o
       684    1   4   7  12    27.22    26.07     0.38 o
       685    1   4   8   0    96.27   100.93     1.14 o
       686    1   4   8   1    24.59    24.46     0.39 o
       687    1   4   8   2     8.55     8.13     0.27 o
       688    1   4   8   3    47.56    46.53     0.61 o
       689    1   4   8   4     0.28     0.27     0.21 <
       690    1   4   8   5    13.95    13.01     0.35 o
       691    1   4   8   6     7.64     7.38     0.28 o
       692    1   4   8   7     6.47     6.87     0.26 o
       693    1   4   8   8    14.48    16.36     0.37 o
       694    1   4   8   9    32.02    29.71     0.42 o
       695    1   4   8  10    16.45    17.04     0.31 o
       696    1   4   9   0    26.07    22.97     0.55 o
       697    1   4   9   1     6.14     6.10     0.25 o
       698    1   4   9   2    12.55    12.66     0.28 o
       699    1   4   9   3    29.10    30.18     0.42 o
       700    1   4   9   4     8.40     7.90     0.23 o
       701    1   4   9   5     0.45     0.38     0.19 <
       702    1   4   9   6    24.62    23.07     0.40 o
       703    1   4   9   7     5.08     5.57     0.21 o
       704    1   4   9   8     3.67     3.49     0.35 o
       705    1   4  10   0    23.55    24.42     0.55 o
       706    1   4  10   1     6.64     7.20     0.26 o
       707    1   4  10   2     1.49     1.88     0.18 o
       708    1   4  10   3    14.08    12.65     0.48 o
       709    1   5   0   1  1382.95  1293.42     3.64 o
       710    3   5  -1  -1   154.03   143.25     0.91 o
       710    2   5   1  -1   154.03   143.25     0.91 o
       710    1   5   0   2   154.03   143.25     0.91 o
       711    1   5   0   3   485.37   443.56     2.31 o
       712    3   5  -2  -2     5.83     8.72     0.46 o
       712    2   5   2  -2     5.83     8.72     0.46 o
       712    1   5   0   4     5.83     8.72     0.46 o
       713    1   5   0   5  2794.82  2679.43     7.49 o
       714    3   5  -3  -3    15.50    14.85     0.35 o
       714    2   5   3  -3    15.50    14.85     0.35 o
       714    1   5   0   6    15.50    14.85     0.35 o
       715    1   5   0   7    57.72    60.58     0.61 o
       716    3   5  -4  -4    39.29    41.32     0.61 o
       716    2   5   4  -4    39.29    41.32     0.61 o
       716    1   5   0   8    39.29    41.32     0.61 o
       717    1   5   0   9    67.75    72.34     0.84 o
       718    1   5   0  10     2.11     2.74     0.36 o
       719    1   5   0  11   142.60   146.13     1.58 o
       720    1   5   0  12     0.51     0.55     0.33 <
       721    1   5   0  13   149.99   151.99     1.53 o
       722    1   5   0  14     0.34     0.25     0.34 <
       723    1   5   0  15    14.81    15.39     0.53 o
       724    1   5   0  16     2.89     2.94     0.37 o
       725    1   5   0  17     0.59     0.80     0.31 <
       726    3   5   1   3    19.02    17.51     0.48 o
       726    1   5   1  -3    19.02    17.51     0.48 o
       727    3   5   0   2    48.62    50.37     0.65 o
       727    2   5  -1  -1    48.62    50.37     0.65 o
       727    1   5   1  -1    48.62    50.37     0.65 o
       728    3   5  -1   1    49.04    49.96     0.56 o
       728    2   5   0  -2    49.04    49.96     0.56 o
       728    1   5   1   1    49.04    49.96     0.56 o
       729    1   5   1   2  3291.79  3049.42     6.16 o
       730    2   5   1  -3    19.11    18.01     0.54 o
       730    1   5   1   3    19.11    18.01     0.54 o
       731    1   5   1   4   163.06   172.64     0.87 o
       732    3   5  -3  -1   109.00   105.58     0.65 o
       732    2   5   2  -4   109.00   105.58     0.65 o
       732    1   5   1   5   109.00   105.58     0.65 o
       733    1   5   1   6   377.72   368.95     1.25 o
       734    3   5  -4  -2     1.51     0.88     0.19 o
       734    2   5   3  -5     1.51     0.88     0.19 o
       734    1   5   1   7     1.51     0.88     0.19 o
       735    1   5   1   8   868.50   888.16     2.88 o
       736    1   5   1   9     1.50     1.83     0.24 o
       737    1   5   1  10   104.39   104.18     0.82 o
       738    1   5   1  11     6.00     6.00     0.27 o
       739    1   5   1  12     1.39     1.46     0.24 o
       740    1   5   1  13     4.32     4.62     0.27 o
       741    1   5   1  14     7.21     7.29     0.26 o
       742    1   5   1  15     1.30     1.27     0.22 o
       743    1   5   1  16    80.18    87.14     1.03 o
       744    1   5   1  17     0.03     0.08     0.26 <
       745    1   5   2   1   944.16   902.84     2.33 o
       746    3   5  -2   2   102.88   102.10     0.70 o
       746    2   5   0  -4   102.88   102.10     0.70 o
       746    1   5   2   2   102.88   102.10     0.70 o
       747    1   5   2   3   324.04   315.34     1.25 o
       748    3   5  -3   1     3.88     5.24     0.28 o
       748    2   5   1  -5     3.88     5.24     0.28 o
       748    1   5   2   4     3.88     5.24     0.28 o
       749    1   5   2   5  2027.87  1950.20     4.82 o
       750    2   5   2  -6    11.86    10.84     0.30 o
       750    1   5   2   6    11.86    10.84     0.30 o
       751    1   5   2   7    42.00    46.19     0.54 o
       752    3   5  -5  -1    31.44    29.86     0.46 o
       752    2   5   3  -7    31.44    29.86     0.46 o
       752    1   5   2   8    31.44    29.86     0.46 o
       753    1   5   2   9    55.69    59.13     0.64 o
       754    1   5   2  10     1.77     2.00     0.23 o
       755    1   5   2  11   120.34   117.22     1.08 o
       756    1   5   2  12     0.44     0.31     0.21 <
       757    1   5   2  13   128.44   126.76     1.05 o
       758    1   5   2  14     0.29     0.31     0.22 <
       759    1   5   2  15    12.39    12.84     0.33 o
       760    1   5   2  16     2.49     2.54     0.20 o
       761    3   5  -2   4    22.47    20.75     0.32 o
       761    2   5  -1  -5    22.47    20.75     0.32 o
       761    1   5   3   1    22.47    20.75     0.32 o
       762    1   5   3   2  1577.13  1562.75     3.36 o
       763    3   5  -3   3     9.76     9.83     0.26 o
       763    2   5   0  -6     9.76     9.83     0.26 o
       763    1   5   3   3     9.76     9.83     0.26 o
       764    1   5   3   4    83.06    83.60     0.71 o
       765    3   5  -4   2    61.30    62.24     0.71 o
       765    2   5   1  -7    61.30    62.24     0.71 o
       765    1   5   3   5    61.30    62.24     0.71 o
       766    1   5   3   6   227.42   223.82     1.41 o
       767    3   5  -5   1     0.59     0.65     0.24 <
       767    2   5   2  -8     0.59     0.65     0.24 <
       767    1   5   3   7     0.59     0.65     0.24 <
       768    1   5   3   8   563.77   567.09     2.58 o
       769    1   5   3   9     1.03     0.83     0.22 o
       770    1   5   3  10    72.01    73.27     0.77 o
       771    1   5   3  11     4.22     4.36     0.26 o
       772    1   5   3  12     0.98     1.18     0.23 o
       773    1   5   3  13     3.32     3.64     0.27 o
       774    1   5   3  14     5.98     6.02     0.27 o
       775    1   5   3  15     0.92     0.78     0.20 o
       776    1   5   3  16    58.44    60.72     0.55 o
       777    1   5   4   1   345.72   331.12     1.27 o
       778    3   5  -3   5    39.08    39.51     0.40 o
       778    2   5  -1  -7    39.08    39.51     0.40 o
       778    1   5   4   2    39.08    39.51     0.40 o
       779    1   5   4   3   134.22   135.32     0.82 o
       780    3   5  -4   4     0.99     0.94     0.21 o
       780    2   5   0  -8     0.99     0.94     0.21 o
       780    1   5   4   4     0.99     0.94     0.21 o
       781    1   5   4   5   925.07   945.20     3.52 o
       782    1   5   4   6     6.18     6.64     0.28 o
       783    1   5   4   7    17.84    18.58     0.40 o
       784    1   5   4   8    17.42    18.45     0.37 o
       785    1   5   4   9    32.66    32.86     0.42 o
       786    1   5   4  10     1.14     1.32     0.19 o
       787    1   5   4  11    75.16    73.93     0.66 o
       788    1   5   4  12     0.28     0.60     0.25 <
       789    1   5   4  13    81.28    79.12     0.76 o
       790    1   5   4  14     0.21     0.24     0.19 <
       791    1   5   4  15     7.15     7.77     0.26 o
       792    3   5  -3   7     6.18     5.33     0.24 o
       792    2   5  -2  -8     6.18     5.33     0.24 o
       792    1   5   5   1     6.18     5.33     0.24 o
       793    1   5   5   2   531.30   496.01     3.29 o
       794    1   5   5   3     3.83     3.65     0.26 o
       795    1   5   5   4    23.63    25.58     0.40 o
       796    1   5   5   5    25.23    28.53     0.44 o
       797    1   5   5   6   103.42   102.69     0.93 o
       798    1   5   5   7     0.03     0.05     0.21 <
       799    1   5   5   8   272.41   263.39     1.64 o
       800    1   5   5   9     0.52     0.38     0.18 <
       801    1   5   5  10    38.04    37.60     0.45 o
       802    1   5   5  11     2.25     2.35     0.20 o
       803    1   5   5  12     0.45     0.53     0.18 <
       804    1   5   5  13     1.94     1.93     0.18 o
       805    1   5   5  14     4.19     4.36     0.23 o
       806    1   5   6   1    99.60   101.28     0.67 o
       807    1   5   6   2    12.45    12.98     0.30 o
       808    1   5   6   3    49.54    53.21     0.62 o
       809    1   5   6   4     0.05     0.13     0.20 <
       810    1   5   6   5   348.16   346.36     2.05 o
       811    1   5   6   6     2.64     2.12     0.24 o
       812    1   5   6   7     6.72     6.81     0.25 o
       813    1   5   6   8     7.60     8.36     0.28 o
       814    1   5   6   9    14.37    13.75     0.36 o
       815    1   5   6  10     0.62     0.40     0.19 <
       816    1   5   6  11    36.74    34.88     0.46 o
       817    1   5   6  12     0.12     0.08     0.18 <
       818    1   5   6  13    38.15    37.87     0.50 o
       819    1   5   7   1     1.57     1.66     0.20 o
       820    1   5   7   2   169.24   174.71     1.09 o
       821    1   5   7   3     1.38     1.45     0.22 o
       822    1   5   7   4     7.00     7.05     0.28 o
       823    1   5   7   5     9.10     9.17     0.26 o
       824    1   5   7   6    37.78    39.01     0.52 o
       825    1   5   7   7     0.02     0.37     0.19 <
       826    1   5   7   8   106.19   105.85     0.94 o
       827    1   5   7   9     0.20     0.19     0.18 <
       828    1   5   7  10    16.74    16.04     0.32 o
       829    1   5   7  11     0.95     0.95     0.18 o
       830    1   5   7  12     0.12     0.27     0.17 <
       831    1   5   8   1    30.87    31.13     0.43 o
       832    1   5   8   2     3.91     3.61     0.21 o
       833    1   5   8   3    15.41    15.24     0.29 o
       834    1   5   8   4     0.02    -0.19     0.22 <
       835    1   5   8   5   114.22   116.13     0.85 o
       836    1   5   8   6     0.84     0.85     0.17 o
       837    1   5   8   7     3.35     3.03     0.20 o
       838    1   5   8   8     2.62     2.76     0.20 o
       839    1   5   8   9     4.51     4.23     0.20 o
       840    1   5   8  10     0.29     0.18     0.17 <
       841    1   5   9   1     0.52     0.60     0.20 o
       842    1   5   9   2    49.99    45.98     0.55 o
       843    1   5   9   3     0.36     0.29     0.16 <
       844    1   5   9   4     3.24     2.84     0.20 o
       845    1   5   9   5     2.67     2.29     0.23 o
       846    1   5   9   6     9.82     8.78     0.28 o
       847    1   5   9   7     0.03     0.11     0.19 <
       848    3   6   0   0   993.23  1012.68     4.67 o
       848    2   6   0   0   993.23  1012.68     4.67 o
       848    1   6   0   0   993.23  1012.68     4.67 o
       849    1   6   0   1   216.58   213.77     1.17 o
       850    3   6  -1  -1   410.32   388.86     1.82 o
       850    2   6   1  -1   410.32   388.86     1.82 o
       850    1   6   0   2   410.32   388.86     1.82 o
       851    1   6   0   3  1771.49  1735.28     4.89 o
       852    3   6  -2  -2    78.21    73.22     0.91 o
       852    2   6   2  -2    78.21    73.22     0.91 o
       852    1   6   0   4    78.21    73.22     0.91 o
       853    1   6   0   5   219.45   221.74     1.67 o
       854    3   6  -3  -3     4.92     7.86     0.50 o
       854    2   6   3  -3     4.92     7.86     0.50 o
       854    1   6   0   6     4.92     7.86     0.50 o
       855    1   6   0   7   152.25   163.84     1.62 o
       856    3   6  -4  -4    90.14    95.71     1.57 o
       856    2   6   4  -4    90.14    95.71     1.57 o
       856    1   6   0   8    90.14    95.71     1.57 o
       857    1   6   0   9   207.23   208.75     1.99 o
       858    1   6   0  10    92.65   104.01     1.30 o
       859    1   6   0  11    80.46    74.61     1.30 o
       860    1   6   0  12    40.72    43.77     0.88 o
       861    1   6   0  13    32.42    31.42     0.64 o
       862    1   6   0  14    21.56    22.38     0.54 o
       863    1   6   0  15    34.36    37.77     0.77 o
       864    1   6   0  16     0.72     0.93     0.32 <
       865    3   6   1   3   356.39   373.71     1.80 o
       865    2   6  -2   0   356.39   373.71     1.80 o
       865    1   6   1  -3   356.39   373.71     1.80 o
       866    3   6   0   2   539.73   505.22     2.08 o
       866    2   6  -1  -1   539.73   505.22     2.08 o
       866    1   6   1  -1   539.73   505.22     2.08 o
       867    1   6   1   0  2355.52  2218.33     6.44 o
       868    3   6  -1   1   539.99   519.35     1.99 o
       868    2   6   0  -2   539.99   519.35     1.99 o
       868    1   6   1   1   539.99   519.35     1.99 o
       869    1   6   1   2   211.57   209.34     0.86 o
       870    3   6  -2   0   356.17   373.59     2.31 o
       870    2   6   1  -3   356.17   373.59     2.31 o
       870    1   6   1   3   356.17   373.59     2.31 o
       871    1   6   1   4   187.66   181.59     0.86 o
       872    3   6  -3  -1     5.82     8.21     0.26 o
       872    2   6   2  -4     5.82     8.21     0.26 o
       872    1   6   1   5     5.82     8.21     0.26 o
       873    1   6   1   6   629.86   615.26     1.76 o
       874    3   6  -4  -2    34.49    37.71     0.40 o
       874    2   6   3  -5    34.49    37.71     0.40 o
       874    1   6   1   7    34.49    37.71     0.40 o
       875    1   6   1   8   146.21   142.00     1.09 o
       876    1   6   1   9    55.22    60.43     0.70 o
       877    1   6   1  10    82.10    80.67     0.88 o
       878    1   6   1  11    94.14    90.48     0.84 o
       879    1   6   1  12    72.26    70.04     0.78 o
       880    1   6   1  13    31.29    32.10     0.50 o
       881    1   6   1  14    26.74    28.33     0.52 o
       882    1   6   1  15     2.58     2.68     0.22 o
       883    1   6   1  16     6.71     7.22     0.31 o
       884    3   6  -1   3   670.41   692.00     2.80 o
       884    2   6  -1  -3   670.41   692.00     2.80 o
       884    1   6   2   0   670.41   692.00     2.80 o
       885    1   6   2   1   151.96   153.56     0.77 o
       886    3   6  -2   2   277.10   270.40     1.05 o
       886    2   6   0  -4   277.10   270.40     1.05 o
       886    1   6   2   2   277.10   270.40     1.05 o
       887    1   6   2   3  1271.87  1267.38     3.50 o
       888    3   6  -3   1    54.88    65.19     0.54 o
       888    2   6   1  -5    54.88    65.19     0.54 o
       888    1   6   2   4    54.88    65.19     0.54 o
       889    1   6   2   5   163.90   164.19     0.86 o
       890    3   6  -4   0     2.98     3.75     0.22 o
       890    2   6   2  -6     2.98     3.75     0.22 o
       890    1   6   2   6     2.98     3.75     0.22 o
       891    1   6   2   7   120.77   115.22     0.81 o
       892    3   6  -5  -1    75.16    77.53     0.64 o
       892    2   6   3  -7    75.16    77.53     0.64 o
       892    1   6   2   8    75.16    77.53     0.64 o
       893    1   6   2   9   169.04   171.79     1.31 o
       894    1   6   2  10    78.37    80.51     0.81 o
       895    1   6   2  11    68.50    68.27     0.96 o
       896    1   6   2  12    34.68    35.46     0.65 o
       897    1   6   2  13    27.89    27.62     0.52 o
       898    1   6   2  14    18.28    19.78     0.49 o
       899    1   6   2  15    30.00    32.13     0.47 o
       900    1   6   2  16     0.63     0.54     0.20 <
       901    1   6   3   0  1208.21  1170.49     4.28 o
       902    3   6  -2   4   267.52   258.25     1.05 o
       902    2   6  -1  -5   267.52   258.25     1.05 o
       902    1   6   3   1   267.52   258.25     1.05 o
       903    1   6   3   2   108.47   110.31     0.66 o
       904    3   6  -3   3   190.01   200.79     1.11 o
       904    2   6   0  -6   190.01   200.79     1.11 o
       904    1   6   3   3   190.01   200.79     1.11 o
       905    1   6   3   4   103.54   103.81     0.74 o
       906    3   6  -4   2     2.94     7.08     0.29 o
       906    2   6   1  -7     2.94     7.08     0.29 o
       906    1   6   3   5     2.94     7.08     0.29 o
       907    1   6   3   6   378.52   379.59     2.06 o
       908    3   6  -5   1    24.46    23.76     0.39 o
       908    2   6   2  -8    24.46    23.76     0.39 o
       908    1   6   3   7    24.46    23.76     0.39 o
       909    1   6   3   8    98.13    97.22     0.69 o
       910    1   6   3   9    39.52    38.99     0.51 o
       911    1   6   3  10    58.98    52.98     0.67 o
       912    1   6   3  11    67.62    68.82     0.74 o
       913    1   6   3  12    53.80    52.54     0.62 o
       914    1   6   3  13    22.69    22.66     0.39 o
       915    1   6   3  14    19.88    20.26     0.43 o
       916    1   6   3  15     1.84     1.93     0.24 o
       917    1   6   3  16     4.99     5.25     0.42 o
       918    3   6  -2   6   282.46   273.08     1.86 o
       918    2   6  -2  -6   282.46   273.08     1.86 o
       918    1   6   4   0   282.46   273.08     1.86 o
       919    1   6   4   1    58.71    57.38     0.51 o
       920    3   6  -3   5   119.26   114.87     0.77 o
       920    2   6  -1  -7   119.26   114.87     0.77 o
       920    1   6   4   2   119.26   114.87     0.77 o
       921    1   6   4   3   553.07   558.86     2.37 o
       922    3   6  -4   4    26.36    26.77     0.45 o
       922    2   6   0  -8    26.36    26.77     0.45 o
       922    1   6   4   4    26.36    26.77     0.45 o
       923    1   6   4   5    77.61    82.33     0.63 o
       924    1   6   4   6     0.25     4.13     0.32 o
       925    1   6   4   7    65.90    64.71     0.79 o
       926    1   6   4   8    43.55    46.06     0.55 o
       927    1   6   4   9    98.25    95.38     0.84 o
       928    1   6   4  10    47.95    45.92     0.51 o
       929    1   6   4  11    43.14    40.10     0.50 o
       930    1   6   4  12    21.22    21.44     0.38 o
       931    1   6   4  13    17.83    17.31     0.38 o
       932    1   6   4  14    11.02    12.15     0.35 o
       933    1   6   4  15    19.94    21.64     0.42 o
       934    1   6   5   0   434.05   416.31     2.81 o
       935    3   6  -3   7   106.10   102.05     0.83 o
       935    2   6  -2  -8   106.10   102.05     0.83 o
       935    1   6   5   1   106.10   102.05     0.83 o
       936    1   6   5   2    36.59    38.32     0.50 o
       937    1   6   5   3    77.36    80.67     0.81 o
       938    1   6   5   4    40.09    39.03     0.44 o
       939    1   6   5   5     0.62     0.54     0.21 <
       940    1   6   5   6   166.02   171.03     1.26 o
       941    1   6   5   7    11.38    12.87     0.38 o
       942    1   6   5   8    49.44    48.22     0.61 o
       943    1   6   5   9    20.57    20.63     0.35 o
       944    1   6   5  10    31.86    30.86     0.40 o
       945    1   6   5  11    34.84    33.69     0.45 o
       946    1   6   5  12    30.97    28.70     0.43 o
       947    1   6   5  13    11.67    11.89     0.27 o
       948    1   6   5  14    10.98    11.60     0.31 o
       949    1   6   6   0   104.31   108.50     1.12 o
       950    1   6   6   1    17.85    18.06     0.34 o
       951    1   6   6   2    44.96    46.05     0.48 o
       952    1   6   6   3   197.36   196.77     1.04 o
       953    1   6   6   4     9.89    11.15     0.32 o
       954    1   6   6   5    30.00    30.88     0.43 o
       955    1   6   6   6     0.08     0.05     0.20 <
       956    1   6   6   7    28.75    27.30     0.59 o
       957    1   6   6   8    18.93    19.04     0.42 o
       958    1   6   6   9    46.01    45.28     0.52 o
       959    1   6   6  10    21.05    20.10     0.36 o
       960    1   6   6  11    20.56    19.17     0.33 o
       961    1   6   6  12     8.95     9.48     0.29 o
       962    1   6   6  13     8.45     8.43     0.25 o
       963    1   6   7   0   144.04   142.84     1.43 o
       964    1   6   7   1    36.63    36.80     0.43 o
       965    1   6   7   2    11.78    12.84     0.29 o
       966    1   6   7   3    27.24    26.98     0.38 o
       967    1   6   7   4    14.23    13.92     0.29 o
       968    1   6   7   5     0.22     0.89     0.20 o
       969    1   6   7   6    63.56    63.42     0.66 o
       970    1   6   7   7     4.24     4.57     0.22 o
       971    1   6   7   8    20.09    19.33     0.34 o
       972    1   6   7   9     7.41     7.28     0.24 o
       973    1   6   7  10    13.12    12.37     0.26 o
       974    1   6   7  11    12.42    13.42     0.30 o
       975    1   6   8   0    32.51    33.32     0.71 o
       976    1   6   8   1     5.94     6.30     0.27 o
       977    1   6   8   2    13.94    13.58     0.29 o
       978    1   6   8   3    65.89    68.74     0.77 o
       979    1   6   8   4     3.07     2.92     0.22 o
       980    1   6   8   5    10.63    11.16     0.29 o
       981    1   6   8   6     0.03     0.18     0.17 <
       982    1   6   8   7    10.36     9.97     0.25 o
       983    1   6   8   8     5.77     6.72     0.23 o
       984    1   6   8   9    17.89    17.21     0.30 o
       985    1   6   9   0    44.11    41.71     0.73 o
       986    1   6   9   1     9.55    10.02     0.28 o
       987    1   6   9   2     4.04     4.21     0.21 o
       988    1   6   9   3     7.32     8.16     0.29 o
       989    1   6   9   4     4.77     4.54     0.21 o
       990    1   6   9   5     0.05     0.10     0.17 <
       991    1   6   9   6    20.96    21.44     0.36 o
       992    1   7   0   1  1114.06  1057.72     3.16 o
       993    3   7  -1  -1   180.31   184.18     1.11 o
       993    2   7   1  -1   180.31   184.18     1.11 o
       993    1   7   0   2   180.31   184.18     1.11 o
       994    1   7   0   3   193.86   184.79     1.41 o
       995    3   7  -2  -2    20.45    32.71     0.74 o
       995    2   7   2  -2    20.45    32.71     0.74 o
       995    1   7   0   4    20.45    32.71     0.74 o
       996    1   7   0   5    18.89    21.08     0.51 o
       997    3   7  -3  -3    26.84    28.82     0.50 o
       997    2   7   3  -3    26.84    28.82     0.50 o
       997    1   7   0   6    26.84    28.82     0.50 o
       998    1   7   0   7   778.71   772.61     5.78 o
       999    3   7  -4  -4    62.31    58.65     0.82 o
       999    2   7   4  -4    62.31    58.65     0.82 o
       999    1   7   0   8    62.31    58.65     0.82 o
      1000    1   7   0   9    32.68    33.21     0.72 o
      1001    1   7   0  10    12.38    13.12     0.49 o
      1002    1   7   0  11    69.93    73.36     1.22 o
      1003    1   7   0  12     0.06     0.09     0.31 <
      1004    1   7   0  13    15.93    16.23     0.53 o
      1005    1   7   0  14     0.80     0.85     0.30 <
      1006    1   7   0  15    13.86    14.26     0.50 o
      1007    1   7   0  16     7.09     8.21     0.38 o
      1008    3   7   1   3    21.72    23.00     0.48 o
      1008    1   7   1  -3    21.72    23.00     0.48 o
      1009    3   7   0   2    75.51    94.39     1.01 o
      1009    2   7  -1  -1    75.51    94.39     1.01 o
      1009    1   7   1  -1    75.51    94.39     1.01 o
      1010    3   7  -1   1    75.92    86.16     0.66 o
      1010    2   7   0  -2    75.92    86.16     0.66 o
      1010    1   7   1   1    75.92    86.16     0.66 o
      1011    1   7   1   2   224.09   224.99     0.93 o
      1012    2   7   1  -3    21.82    22.72     0.69 o
      1012    1   7   1   3    21.82    22.72     0.69 o
      1013    1   7   1   4  1382.10  1318.20     3.18 o
      1014    3   7  -3  -1   146.87   144.32     0.74 o
      1014    2   7   2  -4   146.87   144.32     0.74 o
      1014    1   7   1   5   146.87   144.32     0.74 o
      1015    1   7   1   6   187.80   187.12     0.90 o
      1016    3   7  -4  -2     9.63     9.25     0.30 o
      1016    2   7   3  -5     9.63     9.25     0.30 o
      1016    1   7   1   7     9.63     9.25     0.30 o
      1017    1   7   1   8    19.25    19.60     0.33 o
      1018    1   7   1   9     6.84     7.22     0.26 o
      1019    1   7   1  10   175.95   159.40     1.19 o
      1020    1   7   1  11    11.04    10.38     0.31 o
      1021    1   7   1  12     2.90     3.25     0.27 o
      1022    1   7   1  13    13.43    12.81     0.37 o
      1023    1   7   1  14    77.07    78.64     0.99 o
      1024    1   7   1  15     0.37     0.40     0.19 <
      1025    1   7   1  16     0.82     1.15     0.20 o
      1026    1   7   2   1   814.66   799.14     2.22 o
      1027    3   7  -2   2   135.09   143.97     0.87 o
      1027    2   7   0  -4   135.09   143.97     0.87 o
      1027    1   7   2   2   135.09   143.97     0.87 o
      1028    1   7   2   3   147.07   147.45     0.84 o
      1029    3   7  -3   1    15.09    17.04     0.36 o
      1029    2   7   1  -5    15.09    17.04     0.36 o
      1029    1   7   2   4    15.09    17.04     0.36 o
      1030    1   7   2   5    13.55    14.65     0.27 o
      1031    2   7   2  -6    22.02    21.72     0.35 o
      1031    1   7   2   6    22.02    21.72     0.35 o
      1032    1   7   2   7   630.93   646.89     2.37 o
      1033    3   7  -5  -1    51.52    49.54     0.50 o
      1033    2   7   3  -7    51.52    49.54     0.50 o
      1033    1   7   2   8    51.52    49.54     0.50 o
      1034    1   7   2   9    27.50    26.43     0.45 o
      1035    1   7   2  10    10.46    10.90     0.32 o
      1036    1   7   2  11    59.76    56.09     0.65 o
      1037    1   7   2  12     0.05    -0.06     0.21 <
      1038    1   7   2  13    14.11    15.87     0.44 o
      1039    1   7   2  14     0.70     0.80     0.24 o
      1040    1   7   2  15    11.64    13.09     0.37 o
      1041    1   7   2  16     6.04     5.95     0.55 o
      1042    3   7  -2   4    42.62    44.30     0.43 o
      1042    2   7  -1  -5    42.62    44.30     0.43 o
      1042    1   7   3   1    42.62    44.30     0.43 o
      1043    1   7   3   2   122.77   122.34     0.71 o
      1044    3   7  -3   3    14.06    14.57     0.33 o
      1044    2   7   0  -6    14.06    14.57     0.33 o
      1044    1   7   3   3    14.06    14.57     0.33 o
      1045    1   7   3   4   833.89   815.03     2.86 o
      1046    3   7  -4   2    93.79    90.46     0.80 o
      1046    2   7   1  -7    93.79    90.46     0.80 o
      1046    1   7   3   5    93.79    90.46     0.80 o
      1047    1   7   3   6   125.12   124.57     0.89 o
      1048    3   7  -5   1     5.61     5.15     0.23 o
      1048    2   7   2  -8     5.61     5.15     0.23 o
      1048    1   7   3   7     5.61     5.15     0.23 o
      1049    1   7   3   8    12.61    11.51     0.29 o
      1050    1   7   3   9     4.76     4.52     0.24 o
      1051    1   7   3  10   127.18   126.49     1.02 o
      1052    1   7   3  11     7.95     8.27     0.33 o
      1053    1   7   3  12     2.06     2.16     0.23 o
      1054    1   7   3  13     9.97     9.98     0.30 o
      1055    1   7   3  14    56.56    57.59     0.62 o
      1056    1   7   3  15     0.27     0.21     0.19 <
      1057    1   7   4   1   370.86   358.85     1.82 o
      1058    3   7  -3   5    65.10    67.92     0.69 o
      1058    2   7  -1  -7    65.10    67.92     0.69 o
      1058    1   7   4   2    65.10    67.92     0.69 o
      1059    1   7   4   3    75.14    75.83     0.65 o
      1060    3   7  -4   4     6.35     6.25     0.26 o
      1060    2   7   0  -8     6.35     6.25     0.26 o
      1060    1   7   4   4     6.35     6.25     0.26 o
      1061    1   7   4   5     5.47     5.49     0.27 o
      1062    1   7   4   6    12.70    12.43     0.31 o
      1063    1   7   4   7   359.61   354.16     1.73 o
      1064    1   7   4   8    30.30    29.02     0.38 o
      1065    1   7   4   9    16.72    16.60     0.33 o
      1066    1   7   4  10     6.54     6.32     0.27 o
      1067    1   7   4  11    38.07    36.24     0.47 o
      1068    1   7   4  12     0.02     0.10     0.17 <
      1069    1   7   4  13     9.95     9.85     0.30 o
      1070    1   7   4  14     0.49     0.44     0.20 <
      1071    3   7  -3   7    16.42    16.13     0.33 o
      1071    2   7  -2  -8    16.42    16.13     0.33 o
      1071    1   7   5   1    16.42    16.13     0.33 o
      1072    1   7   5   2    45.93    46.03     0.55 o
      1073    1   7   5   3     6.55     6.99     0.27 o
      1074    1   7   5   4   370.51   376.01     1.98 o
      1075    1   7   5   5    43.97    47.69     0.52 o
      1076    1   7   5   6    61.88    57.24     0.54 o
      1077    1   7   5   7     2.18     2.11     0.21 o
      1078    1   7   5   8     6.65     6.18     0.25 o
      1079    1   7   5   9     2.38     2.30     0.21 o
      1080    1   7   5  10    69.48    67.69     0.65 o
      1081    1   7   5  11     4.31     3.95     0.26 o
      1082    1   7   5  12     1.02     1.24     0.21 o
      1083    1   7   5  13     5.47     5.96     0.24 o
      1084    1   7   6   1   138.09   139.83     1.05 o
      1085    1   7   6   2    24.96    25.13     0.40 o
      1086    1   7   6   3    30.86    32.89     0.44 o
      1087    1   7   6   4     1.91     2.34     0.21 o
      1088    1   7   6   5     2.14     1.92     0.23 o
      1089    1   7   6   6     5.59     5.91     0.31 o
      1090    1   7   6   7   159.34   153.65     1.41 o
      1091    1   7   6   8    13.70    13.41     0.30 o
      1092    1   7   6   9     7.36     7.53     0.23 o
      1093    1   7   6  10     3.19     2.98     0.19 o
      1094    1   7   6  11    18.64    19.02     0.35 o
      1095    1   7   6  12     0.00    -0.03     0.21 <
      1096    1   7   7   1     5.48     5.69     0.27 o
      1097    1   7   7   2    16.49    15.87     0.35 o
      1098    1   7   7   3     2.47     2.30     0.19 o
      1099    1   7   7   4   137.98   140.49     1.04 o
      1100    1   7   7   5    16.79    15.96     0.32 o
      1101    1   7   7   6    22.90    22.43     0.38 o
      1102    1   7   7   7     0.95     1.00     0.21 o
      1103    1   7   7   8     3.51     3.43     0.20 o
      1104    1   7   7   9     0.84     0.94     0.17 o
      1105    1   7   7  10    29.07    28.83     0.37 o
      1106    1   7   7  11     1.80     1.71     0.38 o
      1107    1   7   8   1    46.53    46.98     0.54 o
      1108    1   7   8   2     8.35     8.09     0.26 o
      1109    1   7   8   3     9.64    10.37     0.29 o
      1110    1   7   8   4     0.75     0.80     0.17 o
      1111    1   7   8   5     1.35     1.32     0.22 o
      1112    1   7   8   6     1.75     1.76     0.20 o
      1113    1   7   8   7    54.77    53.50     0.62 o
      1114    1   7   8   8     4.71     4.71     0.21 o
      1115    1   7   9   1     1.79     1.67     0.18 o
      1116    1   7   9   2     6.21     6.29     0.24 o
      1117    1   7   9   3     0.64     0.55     0.18 o
      1118    1   7   9   4    40.87    42.81     0.62 o
      1119    3   8   0   0     1.58     2.32     0.38 o
      1119    2   8   0   0     1.58     2.32     0.38 o
      1119    1   8   0   0     1.58     2.32     0.38 o
      1120    1   8   0   1   273.52   260.03     1.45 o
      1121    3   8  -1  -1   519.75   530.59     2.69 o
      1121    2   8   1  -1   519.75   530.59     2.69 o
      1121    1   8   0   2   519.75   530.59     2.69 o
      1122    1   8   0   3   247.76   224.43     1.65 o
      1123    3   8  -2  -2   181.27   194.78     1.87 o
      1123    2   8   2  -2   181.27   194.78     1.87 o
      1123    1   8   0   4   181.27   194.78     1.87 o
      1124    1   8   0   5    82.18    82.82     0.94 o
      1125    3   8  -3  -3   156.44   157.95     1.43 o
      1125    2   8   3  -3   156.44   157.95     1.43 o
      1125    1   8   0   6   156.44   157.95     1.43 o
      1126    1   8   0   7    25.65    26.68     0.56 o
      1127    3   8  -4  -4     2.55     2.45     0.38 o
      1127    2   8   4  -4     2.55     2.45     0.38 o
      1127    1   8   0   8     2.55     2.45     0.38 o
      1128    1   8   0   9   164.62   173.25     1.53 o
      1129    1   8   0  10    22.15    21.89     0.61 o
      1130    1   8   0  11     2.09     1.65     0.40 o
      1131    1   8   0  12   122.75   119.23     1.31 o
      1132    1   8   0  13     1.55     1.71     0.29 o
      1133    1   8   0  14     0.62     0.82     0.27 o
      1134    1   8   0  15    23.02    26.19     1.07 o
      1135    3   8   1   3    16.14    20.17     0.43 o
      1135    2   8  -2   0    16.14    20.17     0.43 o
      1135    1   8   1  -3    16.14    20.17     0.43 o
      1136    3   8   0   2   585.40   621.88     2.69 o
      1136    2   8  -1  -1   585.40   621.88     2.69 o
      1136    1   8   1  -1   585.40   621.88     2.69 o
      1137    1   8   1   0   224.04   222.87     1.31 o
      1138    3   8  -1   1   585.45   614.71     2.17 o
      1138    2   8   0  -2   585.45   614.71     2.17 o
      1138    1   8   1   1   585.45   614.71     2.17 o
      1139    1   8   1   2   220.42   214.85     0.93 o
      1140    3   8  -2   0    16.21    18.94     0.54 o
      1140    2   8   1  -3    16.21    18.94     0.54 o
      1140    1   8   1   3    16.21    18.94     0.54 o
      1141    1   8   1   4   119.31   118.42     0.76 o
      1142    3   8  -3  -1    89.41    91.60     0.69 o
      1142    2   8   2  -4    89.41    91.60     0.69 o
      1142    1   8   1   5    89.41    91.60     0.69 o
      1143    1   8   1   6   218.94   219.67     1.14 o
      1144    3   8  -4  -2     2.47     2.74     0.25 o
      1144    2   8   3  -5     2.47     2.74     0.25 o
      1144    1   8   1   7     2.47     2.74     0.25 o
      1145    1   8   1   8    12.36    12.99     0.34 o
      1146    1   8   1   9   220.21   213.91     1.56 o
      1147    1   8   1  10     3.13     2.82     0.25 o
      1148    1   8   1  11    10.71    11.17     0.34 o
      1149    1   8   1  12    76.51    76.86     0.78 o
      1150    1   8   1  13     7.81     8.61     0.32 o
      1151    1   8   1  14     1.92     1.80     0.24 o
      1152    1   8   1  15    23.03    23.48     0.44 o
      1153    3   8  -1   3     1.72     3.10     0.25 o
      1153    2   8  -1  -3     1.72     3.10     0.25 o
      1153    1   8   2   0     1.72     3.10     0.25 o
      1154    1   8   2   1   210.79   205.23     0.99 o
      1155    3   8  -2   2   397.52   404.32     1.48 o
      1155    2   8   0  -4   397.52   404.32     1.48 o
      1155    1   8   2   2   397.52   404.32     1.48 o
      1156    1   8   2   3   190.00   187.69     1.09 o
      1157    3   8  -3   1   140.15   144.42     0.84 o
      1157    2   8   1  -5   140.15   144.42     0.84 o
      1157    1   8   2   4   140.15   144.42     0.84 o
      1158    1   8   2   5    65.16    61.62     0.57 o
      1159    3   8  -4   0   128.59   132.05     0.87 o
      1159    2   8   2  -6   128.59   132.05     0.87 o
      1159    1   8   2   6   128.59   132.05     0.87 o
      1160    1   8   2   7    20.71    18.76     0.32 o
      1161    3   8  -5  -1     2.24     1.82     0.22 o
      1161    2   8   3  -7     2.24     1.82     0.22 o
      1161    1   8   2   8     2.24     1.82     0.22 o
      1162    1   8   2   9   139.78   139.40     1.06 o
      1163    1   8   2  10    18.73    19.59     0.38 o
      1164    1   8   2  11     1.82     1.78     0.21 o
      1165    1   8   2  12   104.97   102.29     0.89 o
      1166    1   8   2  13     1.38     1.61     0.23 o
      1167    1   8   2  14     0.50     0.54     0.23 <
      1168    1   8   2  15    19.85    22.38     0.40 o
      1169    1   8   3   0   128.94   125.91     1.08 o
      1170    3   8  -2   4   352.42   331.17     1.43 o
      1170    2   8  -1  -5   352.42   331.17     1.43 o
      1170    1   8   3   1   352.42   331.17     1.43 o
      1171    1   8   3   2   136.14   128.41     0.82 o
      1172    3   8  -3   3    11.39    13.49     0.34 o
      1172    2   8   0  -6    11.39    13.49     0.34 o
      1172    1   8   3   3    11.39    13.49     0.34 o
      1173    1   8   3   4    75.99    74.83     0.64 o
      1174    3   8  -4   2    56.35    59.74     0.78 o
      1174    2   8   1  -7    56.35    59.74     0.78 o
      1174    1   8   3   5    56.35    59.74     0.78 o
      1175    1   8   3   6   146.96   147.07     0.91 o
      1176    3   8  -5   1     1.37     2.73     0.27 o
      1176    2   8   2  -8     1.37     2.73     0.27 o
      1176    1   8   3   7     1.37     2.73     0.27 o
      1177    1   8   3   8     8.39     8.22     0.26 o
      1178    1   8   3   9   157.90   159.06     1.16 o
      1179    1   8   3  10     2.25     2.60     0.26 o
      1180    1   8   3  11     7.65     7.75     0.34 o
      1181    1   8   3  12    56.97    53.33     0.74 o
      1182    1   8   3  13     5.40     4.91     0.23 o
      1183    1   8   3  14     1.55     1.63     0.19 o
      1184    3   8  -2   6     3.90     5.24     0.40 o
      1184    2   8  -2  -6     3.90     5.24     0.40 o
      1184    1   8   4   0     3.90     5.24     0.40 o
      1185    1   8   4   1   108.46   110.83     0.92 o
      1186    3   8  -3   5   203.54   200.19     1.27 o
      1186    2   8  -1  -7   203.54   200.19     1.27 o
      1186    1   8   4   2   203.54   200.19     1.27 o
      1187    1   8   4   3    95.30   101.75     1.23 o
      1188    3   8  -4   4    73.51    78.93     1.02 o
      1188    2   8   0  -8    73.51    78.93     1.02 o
      1188    1   8   4   4    73.51    78.93     1.02 o
      1189    1   8   4   5    35.45    34.14     0.53 o
      1190    1   8   4   6    72.60    71.91     0.72 o
      1191    1   8   4   7    11.73    10.51     0.29 o
      1192    1   8   4   8     0.65     1.92     0.23 o
      1193    1   8   4   9    87.79    81.25     0.89 o
      1194    1   8   4  10    11.15    11.78     0.32 o
      1195    1   8   4  11     1.29     1.38     0.23 o
      1196    1   8   4  12    65.57    69.13     0.73 o
      1197    1   8   4  13     0.99     1.04     0.20 o
      1198    1   8   4  14     0.26     0.18     0.19 <
      1199    1   8   5   0    52.87    52.98     0.82 o
      1200    3   8  -3   7   158.12   150.81     1.10 o
      1200    2   8  -2  -8   158.12   150.81     1.10 o
      1200    1   8   5   1   158.12   150.81     1.10 o
      1201    1   8   5   2    62.17    62.45     0.61 o
      1202    1   8   5   3     3.83     6.84     0.27 o
      1203    1   8   5   4    35.84    34.78     0.46 o
      1204    1   8   5   5    26.04    26.17     0.39 o
      1205    1   8   5   6    74.29    70.86     0.88 o
      1206    1   8   5   7     0.05     1.35     0.21 o
      1207    1   8   5   8     4.43     4.00     0.23 o
      1208    1   8   5   9    83.56    84.07     0.72 o
      1209    1   8   5  10     1.31     1.11     0.19 o
      1210    1   8   5  11     3.67     3.96     0.25 o
      1211    1   8   5  12    31.64    31.67     0.57 o
      1212    1   8   5  13     2.48     2.57     0.25 o
      1213    1   8   6   0     0.73     1.11     0.28 o
      1214    1   8   6   1    44.78    44.06     0.55 o
      1215    1   8   6   2    83.37    86.73     0.75 o
      1216    1   8   6   3    39.12    40.21     0.49 o
      1217    1   8   6   4    30.75    29.67     0.39 o
      1218    1   8   6   5    15.46    14.64     0.32 o
      1219    1   8   6   6    32.40    33.85     0.45 o
      1220    1   8   6   7     5.38     5.08     0.23 o
      1221    1   8   6   8     0.23     0.52     0.18 <
      1222    1   8   6   9    42.12    40.89     0.47 o
      1223    1   8   6  10     4.37     4.63     0.21 o
      1224    1   8   6  11     0.80     0.90     0.18 o
      1225    1   8   7   0    19.99    18.31     0.47 o
      1226    1   8   7   1    58.12    51.73     0.71 o
      1227    1   8   7   2    23.68    23.22     0.36 o
      1228    1   8   7   3     1.69     1.87     0.22 o
      1229    1   8   7   4    13.97    14.17     0.31 o
      1230    1   8   7   5    10.06     9.10     0.28 o
      1231    1   8   7   6    30.70    29.70     0.40 o
      1232    1   8   7   7     0.05     0.06     0.18 <
      1233    1   8   7   8     2.06     2.45     0.21 o
      1234    1   8   7   9    32.59    32.88     0.48 o
      1235    1   8   7  10     0.68     0.75     0.29 <
      1236    1   8   8   0     0.14     0.27     0.26 <
      1237    1   8   8   1    15.28    15.19     0.34 o
      1238    1   8   8   2    27.11    26.75     0.45 o
      1239    1   8   8   3    14.64    15.13     0.35 o
      1240    1   8   8   4    10.31    10.14     0.31 o
      1241    1   8   8   5     5.64     5.33     0.26 o
      1242    1   8   8   6    11.53    12.74     0.38 o
      1243    1   8   8   7     2.10     2.34     0.21 o
      1244    1   8   9   0     7.19     7.49     0.49 o
      1245    1   8   9   1    16.10    17.29     0.38 o
      1246    1   8   9   2     7.17     7.07     0.37 o
      1247    1   9   0   1    51.52    45.46     0.59 o
      1248    3   9  -1  -1   138.02   161.98     1.63 o
      1248    2   9   1  -1   138.02   161.98     1.63 o
      1248    1   9   0   2   138.02   161.98     1.63 o
      1249    1   9   0   3    92.52    92.19     1.10 o
      1250    3   9  -2  -2   316.12   314.45     2.53 o
      1250    2   9   2  -2   316.12   314.45     2.53 o
      1250    1   9   0   4   316.12   314.45     2.53 o
      1251    1   9   0   5   409.31   418.45     3.70 o
      1252    3   9  -3  -3    13.30    13.90     0.42 o
      1252    2   9   3  -3    13.30    13.90     0.42 o
      1252    1   9   0   6    13.30    13.90     0.42 o
      1253    1   9   0   7     3.92     3.94     0.38 o
      1254    3   9  -4  -4    34.86    33.05     0.73 o
      1254    2   9   4  -4    34.86    33.05     0.73 o
      1254    1   9   0   8    34.86    33.05     0.73 o
      1255    1   9   0   9    19.34    20.31     0.58 o
      1256    1   9   0  10    67.24    67.71     1.16 o
      1257    1   9   0  11    24.70    24.84     0.68 o
      1258    1   9   0  12     1.06     1.45     0.35 o
      1259    1   9   0  13    28.77    30.33     0.67 o
      1260    1   9   0  14    20.63    22.39     0.57 o
      1261    3   9   1   3    12.06    12.98     0.60 o
      1261    1   9   1  -3    12.06    12.98     0.60 o
      1262    3   9   0   2   265.89   267.41     1.29 o
      1262    2   9  -1  -1   265.89   267.41     1.29 o
      1262    1   9   1  -1   265.89   267.41     1.29 o
      1263    3   9  -1   1   265.56   271.62     1.77 o
      1263    2   9   0  -2   265.56   271.62     1.77 o
      1263    1   9   1   1   265.56   271.62     1.77 o
      1264    1   9   1   2   305.80   297.10     1.15 o
      1265    2   9   1  -3    12.11    13.35     0.41 o
      1265    1   9   1   3    12.11    13.35     0.41 o
      1266    1   9   1   4     2.99     3.03     0.24 o
      1267    3   9  -3  -1    52.28    56.38     0.63 o
      1267    2   9   2  -4    52.28    56.38     0.63 o
      1267    1   9   1   5    52.28    56.38     0.63 o
      1268    1   9   1   6   102.81   103.39     0.80 o
      1269    3   9  -4  -2   183.38   173.57     1.29 o
      1269    2   9   3  -5   183.38   173.57     1.29 o
      1269    1   9   1   7   183.38   173.57     1.29 o
      1270    1   9   1   8   174.60   170.76     1.17 o
      1271    1   9   1   9     1.35     1.65     0.19 o
      1272    1   9   1  10     6.55     6.38     0.27 o
      1273    1   9   1  11    28.97    28.49     0.47 o
      1274    1   9   1  12     1.52     1.82     0.21 o
      1275    1   9   1  13    14.49    13.71     0.33 o
      1276    1   9   1  14     0.14     0.15     0.16 <
      1277    1   9   1  15     2.12     2.17     0.48 o
      1278    1   9   2   1    40.24    39.49     0.45 o
      1279    3   9  -2   2   108.74   112.80     0.70 o
      1279    2   9   0  -4   108.74   112.80     0.70 o
      1279    1   9   2   2   108.74   112.80     0.70 o
      1280    1   9   2   3    75.02    75.15     0.63 o
      1281    3   9  -3   1   257.71   261.59     1.50 o
      1281    2   9   1  -5   257.71   261.59     1.50 o
      1281    1   9   2   4   257.71   261.59     1.50 o
      1282    1   9   2   5   336.43   342.14     1.58 o
      1283    2   9   2  -6    11.34    12.83     0.31 o
      1283    1   9   2   6    11.34    12.83     0.31 o
      1284    1   9   2   7     3.34     3.55     0.20 o
      1285    3   9  -5  -1    29.01    26.88     0.43 o
      1285    2   9   3  -7    29.01    26.88     0.43 o
      1285    1   9   2   8    29.01    26.88     0.43 o
      1286    1   9   2   9    16.48    14.63     0.33 o
      1287    1   9   2  10    57.29    53.36     0.67 o
      1288    1   9   2  11    21.38    20.26     0.45 o
      1289    1   9   2  12     0.92     1.51     0.24 o
      1290    1   9   2  13    24.67    27.22     0.47 o
      1291    1   9   2  14    17.81    19.83     0.42 o
      1292    3   9  -2   4   170.96   183.14     1.14 o
      1292    2   9  -1  -5   170.96   183.14     1.14 o
      1292    1   9   3   1   170.96   183.14     1.14 o
      1293    1   9   3   2   199.18   207.83     1.10 o
      1294    3   9  -3   3     8.70     9.76     0.26 o
      1294    2   9   0  -6     8.70     9.76     0.26 o
      1294    1   9   3   3     8.70     9.76     0.26 o
      1295    1   9   3   4     2.35     2.60     0.20 o
      1296    3   9  -4   2    33.77    33.43     0.46 o
      1296    2   9   1  -7    33.77    33.43     0.46 o
      1296    1   9   3   5    33.77    33.43     0.46 o
      1297    1   9   3   6    72.16    73.93     0.67 o
      1298    3   9  -5   1   130.35   128.30     1.08 o
      1298    2   9   2  -8   130.35   128.30     1.08 o
      1298    1   9   3   7   130.35   128.30     1.08 o
      1299    1   9   3   8   125.51   126.10     0.93 o
      1300    1   9   3   9     0.98     0.97     0.22 o
      1301    1   9   3  10     5.00     5.06     0.26 o
      1302    1   9   3  11    21.81    20.67     0.47 o
      1303    1   9   3  12     1.02     1.30     0.22 o
      1304    1   9   3  13    10.79    11.03     0.36 o
      1305    1   9   3  14     0.16     0.13     0.19 <
      1306    1   9   4   1    21.15    21.60     0.54 o
      1307    3   9  -3   5    57.38    56.04     0.58 o
      1307    2   9  -1  -7    57.38    56.04     0.58 o
      1307    1   9   4   2    57.38    56.04     0.58 o
      1308    1   9   4   3    42.81    44.98     0.50 o
      1309    3   9  -4   4   148.48   150.84     1.07 o
      1309    2   9   0  -8   148.48   150.84     1.07 o
      1309    1   9   4   4   148.48   150.84     1.07 o
      1310    1   9   4   5   196.77   195.48     1.19 o
      1311    1   9   4   6     7.06     7.55     0.27 o
      1312    1   9   4   7     1.94     2.10     0.23 o
      1313    1   9   4   8    16.63    17.46     0.37 o
      1314    1   9   4   9    10.26    10.71     0.31 o
      1315    1   9   4  10    36.00    35.82     0.55 o
      1316    1   9   4  11    13.97    13.69     0.33 o
      1317    1   9   4  12     0.58     0.72     0.21 o
      1318    1   9   4  13    15.50    17.10     0.45 o
      1319    3   9  -3   7    81.27    81.86     0.77 o
      1319    2   9  -2  -8    81.27    81.86     0.77 o
      1319    1   9   5   1    81.27    81.86     0.77 o
      1320    1   9   5   2    96.29    99.31     0.95 o
      1321    1   9   5   3     4.50     4.67     0.27 o
      1322    1   9   5   4     1.23     1.47     0.21 o
      1323    1   9   5   5    15.21    15.64     0.35 o
      1324    1   9   5   6    37.08    36.81     0.44 o
      1325    1   9   5   7    68.38    68.88     0.76 o
      1326    1   9   5   8    66.95    63.86     0.74 o
      1327    1   9   5   9     0.51     0.53     0.20 <
      1328    1   9   5  10     3.06     3.07     0.21 o
      1329    1   9   5  11    12.44    12.79     0.33 o
      1330    1   9   5  12     0.45     0.67     0.19 o
      1331    1   9   6   1     9.24     8.97     0.25 o
      1332    1   9   6   2    23.30    22.73     0.38 o
      1333    1   9   6   3    18.46    17.92     0.41 o
      1334    1   9   6   4    65.49    64.38     0.64 o
      1335    1   9   6   5    87.79    89.81     0.79 o
      1336    1   9   6   6     3.22     3.13     0.21 o
      1337    1   9   6   7     0.61     0.48     0.18 <
      1338    1   9   6   8     8.30     8.67     0.27 o
      1339    1   9   6   9     4.59     4.15     0.23 o
      1340    1   9   6  10    17.00    16.41     0.43 o
      1341    1   9   6  11     6.90     5.97     0.63 o
      1342    1   9   7   1    31.21    30.36     0.40 o
      1343    1   9   7   2    37.40    38.42     0.57 o
      1344    1   9   7   3     1.73     1.69     0.19 o
      1345    1   9   7   4     0.28     0.44     0.21 <
      1346    1   9   7   5     6.55     6.51     0.27 o
      1347    1   9   7   6    13.76    13.93     0.31 o
      1348    1   9   7   7    27.54    27.99     0.38 o
      1349    1   9   7   8    26.46    24.78     0.52 o
      1350    1   9   7   9     0.18     0.14     0.28 <
      1351    1   9   8   1     3.72     3.70     0.19 o
      1352    1   9   8   2     8.66     8.79     0.25 o
      1353    1   9   8   3     5.74     5.70     0.21 o
      1354    1   9   8   4    22.80    22.58     0.36 o
      1355    1   9   8   5    29.38    31.22     0.42 o
      1356    1   9   8   6     0.98     0.80     0.30 <
      1357    3  10   0   0   825.11   864.06     5.69 o
      1357    2  10   0   0   825.11   864.06     5.69 o
      1357    1  10   0   0   825.11   864.06     5.69 o
      1358    1  10   0   1     4.10     4.07     0.29 o
      1359    3  10  -1  -1     3.30     4.33     0.30 o
      1359    2  10   1  -1     3.30     4.33     0.30 o
      1359    1  10   0   2     3.30     4.33     0.30 o
      1360    1  10   0   3    79.68    79.57     1.05 o
      1361    3  10  -2  -2     4.68     4.66     0.35 o
      1361    2  10   2  -2     4.68     4.66     0.35 o
      1361    1  10   0   4     4.68     4.66     0.35 o
      1362    1  10   0   5     1.97     1.98     0.26 o
      1363    3  10  -3  -3   139.14   143.05     1.53 o
      1363    2  10   3  -3   139.14   143.05     1.53 o
      1363    1  10   0   6   139.14   143.05     1.53 o
      1364    1  10   0   7    14.53    14.40     0.49 o
      1365    3  10  -4  -4   101.31    96.68     1.20 o
      1365    2  10   4  -4   101.31    96.68     1.20 o
      1365    1  10   0   8   101.31    96.68     1.20 o
      1366    1  10   0   9     0.82     0.70     0.29 <
      1367    1  10   0  10    82.67    78.34     1.15 o
      1368    1  10   0  11    11.64    11.96     0.48 o
      1369    1  10   0  12     2.81     2.98     0.29 o
      1370    1  10   0  13     7.63     7.72     0.33 o
      1371    1  10   0  14    22.98    25.00     0.49 o
      1372    3  10   1   3   504.85   533.70     3.83 o
      1372    2  10  -2   0   504.85   533.70     3.83 o
      1372    1  10   1  -3   504.85   533.70     3.83 o
      1373    3  10   0   2    10.82    12.15     0.36 o
      1373    2  10  -1  -1    10.82    12.15     0.36 o
      1373    1  10   1  -1    10.82    12.15     0.36 o
      1374    1  10   1   0   123.64   113.83     1.26 o
      1375    3  10  -1   1    10.79    11.36     0.45 o
      1375    2  10   0  -2    10.79    11.36     0.45 o
      1375    1  10   1   1    10.79    11.36     0.45 o
      1376    1  10   1   2     2.48     2.57     0.22 o
      1377    3  10  -2   0   504.68   564.92     3.80 o
      1377    2  10   1  -3   504.68   564.92     3.80 o
      1377    1  10   1   3   504.68   564.92     3.80 o
      1378    1  10   1   4     0.66     0.56     0.22 <
      1379    3  10  -3  -1    26.37    26.20     0.47 o
      1379    2  10   2  -4    26.37    26.20     0.47 o
      1379    1  10   1   5    26.37    26.20     0.47 o
      1380    1  10   1   6    16.10    16.10     0.30 o
      1381    3  10  -4  -2    63.63    62.27     0.68 o
      1381    2  10   3  -5    63.63    62.27     0.68 o
      1381    1  10   1   7    63.63    62.27     0.68 o
      1382    1  10   1   8    12.70    12.97     0.34 o
      1383    1  10   1   9    12.66    10.86     0.32 o
      1384    1  10   1  10    18.41    18.35     0.42 o
      1385    1  10   1  11    79.81    81.39     0.79 o
      1386    1  10   1  12     0.11     0.07     0.19 <
      1387    1  10   1  13    29.77    29.63     0.51 o
      1388    1  10   1  14     2.83     2.85     0.20 o
      1389    3  10  -1   3   666.95   662.21     3.44 o
      1389    2  10  -1  -3   666.95   662.21     3.44 o
      1389    1  10   2   0   666.95   662.21     3.44 o
      1390    1  10   2   1     3.57     3.61     0.23 o
      1391    3  10  -2   2     2.71     3.40     0.19 o
      1391    2  10   0  -4     2.71     3.40     0.19 o
      1391    1  10   2   2     2.71     3.40     0.19 o
      1392    1  10   2   3    65.98    64.09     0.60 o
      1393    3  10  -3   1     4.22     4.92     0.22 o
      1393    2  10   1  -5     4.22     4.92     0.22 o
      1393    1  10   2   4     4.22     4.92     0.22 o
      1394    1  10   2   5     1.68     2.03     0.19 o
      1395    3  10  -4   0   115.03   114.76     0.82 o
      1395    2  10   2  -6   115.03   114.76     0.82 o
      1395    1  10   2   6   115.03   114.76     0.82 o
      1396    1  10   2   7    12.46    12.39     0.28 o
      1397    3  10  -5  -1    86.58    84.89     0.80 o
      1397    2  10   3  -7    86.58    84.89     0.80 o
      1397    1  10   2   8    86.58    84.89     0.80 o
      1398    1  10   2   9     0.70     0.60     0.22 <
      1399    1  10   2  10    70.61    70.50     0.78 o
      1400    1  10   2  11    10.07     9.01     0.28 o
      1401    1  10   2  12     2.56     2.56     0.22 o
      1402    1  10   2  13     6.48     7.05     0.27 o
      1403    1  10   3   0    85.18    87.01     0.84 o
      1404    3  10  -2   4     7.86     9.27     0.27 o
      1404    2  10  -1  -5     7.86     9.27     0.27 o
      1404    1  10   3   1     7.86     9.27     0.27 o
      1405    1  10   3   2     1.88     1.88     0.18 o
      1406    3  10  -3   3   340.62   352.14     1.47 o
      1406    2  10   0  -6   340.62   352.14     1.47 o
      1406    1  10   3   3   340.62   352.14     1.47 o
      1407    1  10   3   4     0.45     0.55     0.17 o
      1408    3  10  -4   2    19.27    20.50     0.36 o
      1408    2  10   1  -7    19.27    20.50     0.36 o
      1408    1  10   3   5    19.27    20.50     0.36 o
      1409    1  10   3   6    11.40    11.49     0.28 o
      1410    3  10  -5   1    46.84    46.64     0.59 o
      1410    2  10   2  -8    46.84    46.64     0.59 o
      1410    1  10   3   7    46.84    46.64     0.59 o
      1411    1  10   3   8     9.61     9.69     0.31 o
      1412    1  10   3   9     9.63     8.81     0.38 o
      1413    1  10   3  10    13.56    12.38     0.39 o
      1414    1  10   3  11    58.06    57.06     0.75 o
      1415    1  10   3  12     0.11     0.24     0.21 <
      1416    1  10   3  13    21.64    22.69     0.47 o
      1417    3  10  -2   6   377.35   347.78     2.27 o
      1417    2  10  -2  -6   377.35   347.78     2.27 o
      1417    1  10   4   0   377.35   347.78     2.27 o
      1418    1  10   4   1     2.32     2.07     0.21 o
      1419    3  10  -3   5     2.58     3.41     0.23 o
      1419    2  10  -1  -7     2.58     3.41     0.23 o
      1419    1  10   4   2     2.58     3.41     0.23 o
      1420    1  10   4   3    39.38    41.47     0.55 o
      1421    3  10  -4   4     3.65     2.47     0.20 o
      1421    2  10   0  -8     3.65     2.47     0.20 o
      1421    1  10   4   4     3.65     2.47     0.20 o
      1422    1  10   4   5     1.11     1.17     0.21 o
      1423    1  10   4   6    67.32    70.86     0.80 o
      1424    1  10   4   7     7.93     7.56     0.28 o
      1425    1  10   4   8    53.23    55.53     0.60 o
      1426    1  10   4   9     0.50     0.58     0.19 o
      1427    1  10   4  10    43.94    45.13     0.65 o
      1428    1  10   4  11     6.45     6.47     0.27 o
      1429    1  10   4  12     1.96     2.25     0.23 o
      1430    1  10   5   0    43.99    44.00     0.75 o
      1431    3  10  -3   7     5.17     5.41     0.25 o
      1431    2  10  -2  -8     5.17     5.41     0.25 o
      1431    1  10   5   1     5.17     5.41     0.25 o
      1432    1  10   5   2     1.00     0.97     0.19 o
      1433    1  10   5   3   170.36   165.38     1.07 o
      1434    1  10   5   4     0.25     0.49     0.21 <
      1435    1  10   5   5     9.81    10.11     0.30 o
      1436    1  10   5   6     6.18     6.63     0.29 o
      1437    1  10   5   7    24.45    26.28     0.41 o
      1438    1  10   5   8     5.46     5.49     0.25 o
      1439    1  10   5   9     5.97     5.70     0.27 o
      1440    1  10   5  10     7.26     7.85     0.30 o
      1441    1  10   5  11    30.47    32.23     0.47 o
      1442    1  10   6   0   165.09   163.46     1.83 o
      1443    1  10   6   1     1.01     1.02     0.26 o
      1444    1  10   6   2     0.60     1.20     0.21 o
      1445    1  10   6   3    18.17    18.29     0.35 o
      1446    1  10   6   4     1.24     2.22     0.20 o
      1447    1  10   6   5     0.61     0.70     0.20 o
      1448    1  10   6   6    31.96    31.79     0.48 o
      1449    1  10   6   7     3.76     3.62     0.22 o
      1450    1  10   6   8    24.21    24.53     0.41 o
      1451    1  10   6   9     0.33     0.42     0.17 <
      1452    1  10   7   0    17.62    16.28     0.44 o
      1453    1  10   7   1     1.08     1.15     0.20 o
      1454    1  10   7   2     0.30     0.23     0.17 <
      1455    1  10   7   3    67.18    65.24     0.65 o
      1456    1  10   7   4     0.14     0.26     0.19 <
      1457    1  10   7   5     4.18     5.31     0.21 o
      1458    1  10   7   6     2.71     2.62     0.20 o
      1459    1  10   7   7     9.70    10.47     0.32 o
      1460    1  10   8   0    55.80    58.98     0.76 o
      1461    1  10   8   1     0.24     0.19     0.15 <
      1462    1  10   8   2     0.08     0.06     0.17 <
      1463    1  10   8   3     6.42     6.24     0.25 o
      1464    1  10   8   4     0.61     0.57     0.32 <
      1465    1  11   0   1    12.24    12.77     0.54 o
      1466    3  11  -1  -1   211.75   204.87     1.84 o
      1466    2  11   1  -1   211.75   204.87     1.84 o
      1466    1  11   0   2   211.75   204.87     1.84 o
      1467    1  11   0   3    49.84    49.12     0.73 o
      1468    3  11  -2  -2    54.46    64.53     0.95 o
      1468    2  11   2  -2    54.46    64.53     0.95 o
      1468    1  11   0   4    54.46    64.53     0.95 o
      1469    1  11   0   5    50.72    48.78     0.90 o
      1470    3  11  -3  -3    17.59    18.42     0.48 o
      1470    2  11   3  -3    17.59    18.42     0.48 o
      1470    1  11   0   6    17.59    18.42     0.48 o
      1471    1  11   0   7    48.43    49.92     0.85 o
      1472    3  11  -4  -4   104.85   100.58     1.20 o
      1472    2  11   4  -4   104.85   100.58     1.20 o
      1472    1  11   0   8   104.85   100.58     1.20 o
      1473    1  11   0   9    14.88    14.08     0.45 o
      1474    1  11   0  10    30.48    30.47     0.72 o
      1475    1  11   0  11     0.12     0.18     0.30 <
      1476    1  11   0  12     0.00     0.11     0.29 <
      1477    1  11   0  13     1.54     1.70     0.31 o
      1478    3  11   1   3    12.85    14.82     0.52 o
      1478    1  11   1  -3    12.85    14.82     0.52 o
      1479    3  11   0   2   118.01   130.79     1.53 o
      1479    2  11  -1  -1   118.01   130.79     1.53 o
      1479    1  11   1  -1   118.01   130.79     1.53 o
      1480    3  11  -1   1   118.38   121.63     1.16 o
      1480    2  11   0  -2   118.38   121.63     1.16 o
      1480    1  11   1   1   118.38   121.63     1.16 o
      1481    1  11   1   2    15.61    14.31     0.29 o
      1482    2  11   1  -3    12.91    13.63     0.42 o
      1482    1  11   1   3    12.91    13.63     0.42 o
      1483    1  11   1   4    68.52    69.92     0.68 o
      1484    3  11  -3  -1   194.10   183.91     1.08 o
      1484    2  11   2  -4   194.10   183.91     1.08 o
      1484    1  11   1   5   194.10   183.91     1.08 o
      1485    1  11   1   6    62.02    57.31     0.55 o
      1486    3  11  -4  -2    32.44    29.40     0.44 o
      1486    2  11   3  -5    32.44    29.40     0.44 o
      1486    1  11   1   7    32.44    29.40     0.44 o
      1487    1  11   1   8    16.83    15.20     0.43 o
      1488    1  11   1   9     4.14     4.31     0.24 o
      1489    1  11   1  10     4.15     3.91     0.26 o
      1490    1  11   1  11    28.61    27.59     0.50 o
      1491    1  11   1  12     0.14     0.15     0.22 <
      1492    1  11   1  13    23.28    25.40     0.58 o
      1493    1  11   2   1    10.27    11.20     0.27 o
      1494    3  11  -2   2   177.13   179.40     1.31 o
      1494    2  11   0  -4   177.13   179.40     1.31 o
      1494    1  11   2   2   177.13   179.40     1.31 o
      1495    1  11   2   3    41.64    42.73     0.50 o
      1496    3  11  -3   1    45.26    44.92     0.49 o
      1496    2  11   1  -5    45.26    44.92     0.49 o
      1496    1  11   2   4    45.26    44.92     0.49 o
      1497    1  11   2   5    42.54    39.19     0.46 o
      1498    2  11   2  -6    15.06    15.88     0.31 o
      1498    1  11   2   6    15.06    15.88     0.31 o
      1499    1  11   2   7    41.26    40.12     0.53 o
      1500    3  11  -5  -1    89.88    87.44     0.94 o
      1500    2  11   3  -7    89.88    87.44     0.94 o
      1500    1  11   2   8    89.88    87.44     0.94 o
      1501    1  11   2   9    12.59    12.27     0.39 o
      1502    1  11   2  10    26.40    26.74     0.57 o
      1503    1  11   2  11     0.10     0.11     0.23 <
      1504    1  11   2  12     0.00     0.01     0.23 <
      1505    3  11  -2   4    82.38    80.07     0.62 o
      1505    2  11  -1  -5    82.38    80.07     0.62 o
      1505    1  11   3   1    82.38    80.07     0.62 o
      1506    1  11   3   2    10.80    11.11     0.30 o
      1507    3  11  -3   3     9.59    10.03     0.28 o
      1507    2  11   0  -6     9.59    10.03     0.28 o
      1507    1  11   3   3     9.59    10.03     0.28 o
      1508    1  11   3   4    48.91    49.78     0.49 o
      1509    3  11  -4   2   140.66   133.93     0.88 o
      1509    2  11   1  -7   140.66   133.93     0.88 o
      1509    1  11   3   5   140.66   133.93     0.88 o
      1510    1  11   3   6    44.17    42.68     0.49 o
      1511    3  11  -5   1    23.25    21.59     0.37 o
      1511    2  11   2  -8    23.25    21.59     0.37 o
      1511    1  11   3   7    23.25    21.59     0.37 o
      1512    1  11   3   8    12.00    11.65     0.32 o
      1513    1  11   3   9     2.97     3.04     0.31 o
      1514    1  11   3  10     3.12     3.02     0.28 o
      1515    1  11   3  11    21.17    19.51     0.41 o
      1516    1  11   3  12     0.10     0.19     0.23 <
      1517    1  11   4   1     6.28     6.85     0.26 o
      1518    3  11  -3   5   107.50   106.94     0.90 o
      1518    2  11  -1  -7   107.50   106.94     0.90 o
      1518    1  11   4   2   107.50   106.94     0.90 o
      1519    1  11   4   3    24.81    24.23     0.39 o
      1520    3  11  -4   4    26.93    25.44     0.43 o
      1520    2  11   0  -8    26.93    25.44     0.43 o
      1520    1  11   4   4    26.93    25.44     0.43 o
      1521    1  11   4   5    25.37    25.25     0.42 o
      1522    1  11   4   6     9.28     9.17     0.26 o
      1523    1  11   4   7    25.62    24.90     0.39 o
      1524    1  11   4   8    56.41    54.33     0.67 o
      1525    1  11   4   9     7.61     7.25     0.31 o
      1526    1  11   4  10    17.25    18.11     0.42 o
      1527    1  11   4  11     0.06     0.02     0.17 <
      1528    3  11  -3   7    42.77    37.06     0.48 o
      1528    2  11  -2  -8    42.77    37.06     0.48 o
      1528    1  11   5   1    42.77    37.06     0.48 o
      1529    1  11   5   2     5.29     5.23     0.23 o
      1530    1  11   5   3     4.97     5.37     0.23 o
      1531    1  11   5   4    25.60    25.99     0.43 o
      1532    1  11   5   5    75.04    76.18     0.73 o
      1533    1  11   5   6    22.59    22.68     0.41 o
      1534    1  11   5   7    12.28    12.03     0.29 o
      1535    1  11   5   8     6.01     6.12     0.25 o
      1536    1  11   5   9     1.51     1.67     0.19 o
      1537    1  11   5  10     1.74     1.39     0.19 o
      1538    1  11   6   1     2.91     3.20     0.21 o
      1539    1  11   6   2    49.04    47.64     0.53 o
      1540    1  11   6   3    10.71    10.80     0.27 o
      1541    1  11   6   4    12.22    12.62     0.29 o
      1542    1  11   6   5    10.69    10.76     0.30 o
      1543    1  11   6   6     4.13     4.17     0.23 o
      1544    1  11   6   7    11.45    11.44     0.38 o
      1545    1  11   6   8    26.42    28.22     0.45 o
      1546    1  11   7   1    17.21    15.80     0.30 o
      1547    1  11   7   2     1.77     1.96     0.17 o
      1548    1  11   7   3     1.87     1.75     0.18 o
      1549    1  11   7   4     9.66     9.73     0.25 o
      1550    1  11   7   5    30.20    31.92     0.46 o
      1551    1  11   7   6     8.06     7.66     0.47 o
      1552    3  12   0   0    11.71    11.06     0.83 o
      1552    2  12   0   0    11.71    11.06     0.83 o
      1552    1  12   0   0    11.71    11.06     0.83 o
      1553    1  12   0   1    10.34    11.40     0.49 o
      1554    3  12  -1  -1   157.48   164.99     1.54 o
      1554    2  12   1  -1   157.48   164.99     1.54 o
      1554    1  12   0   2   157.48   164.99     1.54 o
      1555    1  12   0   3    25.72    24.74     0.48 o
      1556    3  12  -2  -2    71.84    77.45     1.02 o
      1556    2  12   2  -2    71.84    77.45     1.02 o
      1556    1  12   0   4    71.84    77.45     1.02 o
      1557    1  12   0   5     0.46     0.49     0.31 <
      1558    3  12  -3  -3    90.95    87.87     0.99 o
      1558    2  12   3  -3    90.95    87.87     0.99 o
      1558    1  12   0   6    90.95    87.87     0.99 o
      1559    1  12   0   7     2.70     2.22     0.34 o
      1560    3  12  -4  -4     1.31     1.20     0.29 o
      1560    2  12   4  -4     1.31     1.20     0.29 o
      1560    1  12   0   8     1.31     1.20     0.29 o
      1561    1  12   0   9     0.74     0.96     0.26 o
      1562    1  12   0  10     1.31     1.20     0.28 o
      1563    1  12   0  11     8.37     8.71     0.40 o
      1564    1  12   0  12    56.48    56.65     0.88 o
      1565    3  12   1   3    30.55    27.38     0.73 o
      1565    2  12  -2   0    30.55    27.38     0.73 o
      1565    1  12   1  -3    30.55    27.38     0.73 o
      1566    3  12   0   2   177.22   189.02     1.55 o
      1566    2  12  -1  -1   177.22   189.02     1.55 o
      1566    1  12   1  -1   177.22   189.02     1.55 o
      1567    1  12   1   0    45.76    43.74     0.73 o
      1568    3  12  -1   1   177.15   191.19     1.60 o
      1568    2  12   0  -2   177.15   191.19     1.60 o
      1568    1  12   1   1   177.15   191.19     1.60 o
      1569    1  12   1   2     5.59     6.47     0.25 o
      1570    3  12  -2   0    30.64    28.74     0.53 o
      1570    2  12   1  -3    30.64    28.74     0.53 o
      1570    1  12   1   3    30.64    28.74     0.53 o
      1571    1  12   1   4     1.01     1.12     0.17 o
      1572    3  12  -3  -1    39.23    40.65     0.51 o
      1572    2  12   2  -4    39.23    40.65     0.51 o
      1572    1  12   1   5    39.23    40.65     0.51 o
      1573    1  12   1   6     1.99     1.54     0.18 o
      1574    3  12  -4  -2     4.36     4.48     0.25 o
      1574    2  12   3  -5     4.36     4.48     0.25 o
      1574    1  12   1   7     4.36     4.48     0.25 o
      1575    1  12   1   8     8.54     7.89     0.31 o
      1576    1  12   1   9   105.46   100.83     1.14 o
      1577    1  12   1  10     5.54     5.72     0.27 o
      1578    1  12   1  11     0.79     0.85     0.21 o
      1579    1  12   1  12     0.78     0.72     0.20 o
      1580    3  12  -1   3    10.47    10.44     0.35 o
      1580    2  12  -1  -3    10.47    10.44     0.35 o
      1580    1  12   2   0    10.47    10.44     0.35 o
      1581    1  12   2   1     8.89    10.42     0.29 o
      1582    3  12  -2   2   131.29   126.74     0.83 o
      1582    2  12   0  -4   131.29   126.74     0.83 o
      1582    1  12   2   2   131.29   126.74     0.83 o
      1583    1  12   2   3    21.67    21.50     0.45 o
      1584    3  12  -3   1    59.94    61.55     0.66 o
      1584    2  12   1  -5    59.94    61.55     0.66 o
      1584    1  12   2   4    59.94    61.55     0.66 o
      1585    1  12   2   5     0.39     0.37     0.18 <
      1586    3  12  -4   0    78.36    75.32     0.58 o
      1586    2  12   2  -6    78.36    75.32     0.58 o
      1586    1  12   2   6    78.36    75.32     0.58 o
      1587    1  12   2   7     2.35     2.39     0.19 o
      1588    3  12  -5  -1     1.07     0.57     0.21 <
      1588    2  12   3  -7     1.07     0.57     0.21 <
      1588    1  12   2   8     1.07     0.57     0.21 <
      1589    1  12   2   9     0.65     0.59     0.24 <
      1590    1  12   2  10     1.06     1.03     0.28 o
      1591    1  12   2  11     7.07     8.05     0.31 o
      1592    1  12   3   0    32.76    31.19     0.65 o
      1593    3  12  -2   4   124.21   118.08     0.88 o
      1593    2  12  -1  -5   124.21   118.08     0.88 o
      1593    1  12   3   1   124.21   118.08     0.88 o
      1594    1  12   3   2     4.18     4.76     0.23 o
      1595    3  12  -3   3    23.53    24.64     0.38 o
      1595    2  12   0  -6    23.53    24.64     0.38 o
      1595    1  12   3   3    23.53    24.64     0.38 o
      1596    1  12   3   4     0.73     0.96     0.17 o
      1597    3  12  -4   2    27.87    30.16     0.46 o
      1597    2  12   1  -7    27.87    30.16     0.46 o
      1597    1  12   3   5    27.87    30.16     0.46 o
      1598    1  12   3   6     1.35     1.28     0.18 o
      1599    3  12  -5   1     3.10     2.82     0.22 o
      1599    2  12   2  -8     3.10     2.82     0.22 o
      1599    1  12   3   7     3.10     2.82     0.22 o
      1600    1  12   3   8     6.21     6.16     0.27 o
      1601    1  12   3   9    77.20    79.88     0.90 o
      1602    1  12   3  10     4.06     4.10     0.25 o
      1603    1  12   3  11     0.48     0.58     0.24 <
      1604    3  12  -2   6     8.17     9.84     0.48 o
      1604    2  12  -2  -6     8.17     9.84     0.48 o
      1604    1  12   4   0     8.17     9.84     0.48 o
      1605    1  12   4   1     5.64     5.92     0.26 o
      1606    3  12  -3   5    78.81    71.68     0.94 o
      1606    2  12  -1  -7    78.81    71.68     0.94 o
      1606    1  12   4   2    78.81    71.68     0.94 o
      1607    1  12   4   3    13.14    12.42     0.36 o
      1608    3  12  -4   4    36.26    37.18     0.55 o
      1608    2  12   0  -8    36.26    37.18     0.55 o
      1608    1  12   4   4    36.26    37.18     0.55 o
      1609    1  12   4   5     0.23     0.22     0.19 <
      1610    1  12   4   6    48.87    49.74     0.68 o
      1611    1  12   4   7     1.53     1.48     0.19 o
      1612    1  12   4   8     0.42     0.56     0.20 <
      1613    1  12   4   9     0.42     0.43     0.20 <
      1614    1  12   4  10     0.53     0.45     0.22 <
      1615    1  12   5   0    17.06    15.90     0.51 o
      1616    3  12  -3   7    64.14    59.82     0.62 o
      1616    2  12  -2  -8    64.14    59.82     0.62 o
      1616    1  12   5   1    64.14    59.82     0.62 o
      1617    1  12   5   2     2.28     2.32     0.22 o
      1618    1  12   5   3    12.68    14.45     0.34 o
      1619    1  12   5   4     0.37     0.42     0.20 <
      1620    1  12   5   5    14.68    15.35     0.34 o
      1621    1  12   5   6     0.66     0.83     0.17 o
      1622    1  12   5   7     1.56     1.88     0.20 o
      1623    1  12   5   8     3.22     3.37     0.27 o
      1624    1  12   5   9    41.23    36.47     1.22 o
      1625    1  12   6   0     3.74     4.08     0.32 o
      1626    1  12   6   1     2.53     2.52     0.22 o
      1627    1  12   6   2    35.30    34.73     0.61 o
      1628    1  12   6   3     5.77     5.95     0.25 o
      1629    1  12   6   4    16.44    15.97     0.33 o
      1630    1  12   6   5     0.10     0.14     0.18 <
      1631    1  12   6   6    23.15    25.14     0.39 o
      1632    1  12   7   0     6.34     6.47     0.39 o
      1633    1  12   7   1    24.50    23.87     0.42 o
      1634    1  12   7   2     0.84     0.75     0.21 o
      1635    1  12   7   3     5.87     5.74     0.40 o
      1636    1  13   0   1    31.91    29.72     0.82 o
      1637    3  13  -1  -1    26.99    30.81     0.62 o
      1637    2  13   1  -1    26.99    30.81     0.62 o
      1637    1  13   0   2    26.99    30.81     0.62 o
      1638    1  13   0   3    19.13    18.41     0.50 o
      1639    3  13  -2  -2    98.65    91.14     1.27 o
      1639    2  13   2  -2    98.65    91.14     1.27 o
      1639    1  13   0   4    98.65    91.14     1.27 o
      1640    1  13   0   5     6.37     6.05     0.34 o
      1641    3  13  -3  -3    10.22    10.57     0.39 o
      1641    2  13   3  -3    10.22    10.57     0.39 o
      1641    1  13   0   6    10.22    10.57     0.39 o
      1642    1  13   0   7    54.83    49.08     0.79 o
      1643    3  13  -4  -4     8.39     7.24     0.36 o
      1643    2  13   4  -4     8.39     7.24     0.36 o
      1643    1  13   0   8     8.39     7.24     0.36 o
      1644    1  13   0   9     3.72     3.55     0.40 o
      1645    1  13   0  10    21.03    18.97     0.62 o
      1646    3  13   1   3     7.86     9.47     0.46 o
      1646    1  13   1  -3     7.86     9.47     0.46 o
      1647    3  13   0   2    69.28    66.71     0.96 o
      1647    2  13  -1  -1    69.28    66.71     0.96 o
      1647    1  13   1  -1    69.28    66.71     0.96 o
      1648    3  13  -1   1    69.10    65.78     1.01 o
      1648    2  13   0  -2    69.10    65.78     1.01 o
      1648    1  13   1   1    69.10    65.78     1.01 o
      1649    1  13   1   2     0.12     0.06     0.19 <
      1650    2  13   1  -3     7.89     9.32     0.44 o
      1650    1  13   1   3     7.89     9.32     0.44 o
      1651    1  13   1   4    76.12    69.52     0.68 o
      1652    3  13  -3  -1     9.12    12.80     0.36 o
      1652    2  13   2  -4     9.12    12.80     0.36 o
      1652    1  13   1   5     9.12    12.80     0.36 o
      1653    1  13   1   6    22.31    20.26     0.33 o
      1654    3  13  -4  -2    63.07    58.02     0.57 o
      1654    2  13   3  -5    63.07    58.02     0.57 o
      1654    1  13   1   7    63.07    58.02     0.57 o
      1655    1  13   1   8     1.51     1.36     0.19 o
      1656    1  13   1   9     1.80     2.02     0.21 o
      1657    1  13   1  10    10.71    10.03     0.35 o
      1658    1  13   1  11     9.72    10.08     0.71 o
      1659    1  13   2   1    26.90    24.81     0.40 o
      1660    3  13  -2   2    23.15    24.65     0.39 o
      1660    2  13   0  -4    23.15    24.65     0.39 o
      1660    1  13   2   2    23.15    24.65     0.39 o
      1661    1  13   2   3    16.15    14.09     0.31 o
      1662    3  13  -3   1    84.61    81.58     0.73 o
      1662    2  13   1  -5    84.61    81.58     0.73 o
      1662    1  13   2   4    84.61    81.58     0.73 o
      1663    1  13   2   5     5.34     5.55     0.23 o
      1664    2  13   2  -6     8.73     9.00     0.25 o
      1664    1  13   2   6     8.73     9.00     0.25 o
      1665    1  13   2   7    46.47    45.09     0.58 o
      1666    3  13  -5  -1     7.14     7.18     0.28 o
      1666    2  13   3  -7     7.14     7.18     0.28 o
      1666    1  13   2   8     7.14     7.18     0.28 o
      1667    1  13   2   9     3.17     2.72     0.22 o
      1668    1  13   2  10    18.02    21.97     0.53 o
      1669    3  13  -2   4    50.58    53.64     0.54 o
      1669    2  13  -1  -5    50.58    53.64     0.54 o
      1669    1  13   3   1    50.58    53.64     0.54 o
      1670    1  13   3   2     0.10     0.05     0.18 <
      1671    3  13  -3   3     5.89     6.65     0.24 o
      1671    2  13   0  -6     5.89     6.65     0.24 o
      1671    1  13   3   3     5.89     6.65     0.24 o
      1672    1  13   3   4    54.45    51.71     0.55 o
      1673    3  13  -4   2     6.58     7.20     0.27 o
      1673    2  13   1  -7     6.58     7.20     0.27 o
      1673    1  13   3   5     6.58     7.20     0.27 o
      1674    1  13   3   6    16.00    14.62     0.30 o
      1675    3  13  -5   1    46.58    49.02     0.55 o
      1675    2  13   2  -8    46.58    49.02     0.55 o
      1675    1  13   3   7    46.58    49.02     0.55 o
      1676    1  13   3   8     1.04     0.95     0.19 o
      1677    1  13   3   9     1.26     1.32     0.22 o
      1678    1  13   4   1    16.36    15.49     0.34 o
      1679    3  13  -3   5    14.53    14.36     0.32 o
      1679    2  13  -1  -7    14.53    14.36     0.32 o
      1679    1  13   4   2    14.53    14.36     0.32 o
      1680    1  13   4   3     9.75     9.61     0.29 o
      1681    3  13  -4   4    53.59    53.39     0.55 o
      1681    2  13   0  -8    53.59    53.39     0.55 o
      1681    1  13   4   4    53.59    53.39     0.55 o
      1682    1  13   4   5     3.10     3.39     0.24 o
      1683    1  13   4   6     5.30     5.64     0.24 o
      1684    1  13   4   7    28.29    28.32     0.41 o
      1685    1  13   4   8     4.21     4.91     0.26 o
      1686    3  13  -3   7    27.52    26.82     0.43 o
      1686    2  13  -2  -8    27.52    26.82     0.43 o
      1686    1  13   5   1    27.52    26.82     0.43 o
      1687    1  13   5   2     0.07     0.06     0.19 <
      1688    1  13   5   3     3.01     3.39     0.22 o
      1689    1  13   5   4    28.06    26.86     0.43 o
      1690    1  13   5   5     3.29     3.48     0.29 o
      1691    1  13   5   6     8.14     7.90     0.24 o
      1692    1  13   5   7    24.94    25.96     0.69 o
      1693    1  13   6   1     7.28     7.50     0.29 o
      1694    1  13   6   2     6.67     6.68     0.31 o
      1695    1  13   6   3     4.16     4.35     0.32 o
      1696    1  13   6   4    24.60    24.67     0.99 o
      1697    3  14   0   0   124.81   129.12     1.69 o
      1697    2  14   0   0   124.81   129.12     1.69 o
      1697    1  14   0   0   124.81   129.12     1.69 o
      1698    1  14   0   1    36.34    32.92     0.80 o
      1699    3  14  -1  -1     3.35     3.57     0.34 o
      1699    2  14   1  -1     3.35     3.57     0.34 o
      1699    1  14   0   2     3.35     3.57     0.34 o
      1700    1  14   0   3     7.27     6.07     0.40 o
      1701    3  14  -2  -2     0.23     0.54     0.31 <
      1701    2  14   2  -2     0.23     0.54     0.31 <
      1701    1  14   0   4     0.23     0.54     0.31 <
      1702    1  14   0   5     9.03     9.05     0.43 o
      1703    3  14  -3  -3    18.01    17.39     0.50 o
      1703    2  14   3  -3    18.01    17.39     0.50 o
      1703    1  14   0   6    18.01    17.39     0.50 o
      1704    1  14   0   7     0.39     0.36     0.29 <
      1705    3  14  -4  -4    15.17    14.89     0.42 o
      1705    2  14   4  -4    15.17    14.89     0.42 o
      1705    1  14   0   8    15.17    14.89     0.42 o
      1706    1  14   0   9    22.42    23.76     0.55 o
      1707    3  14   1   3    75.83    77.98     1.26 o
      1707    2  14  -2   0    75.83    77.98     1.26 o
      1707    1  14   1  -3    75.83    77.98     1.26 o
      1708    3  14   0   2     5.53     6.23     0.38 o
      1708    2  14  -1  -1     5.53     6.23     0.38 o
      1708    1  14   1  -1     5.53     6.23     0.38 o
      1709    1  14   1   0     2.76     2.06     0.27 o
      1710    3  14  -1   1     5.52     5.55     0.36 o
      1710    2  14   0  -2     5.52     5.55     0.36 o
      1710    1  14   1   1     5.52     5.55     0.36 o
      1711    1  14   1   2    31.00    30.00     0.45 o
      1712    3  14  -2   0    75.70    77.67     1.04 o
      1712    2  14   1  -3    75.70    77.67     1.04 o
      1712    1  14   1   3    75.70    77.67     1.04 o
      1713    1  14   1   4    12.33    11.91     0.33 o
      1714    3  14  -3  -1     2.11     2.52     0.23 o
      1714    2  14   2  -4     2.11     2.52     0.23 o
      1714    1  14   1   5     2.11     2.52     0.23 o
      1715    1  14   1   6    18.83    17.45     0.37 o
      1716    3  14  -4  -2    11.56    12.10     0.31 o
      1716    2  14   3  -5    11.56    12.10     0.31 o
      1716    1  14   1   7    11.56    12.10     0.31 o
      1717    1  14   1   8     0.29     0.41     0.18 <
      1718    1  14   1   9     0.76     1.00     0.21 o
      1719    3  14  -1   3   105.34   104.00     1.45 o
      1719    2  14  -1  -3   105.34   104.00     1.45 o
      1719    1  14   2   0   105.34   104.00     1.45 o
      1720    1  14   2   1    30.97    29.87     0.57 o
      1721    3  14  -2   2     2.68     2.67     0.20 o
      1721    2  14   0  -4     2.68     2.67     0.20 o
      1721    1  14   2   2     2.68     2.67     0.20 o
      1722    1  14   2   3     6.19     5.48     0.26 o
      1723    3  14  -3   1     0.22     0.52     0.18 <
      1723    2  14   1  -5     0.22     0.52     0.18 <
      1723    1  14   2   4     0.22     0.52     0.18 <
      1724    1  14   2   5     7.65     7.38     0.26 o
      1725    3  14  -4   0    15.27    15.72     0.31 o
      1725    2  14   2  -6    15.27    15.72     0.31 o
      1725    1  14   2   6    15.27    15.72     0.31 o
      1726    1  14   2   7     0.34     0.19     0.18 <
      1727    3  14  -5  -1    13.03    13.10     0.34 o
      1727    2  14   3  -7    13.03    13.10     0.34 o
      1727    1  14   2   8    13.03    13.10     0.34 o
      1728    1  14   2   9    19.14    21.63     0.94 o
      1729    1  14   3   0     1.99     2.21     0.30 o
      1730    3  14  -2   4     3.72     3.80     0.24 o
      1730    2  14  -1  -5     3.72     3.80     0.24 o
      1730    1  14   3   1     3.72     3.80     0.24 o
      1731    1  14   3   2    22.48    21.77     0.37 o
      1732    3  14  -3   3    54.34    55.31     0.66 o
      1732    2  14   0  -6    54.34    55.31     0.66 o
      1732    1  14   3   3    54.34    55.31     0.66 o
      1733    1  14   3   4     8.95     8.09     0.24 o
      1734    3  14  -4   2     1.74     1.78     0.18 o
      1734    2  14   1  -7     1.74     1.78     0.18 o
      1734    1  14   3   5     1.74     1.78     0.18 o
      1735    1  14   3   6    13.81    14.01     0.36 o
      1736    3  14  -5   1     8.51    10.10     0.33 o
      1736    2  14   2  -8     8.51    10.10     0.33 o
      1736    1  14   3   7     8.51    10.10     0.33 o
      1737    1  14   3   8     0.21     0.18     0.39 <
      1738    3  14  -2   6    64.23    65.83     1.06 o
      1738    2  14  -2  -6    64.23    65.83     1.06 o
      1738    1  14   4   0    64.23    65.83     1.06 o
      1739    1  14   4   1    19.18    18.07     0.50 o
      1740    3  14  -3   5     1.59     1.59     0.21 o
      1740    2  14  -1  -7     1.59     1.59     0.21 o
      1740    1  14   4   2     1.59     1.59     0.21 o
      1741    1  14   4   3     3.91     3.90     0.21 o
      1742    3  14  -4   4     0.33     0.29     0.20 <
      1742    2  14   0  -8     0.33     0.29     0.20 <
      1742    1  14   4   4     0.33     0.29     0.20 <
      1743    1  14   4   5     4.68     4.63     0.22 o
      1744    1  14   4   6     9.36     9.98     0.27 o
      1745    1  14   5   0     1.12     1.37     0.28 o
      1746    3  14  -3   7     1.90     1.88     0.21 o
      1746    2  14  -2  -8     1.90     1.88     0.21 o
      1746    1  14   5   1     1.90     1.88     0.21 o
      1747    1  14   5   2    11.78    12.28     0.29 o
      1748    1  14   5   3    28.47    27.41     0.41 o
      1749    1  14   5   4     4.71     5.05     0.33 o
      1750    1  15   0   1    11.43    10.30     0.43 o
      1751    3  15  -1  -1    18.93    18.92     0.52 o
      1751    2  15   1  -1    18.93    18.92     0.52 o
      1751    1  15   0   2    18.93    18.92     0.52 o
      1752    1  15   0   3     9.70     9.99     0.41 o
      1753    3  15  -2  -2     0.39     1.26     0.31 o
      1753    2  15   2  -2     0.39     1.26     0.31 o
      1753    1  15   0   4     0.39     1.26     0.31 o
      1754    1  15   0   5    52.92    50.35     0.81 o
      1755    3  15  -3  -3     5.64     5.76     0.35 o
      1755    2  15   3  -3     5.64     5.76     0.35 o
      1755    1  15   0   6     5.64     5.76     0.35 o
      1756    1  15   0   7     0.29     0.37     0.28 <
      1757    3  15   1   3     4.46     4.32     0.40 o
      1757    1  15   1  -3     4.46     4.32     0.40 o
      1758    3  15   0   2     3.55     4.38     0.32 o
      1758    2  15  -1  -1     3.55     4.38     0.32 o
      1758    1  15   1  -1     3.55     4.38     0.32 o
      1759    3  15  -1   1     3.62     3.93     0.39 o
      1759    2  15   0  -2     3.62     3.93     0.39 o
      1759    1  15   1   1     3.62     3.93     0.39 o
      1760    1  15   1   2    41.27    41.71     0.51 o
      1761    2  15   1  -3     4.48     4.33     0.36 o
      1761    1  15   1   3     4.48     4.33     0.36 o
      1762    1  15   1   4     0.59     0.59     0.20 <
      1763    3  15  -3  -1    24.30    23.04     0.41 o
      1763    2  15   2  -4    24.30    23.04     0.41 o
      1763    1  15   1   5    24.30    23.04     0.41 o
      1764    1  15   1   6    12.26    11.53     0.32 o
      1765    3  15  -4  -2     0.36     0.08     0.27 <
      1765    2  15   3  -5     0.36     0.08     0.27 <
      1765    1  15   1   7     0.36     0.08     0.27 <
      1766    1  15   2   1     9.79     8.66     0.30 o
      1767    3  15  -2   2    16.30    16.49     0.34 o
      1767    2  15   0  -4    16.30    16.49     0.34 o
      1767    1  15   2   2    16.30    16.49     0.34 o
      1768    1  15   2   3     8.15     8.11     0.30 o
      1769    3  15  -3   1     0.37     0.75     0.19 o
      1769    2  15   1  -5     0.37     0.75     0.19 o
      1769    1  15   2   4     0.37     0.75     0.19 o
      1770    1  15   2   5    44.86    45.70     0.56 o
      1771    2  15   2  -6     4.81     4.62     0.31 o
      1771    1  15   2   6     4.81     4.62     0.31 o
      1772    3  15  -2   4     2.82     3.58     0.26 o
      1772    2  15  -1  -5     2.82     3.58     0.26 o
      1772    1  15   3   1     2.82     3.58     0.26 o
      1773    1  15   3   2    29.75    29.93     0.45 o
      1774    3  15  -3   3     3.32     3.63     0.22 o
      1774    2  15   0  -6     3.32     3.63     0.22 o
      1774    1  15   3   3     3.32     3.63     0.22 o
      1775    1  15   3   4     0.48     0.65     0.20 o
      1776    3  15  -4   2    17.79    18.15     0.39 o
      1776    2  15   1  -7    17.79    18.15     0.39 o
      1776    1  15   3   5    17.79    18.15     0.39 o
      1777    1  15   4   1     6.19     7.02     0.33 o
      1778    3  15  -3   5    10.29    11.08     0.38 o
      1778    2  15  -1  -7    10.29    11.08     0.38 o
      1778    1  15   4   2    10.29    11.08     0.38 o
      1779    3  16   0   0     4.50     5.32     0.61 o
      1779    2  16   0   0     4.50     5.32     0.61 o
      1779    1  16   0   0     4.50     5.32     0.61 o
      1780    1  16   0   1     0.15     0.07     0.26 <
      1781    3  16  -1  -1    11.81    12.57     0.42 o
      1781    2  16   1  -1    11.81    12.57     0.42 o
      1781    1  16   0   2    11.81    12.57     0.42 o
      1782    1  16   0   3    35.97    35.60     0.78 o
      1783    3  16  -2  -2     4.41     5.19     0.42 o
      1783    2  16   2  -2     4.41     5.19     0.42 o
      1783    1  16   0   4     4.41     5.19     0.42 o
      1784    3  16   1   3     0.91     1.02     0.35 <
      1784    2  16  -2   0     0.91     1.02     0.35 <
      1784    1  16   1  -3     0.91     1.02     0.35 <
      1785    3  16   0   2    14.86    15.40     0.45 o
      1785    2  16  -1  -1    14.86    15.40     0.45 o
      1785    1  16   1  -1    14.86    15.40     0.45 o
      1786    1  16   1   0    50.89    54.59     0.97 o
      1787    3  16  -1   1    14.85    16.27     0.57 o
      1787    2  16   0  -2    14.85    16.27     0.57 o
      1787    1  16   1   1    14.85    16.27     0.57 o
      1788    1  16   1   2     0.04     0.12     0.20 <
      1789    3  16  -2   0     0.90     1.04     0.26 o
      1789    2  16   1  -3     0.90     1.04     0.26 o
      1789    1  16   1   3     0.90     1.04     0.26 o
      1790    1  16   1   4     0.78     0.97     0.46 <
      1791    3  16  -1   3     3.64     3.48     0.28 o
      1791    2  16  -1  -3     3.64     3.48     0.28 o
      1791    1  16   2   0     3.64     3.48     0.28 o
      1792    1  16   2   1     0.12     0.14     0.17 <
      1793    3  16  -2   2     9.84     9.18     0.42 o
      1793    2  16   0  -4     9.84     9.18     0.42 o
      1793    1  16   2   2     9.84     9.18     0.42 o

# start Validation Reply Form
_vrf_PLAT902_I
;
PROBLEM: No (Interpretable) Reflections Found in FCF ....     Please Check 
RESPONSE: There is twinning in the data, which is not properly understood
by Checkcif.
;
# end Validation Reply Form


#=======================================================================

data_Synchrotron-260K
#=======================================================================

# 5. CHEMICAL DATA

_chemical_name_systematic
?
_chemical_name_common                    'CrAs'
_chemical_formula_moiety                 'As Cr'
_chemical_formula_structural             'As Cr'
_chemical_formula_analytical             ?
_chemical_formula_iupac                  ?
_chemical_formula_sum                    'As Cr'
_chemical_formula_weight                 126.9
_chemical_melting_point                  ?
_chemical_compound_source                ?
_chemical_absolute_configuration         .

#=======================================================================

# 6. CRYSTAL DATA

_symmetry_cell_setting                   orthorhombic
_symmetry_space_group_name_H-M           'P n m a'
_symmetry_space_group_name_Hall          '-P 2ac 2n'
_symmetry_Int_Tables_number              62

loop_
 _space_group_symop_id
 _space_group_symop_operation_xyz
 1   x,y,z
 2   -x+1/2,-y,z+1/2
 3   -x,y+1/2,-z
 4   x+1/2,-y+1/2,-z+1/2
 5   -x,-y,-z
 6   x+1/2,y,-z+1/2
 7   x,-y+1/2,z
 8   -x+1/2,y+1/2,z+1/2

_cell_length_a                           5.61890(10)
_cell_length_b                           3.57530(10)
_cell_length_c                           6.14920(10)
_cell_angle_alpha                        90
_cell_angle_beta                         90
_cell_angle_gamma                        90
_cell_volume                             123.533(5)

loop_
 _twin_individual_id
 _twin_individual_mass_fraction_refined
 _twin_individual_twin_matrix_11
 _twin_individual_twin_matrix_12
 _twin_individual_twin_matrix_13
 _twin_individual_twin_matrix_21
 _twin_individual_twin_matrix_22
 _twin_individual_twin_matrix_23
 _twin_individual_twin_matrix_31
 _twin_individual_twin_matrix_32
 _twin_individual_twin_matrix_33
1 0.9779(17)
1 0 0
0 1 0
0 0 1
2 0.0123(12)
1 0 0
0 -0.5 -1.4895
0 0.5035 -0.5
3 0.0097(11)
1 0 0
0 -0.5 1.4895
0 -0.5035 -0.5

_cell_formula_units_Z                    4

_cell_measurement_reflns_used            4352
_cell_measurement_theta_min              4.19
_cell_measurement_theta_max              41.42
_cell_measurement_temperature            260
_cell_special_details
?

_exptl_crystal_density_diffrn            6.8242
_exptl_crystal_density_meas              ?
_exptl_crystal_density_method            ?
_exptl_crystal_F_000                     228

_exptl_absorpt_coefficient_mu            10.002
_exptl_crystal_description               'irregular'
_exptl_crystal_size_max                  0.06
_exptl_crystal_size_mid                  0.05
_exptl_crystal_size_min                  0.04
_exptl_crystal_size_rad                  0.025
_exptl_crystal_colour                    'black'
_exptl_absorpt_correction_type           sphere
_exptl_absorpt_process_details
;
CrysAlisPro 1.171.40.53 (Rigaku Oxford Diffraction, 2019)
Spherical absorption correction
 using equivalent radius and absorption coefficient.
Empirical absorption correction using spherical harmonics,
 implemented in SCALE3 ABSPACK scaling algorithm.
;
_exptl_absorpt_correction_T_min          0.012
_exptl_absorpt_correction_T_max          0.046
loop_
 _exptl_crystal_face_index_h
 _exptl_crystal_face_index_k
 _exptl_crystal_face_index_l
 _exptl_crystal_face_perp_dist
 ? ? ? ?

#=======================================================================

# 7. EXPERIMENTAL DATA

_exptl_special_details                   ?

_diffrn_ambient_temperature              260
_diffrn_source                           'synchrotron'
_diffrn_source_power                     ?
_diffrn_source_voltage                   ?
_diffrn_source_current                   ?
_diffrn_radiation_type                   'synchrotron'
_diffrn_radiation_source                 'synchrotron'
_diffrn_radiation_wavelength             0.45085
_diffrn_radiation_monochromator          ?
_diffrn_measurement_device               ?
_diffrn_measurement_device_type          'esperanto-CrysAlisPro-abstract goniometer imported esperanto images'
_diffrn_detector                         'CCD plate'
_diffrn_detector_area_resol_mean         5.8140
_diffrn_measurement_method               '\w scans'
_diffrn_measurement_specimen_support     ?

_diffrn_reflns_number                    16041
_diffrn_reflns_theta_min                 3.12
_diffrn_reflns_theta_max                 41.66
_diffrn_reflns_theta_full                41.66
_diffrn_measured_fraction_theta_max      0.99
_diffrn_measured_fraction_theta_full     0.99
_diffrn_reflns_av_R_equivalents          0.0621
_diffrn_reflns_av_unetI/netI             0.0055
_diffrn_reflns_limit_h_min               -16
_diffrn_reflns_limit_h_max               14
_diffrn_reflns_limit_k_min               -10
_diffrn_reflns_limit_k_max               10
_diffrn_reflns_limit_l_min               -17
_diffrn_reflns_limit_l_max               17
_diffrn_reflns_reduction_process         ?

_diffrn_standards_number                 ?
_diffrn_standards_interval_count         ?
_diffrn_standards_interval_time          ?
_diffrn_standards_decay_%                ?
loop_
_diffrn_standard_refln_index_h
_diffrn_standard_refln_index_k
_diffrn_standard_refln_index_l
  ? ? ?

_diffrn_radiation_probe                  x-ray

#=======================================================================

# 8. REFINEMENT DATA

_refine_special_details
?

_reflns_number_total                     1757
_reflns_number_gt                        1612
_reflns_threshold_expression             'I>3\s(I)'

_refine_ls_structure_factor_coef         F
_refine_ls_R_factor_gt                   0.0235
_refine_ls_wR_factor_gt                  0.0308
_refine_ls_R_factor_all                  0.0244
_refine_ls_wR_factor_ref                 0.0309
_refine_ls_goodness_of_fit_ref           2.14
_refine_ls_goodness_of_fit_gt            2.23
_refine_ls_restrained_S_gt               ?
_refine_ls_restrained_S_all              ?
_refine_ls_number_reflns                 1757
_refine_ls_number_parameters             46
_refine_ls_number_restraints             0
_refine_ls_number_constraints            0
_refine_ls_weighting_scheme              sigma
_refine_ls_weighting_details             'w=1/(\s^2^(F)+0.0001F^2^)'
_refine_ls_hydrogen_treatment            ?
_refine_ls_shift/su_max                  0.0076
_refine_ls_shift/su_mean                 0.0016
_refine_diff_density_max                 2.76
_refine_diff_density_min                 -1.52
_refine_ls_extinction_method
 'B-C type 1 Gaussian isotropic (Becker & Coppens, 1974)'
_refine_ls_extinction_coef               1080(60)
_refine_ls_extinction_expression         ?
_refine_ls_abs_structure_details         ?
_refine_ls_abs_structure_Flack           ?
_refine_ls_abs_structure_Rogers          ?

loop_
 _atom_type_symbol
 _atom_type_scat_dispersion_real
 _atom_type_scat_dispersion_imag
 _atom_type_scat_source
 As   0.3027  0.9085
 'International Tables Vol C tables 4.2.6.8 and 6.1.1.1'
 Cr   0.1868  0.2657
 'International Tables Vol C tables 4.2.6.8 and 6.1.1.1'

_computing_data_collection
 'CrysAlisPro 1.171.40.53 (Rigaku OD, 2019)'
_computing_cell_refinement
 'CrysAlisPro 1.171.40.53 (Rigaku OD, 2019)'
_computing_data_reduction
 'CrysAlisPro 1.171.40.53 (Rigaku OD, 2019)'
_computing_structure_solution            ?
_computing_structure_refinement          ?
_computing_molecular_graphics            ?
_computing_publication_material          ?

loop_
 _restr_distance_atom_site_label_1
 _restr_distance_site_symmetry_1
 _restr_distance_atom_site_label_2
 _restr_distance_site_symmetry_2
 _restr_distance_target
 _restr_distance_target_weight_param
 ? ? ? ? ? ?

loop_
 _restr_angle_atom_site_label_1
 _restr_angle_site_symmetry_1
 _restr_angle_atom_site_label_2
 _restr_angle_site_symmetry_2
 _restr_angle_atom_site_label_3
 _restr_angle_site_symmetry_3
 _restr_angle_target
 _restr_angle_target_weight_param
 ? ? ? ? ? ? ? ?

loop_
 _restr_torsion_atom_site_label_1
 _restr_torsion_site_symmetry_1
 _restr_torsion_atom_site_label_2
 _restr_torsion_site_symmetry_2
 _restr_torsion_atom_site_label_3
 _restr_torsion_site_symmetry_3
 _restr_torsion_atom_site_label_4
 _restr_torsion_site_symmetry_4
 _restr_torsion_angle_target
 _restr_torsion_weight_param
 ? ? ? ? ? ? ? ? ? ?

loop_
 _restr_equal_distance_atom_site_label_1
 _restr_equal_distance_site_symmetry_1
 _restr_equal_distance_atom_site_label_2
 _restr_equal_distance_site_symmetry_2
 _restr_equal_distance_class_class_id
 _restr_equal_distance_class_target_weight_param
 ? ? ? ? ? ?

loop_
 _restr_equal_angle_atom_site_label_1
 _restr_equal_angle_site_symmetry_1
 _restr_equal_angle_atom_site_label_2
 _restr_equal_angle_site_symmetry_2
 _restr_equal_angle_atom_site_label_3
 _restr_equal_angle_site_symmetry_3
 _restr_equal_angle_class_class_id
 _restr_equal_angle_class_target_weight_param
 ? ? ? ? ? ? ? ?

loop_
 _restr_equal_torsion_atom_site_label_1
 _restr_equal_torsion_site_symmetry_1
 _restr_equal_torsion_atom_site_label_2
 _restr_equal_torsion_site_symmetry_2
 _restr_equal_torsion_atom_site_label_3
 _restr_equal_torsion_site_symmetry_3
 _restr_equal_torsion_atom_site_label_4
 _restr_equal_torsion_site_symmetry_4
 _restr_equal_torsion_class_class_id
 _restr_equal_torsion_class_target_weight_param
 ? ? ? ? ? ? ? ? ? ?


#=======================================================================

# 9. ATOMIC COORDINATES AND DISPLACEMENT PARAMETERS

loop_
 _atom_site_label
 _atom_site_type_symbol
 _atom_site_fract_x
 _atom_site_fract_y
 _atom_site_fract_z
 _atom_site_adp_type
 _atom_site_U_iso_or_equiv
 _atom_site_site_symmetry_multiplicity
 _atom_site_occupancy
 _atom_site_calc_flag
 _atom_site_refinement_flags
 _atom_site_disorder_assembly
 _atom_site_disorder_group
  As1 As 0.20626(10) 0.25 0.58273(6) Uani 0.01933(16) 4 1 d . . .
  Cr1 Cr 0.00675(12) 0.25 0.20604(14) Uani 0.0187(2) 4 1 d . . .

loop_
 _atom_site_aniso_label
 _atom_site_aniso_type_symbol
 _atom_site_aniso_U_11
 _atom_site_aniso_U_22
 _atom_site_aniso_U_33
 _atom_site_aniso_U_12
 _atom_site_aniso_U_13
 _atom_site_aniso_U_23
 As1 As 0.0198(3) 0.0188(3) 0.0194(3) 0 0.00033(12) 0
 Cr1 Cr 0.0159(3) 0.0200(4) 0.0200(3) 0 0.0000(2) 0

loop_
 _jana_atom_site_ADP_C_label
 _jana_atom_site_ADP_C_type_symbol
 _jana_atom_site_ADP_C_111
 _jana_atom_site_ADP_C_112
 _jana_atom_site_ADP_C_113
 _jana_atom_site_ADP_C_122
 _jana_atom_site_ADP_C_123
 _jana_atom_site_ADP_C_133
 _jana_atom_site_ADP_C_222
 _jana_atom_site_ADP_C_223
 _jana_atom_site_ADP_C_233
 _jana_atom_site_ADP_C_333
 As1 As 0.0012(3) 0 -0.00007(7) 0.0008(2) 0 0.00030(8) 0 -0.00067(18)
 0 -0.00008(14)
 Cr1 Cr 0.0001(2) 0 0.00007(10) -0.0010(3) 0 -0.00017(11) 0 0.0009(3)
 0 0.0013(3)

loop_
 _jana_atom_site_ADP_D_label
 _jana_atom_site_ADP_D_type_symbol
 _jana_atom_site_ADP_D_1111
 _jana_atom_site_ADP_D_1112
 _jana_atom_site_ADP_D_1113
 _jana_atom_site_ADP_D_1122
 _jana_atom_site_ADP_D_1123
 _jana_atom_site_ADP_D_1133
 _jana_atom_site_ADP_D_1222
 _jana_atom_site_ADP_D_1223
 _jana_atom_site_ADP_D_1233
 _jana_atom_site_ADP_D_1333
 _jana_atom_site_ADP_D_2222
 _jana_atom_site_ADP_D_2223
 _jana_atom_site_ADP_D_2233
 _jana_atom_site_ADP_D_2333
 _jana_atom_site_ADP_D_3333
 As1 As 0.0084(4) 0 -0.00013(9) 0.0066(2) 0 0.00187(7) 0 -0.00008(9)
 0 -0.00009(8) 0.050(3) 0 0.00585(19) 0 0.0059(3)
 Cr1 Cr 0.0048(4) 0 0.00004(11) 0.0049(2) 0 0.00133(7) 0 0.00021(15)
 0 -0.00007(13) 0.050(3) 0 0.0057(2) 0 0.0060(4)

loop_
 _jana_atom_site_ADP_E_label
 _jana_atom_site_ADP_E_type_symbol
 _jana_atom_site_ADP_E_11111
 _jana_atom_site_ADP_E_11112
 _jana_atom_site_ADP_E_11113
 _jana_atom_site_ADP_E_11122
 _jana_atom_site_ADP_E_11123
 _jana_atom_site_ADP_E_11133
 _jana_atom_site_ADP_E_11222
 _jana_atom_site_ADP_E_11223
 _jana_atom_site_ADP_E_11233
 _jana_atom_site_ADP_E_11333
 _jana_atom_site_ADP_E_12222
 _jana_atom_site_ADP_E_12223
 _jana_atom_site_ADP_E_12233
 _jana_atom_site_ADP_E_12333
 _jana_atom_site_ADP_E_13333
 _jana_atom_site_ADP_E_22222
 _jana_atom_site_ADP_E_22223
 _jana_atom_site_ADP_E_22233
 _jana_atom_site_ADP_E_22333
 _jana_atom_site_ADP_E_23333
 _jana_atom_site_ADP_E_33333
 ? ? ? ? ? ? ? ? ? ? ? ? ? ? ? ? ? ? ? ? ? ? ?

loop_
 _jana_atom_site_ADP_F_label
 _jana_atom_site_ADP_F_type_symbol
 _jana_atom_site_ADP_F_111111
 _jana_atom_site_ADP_F_111112
 _jana_atom_site_ADP_F_111113
 _jana_atom_site_ADP_F_111122
 _jana_atom_site_ADP_F_111123
 _jana_atom_site_ADP_F_111133
 _jana_atom_site_ADP_F_111222
 _jana_atom_site_ADP_F_111223
 _jana_atom_site_ADP_F_111233
 _jana_atom_site_ADP_F_111333
 _jana_atom_site_ADP_F_112222
 _jana_atom_site_ADP_F_112223
 _jana_atom_site_ADP_F_112233
 _jana_atom_site_ADP_F_112333
 _jana_atom_site_ADP_F_113333
 _jana_atom_site_ADP_F_122222
 _jana_atom_site_ADP_F_122223
 _jana_atom_site_ADP_F_122233
 _jana_atom_site_ADP_F_122333
 _jana_atom_site_ADP_F_123333
 _jana_atom_site_ADP_F_133333
 _jana_atom_site_ADP_F_222222
 _jana_atom_site_ADP_F_222223
 _jana_atom_site_ADP_F_222233
 _jana_atom_site_ADP_F_222333
 _jana_atom_site_ADP_F_223333
 _jana_atom_site_ADP_F_233333
 _jana_atom_site_ADP_F_333333
 ? ? ? ? ? ? ? ? ? ? ? ? ? ? ? ? ? ? ? ? ? ? ? ? ? ? ? ? ? ?


#=======================================================================

# 10. MOLECULAR GEOMETRY


loop_
 _geom_bond_atom_site_label_1
 _geom_bond_atom_site_label_2
 _geom_bond_site_symmetry_1
 _geom_bond_site_symmetry_2
 _geom_bond_distance
 _geom_bond_publ_flag
  As1 As1 . 1_545 3.5753(2) ?
  As1 As1 . 1_565 3.5753(2) ?
  As1 As1 . 2_554 3.5903(5) ?
  As1 As1 . 2_555 3.5903(5) ?
  As1 As1 . 2_564 3.5903(5) ?
  As1 As1 . 2_565 3.5903(5) ?
  As1 As1 . 3_546 3.0989(6) ?
  As1 As1 . 3_556 3.0989(6) ?
  As1 As1 . 4_456 3.4821(7) ?
  As1 As1 . 4_556 3.4821(7) ?
  As1 Cr1 . . 2.5733(9) ?
  As1 Cr1 . 2_555 2.5241(6) ?
  As1 Cr1 . 2_565 2.5241(6) ?
  As1 Cr1 . 3_546 2.5130(6) ?
  As1 Cr1 . 3_556 2.5130(6) ?
  As1 Cr1 . 4_555 2.4503(9) ?
  Cr1 Cr1 . 1_545 3.5753(2) ?
  Cr1 Cr1 . 1_565 3.5753(2) ?
  Cr1 Cr1 . 3_545 3.1020(10) ?
  Cr1 Cr1 . 3_555 3.1020(10) ?
  Cr1 Cr1 . 4_455 2.8610(10) ?
  Cr1 Cr1 . 4_555 2.8610(10) ?

loop_
 _geom_angle_atom_site_label_1
 _geom_angle_atom_site_label_2
 _geom_angle_atom_site_label_3
 _geom_angle_site_symmetry_1
 _geom_angle_site_symmetry_2
 _geom_angle_site_symmetry_3
 _geom_angle
 _geom_angle_publ_flag
  As1 As1 As1 1_545 . 1_565 180 ?
  As1 As1 As1 1_545 . 2_554 60.138(7) ?
  As1 As1 As1 1_545 . 2_555 60.138(7) ?
  As1 As1 As1 1_545 . 2_564 119.862(11) ?
  As1 As1 As1 1_545 . 2_565 119.862(11) ?
  As1 As1 As1 1_545 . 3_546 54.770(10) ?
  As1 As1 As1 1_545 . 3_556 125.230(17) ?
  As1 As1 As1 1_545 . 4_456 90.000(11) ?
  As1 As1 As1 1_545 . 4_556 90.000(11) ?
  As1 As1 Cr1 1_545 . . 90.000(9) ?
  As1 As1 Cr1 1_545 . 2_555 44.908(14) ?
  As1 As1 Cr1 1_545 . 2_565 135.09(2) ?
  As1 As1 Cr1 1_545 . 3_546 44.655(15) ?
  As1 As1 Cr1 1_545 . 3_556 135.34(2) ?
  As1 As1 Cr1 1_545 . 4_555 90.000(10) ?
  As1 As1 As1 1_565 . 2_554 119.862(11) ?
  As1 As1 As1 1_565 . 2_555 119.862(11) ?
  As1 As1 As1 1_565 . 2_564 60.138(7) ?
  As1 As1 As1 1_565 . 2_565 60.138(7) ?
  As1 As1 As1 1_565 . 3_546 125.230(17) ?
  As1 As1 As1 1_565 . 3_556 54.770(10) ?
  As1 As1 As1 1_565 . 4_456 90.000(11) ?
  As1 As1 As1 1_565 . 4_556 90.000(11) ?
  As1 As1 Cr1 1_565 . . 90.000(9) ?
  As1 As1 Cr1 1_565 . 2_555 135.09(2) ?
  As1 As1 Cr1 1_565 . 2_565 44.908(14) ?
  As1 As1 Cr1 1_565 . 3_546 135.34(2) ?
  As1 As1 Cr1 1_565 . 3_556 44.655(15) ?
  As1 As1 Cr1 1_565 . 4_555 90.000(10) ?
  As1 As1 As1 2_554 . 2_555 117.819(7) ?
  As1 As1 As1 2_554 . 2_564 59.723(8) ?
  As1 As1 As1 2_554 . 2_565 164.26(2) ?
  As1 As1 As1 2_554 . 3_546 62.227(12) ?
  As1 As1 As1 2_554 . 3_556 96.227(14) ?
  As1 As1 As1 2_554 . 4_456 128.053(16) ?
  As1 As1 As1 2_554 . 4_556 113.294(16) ?
  As1 As1 Cr1 2_554 . . 44.668(14) ?
  As1 As1 Cr1 2_554 . 2_555 79.46(2) ?
  As1 As1 Cr1 2_554 . 2_565 121.49(3) ?
  As1 As1 Cr1 2_554 . 3_546 98.838(17) ?
  As1 As1 Cr1 2_554 . 3_556 149.54(2) ?
  As1 As1 Cr1 2_554 . 4_555 44.362(15) ?
  As1 As1 As1 2_555 . 2_564 164.26(2) ?
  As1 As1 As1 2_555 . 2_565 59.723(8) ?
  As1 As1 As1 2_555 . 3_546 95.529(11) ?
  As1 As1 As1 2_555 . 3_556 132.128(18) ?
  As1 As1 As1 2_555 . 4_456 66.706(12) ?
  As1 As1 As1 2_555 . 4_556 51.947(11) ?
  As1 As1 Cr1 2_555 . . 146.148(13) ?
  As1 As1 Cr1 2_555 . 2_555 45.78(2) ?
  As1 As1 Cr1 2_555 . 2_565 90.45(2) ?
  As1 As1 Cr1 2_555 . 3_546 42.98(2) ?
  As1 As1 Cr1 2_555 . 3_556 88.67(2) ?
  As1 As1 Cr1 2_555 . 4_555 121.75(2) ?
  As1 As1 As1 2_564 . 2_565 117.819(7) ?
  As1 As1 As1 2_564 . 3_546 96.227(14) ?
  As1 As1 As1 2_564 . 3_556 62.227(12) ?
  As1 As1 As1 2_564 . 4_456 128.053(16) ?
  As1 As1 As1 2_564 . 4_556 113.294(16) ?
  As1 As1 Cr1 2_564 . . 44.668(14) ?
  As1 As1 Cr1 2_564 . 2_555 121.49(3) ?
  As1 As1 Cr1 2_564 . 2_565 79.46(2) ?
  As1 As1 Cr1 2_564 . 3_546 149.54(2) ?
  As1 As1 Cr1 2_564 . 3_556 98.838(17) ?
  As1 As1 Cr1 2_564 . 4_555 44.362(15) ?
  As1 As1 As1 2_565 . 3_546 132.128(18) ?
  As1 As1 As1 2_565 . 3_556 95.529(11) ?
  As1 As1 As1 2_565 . 4_456 66.706(12) ?
  As1 As1 As1 2_565 . 4_556 51.947(11) ?
  As1 As1 Cr1 2_565 . . 146.148(13) ?
  As1 As1 Cr1 2_565 . 2_555 90.45(2) ?
  As1 As1 Cr1 2_565 . 2_565 45.78(2) ?
  As1 As1 Cr1 2_565 . 3_546 88.67(2) ?
  As1 As1 Cr1 2_565 . 3_556 42.98(2) ?
  As1 As1 Cr1 2_565 . 4_555 121.75(2) ?
  As1 As1 As1 3_546 . 3_556 70.460(13) ?
  As1 As1 As1 3_546 . 4_456 65.826(14) ?
  As1 As1 As1 3_546 . 4_556 142.886(8) ?
  As1 As1 Cr1 3_546 . . 51.585(15) ?
  As1 As1 Cr1 3_546 . 2_555 99.667(13) ?
  As1 As1 Cr1 3_546 . 2_565 170.074(19) ?
  As1 As1 Cr1 3_546 . 3_546 53.35(2) ?
  As1 As1 Cr1 3_546 . 3_556 102.93(2) ?
  As1 As1 Cr1 3_546 . 4_555 106.11(2) ?
  As1 As1 As1 3_556 . 4_456 65.826(14) ?
  As1 As1 As1 3_556 . 4_556 142.886(8) ?
  As1 As1 Cr1 3_556 . . 51.585(15) ?
  As1 As1 Cr1 3_556 . 2_555 170.074(19) ?
  As1 As1 Cr1 3_556 . 2_565 99.667(13) ?
  As1 As1 Cr1 3_556 . 3_546 102.93(2) ?
  As1 As1 Cr1 3_556 . 3_556 53.35(2) ?
  As1 As1 Cr1 3_556 . 4_555 106.11(2) ?
  As1 As1 As1 4_456 . 4_556 107.575(14) ?
  As1 As1 Cr1 4_456 . . 100.39(2) ?
  As1 As1 Cr1 4_456 . 2_555 109.75(2) ?
  As1 As1 Cr1 4_456 . 2_565 109.75(2) ?
  As1 As1 Cr1 4_456 . 3_546 46.400(15) ?
  As1 As1 Cr1 4_456 . 3_556 46.400(15) ?
  As1 As1 Cr1 4_456 . 4_555 169.77(3) ?
  As1 As1 Cr1 4_556 . . 152.04(3) ?
  As1 As1 Cr1 4_556 . 2_555 46.137(15) ?
  As1 As1 Cr1 4_556 . 2_565 46.137(15) ?
  As1 As1 Cr1 4_556 . 3_546 94.53(2) ?
  As1 As1 Cr1 4_556 . 3_556 94.53(2) ?
  As1 As1 Cr1 4_556 . 4_555 82.66(2) ?
  Cr1 As1 Cr1 . . 2_555 123.28(2) ?
  Cr1 As1 Cr1 . . 2_565 123.28(2) ?
  Cr1 As1 Cr1 . . 3_546 104.94(3) ?
  Cr1 As1 Cr1 . . 3_556 104.94(3) ?
  Cr1 As1 Cr1 . . 4_555 69.38(3) ?
  Cr1 As1 Cr1 2_555 . 2_565 90.18(2) ?
  Cr1 As1 Cr1 2_555 . 3_546 69.22(2) ?
  Cr1 As1 Cr1 2_555 . 3_556 130.75(3) ?
  Cr1 As1 Cr1 2_555 . 4_555 77.14(3) ?
  Cr1 As1 Cr1 2_565 . 3_546 130.75(3) ?
  Cr1 As1 Cr1 2_565 . 3_556 69.22(2) ?
  Cr1 As1 Cr1 2_565 . 4_555 77.14(3) ?
  Cr1 As1 Cr1 3_546 . 3_556 90.69(2) ?
  Cr1 As1 Cr1 3_546 . 4_555 134.648(15) ?
  Cr1 As1 Cr1 3_556 . 4_555 134.648(15) ?
  As1 Cr1 As1 . . 2_554 89.55(2) ?
  As1 Cr1 As1 . . 2_564 89.55(2) ?
  As1 Cr1 As1 . . 3_546 75.06(2) ?
  As1 Cr1 As1 . . 3_556 75.06(2) ?
  As1 Cr1 As1 . . 4_455 162.27(4) ?
  As1 Cr1 Cr1 . . 1_545 90.000(18) ?
  As1 Cr1 Cr1 . . 1_565 90.000(18) ?
  As1 Cr1 Cr1 . . 3_545 138.241(19) ?
  As1 Cr1 Cr1 . . 3_555 138.241(19) ?
  As1 Cr1 Cr1 . . 4_455 104.93(3) ?
  As1 Cr1 Cr1 . . 4_555 53.28(2) ?
  As1 Cr1 As1 2_554 . 2_564 90.18(3) ?
  As1 Cr1 As1 2_554 . 3_546 87.463(12) ?
  As1 Cr1 As1 2_554 . 3_556 164.44(4) ?
  As1 Cr1 As1 2_554 . 4_455 102.86(3) ?
  As1 Cr1 Cr1 2_554 . 1_545 44.908(14) ?
  As1 Cr1 Cr1 2_554 . 1_565 135.09(3) ?
  As1 Cr1 Cr1 2_554 . 3_545 50.363(19) ?
  As1 Cr1 Cr1 2_554 . 3_555 100.28(3) ?
  As1 Cr1 Cr1 2_554 . 4_455 133.167(16) ?
  As1 Cr1 Cr1 2_554 . 4_555 55.208(18) ?
  As1 Cr1 As1 2_564 . 3_546 164.44(4) ?
  As1 Cr1 As1 2_564 . 3_556 87.463(12) ?
  As1 Cr1 As1 2_564 . 4_455 102.86(3) ?
  As1 Cr1 Cr1 2_564 . 1_545 135.09(3) ?
  As1 Cr1 Cr1 2_564 . 1_565 44.908(14) ?
  As1 Cr1 Cr1 2_564 . 3_545 100.28(3) ?
  As1 Cr1 Cr1 2_564 . 3_555 50.363(19) ?
  As1 Cr1 Cr1 2_564 . 4_455 133.167(16) ?
  As1 Cr1 Cr1 2_564 . 4_555 55.208(18) ?
  As1 Cr1 As1 3_546 . 3_556 90.69(3) ?
  As1 Cr1 As1 3_546 . 4_455 92.66(2) ?
  As1 Cr1 Cr1 3_546 . 1_545 44.655(14) ?
  As1 Cr1 Cr1 3_546 . 1_565 135.34(3) ?
  As1 Cr1 Cr1 3_546 . 3_545 90.035(16) ?
  As1 Cr1 Cr1 3_546 . 3_555 145.14(3) ?
  As1 Cr1 Cr1 3_546 . 4_455 55.573(19) ?
  As1 Cr1 Cr1 3_546 . 4_555 111.72(3) ?
  As1 Cr1 As1 3_556 . 4_455 92.66(2) ?
  As1 Cr1 Cr1 3_556 . 1_545 135.34(3) ?
  As1 Cr1 Cr1 3_556 . 1_565 44.655(14) ?
  As1 Cr1 Cr1 3_556 . 3_545 145.14(3) ?
  As1 Cr1 Cr1 3_556 . 3_555 90.035(16) ?
  As1 Cr1 Cr1 3_556 . 4_455 55.573(19) ?
  As1 Cr1 Cr1 3_556 . 4_555 111.72(3) ?
  As1 Cr1 Cr1 4_455 . 1_545 90.000(18) ?
  As1 Cr1 Cr1 4_455 . 1_565 90.000(18) ?
  As1 Cr1 Cr1 4_455 . 3_545 52.49(2) ?
  As1 Cr1 Cr1 4_455 . 3_555 52.49(2) ?
  As1 Cr1 Cr1 4_455 . 4_455 57.34(2) ?
  As1 Cr1 Cr1 4_455 . 4_555 144.45(4) ?
  Cr1 Cr1 Cr1 1_545 . 1_565 180 ?
  Cr1 Cr1 Cr1 1_545 . 3_545 54.810(17) ?
  Cr1 Cr1 Cr1 1_545 . 3_555 125.19(3) ?
  Cr1 Cr1 Cr1 1_545 . 4_455 90.000(16) ?
  Cr1 Cr1 Cr1 1_545 . 4_555 90.000(16) ?
  Cr1 Cr1 Cr1 1_565 . 3_545 125.19(3) ?
  Cr1 Cr1 Cr1 1_565 . 3_555 54.810(17) ?
  Cr1 Cr1 Cr1 1_565 . 4_455 90.000(16) ?
  Cr1 Cr1 Cr1 1_565 . 4_555 90.000(16) ?
  Cr1 Cr1 Cr1 3_545 . 3_555 70.38(2) ?
  Cr1 Cr1 Cr1 3_545 . 4_455 97.49(3) ?
  Cr1 Cr1 Cr1 3_545 . 4_555 100.28(3) ?
  Cr1 Cr1 Cr1 3_555 . 4_455 97.49(3) ?
  Cr1 Cr1 Cr1 3_555 . 4_555 100.28(3) ?
  Cr1 Cr1 Cr1 4_455 . 4_555 158.21(4) ?

loop_
 _geom_torsion_atom_site_label_1
 _geom_torsion_atom_site_label_2
 _geom_torsion_atom_site_label_3
 _geom_torsion_atom_site_label_4
 _geom_torsion_site_symmetry_1
 _geom_torsion_site_symmetry_2
 _geom_torsion_site_symmetry_3
 _geom_torsion_site_symmetry_4
 _geom_torsion
 _geom_torsion_publ_flag
 ? ? ? ? ? ? ? ? ? ?

loop_
 _geom_hbond_atom_site_label_D
 _geom_hbond_atom_site_label_H
 _geom_hbond_atom_site_label_A
 _geom_hbond_site_symmetry_D
 _geom_hbond_site_symmetry_H
 _geom_hbond_site_symmetry_A
 _geom_hbond_distance_DH
 _geom_hbond_distance_HA
 _geom_hbond_distance_DA
 _geom_hbond_angle_DHA
 _geom_hbond_publ_flag
 ? ? ? ? ? ? ? ? ? ? ?


#=======================================================================

# 11. STRUCTURE-FACTOR LIST

loop_
 _refln_index_h
 _refln_index_k
 _refln_index_l
 _refln_F_squared_calc
 _refln_F_squared_meas
 _refln_F_squared_sigma
 _refln_observed_status
 ? ? ? ? ? ? ?

loop_
 _twin_refln_datum_id
 _twin_refln_individual_id
 _twin_refln_index_h
 _twin_refln_index_k
 _twin_refln_index_l
 _twin_refln_F_squared_calc
 _twin_refln_F_squared_meas
 _twin_refln_F_squared_sigma
 _twin_refln_include_status
         1    3   0  -1  -1   106.59   113.33     1.61 o
         1    2   0   1  -1   106.59   113.33     1.61 o
         1    1   0   0   2   106.59   113.33     1.61 o
         2    3   0  -2  -2   227.04   223.45     2.71 o
         2    2   0   2  -2   227.04   223.45     2.71 o
         2    1   0   0   4   227.04   223.45     2.71 o
         3    3   0  -3  -3  2522.67  2280.33    12.44 o
         3    2   0   3  -3  2522.67  2280.33    12.44 o
         3    1   0   0   6  2522.67  2280.33    12.44 o
         4    1   0   0   8   867.31   876.41     4.76 o
         5    1   0   0  10   544.68   510.83     4.39 o
         6    1   0   0  12    23.13    25.89     0.95 o
         7    1   0   0  14   118.61   123.87     1.69 o
         8    1   0   0  16    19.38    19.66     1.04 o
         9    3   0  -1   1   372.70   345.92     1.68 o
         9    2   0   0  -2   372.70   345.92     1.68 o
         9    1   0   1   1   372.70   345.92     1.68 o
        10    3   0  -2   0 16532.10 18430.80    50.98 o
        10    2   0   1  -3 16532.10 18430.80    50.98 o
        10    1   0   1   3 16532.10 18430.80    50.98 o
        11    3   0  -3  -1   569.08   555.77     2.93 o
        11    2   0   2  -4   569.08   555.77     2.93 o
        11    1   0   1   5   569.08   555.77     2.93 o
        12    3   0  -4  -2   741.91   759.81     3.33 o
        12    2   0   3  -5   741.91   759.81     3.33 o
        12    1   0   1   7   741.91   759.81     3.33 o
        13    1   0   1   9   160.92   149.92     1.29 o
        14    1   0   1  11   440.08   447.93     3.53 o
        15    1   0   1  13   172.64   171.59     1.47 o
        16    1   0   1  15    31.50    32.99     0.69 o
        17    1   0   1  17     9.23     8.29     0.52 o
        18    3   0  -1   3 17843.40 19187.50    87.40 o
        18    2   0  -1  -3 17843.40 19187.50    87.40 o
        18    1   0   2   0 17843.40 19187.50    87.40 o
        19    3   0  -2   2    13.05    10.62     0.52 o
        19    2   0   0  -4    13.05    10.62     0.52 o
        19    1   0   2   2    13.05    10.62     0.52 o
        20    3   0  -3   1   177.06   184.46     1.38 o
        20    2   0   1  -5   177.06   184.46     1.38 o
        20    1   0   2   4   177.06   184.46     1.38 o
        21    3   0  -4   0  1689.20  1622.43     7.04 o
        21    2   0   2  -6  1689.20  1622.43     7.04 o
        21    1   0   2   6  1689.20  1622.43     7.04 o
        22    1   0   2   8   651.81   604.92     3.61 o
        23    1   0   2  10   447.80   433.31     2.85 o
        24    1   0   2  12    19.29    19.66     0.58 o
        25    1   0   2  14   102.35   103.03     1.25 o
        26    1   0   2  16    16.94    17.77     0.56 o
        27    3   0  -2   4    32.77    34.14     0.80 o
        27    2   0  -1  -5    32.77    34.14     0.80 o
        27    1   0   3   1    32.77    34.14     0.80 o
        28    3   0  -3   3  5263.48  5427.44    16.82 o
        28    2   0   0  -6  5263.48  5427.44    16.82 o
        28    1   0   3   3  5263.48  5427.44    16.82 o
        29    3   0  -4   2   271.58   271.18     1.55 o
        29    2   0   1  -7   271.58   271.18     1.55 o
        29    1   0   3   5   271.58   271.18     1.55 o
        30    1   0   3   7   409.67   412.57     2.28 o
        31    1   0   3   9    92.07    89.50     1.12 o
        32    1   0   3  11   312.46   315.64     2.71 o
        33    1   0   3  13   128.78   122.93     1.67 o
        34    1   0   3  15    24.59    20.53     0.57 o
        35    1   0   3  17     7.05     7.56     0.49 o
        36    3   0  -2   6  4368.29  4382.86    22.75 o
        36    2   0  -2  -6  4368.29  4382.86    22.75 o
        36    1   0   4   0  4368.29  4382.86    22.75 o
        37    3   0  -3   5    12.65    10.26     0.58 o
        37    2   0  -1  -7    12.65    10.26     0.58 o
        37    1   0   4   2    12.65    10.26     0.58 o
        38    1   0   4   4    60.80    65.04     0.77 o
        39    1   0   4   6   601.94   643.97     3.72 o
        40    1   0   4   8   327.09   332.58     2.56 o
        41    1   0   4  10   267.38   273.91     2.28 o
        42    1   0   4  12    12.51    11.70     0.51 o
        43    1   0   4  14    65.90    63.11     1.14 o
        44    1   0   4  16    11.18    11.35     0.38 o
        45    1   0   5   1     5.17     6.43     0.37 o
        46    1   0   5   3  1381.79  1394.35     6.74 o
        47    1   0   5   5    79.72    86.23     1.07 o
        48    1   0   5   7   170.74   185.00     1.65 o
        49    1   0   5   9    39.56    37.78     0.80 o
        50    1   0   5  11   168.31   160.49     1.70 o
        51    1   0   5  13    71.82    69.81     1.18 o
        52    1   0   5  15    15.03    15.06     0.50 o
        53    1   0   6   0  1145.00  1339.48    14.37 o
        54    1   0   6   2     0.77     1.90     0.56 o
        55    1   0   6   4    14.47    21.70     0.68 o
        56    1   0   6   6   203.70   226.50     2.68 o
        57    1   0   6   8   138.70   149.74     1.54 o
        58    1   0   6  10   125.34   120.70     1.54 o
        59    1   0   6  12     7.52     6.15     0.48 o
        60    1   0   6  14    31.11    30.29     0.95 o
        61    1   0   7   1     4.35     5.02     0.40 o
        62    1   0   7   3   418.81   428.94     3.76 o
        63    1   0   7   5    24.99    28.99     0.74 o
        64    1   0   7   7    65.16    65.43     0.94 o
        65    1   0   7   9    17.43    16.65     0.64 o
        66    1   0   7  11    68.54    67.52     1.11 o
        67    1   0   7  13    28.78    31.35     0.72 o
        68    1   0   8   2     0.60     0.61     0.41 <
        69    1   0   8   4     4.46     5.24     0.44 o
        70    1   0   8   6    71.41    67.44     1.02 o
        71    1   0   8   8    49.12    43.06     0.88 o
        72    1   0   8  10    43.65    44.18     0.71 o
        73    1   0   9   1     1.10     1.21     0.29 o
        74    1   0   9   3   128.60   127.11     1.21 o
        75    1   0   9   5     8.36     7.21     0.43 o
        76    1   0   9   7    20.27    19.72     0.52 o
        77    1   0   9   9     7.35     7.77     0.50 o
        78    1   0  10   0    94.03    84.51     1.51 o
        79    1   0  10   2     0.06     0.25     0.25 <
        80    1   0  10   4     1.68     1.42     0.29 o
        81    1   1   0   1    23.47    26.20     1.26 o
        82    3   1  -1  -1  7502.81  7422.57    44.49 o
        82    2   1   1  -1  7502.81  7422.57    44.49 o
        82    1   1   0   2  7502.81  7422.57    44.49 o
        83    1   1   0   3  1911.40  1710.12     5.87 o
        84    3   1  -2  -2  3713.24  3335.79     9.32 o
        84    2   1   2  -2  3713.24  3335.79     9.32 o
        84    1   1   0   4  3713.24  3335.79     9.32 o
        85    1   1   0   5  2574.53  2462.60     6.97 o
        86    3   1  -3  -3     5.28     5.15     0.40 o
        86    2   1   3  -3     5.28     5.15     0.40 o
        86    1   1   0   6     5.28     5.15     0.40 o
        87    1   1   0   7   153.18   151.76     1.30 o
        88    1   1   0   8   739.77   700.00     3.58 o
        89    1   1   0   9    97.86    87.94     0.98 o
        90    1   1   0  10   320.20   283.87     2.30 o
        91    1   1   0  11    22.24    24.28     0.49 o
        92    1   1   0  12     0.24     0.31     0.27 <
        93    1   1   0  13    52.31    52.31     0.73 o
        94    1   1   0  14    65.99    63.11     0.79 o
        95    1   1   0  15    26.45    25.57     0.49 o
        96    1   1   0  16    40.37    43.92     1.02 o
        97    1   1   0  17     7.06     8.23     0.51 o
        98    3   1  -1   1  7304.27  8248.05    16.96 o
        98    2   1   0  -2  7304.27  8248.05    16.96 o
        98    1   1   1   1  7304.27  8248.05    16.96 o
        99    1   1   1   2  3011.08  2878.22     5.67 o
       100    2   1   1  -3     6.39     6.36     0.31 o
       100    1   1   1   3     6.39     6.36     0.31 o
       101    1   1   1   4   498.78   462.33     1.65 o
       102    3   1  -3  -1  2448.57  2390.14     4.87 o
       102    2   1   2  -4  2448.57  2390.14     4.87 o
       102    1   1   1   5  2448.57  2390.14     4.87 o
       103    1   1   1   6   796.96   790.45     2.04 o
       104    3   1  -4  -2  1021.18   981.39     2.69 o
       104    2   1   3  -5  1021.18   981.39     2.69 o
       104    1   1   1   7  1021.18   981.39     2.69 o
       105    1   1   1   8   485.49   481.81     1.76 o
       106    1   1   1   9     1.34     1.39     0.20 o
       107    1   1   1  10     0.35     0.41     0.19 <
       108    1   1   1  11   197.05   201.62     1.18 o
       109    1   1   1  12     3.84     3.59     0.24 o
       110    1   1   1  13   109.05   107.12     0.90 o
       111    1   1   1  14     7.88     7.71     0.26 o
       112    1   1   1  15     0.04     0.19     0.22 <
       113    1   1   1  16    42.15    44.00     0.57 o
       114    1   1   1  17    19.97    21.87     0.41 o
       115    1   1   2   1    21.48    21.57     0.32 o
       116    3   1  -2   2  4001.74  4162.43     7.70 o
       116    2   1   0  -4  4001.74  4162.43     7.70 o
       116    1   1   2   2  4001.74  4162.43     7.70 o
       117    1   1   2   3   943.55   969.66     2.58 o
       118    3   1  -3   1  2292.96  2402.37     5.41 o
       118    2   1   1  -5  2292.96  2402.37     5.41 o
       118    1   1   2   4  2292.96  2402.37     5.41 o
       119    1   1   2   5  1600.71  1590.81     3.51 o
       120    2   1   2  -6     3.34     3.42     0.25 o
       120    1   1   2   6     3.34     3.42     0.25 o
       121    1   1   2   7   112.00   111.62     0.80 o
       122    1   1   2   8   552.78   572.49     1.83 o
       123    1   1   2   9    78.42    78.77     0.69 o
       124    1   1   2  10   257.27   251.15     1.46 o
       125    1   1   2  11    18.56    20.41     0.38 o
       126    1   1   2  12     0.18     0.48     0.22 <
       127    1   1   2  13    44.83    42.80     0.52 o
       128    1   1   2  14    57.55    56.83     0.58 o
       129    1   1   2  15    22.53    18.23     0.37 o
       130    1   1   2  16    35.25    36.62     0.45 o
       131    1   1   2  17     5.85     6.26     0.26 o
       132    3   1  -2   4  2384.12  2335.20     5.39 o
       132    2   1  -1  -5  2384.12  2335.20     5.39 o
       132    1   1   3   1  2384.12  2335.20     5.39 o
       133    1   1   3   2   913.42   897.72     2.39 o
       134    3   1  -3   3     2.03     2.40     0.23 o
       134    2   1   0  -6     2.03     2.40     0.23 o
       134    1   1   3   3     2.03     2.40     0.23 o
       135    1   1   3   4   163.62   170.04     0.85 o
       136    3   1  -4   2  1121.81  1156.04     3.00 o
       136    2   1   1  -7  1121.81  1156.04     3.00 o
       136    1   1   3   5  1121.81  1156.04     3.00 o
       137    1   1   3   6   396.24   398.16     1.77 o
       138    1   1   3   7   529.00   547.31     1.87 o
       139    1   1   3   8   295.93   297.85     1.63 o
       140    1   1   3   9     0.72     0.82     0.22 o
       141    1   1   3  10     0.16     0.36     0.20 <
       142    1   1   3  11   138.58   136.16     0.99 o
       143    1   1   3  12     2.82     2.91     0.26 o
       144    1   1   3  13    81.52    79.99     0.75 o
       145    1   1   3  14     5.52     5.76     0.29 o
       146    1   1   3  15     0.02    -0.02     0.20 <
       147    1   1   3  16    30.66    32.59     0.48 o
       148    1   1   3  17    15.23    17.09     0.31 o
       149    1   1   4   1    10.21     9.99     0.31 o
       150    3   1  -3   5  1124.52  1125.98     3.22 o
       150    2   1  -1  -7  1124.52  1125.98     3.22 o
       150    1   1   4   2  1124.52  1125.98     3.22 o
       151    1   1   4   3   253.95   259.31     1.02 o
       152    1   1   4   4   725.61   816.01     2.42 o
       153    1   1   4   5   588.69   598.87     1.93 o
       154    1   1   4   6     1.16     1.77     0.21 o
       155    1   1   4   7    59.42    60.18     0.55 o
       156    1   1   4   8   269.75   278.94     1.37 o
       157    1   1   4   9    45.18    45.07     0.50 o
       158    1   1   4  10   146.83   149.54     1.04 o
       159    1   1   4  11    11.51    11.80     0.31 o
       160    1   1   4  12     0.08     0.30     0.19 <
       161    1   1   4  13    28.43    26.29     0.51 o
       162    1   1   4  14    38.49    36.57     0.52 o
       163    1   1   4  15    13.72    14.12     0.33 o
       164    1   1   4  16    23.30    22.76     0.39 o
       165    1   1   5   1   559.83   558.08     1.91 o
       166    1   1   5   2   234.12   235.60     1.17 o
       167    1   1   5   3     0.47     0.62     0.21 <
       168    1   1   5   4    57.92    59.60     0.59 o
       169    1   1   5   5   354.01   385.59     1.79 o
       170    1   1   5   6   162.61   165.64     1.04 o
       171    1   1   5   7   206.16   223.24     1.53 o
       172    1   1   5   8   140.26   142.77     1.12 o
       173    1   1   5   9     0.28     0.33     0.21 <
       174    1   1   5  10     0.07     0.16     0.21 <
       175    1   1   5  11    75.66    71.02     0.73 o
       176    1   1   5  12     1.48     1.54     0.23 o
       177    1   1   5  13    46.95    43.83     0.64 o
       178    1   1   5  14     2.57     2.69     0.24 o
       179    1   1   5  15     0.01    -0.02     0.26 <
       180    1   1   6   1     1.70     1.63     0.27 o
       181    1   1   6   2   280.63   295.33     1.95 o
       182    1   1   6   3    82.20    90.93     0.91 o
       183    1   1   6   4   207.71   226.03     1.68 o
       184    1   1   6   5   212.23   223.07     1.43 o
       185    1   1   6   6     0.38     0.47     0.27 <
       186    1   1   6   7    27.85    29.94     0.49 o
       187    1   1   6   8   112.29   120.75     1.15 o
       188    1   1   6   9    20.78    20.38     0.42 o
       189    1   1   6  10    69.01    66.43     0.68 o
       190    1   1   6  11     5.74     4.93     0.34 o
       191    1   1   6  12     0.03     1.72     0.29 o
       192    1   1   6  13    13.20    12.89     0.39 o
       193    1   1   6  14    19.61    19.27     0.48 o
       194    1   1   7   1   150.72   165.61     1.33 o
       195    1   1   7   2    72.92    77.81     0.89 o
       196    1   1   7   3     0.15     0.53     0.24 <
       197    1   1   7   4    23.32    23.55     0.45 o
       198    1   1   7   5   117.35   110.69     0.95 o
       199    1   1   7   6    62.41    62.26     0.65 o
       200    1   1   7   7    77.13    80.93     0.84 o
       201    1   1   7   8    55.96    53.86     0.62 o
       202    1   1   7   9     0.10     0.13     0.21 <
       203    1   1   7  10     0.05     0.23     0.20 <
       204    1   1   7  11    33.24    32.68     0.53 o
       205    1   1   7  12     0.52     0.64     0.22 <
       206    1   1   7  13    20.54    19.77     0.45 o
       207    1   1   8   1     0.40     0.36     0.21 <
       208    1   1   8   2    85.64    85.69     0.75 o
       209    1   1   8   3    27.45    26.61     0.44 o
       210    1   1   8   4    67.26    67.43     0.73 o
       211    1   1   8   5    72.00    70.08     0.75 o
       212    1   1   8   6     0.13     0.19     0.22 <
       213    1   1   8   7     9.16     9.10     0.31 o
       214    1   1   8   8    41.79    42.53     0.53 o
       215    1   1   8   9     6.98     6.67     0.30 o
       216    1   1   8  10    26.50    26.71     0.50 o
       217    1   1   8  11     2.19     2.05     0.21 o
       218    1   1   9   1    46.59    45.25     0.52 o
       219    1   1   9   2    21.79    20.66     0.37 o
       220    1   1   9   3     0.04     0.18     0.19 <
       221    1   1   9   4     6.30     6.06     0.30 o
       222    1   1   9   5    37.95    36.90     0.51 o
       223    1   1   9   6    17.72    17.57     0.36 o
       224    1   1   9   7    25.81    25.96     0.46 o
       225    1   1   9   8    16.32    17.22     0.39 o
       226    1   1   9   9     0.03     0.01     0.47 <
       227    1   1  10   1     0.20     0.08     0.21 <
       228    1   1  10   2    24.69    24.37     0.35 o
       229    1   1  10   3     6.42     6.73     0.26 o
       230    1   1  10   4    19.71    18.82     0.32 o
       231    1   1  10   5    17.50    13.68     0.37 o
       232    3   2   0   0   242.05   291.81     2.12 o
       232    2   2   0   0   242.05   291.81     2.12 o
       232    1   2   0   0   242.05   291.81     2.12 o
       233    1   2   0   1   405.23   359.42     1.34 o
       234    3   2  -1  -1  8958.03  9225.35    24.03 o
       234    2   2   1  -1  8958.03  9225.35    24.03 o
       234    1   2   0   2  8958.03  9225.35    24.03 o
       235    1   2   0   3  1990.68  1842.56     5.00 o
       236    3   2  -2  -2  2446.25  2227.24     7.21 o
       236    2   2   2  -2  2446.25  2227.24     7.21 o
       236    1   2   0   4  2446.25  2227.24     7.21 o
       237    1   2   0   5   224.58   215.00     1.37 o
       238    3   2  -3  -3  1768.71  1751.61     5.85 o
       238    2   2   3  -3  1768.71  1751.61     5.85 o
       238    1   2   0   6  1768.71  1751.61     5.85 o
       239    1   2   0   7   100.78    95.45     1.01 o
       240    1   2   0   8     4.71     4.19     0.35 o
       241    1   2   0   9   145.38   131.98     1.17 o
       242    1   2   0  10    19.32    17.65     0.46 o
       243    1   2   0  11    35.25    35.85     0.61 o
       244    1   2   0  12   471.01   441.18     2.74 o
       245    1   2   0  13    11.76    12.97     0.48 o
       246    1   2   0  14     0.39     0.41     0.26 <
       247    1   2   0  15    17.17    18.40     0.54 o
       248    1   2   0  16     2.62     2.72     0.33 o
       249    1   2   0  17     3.01     3.89     0.47 o
       250    1   2   1   0  2967.47  2863.55     8.42 o
       251    3   2  -1   1  9869.25 10363.70    17.42 o
       251    2   2   0  -2  9869.25 10363.70    17.42 o
       251    1   2   1   1  9869.25 10363.70    17.42 o
       252    1   2   1   2   332.00   305.80     1.15 o
       253    3   2  -2   0   959.55   960.59     2.29 o
       253    2   2   1  -3   959.55   960.59     2.29 o
       253    1   2   1   3   959.55   960.59     2.29 o
       254    1   2   1   4   214.67   203.52     0.93 o
       255    3   2  -3  -1   942.14   895.47     2.31 o
       255    2   2   2  -4   942.14   895.47     2.31 o
       255    1   2   1   5   942.14   895.47     2.31 o
       256    1   2   1   6   534.32   503.33     1.68 o
       257    3   2  -4  -2    64.91    49.41     0.49 o
       257    2   2   3  -5    64.91    49.41     0.49 o
       257    1   2   1   7    64.91    49.41     0.49 o
       258    1   2   1   8    86.57    84.51     0.61 o
       259    1   2   1   9  1088.92  1049.87     2.84 o
       260    1   2   1  10    34.28    32.85     0.42 o
       261    1   2   1  11    15.14    14.37     0.35 o
       262    1   2   1  12    41.95    41.30     0.55 o
       263    1   2   1  13     7.04     7.10     0.26 o
       264    1   2   1  14    11.44    10.80     0.28 o
       265    1   2   1  15    97.09    96.31     0.74 o
       266    1   2   1  16     2.73     2.68     0.22 o
       267    1   2   1  17     7.59     8.25     0.34 o
       268    3   2  -1   3   273.62   366.57     2.26 o
       268    2   2  -1  -3   273.62   366.57     2.26 o
       268    1   2   2   0   273.62   366.57     2.26 o
       269    1   2   2   1   228.14   226.45     0.96 o
       270    3   2  -2   2  4419.97  4573.61     9.22 o
       270    2   2   0  -4  4419.97  4573.61     9.22 o
       270    1   2   2   2  4419.97  4573.61     9.22 o
       271    1   2   2   3  1194.52  1178.59     3.03 o
       272    3   2  -3   1  1445.63  1507.01     3.65 o
       272    2   2   1  -5  1445.63  1507.01     3.65 o
       272    1   2   2   4  1445.63  1507.01     3.65 o
       273    1   2   2   5   149.12   150.40     0.84 o
       274    3   2  -4   0  1239.64  1270.31     3.10 o
       274    2   2   2  -6  1239.64  1270.31     3.10 o
       274    1   2   2   6  1239.64  1270.31     3.10 o
       275    1   2   2   7    73.66    74.78     0.55 o
       276    1   2   2   8     2.72     3.15     0.25 o
       277    1   2   2   9   113.14   111.61     0.80 o
       278    1   2   2  10    16.91    16.83     0.42 o
       279    1   2   2  11    29.40    30.26     0.51 o
       280    1   2   2  12   402.46   399.94     2.63 o
       281    1   2   2  13    10.19    10.07     0.30 o
       282    1   2   2  14     0.32     0.29     0.19 <
       283    1   2   2  15    15.06    14.89     0.33 o
       284    1   2   2  16     2.33     2.36     0.21 o
       285    1   2   2  17     2.61     2.63     0.22 o
       286    1   2   3   0  1024.99  1017.69     3.90 o
       287    3   2  -2   4  2893.86  2819.76     6.05 o
       287    2   2  -1  -5  2893.86  2819.76     6.05 o
       287    1   2   3   1  2893.86  2819.76     6.05 o
       288    1   2   3   2   132.24   132.55     0.72 o
       289    3   2  -3   3   494.71   482.91     1.84 o
       289    2   2   0  -6   494.71   482.91     1.84 o
       289    1   2   3   3   494.71   482.91     1.84 o
       290    1   2   3   4    95.92   100.23     0.72 o
       291    3   2  -4   2   410.86   430.19     1.53 o
       291    2   2   1  -7   410.86   430.19     1.53 o
       291    1   2   3   5   410.86   430.19     1.53 o
       292    1   2   3   6   269.72   270.89     1.06 o
       293    1   2   3   7    24.28    24.09     0.34 o
       294    1   2   3   8    51.52    53.36     0.51 o
       295    1   2   3   9   708.27   742.95     3.60 o
       296    1   2   3  10    23.70    24.06     0.68 o
       297    1   2   3  11    11.93    11.85     0.37 o
       298    1   2   3  12    30.74    28.96     0.47 o
       299    1   2   3  13     4.97     4.95     0.25 o
       300    1   2   3  14     8.57     7.97     0.27 o
       301    1   2   3  15    73.46    73.51     0.74 o
       302    1   2   3  16     2.08     2.36     0.19 o
       303    1   2   3  17     5.65     6.02     0.23 o
       304    3   2  -2   6   142.83   124.34     1.07 o
       304    2   2  -2  -6   142.83   124.34     1.07 o
       304    1   2   4   0   142.83   124.34     1.07 o
       305    1   2   4   1    67.30    69.68     0.53 o
       306    3   2  -3   5  1174.73  1205.55     3.00 o
       306    2   2  -1  -7  1174.73  1205.55     3.00 o
       306    1   2   4   2  1174.73  1205.55     3.00 o
       307    1   2   4   3   375.70   395.21     1.40 o
       308    1   2   4   4   460.67   494.52     1.70 o
       309    1   2   4   5    55.16    55.82     0.50 o
       310    1   2   4   6   511.54   530.74     2.01 o
       311    1   2   4   7    34.35    36.47     0.40 o
       312    1   2   4   8     0.55     0.98     0.20 o
       313    1   2   4   9    60.20    62.97     0.67 o
       314    1   2   4  10    11.25    11.60     0.33 o
       315    1   2   4  11    18.04    17.17     0.38 o
       316    1   2   4  12   256.95   245.10     1.64 o
       317    1   2   4  13     6.72     6.28     0.25 o
       318    1   2   4  14     0.16     0.21     0.21 <
       319    1   2   4  15    10.15     9.82     0.35 o
       320    1   2   4  16     1.63     1.94     0.23 o
       321    1   2   5   0   258.40   242.50     1.58 o
       322    1   2   5   1   755.84   777.81     2.86 o
       323    1   2   5   2    33.96    34.74     0.50 o
       324    1   2   5   3   120.86   148.76     1.19 o
       325    1   2   5   4    29.08    29.78     0.49 o
       326    1   2   5   5   131.01   142.99     0.92 o
       327    1   2   5   6    98.18    97.37     0.93 o
       328    1   2   5   7     8.33    14.37     0.49 o
       329    1   2   5   8    23.28    24.17     0.46 o
       330    1   2   5   9   353.85   366.89     2.46 o
       331    1   2   5  10    12.67    12.30     0.31 o
       332    1   2   5  11     6.55     6.04     0.28 o
       333    1   2   5  12    17.57    15.84     0.42 o
       334    1   2   5  13     2.28     2.14     0.28 o
       335    1   2   5  14     4.86     4.58     0.29 o
       336    1   2   5  15    41.48    41.16     0.56 o
       337    1   2   6   0    18.57    20.90     0.53 o
       338    1   2   6   1    16.37    17.88     0.36 o
       339    1   2   6   2   342.87   373.09     2.18 o
       340    1   2   6   3   106.79   111.37     0.86 o
       341    1   2   6   4   148.51   162.74     1.25 o
       342    1   2   6   5    17.91    19.41     0.42 o
       343    1   2   6   6   184.72   206.79     1.60 o
       344    1   2   6   7    13.80    13.65     0.44 o
       345    1   2   6   8     0.16     1.09     0.28 o
       346    1   2   6   9    26.94    25.65     0.44 o
       347    1   2   6  10     4.96     4.91     0.28 o
       348    1   2   6  11     8.73     8.75     0.30 o
       349    1   2   6  12   124.19   121.97     1.13 o
       350    1   2   6  13     3.36     3.41     0.26 o
       351    1   2   6  14     0.04     0.02     0.21 <
       352    1   2   7   0    73.32    73.64     0.90 o
       353    1   2   7   1   235.09   242.34     1.58 o
       354    1   2   7   2     9.34     9.97     0.32 o
       355    1   2   7   3    30.99    33.16     0.47 o
       356    1   2   7   4     9.17     8.83     0.31 o
       357    1   2   7   5    44.78    43.93     0.52 o
       358    1   2   7   6    35.14    33.74     0.61 o
       359    1   2   7   7     3.12     3.48     0.29 o
       360    1   2   7   8     9.34     9.01     0.31 o
       361    1   2   7   9   145.34   143.50     1.13 o
       362    1   2   7  10     5.44     5.24     0.25 o
       363    1   2   7  11     2.01     2.00     0.28 o
       364    1   2   7  12     7.91     7.84     0.30 o
       365    1   2   7  13     0.55     0.85     0.27 o
       366    1   2   8   0     4.52     4.15     0.37 o
       367    1   2   8   1     4.89     4.69     0.26 o
       368    1   2   8   2   110.64   108.97     0.85 o
       369    1   2   8   3    34.22    35.11     0.49 o
       370    1   2   8   4    49.56    49.64     0.59 o
       371    1   2   8   5     6.12     6.06     0.28 o
       372    1   2   8   6    65.20    70.19     0.75 o
       373    1   2   8   7     5.03     5.14     0.26 o
       374    1   2   8   8     0.15     0.35     0.22 <
       375    1   2   8   9    10.40     9.47     0.29 o
       376    1   2   8  10     1.13     1.12     0.20 o
       377    1   2   8  11     3.21     3.15     0.23 o
       378    1   2   9   0    22.61    20.96     0.52 o
       379    1   2   9   1    70.42    66.04     0.60 o
       380    1   2   9   2     2.99     3.11     0.24 o
       381    1   2   9   3    10.87     9.56     0.30 o
       382    1   2   9   4     2.98     3.00     0.25 o
       383    1   2   9   5    14.33    13.89     0.35 o
       384    1   2   9   6    11.63    11.47     0.35 o
       385    1   2   9   7     1.35     1.26     0.20 o
       386    1   2   9   8     3.03     2.90     0.26 o
       387    1   2  10   0     2.31     2.21     0.30 o
       388    1   2  10   1     1.50     1.59     0.24 o
       389    1   2  10   2    28.59    29.59     0.51 o
       390    1   2  10   3     9.76     9.00     0.32 o
       391    1   2  10   4    13.15    13.37     0.35 o
       392    1   2  10   5     1.78     2.10     0.39 o
       393    1   3   0   1  4716.93  4182.72    11.56 o
       394    3   3  -1  -1  1834.04  1873.54     5.31 o
       394    2   3   1  -1  1834.04  1873.54     5.31 o
       394    1   3   0   2  1834.04  1873.54     5.31 o
       395    1   3   0   3  1014.10   916.37     3.83 o
       396    3   3  -2  -2  1577.31  1470.75     4.50 o
       396    2   3   2  -2  1577.31  1470.75     4.50 o
       396    1   3   0   4  1577.31  1470.75     4.50 o
       397    1   3   0   5     4.56     5.28     0.30 o
       398    3   3  -3  -3     8.51    10.20     0.34 o
       398    2   3   3  -3     8.51    10.20     0.34 o
       398    1   3   0   6     8.51    10.20     0.34 o
       399    1   3   0   7  1749.50  1701.05     5.19 o
       400    1   3   0   8   211.95   206.30     1.24 o
       401    1   3   0   9    62.49    64.06     0.75 o
       402    1   3   0  10   142.14   142.17     1.59 o
       403    1   3   0  11    86.45    89.43     1.16 o
       404    1   3   0  12     0.17     0.37     0.25 <
       405    1   3   0  13    13.44    13.85     0.40 o
       406    1   3   0  14    37.44    38.39     1.02 o
       407    1   3   0  15    29.15    30.24     0.64 o
       408    1   3   0  16    11.38    11.97     0.46 o
       409    1   3   0  17    48.77    52.88     0.79 o
       410    3   3  -1   1  2298.64  2372.39     5.28 o
       410    2   3   0  -2  2298.64  2372.39     5.28 o
       410    1   3   1   1  2298.64  2372.39     5.28 o
       411    1   3   1   2   458.08   455.71     1.51 o
       412    2   3   1  -3    13.09    13.57     0.35 o
       412    1   3   1   3    13.09    13.57     0.35 o
       413    1   3   1   4  4556.92  4403.06     8.87 o
       414    3   3  -3  -1   618.87   603.11     1.87 o
       414    2   3   2  -4   618.87   603.11     1.87 o
       414    1   3   1   5   618.87   603.11     1.87 o
       415    1   3   1   6   525.73   540.25     1.60 o
       416    3   3  -4  -2   489.64   472.76     1.63 o
       416    2   3   3  -5   489.64   472.76     1.63 o
       416    1   3   1   7   489.64   472.76     1.63 o
       417    1   3   1   8    14.49    14.97     0.28 o
       418    1   3   1   9     0.83     1.05     0.20 o
       419    1   3   1  10   272.68   259.33     1.40 o
       420    1   3   1  11    79.50    82.77     0.64 o
       421    1   3   1  12     6.95     6.68     0.32 o
       422    1   3   1  13    37.30    36.79     0.56 o
       423    1   3   1  14   110.28   107.28     0.91 o
       424    1   3   1  15     0.58     0.41     0.21 <
       425    1   3   1  16     0.13     0.15     0.19 <
       426    1   3   1  17    12.64    13.27     0.37 o
       427    1   3   2   1  2700.97  2580.99     5.11 o
       428    3   3  -2   2  1109.18  1147.96     2.90 o
       428    2   3   0  -4  1109.18  1147.96     2.90 o
       428    1   3   2   2  1109.18  1147.96     2.90 o
       429    1   3   2   3   573.53   557.92     1.72 o
       430    3   3  -3   1  1030.84  1045.55     3.39 o
       430    2   3   1  -5  1030.84  1045.55     3.39 o
       430    1   3   2   4  1030.84  1045.55     3.39 o
       431    1   3   2   5     4.57     5.09     0.28 o
       432    2   3   2  -6     6.39     7.00     0.23 o
       432    1   3   2   6     6.39     7.00     0.23 o
       433    1   3   2   7  1298.49  1324.45     3.34 o
       434    1   3   2   8   161.34   162.60     0.87 o
       435    1   3   2   9    51.72    50.96     0.59 o
       436    1   3   2  10   115.82   121.26     1.21 o
       437    1   3   2  11    72.60    71.41     0.83 o
       438    1   3   2  12     0.15     0.21     0.23 <
       439    1   3   2  13    11.79    12.40     0.34 o
       440    1   3   2  14    32.76    32.16     0.51 o
       441    1   3   2  15    24.79    24.67     0.42 o
       442    1   3   2  16     9.99    10.27     0.29 o
       443    1   3   2  17    41.79    42.42     0.56 o
       444    3   3  -2   4   904.41   941.31     2.45 o
       444    2   3  -1  -5   904.41   941.31     2.45 o
       444    1   3   3   1   904.41   941.31     2.45 o
       445    1   3   3   2   227.92   224.26     0.96 o
       446    3   3  -3   3     5.68     6.69     0.25 o
       446    2   3   0  -6     5.68     6.69     0.25 o
       446    1   3   3   3     5.68     6.69     0.25 o
       447    1   3   3   4  2030.61  2075.24     4.85 o
       448    3   3  -4   2   298.35   304.64     1.37 o
       448    2   3   1  -7   298.35   304.64     1.37 o
       448    1   3   3   5   298.35   304.64     1.37 o
       449    1   3   3   6   289.30   291.07     1.12 o
       450    1   3   3   7   273.42   275.05     1.36 o
       451    1   3   3   8     7.02     7.95     0.30 o
       452    1   3   3   9     0.64     0.80     0.25 o
       453    1   3   3  10   188.25   184.24     1.38 o
       454    1   3   3  11    57.47    56.32     0.58 o
       455    1   3   3  12     4.95     4.77     0.26 o
       456    1   3   3  13    28.02    27.44     0.43 o
       457    1   3   3  14    82.57    82.96     0.69 o
       458    1   3   3  15     0.42     0.47     0.18 <
       459    1   3   3  16     0.11     0.15     0.21 <
       460    1   3   3  17     9.52     9.92     0.74 o
       461    1   3   4   1   812.07   803.77     2.15 o
       462    3   3  -3   5   348.93   306.54     1.34 o
       462    2   3  -1  -7   348.93   306.54     1.34 o
       462    1   3   4   2   348.93   306.54     1.34 o
       463    1   3   4   3   189.44   203.78     1.04 o
       464    1   3   4   4   365.97   382.05     1.37 o
       465    1   3   4   5     0.98     1.34     0.20 o
       466    1   3   4   6     3.42     3.55     0.21 o
       467    1   3   4   7   638.55   676.39     3.55 o
       468    1   3   4   8    81.88    81.22     0.93 o
       469    1   3   4   9    31.63    32.55     0.42 o
       470    1   3   4  10    68.08    66.87     0.62 o
       471    1   3   4  11    45.32    42.92     0.53 o
       472    1   3   4  12     0.09     0.02     0.21 <
       473    1   3   4  13     8.28     7.67     0.26 o
       474    1   3   4  14    21.95    20.35     0.37 o
       475    1   3   4  15    15.08    15.99     0.37 o
       476    1   3   4  16     6.73     7.20     0.30 o
       477    1   3   5   1   239.36   244.72     1.21 o
       478    1   3   5   2    59.29    61.37     0.55 o
       479    1   3   5   3     2.16     2.30     0.25 o
       480    1   3   5   4   692.02   742.76     3.61 o
       481    1   3   5   5    97.71   111.23     1.28 o
       482    1   3   5   6   129.65   136.53     1.29 o
       483    1   3   5   7   116.47   120.88     0.98 o
       484    1   3   5   8     2.28     1.97     0.27 o
       485    1   3   5   9     0.37     0.42     0.25 <
       486    1   3   5  10   100.29   100.97     0.98 o
       487    1   3   5  11    32.38    30.72     0.52 o
       488    1   3   5  12     2.54     2.23     0.25 o
       489    1   3   5  13    16.30    16.03     0.38 o
       490    1   3   5  14    45.83    45.14     0.73 o
       491    1   3   5  15     0.22     0.19     0.21 <
       492    1   3   6   1   230.65   239.84     1.46 o
       493    1   3   6   2    93.53    94.85     0.93 o
       494    1   3   6   3    68.00    66.24     0.68 o
       495    1   3   6   4   118.48   126.66     0.94 o
       496    1   3   6   5     0.43     0.50     0.26 <
       497    1   3   6   6     1.59     1.51     0.33 o
       498    1   3   6   7   268.75   264.09     1.88 o
       499    1   3   6   8    35.41    37.78     0.59 o
       500    1   3   6   9    15.03    14.10     0.41 o
       501    1   3   6  10    32.58    31.63     0.48 o
       502    1   3   6  11    22.53    20.88     0.42 o
       503    1   3   6  12     0.04     0.01     0.20 <
       504    1   3   6  13     4.83     4.32     0.31 o
       505    1   3   6  14    11.03    10.95     0.32 o
       506    1   3   7   1    70.85    71.50     0.73 o
       507    1   3   7   2    15.16    14.95     0.38 o
       508    1   3   7   3     0.84     0.92     0.23 o
       509    1   3   7   4   241.91   245.91     1.60 o
       510    1   3   7   5    33.51    36.54     0.53 o
       511    1   3   7   6    51.11    47.45     0.77 o
       512    1   3   7   7    45.60    48.34     0.68 o
       513    1   3   7   8     1.09     0.94     0.29 o
       514    1   3   7   9     0.15     0.20     0.21 <
       515    1   3   7  10    42.76    42.26     0.50 o
       516    1   3   7  11    14.44    13.95     0.32 o
       517    1   3   7  12     0.92     0.85     0.24 o
       518    1   3   7  13     7.24     7.05     0.57 o
       519    1   3   8   1    73.75    72.25     0.65 o
       520    1   3   8   2    29.84    29.88     0.44 o
       521    1   3   8   3    23.06    23.60     0.48 o
       522    1   3   8   4    40.15    39.03     0.54 o
       523    1   3   8   5     0.21     0.25     0.31 <
       524    1   3   8   6     0.55     0.45     0.23 <
       525    1   3   8   7    95.45    93.85     0.93 o
       526    1   3   8   8    13.67    13.86     0.35 o
       527    1   3   8   9     5.00     5.05     0.26 o
       528    1   3   8  10    12.45    12.30     0.33 o
       529    1   3   8  11     8.64     7.83     0.36 o
       530    1   3   9   1    22.38    21.81     0.38 o
       531    1   3   9   2     5.39     5.44     0.27 o
       532    1   3   9   3     0.24     0.22     0.22 <
       533    1   3   9   4    74.18    66.36     0.88 o
       534    1   3   9   5    11.36    11.37     0.32 o
       535    1   3   9   6    14.33    15.07     0.36 o
       536    1   3   9   7    14.93    14.57     0.36 o
       537    1   3   9   8     0.74     0.68     0.20 o
       538    1   3  10   1    20.42    21.54     0.39 o
       539    1   3  10   2     8.87     8.47     0.29 o
       540    1   3  10   3     5.30     5.37     0.27 o
       541    1   3  10   4    11.34    11.60     0.47 o
       542    3   4   0   0  6070.46  5374.58    32.10 o
       542    2   4   0   0  6070.46  5374.58    32.10 o
       542    1   4   0   0  6070.46  5374.58    32.10 o
       543    1   4   0   1  1419.34  1242.27     3.68 o
       544    3   4  -1  -1   420.74   422.32     1.82 o
       544    2   4   1  -1   420.74   422.32     1.82 o
       544    1   4   0   2   420.74   422.32     1.82 o
       545    1   4   0   3  2294.90  2181.47     6.35 o
       546    3   4  -2  -2    10.49    10.70     0.43 o
       546    2   4   2  -2    10.49    10.70     0.43 o
       546    1   4   0   4    10.49    10.70     0.43 o
       547    1   4   0   5   448.09   428.76     1.79 o
       548    3   4  -3  -3   229.88   201.92     1.32 o
       548    2   4   3  -3   229.88   201.92     1.32 o
       548    1   4   0   6   229.88   201.92     1.32 o
       549    1   4   0   7   138.38   131.68     0.85 o
       550    1   4   0   8   237.66   225.43     1.46 o
       551    1   4   0   9   435.10   448.61     2.98 o
       552    1   4   0  10   230.27   242.03     2.13 o
       553    1   4   0  11    29.45    27.52     0.60 o
       554    1   4   0  12     9.69     9.78     0.41 o
       555    1   4   0  13     9.43     9.60     0.43 o
       556    1   4   0  14    42.24    41.26     0.82 o
       557    1   4   0  15    52.73    54.07     1.11 o
       558    1   4   0  16     5.91     5.46     0.41 o
       559    1   4   0  17     6.82     7.13     0.40 o
       560    1   4   1   0  2673.29  2489.08     6.43 o
       561    3   4  -1   1   620.85   630.24     1.64 o
       561    2   4   0  -2   620.85   630.24     1.64 o
       561    1   4   1   1   620.85   630.24     1.64 o
       562    1   4   1   2  1095.44  1010.01     2.46 o
       563    3   4  -2   0  2379.32  2389.16     5.05 o
       563    2   4   1  -3  2379.32  2389.16     5.05 o
       563    1   4   1   3  2379.32  2389.16     5.05 o
       564    1   4   1   4   542.56   529.78     1.60 o
       565    3   4  -3  -1    25.41    27.29     0.39 o
       565    2   4   2  -4    25.41    27.29     0.39 o
       565    1   4   1   5    25.41    27.29     0.39 o
       566    1   4   1   6  1018.86  1013.69     2.58 o
       567    3   4  -4  -2   178.93   181.56     0.81 o
       567    2   4   3  -5   178.93   181.56     0.81 o
       567    1   4   1   7   178.93   181.56     0.81 o
       568    1   4   1   8   100.92    99.76     0.63 o
       569    1   4   1   9     3.24     3.31     0.28 o
       570    1   4   1  10    26.92    25.34     0.51 o
       571    1   4   1  11   174.90   172.64     1.33 o
       572    1   4   1  12   157.87   129.68     1.45 o
       573    1   4   1  13    79.39    78.28     0.76 o
       574    1   4   1  14    12.87    12.43     0.33 o
       575    1   4   1  15     0.64     0.68     0.23 <
       576    1   4   1  16     4.88     5.24     0.25 o
       577    1   4   1  17     0.93     0.98     0.19 o
       578    3   4  -1   3  3443.84  3253.52    13.49 o
       578    2   4  -1  -3  3443.84  3253.52    13.49 o
       578    1   4   2   0  3443.84  3253.52    13.49 o
       579    1   4   2   1   882.26   859.90     2.20 o
       580    3   4  -2   2   224.23   224.46     0.95 o
       580    2   4   0  -4   224.23   224.46     0.95 o
       580    1   4   2   2   224.23   224.46     0.95 o
       581    1   4   2   3  1516.16  1523.33     3.80 o
       582    3   4  -3   1     5.33     9.77     0.34 o
       582    2   4   1  -5     5.33     9.77     0.34 o
       582    1   4   2   4     5.33     9.77     0.34 o
       583    1   4   2   5   310.98   314.01     1.25 o
       584    3   4  -4   0   161.15   150.50     1.15 o
       584    2   4   2  -6   161.15   150.50     1.15 o
       584    1   4   2   6   161.15   150.50     1.15 o
       585    1   4   2   7   103.50   103.43     0.76 o
       586    1   4   2   8   188.73   188.71     1.18 o
       587    1   4   2   9   352.12   333.42     2.14 o
       588    1   4   2  10   194.15   189.02     1.10 o
       589    1   4   2  11    24.59    25.16     0.46 o
       590    1   4   2  12     8.33     7.70     0.34 o
       591    1   4   2  13     8.33     8.56     0.29 o
       592    1   4   2  14    36.51    36.34     0.51 o
       593    1   4   2  15    46.06    46.22     0.53 o
       594    1   4   2  16     5.15     5.32     0.24 o
       595    1   4   2  17     5.95     6.79     0.24 o
       596    1   4   3   0  1163.39  1210.00     4.69 o
       597    3   4  -2   4   214.88   202.21     0.96 o
       597    2   4  -1  -5   214.88   202.21     0.96 o
       597    1   4   3   1   214.88   202.21     0.96 o
       598    1   4   3   2   480.47   423.80     1.39 o
       599    3   4  -3   3  1022.43  1105.78     2.64 o
       599    2   4   0  -6  1022.43  1105.78     2.64 o
       599    1   4   3   3  1022.43  1105.78     2.64 o
       600    1   4   3   4   264.98   258.02     1.00 o
       601    3   4  -4   2    14.52    15.77     0.36 o
       601    2   4   1  -7    14.52    15.77     0.36 o
       601    1   4   3   5    14.52    15.77     0.36 o
       602    1   4   3   6   563.65   625.10     3.52 o
       603    1   4   3   7   109.73   114.73     0.93 o
       604    1   4   3   8    61.02    62.03     0.65 o
       605    1   4   3   9     3.02     3.10     0.27 o
       606    1   4   3  10    18.64    18.79     0.40 o
       607    1   4   3  11   128.07   126.86     0.97 o
       608    1   4   3  12   117.88   116.78     0.97 o
       609    1   4   3  13    59.34    59.78     0.66 o
       610    1   4   3  14     9.92     9.68     0.29 o
       611    1   4   3  15     0.56     0.62     0.21 <
       612    1   4   3  16     3.81     4.07     0.22 o
       613    3   4  -2   6  1107.63  1077.32     4.10 o
       613    2   4  -2  -6  1107.63  1077.32     4.10 o
       613    1   4   4   0  1107.63  1077.32     4.10 o
       614    1   4   4   1   298.48   298.02     1.16 o
       615    3   4  -3   5    79.22    79.23     0.54 o
       615    2   4  -1  -7    79.22    79.23     0.54 o
       615    1   4   4   2    79.22    79.23     0.54 o
       616    1   4   4   3   549.78   547.76     1.59 o
       617    1   4   4   4     1.51     1.86     0.19 o
       618    1   4   4   5   128.37   130.88     0.84 o
       619    1   4   4   6    63.95    73.25     0.82 o
       620    1   4   4   7    50.37    52.25     0.67 o
       621    1   4   4   8   106.10   111.95     1.12 o
       622    1   4   4   9   204.25   200.40     1.50 o
       623    1   4   4  10   121.17   121.15     0.90 o
       624    1   4   4  11    15.28    14.93     0.34 o
       625    1   4   4  12     5.03     4.54     0.26 o
       626    1   4   4  13     5.80     5.77     0.27 o
       627    1   4   4  14    23.39    22.56     0.38 o
       628    1   4   4  15    30.57    31.00     0.41 o
       629    1   4   4  16     3.35     3.40     0.48 o
       630    1   4   5   0   336.43   326.24     2.20 o
       631    1   4   5   1    75.92    76.75     0.61 o
       632    1   4   5   2   151.61   151.46     0.93 o
       633    1   4   5   3   344.20   352.85     1.66 o
       634    1   4   5   4    93.92   100.69     1.00 o
       635    1   4   5   5     3.70     4.54     0.31 o
       636    1   4   5   6   232.37   236.22     1.60 o
       637    1   4   5   7    52.16    53.52     0.59 o
       638    1   4   5   8    27.99    28.24     0.44 o
       639    1   4   5   9     1.96     2.18     0.23 o
       640    1   4   5  10    10.18    10.42     0.33 o
       641    1   4   5  11    70.35    70.13     0.72 o
       642    1   4   5  12    67.68    64.52     0.65 o
       643    1   4   5  13    32.70    32.24     0.55 o
       644    1   4   5  14     5.91     5.64     0.29 o
       645    1   4   5  15     0.44     0.46     0.23 <
       646    1   4   6   0   361.10   374.91     2.60 o
       647    1   4   6   1    92.89    95.04     0.70 o
       648    1   4   6   2    31.66    34.12     0.49 o
       649    1   4   6   3   173.76   179.98     1.11 o
       650    1   4   6   4     1.04     2.85     0.33 o
       651    1   4   6   5    46.43    50.60     0.66 o
       652    1   4   6   6    24.39    26.70     0.51 o
       653    1   4   6   7    20.97    20.82     0.50 o
       654    1   4   6   8    48.31    47.01     0.67 o
       655    1   4   6   9    96.75    94.24     0.86 o
       656    1   4   6  10    57.45    54.42     0.78 o
       657    1   4   6  11     7.77     7.07     0.26 o
       658    1   4   6  12     1.83     1.94     0.22 o
       659    1   4   6  13     3.17     3.23     0.22 o
       660    1   4   6  14    10.75    11.18     0.73 o
       661    1   4   7   0   102.46    99.43     1.05 o
       662    1   4   7   1    29.62    30.53     0.41 o
       663    1   4   7   2    50.03    49.02     0.62 o
       664    1   4   7   3   120.70   122.06     1.06 o
       665    1   4   7   4    33.10    32.87     0.49 o
       666    1   4   7   5     1.26     2.52     0.32 o
       667    1   4   7   6    89.64    87.18     1.01 o
       668    1   4   7   7    20.94    23.12     0.44 o
       669    1   4   7   8    11.64    12.38     0.35 o
       670    1   4   7   9     0.56     0.87     0.24 o
       671    1   4   7  10     4.71     4.55     0.25 o
       672    1   4   7  11    28.05    27.13     0.38 o
       673    1   4   7  12    29.39    29.76     0.44 o
       674    1   4   8   0   120.32   116.78     1.60 o
       675    1   4   8   1    30.77    29.24     0.49 o
       676    1   4   8   2    10.89     9.81     0.31 o
       677    1   4   8   3    59.02    57.37     0.78 o
       678    1   4   8   4     0.35     0.47     0.26 <
       679    1   4   8   5    16.54    16.91     0.41 o
       680    1   4   8   6     9.19     9.23     0.32 o
       681    1   4   8   7     7.99     7.51     0.33 o
       682    1   4   8   8    16.88    18.74     0.45 o
       683    1   4   8   9    36.67    35.60     0.48 o
       684    1   4   8  10    19.31    19.95     0.34 o
       685    1   4   9   0    33.46    30.78     0.80 o
       686    1   4   9   1     8.12     8.53     0.34 o
       687    1   4   9   2    15.84    15.20     0.38 o
       688    1   4   9   3    37.17    36.57     0.59 o
       689    1   4   9   4    10.73    10.20     0.31 o
       690    1   4   9   5     0.50     0.47     0.22 <
       691    1   4   9   6    29.77    26.79     0.53 o
       692    1   4   9   7     6.28     6.69     0.26 o
       693    1   4   9   8     4.05     3.98     0.41 o
       694    1   4  10   0    30.80    33.12     0.73 o
       695    1   4  10   1     8.51     8.65     0.32 o
       696    1   4  10   2     2.14     2.23     0.23 o
       697    1   4  10   3    17.48    17.74     0.78 o
       698    1   5   0   1  1430.28  1385.51     4.19 o
       699    3   5  -1  -1   151.57   145.81     0.95 o
       699    2   5   1  -1   151.57   145.81     0.95 o
       699    1   5   0   2   151.57   145.81     0.95 o
       700    1   5   0   3   485.30   454.80     2.39 o
       701    3   5  -2  -2     5.36     6.12     0.50 o
       701    2   5   2  -2     5.36     6.12     0.50 o
       701    1   5   0   4     5.36     6.12     0.50 o
       702    1   5   0   5  2794.64  2688.37     8.18 o
       703    3   5  -3  -3    14.86    14.27     0.38 o
       703    2   5   3  -3    14.86    14.27     0.38 o
       703    1   5   0   6    14.86    14.27     0.38 o
       704    1   5   0   7    57.60    58.80     0.62 o
       705    1   5   0   8    38.96    42.68     0.67 o
       706    1   5   0   9    63.75    64.15     0.80 o
       707    1   5   0  10     2.15     2.02     0.31 o
       708    1   5   0  11   139.60   151.84     1.57 o
       709    1   5   0  12     0.42     0.33     0.31 <
       710    1   5   0  13   143.59   143.23     1.51 o
       711    1   5   0  14     0.31     0.54     0.32 <
       712    1   5   0  15    14.84    14.32     0.52 o
       713    1   5   0  16     2.84     2.96     0.41 o
       714    1   5   0  17     0.63     0.77     0.28 <
       715    3   5  -1   1    46.34    47.63     0.40 o
       715    2   5   0  -2    46.34    47.63     0.40 o
       715    1   5   1   1    46.34    47.63     0.40 o
       716    1   5   1   2  3360.06  3195.64     6.62 o
       717    2   5   1  -3    17.74    16.39     0.35 o
       717    1   5   1   3    17.74    16.39     0.35 o
       718    1   5   1   4   167.60   171.23     0.83 o
       719    3   5  -3  -1   108.65   107.30     0.65 o
       719    2   5   2  -4   108.65   107.30     0.65 o
       719    1   5   1   5   108.65   107.30     0.65 o
       720    1   5   1   6   367.35   358.47     1.22 o
       721    3   5  -4  -2     1.53     0.82     0.18 o
       721    2   5   3  -5     1.53     0.82     0.18 o
       721    1   5   1   7     1.53     0.82     0.18 o
       722    1   5   1   8   852.13   856.20     2.91 o
       723    1   5   1   9     1.60     1.41     0.24 o
       724    1   5   1  10   100.09    95.52     0.82 o
       725    1   5   1  11     5.85     5.90     0.26 o
       726    1   5   1  12     1.52     1.80     0.23 o
       727    1   5   1  13     4.33     4.49     0.24 o
       728    1   5   1  14     7.32     7.81     0.28 o
       729    1   5   1  15     1.26     1.39     0.23 o
       730    1   5   1  16    77.90    81.38     1.01 o
       731    1   5   1  17     0.03     0.24     0.26 <
       732    1   5   2   1   962.09   907.68     2.39 o
       733    3   5  -2   2   101.12   105.84     0.71 o
       733    2   5   0  -4   101.12   105.84     0.71 o
       733    1   5   2   2   101.12   105.84     0.71 o
       734    1   5   2   3   323.89   310.77     1.28 o
       735    3   5  -3   1     3.45     4.13     0.28 o
       735    2   5   1  -5     3.45     4.13     0.28 o
       735    1   5   2   4     3.45     4.13     0.28 o
       736    1   5   2   5  2033.22  1983.18     5.00 o
       737    2   5   2  -6    11.49    11.77     0.29 o
       737    1   5   2   6    11.49    11.77     0.29 o
       738    1   5   2   7    41.46    42.91     0.46 o
       739    1   5   2   8    31.34    30.47     0.45 o
       740    1   5   2   9    52.94    54.76     0.61 o
       741    1   5   2  10     1.83     1.83     0.25 o
       742    1   5   2  11   119.76   130.93     1.18 o
       743    1   5   2  12     0.38     0.38     0.23 <
       744    1   5   2  13   124.55   131.90     1.22 o
       745    1   5   2  14     0.28     0.28     0.20 <
       746    1   5   2  15    12.62    13.27     0.34 o
       747    1   5   2  16     2.46     2.52     0.20 o
       748    3   5  -2   4    21.11    19.73     0.29 o
       748    2   5  -1  -5    21.11    19.73     0.29 o
       748    1   5   3   1    21.11    19.73     0.29 o
       749    1   5   3   2  1605.93  1556.55     3.31 o
       750    3   5  -3   3     9.36     9.61     0.25 o
       750    2   5   0  -6     9.36     9.61     0.25 o
       750    1   5   3   3     9.36     9.61     0.25 o
       751    1   5   3   4    82.82    88.19     0.69 o
       752    3   5  -4   2    61.88    64.79     0.66 o
       752    2   5   1  -7    61.88    64.79     0.66 o
       752    1   5   3   5    61.88    64.79     0.66 o
       753    1   5   3   6   224.71   221.32     1.59 o
       754    1   5   3   7     0.12     0.32     0.23 <
       755    1   5   3   8   568.44   584.81     3.05 o
       756    1   5   3   9     1.09     0.94     0.23 o
       757    1   5   3  10    70.57    72.36     0.71 o
       758    1   5   3  11     4.22     4.18     0.29 o
       759    1   5   3  12     1.13     1.03     0.24 o
       760    1   5   3  13     3.37     3.03     0.29 o
       761    1   5   3  14     6.15     6.13     0.26 o
       762    1   5   3  15     0.94     0.94     0.19 o
       763    1   5   3  16    57.71    61.47     0.56 o
       764    1   5   4   1   354.17   351.90     1.33 o
       765    3   5  -3   5    39.51    42.73     0.41 o
       765    2   5  -1  -7    39.51    42.73     0.41 o
       765    1   5   4   2    39.51    42.73     0.41 o
       766    1   5   4   3   137.28   133.10     0.76 o
       767    1   5   4   4     0.38     0.69     0.23 <
       768    1   5   4   5   958.73  1006.91     4.10 o
       769    1   5   4   6     6.25     6.35     0.31 o
       770    1   5   4   7    17.74    18.54     0.45 o
       771    1   5   4   8    18.01    18.84     0.40 o
       772    1   5   4   9    32.24    30.90     0.43 o
       773    1   5   4  10     1.20     1.43     0.20 o
       774    1   5   4  11    78.17    73.93     0.67 o
       775    1   5   4  12     0.28     0.40     0.26 <
       776    1   5   4  13    81.56    74.92     0.82 o
       777    1   5   4  14     0.20     0.21     0.20 <
       778    1   5   4  15     7.64     8.08     0.26 o
       779    1   5   5   1     5.80     5.61     0.23 o
       780    1   5   5   2   569.68   599.88     4.51 o
       781    1   5   5   3     3.97     4.20     0.29 o
       782    1   5   5   4    24.45    26.27     0.46 o
       783    1   5   5   5    26.96    31.58     0.50 o
       784    1   5   5   6   108.10   111.78     1.01 o
       785    1   5   5   7     0.03     0.09     0.22 <
       786    1   5   5   8   292.68   301.50     2.04 o
       787    1   5   5   9     0.56     0.71     0.19 o
       788    1   5   5  10    39.10    38.90     0.48 o
       789    1   5   5  11     2.35     2.32     0.20 o
       790    1   5   5  12     0.59     0.68     0.20 o
       791    1   5   5  13     1.99     1.94     0.20 o
       792    1   5   5  14     4.31     4.58     0.24 o
       793    1   5   6   1   111.53   111.06     0.77 o
       794    1   5   6   2    13.82    14.29     0.36 o
       795    1   5   6   3    54.72    57.50     0.79 o
       796    1   5   6   4     0.05     0.25     0.22 <
       797    1   5   6   5   392.37   381.89     2.33 o
       798    1   5   6   6     2.88     2.59     0.28 o
       799    1   5   6   7     7.09     5.93     0.27 o
       800    1   5   6   8     8.41     8.69     0.30 o
       801    1   5   6   9    15.09    14.90     0.39 o
       802    1   5   6  10     0.67     0.56     0.21 <
       803    1   5   6  11    40.02    38.86     0.48 o
       804    1   5   6  12     0.14     0.21     0.19 <
       805    1   5   6  13    39.74    37.69     0.55 o
       806    1   5   7   1     1.83     2.04     0.23 o
       807    1   5   7   2   201.68   210.68     1.31 o
       808    1   5   7   3     1.58     1.79     0.27 o
       809    1   5   7   4     8.04     7.62     0.32 o
       810    1   5   7   5    10.64    10.58     0.33 o
       811    1   5   7   6    43.05    43.71     0.58 o
       812    1   5   7   7     0.02     0.16     0.22 <
       813    1   5   7   8   122.58   120.06     1.09 o
       814    1   5   7   9     0.21     0.18     0.19 <
       815    1   5   7  10    17.94    17.39     0.39 o
       816    1   5   7  11     1.04     1.04     0.19 o
       817    1   5   7  12     0.20     0.16     0.19 <
       818    1   5   8   1    38.30    35.81     0.49 o
       819    1   5   8   2     4.81     4.33     0.25 o
       820    1   5   8   3    18.74    19.27     0.40 o
       821    1   5   8   4     0.03     0.08     0.27 <
       822    1   5   8   5   139.82   136.22     1.07 o
       823    1   5   8   6     0.98     0.93     0.23 o
       824    1   5   8   7     3.59     3.49     0.25 o
       825    1   5   8   8     3.07     3.32     0.26 o
       826    1   5   8   9     5.01     4.57     0.24 o
       827    1   5   8  10     0.30     0.27     0.19 <
       828    1   5   9   1     0.65     0.70     0.24 <
       829    1   5   9   2    63.71    61.07     0.81 o
       830    1   5   9   3     0.45     0.40     0.21 <
       831    1   5   9   4     3.70     2.89     0.26 o
       832    1   5   9   5     3.29     3.40     0.34 o
       833    1   5   9   6    12.01    12.63     0.38 o
       834    1   5   9   7     0.02    -0.07     0.22 <
       835    3   6   0   0  1000.41  1028.00     4.55 o
       835    2   6   0   0  1000.41  1028.00     4.55 o
       835    1   6   0   0  1000.41  1028.00     4.55 o
       836    1   6   0   1   225.81   215.77     1.23 o
       837    3   6  -1  -1   396.55   397.87     1.83 o
       837    2   6   1  -1   396.55   397.87     1.83 o
       837    1   6   0   2   396.55   397.87     1.83 o
       838    1   6   0   3  1803.41  1718.48     6.64 o
       839    3   6  -2  -2    74.63    76.80     1.04 o
       839    2   6   2  -2    74.63    76.80     1.04 o
       839    1   6   0   4    74.63    76.80     1.04 o
       840    1   6   0   5   215.61   214.16     1.74 o
       841    3   6  -3  -3     4.98     4.06     0.37 o
       841    2   6   3  -3     4.98     4.06     0.37 o
       841    1   6   0   6     4.98     4.06     0.37 o
       842    1   6   0   7   150.64   149.24     1.65 o
       843    1   6   0   8    86.22    96.06     1.73 o
       844    1   6   0   9   199.11   192.88     1.91 o
       845    1   6   0  10    90.01    95.09     1.22 o
       846    1   6   0  11    76.09    69.74     1.21 o
       847    1   6   0  12    39.18    42.48     0.93 o
       848    1   6   0  13    32.00    32.08     0.67 o
       849    1   6   0  14    20.24    20.81     0.54 o
       850    1   6   0  15    32.97    33.58     0.72 o
       851    1   6   0  16     0.67     0.72     0.33 <
       852    1   6   1   0  2415.67  2293.19     6.36 o
       853    3   6  -1   1   530.84   513.99     1.54 o
       853    2   6   0  -2   530.84   513.99     1.54 o
       853    1   6   1   1   530.84   513.99     1.54 o
       854    1   6   1   2   215.76   208.65     0.85 o
       855    3   6  -2   0   353.83   377.21     1.37 o
       855    2   6   1  -3   353.83   377.21     1.37 o
       855    1   6   1   3   353.83   377.21     1.37 o
       856    1   6   1   4   191.02   185.13     0.87 o
       857    3   6  -3  -1     5.57     5.79     0.24 o
       857    2   6   2  -4     5.57     5.79     0.24 o
       857    1   6   1   5     5.57     5.79     0.24 o
       858    1   6   1   6   624.40   649.12     2.12 o
       859    3   6  -4  -2    35.09    36.11     0.40 o
       859    2   6   3  -5    35.09    36.11     0.40 o
       859    1   6   1   7    35.09    36.11     0.40 o
       860    1   6   1   8   139.98   145.17     1.06 o
       861    1   6   1   9    54.22    51.97     0.60 o
       862    1   6   1  10    80.69    83.46     0.95 o
       863    1   6   1  11    88.67    85.70     0.88 o
       864    1   6   1  12    68.99    65.78     0.75 o
       865    1   6   1  13    30.49    31.49     0.50 o
       866    1   6   1  14    25.40    25.61     0.50 o
       867    1   6   1  15     2.42     2.60     0.23 o
       868    1   6   1  16     6.84     6.95     0.28 o
       869    3   6  -1   3   676.75   685.92     2.69 o
       869    2   6  -1  -3   676.75   685.92     2.69 o
       869    1   6   2   0   676.75   685.92     2.69 o
       870    1   6   2   1   156.78   162.03     0.82 o
       871    3   6  -2   2   270.55   265.29     1.00 o
       871    2   6   0  -4   270.55   265.29     1.00 o
       871    1   6   2   2   270.55   265.29     1.00 o
       872    1   6   2   3  1290.62  1264.08     3.60 o
       873    3   6  -3   1    53.32    60.71     0.56 o
       873    2   6   1  -5    53.32    60.71     0.56 o
       873    1   6   2   4    53.32    60.71     0.56 o
       874    1   6   2   5   161.07   166.09     0.87 o
       875    3   6  -4   0     3.46     1.74     0.21 o
       875    2   6   2  -6     3.46     1.74     0.21 o
       875    1   6   2   6     3.46     1.74     0.21 o
       876    1   6   2   7   121.20   120.64     0.79 o
       877    1   6   2   8    71.80    74.32     0.62 o
       878    1   6   2   9   164.65   163.07     1.30 o
       879    1   6   2  10    77.16    75.59     0.97 o
       880    1   6   2  11    65.57    68.20     0.97 o
       881    1   6   2  12    33.80    34.65     0.54 o
       882    1   6   2  13    27.98    27.56     0.56 o
       883    1   6   2  14    17.42    17.46     0.40 o
       884    1   6   2  15    29.09    30.55     0.49 o
       885    1   6   2  16     0.58     0.49     0.19 <
       886    1   6   3   0  1237.13  1228.43     3.89 o
       887    3   6  -2   4   268.29   252.69     1.01 o
       887    2   6  -1  -5   268.29   252.69     1.01 o
       887    1   6   3   1   268.29   252.69     1.01 o
       888    1   6   3   2   109.67   107.78     0.64 o
       889    3   6  -3   3   192.08   204.23     1.09 o
       889    2   6   0  -6   192.08   204.23     1.09 o
       889    1   6   3   3   192.08   204.23     1.09 o
       890    1   6   3   4   106.85   106.47     0.75 o
       891    3   6  -4   2     3.00     6.24     0.31 o
       891    2   6   1  -7     3.00     6.24     0.31 o
       891    1   6   3   5     3.00     6.24     0.31 o
       892    1   6   3   6   381.22   377.11     1.94 o
       893    1   6   3   7    23.20    25.04     0.43 o
       894    1   6   3   8    96.08    92.97     0.84 o
       895    1   6   3   9    39.65    42.18     0.56 o
       896    1   6   3  10    60.08    61.64     0.74 o
       897    1   6   3  11    65.78    64.37     0.75 o
       898    1   6   3  12    52.91    50.60     0.69 o
       899    1   6   3  13    22.64    22.14     0.40 o
       900    1   6   3  14    19.21    17.81     0.39 o
       901    1   6   3  15     1.75     1.87     0.23 o
       902    1   6   3  16     5.18     6.00     0.51 o
       903    3   6  -2   6   294.63   279.23     1.87 o
       903    2   6  -2  -6   294.63   279.23     1.87 o
       903    1   6   4   0   294.63   279.23     1.87 o
       904    1   6   4   1    61.49    60.52     0.54 o
       905    3   6  -3   5   122.24   119.13     0.75 o
       905    2   6  -1  -7   122.24   119.13     0.75 o
       905    1   6   4   2   122.24   119.13     0.75 o
       906    1   6   4   3   574.50   580.99     2.39 o
       907    1   6   4   4    25.43    28.02     0.55 o
       908    1   6   4   5    78.48    82.42     0.69 o
       909    1   6   4   6     0.23     3.46     0.32 o
       910    1   6   4   7    69.63    68.43     0.70 o
       911    1   6   4   8    43.90    45.90     0.72 o
       912    1   6   4   9   100.16   102.74     0.86 o
       913    1   6   4  10    49.22    46.44     0.51 o
       914    1   6   4  11    42.78    41.41     0.52 o
       915    1   6   4  12    21.48    20.72     0.43 o
       916    1   6   4  13    18.63    18.40     0.34 o
       917    1   6   4  14    10.96    11.78     0.38 o
       918    1   6   4  15    19.74    21.22     0.39 o
       919    1   6   5   0   467.70   443.54     2.82 o
       920    1   6   5   1   112.84   109.27     0.90 o
       921    1   6   5   2    38.86    40.25     0.56 o
       922    1   6   5   3    83.37    87.09     0.99 o
       923    1   6   5   4    44.25    44.92     0.55 o
       924    1   6   5   5     0.68     1.12     0.25 o
       925    1   6   5   6   177.47   182.03     1.38 o
       926    1   6   5   7    12.22    12.08     0.46 o
       927    1   6   5   8    51.12    50.21     0.78 o
       928    1   6   5   9    21.73    21.11     0.37 o
       929    1   6   5  10    34.48    33.86     0.44 o
       930    1   6   5  11    36.03    35.92     0.49 o
       931    1   6   5  12    31.77    32.14     0.48 o
       932    1   6   5  13    12.11    12.32     0.31 o
       933    1   6   5  14    10.87    11.18     0.31 o
       934    1   6   6   0   118.42   120.54     1.16 o
       935    1   6   6   1    20.51    21.19     0.41 o
       936    1   6   6   2    50.80    51.64     0.58 o
       937    1   6   6   3   222.55   223.76     1.42 o
       938    1   6   6   4    11.10    12.64     0.38 o
       939    1   6   6   5    32.78    33.13     0.49 o
       940    1   6   6   6     0.09     0.16     0.23 <
       941    1   6   6   7    32.87    30.48     0.52 o
       942    1   6   6   8    20.54    19.72     0.44 o
       943    1   6   6   9    49.91    48.05     0.59 o
       944    1   6   6  10    23.02    22.41     0.41 o
       945    1   6   6  11    21.30    19.44     0.35 o
       946    1   6   6  12     9.58    10.05     0.31 o
       947    1   6   6  13     9.19     9.35     0.31 o
       948    1   6   7   0   171.33   167.19     1.72 o
       949    1   6   7   1    43.62    45.37     0.55 o
       950    1   6   7   2    13.86    13.42     0.33 o
       951    1   6   7   3    32.36    32.21     0.46 o
       952    1   6   7   4    17.27    16.75     0.37 o
       953    1   6   7   5     0.28     0.77     0.27 <
       954    1   6   7   6    73.51    74.60     0.79 o
       955    1   6   7   7     4.91     5.23     0.27 o
       956    1   6   7   8    22.05    20.94     0.42 o
       957    1   6   7   9     8.42     8.09     0.28 o
       958    1   6   7  10    14.96    14.25     0.31 o
       959    1   6   7  11    13.80    13.71     0.36 o
       960    1   6   8   0    40.60    35.89     0.85 o
       961    1   6   8   1     7.46     7.40     0.28 o
       962    1   6   8   2    17.40    16.73     0.37 o
       963    1   6   8   3    80.63    76.36     0.74 o
       964    1   6   8   4     3.78     3.23     0.26 o
       965    1   6   8   5    12.40    12.52     0.35 o
       966    1   6   8   6     0.04     0.24     0.23 <
       967    1   6   8   7    12.47    12.21     0.34 o
       968    1   6   8   8     6.82     7.38     0.27 o
       969    1   6   8   9    19.92    20.27     0.38 o
       970    1   6   9   0    55.45    54.98     0.95 o
       971    1   6   9   1    12.37    11.89     0.37 o
       972    1   6   9   2     4.94     5.04     0.26 o
       973    1   6   9   3     9.36     9.47     0.36 o
       974    1   6   9   4     5.94     5.46     0.31 o
       975    1   6   9   5     0.07     0.05     0.21 <
       976    1   6   9   6    24.78    26.11     0.45 o
       977    1   7   0   1  1139.06  1110.03     3.21 o
       978    3   7  -1  -1   182.72   190.29     1.08 o
       978    2   7   1  -1   182.72   190.29     1.08 o
       978    1   7   0   2   182.72   190.29     1.08 o
       979    1   7   0   3   195.69   179.38     1.26 o
       980    3   7  -2  -2    20.72    26.90     0.67 o
       980    2   7   2  -2    20.72    26.90     0.67 o
       980    1   7   0   4    20.72    26.90     0.67 o
       981    1   7   0   5    19.87    19.08     0.50 o
       982    3   7  -3  -3    25.77    25.71     0.49 o
       982    2   7   3  -3    25.77    25.71     0.49 o
       982    1   7   0   6    25.77    25.71     0.49 o
       983    1   7   0   7   750.84   729.37     6.45 o
       984    1   7   0   8    60.04    61.24     0.90 o
       985    1   7   0   9    31.75    33.20     0.65 o
       986    1   7   0  10    10.98    11.74     0.48 o
       987    1   7   0  11    66.54    68.95     1.16 o
       988    1   7   0  12     0.03     0.18     0.32 <
       989    1   7   0  13    14.97    17.36     0.63 o
       990    1   7   0  14     0.80     0.60     0.35 <
       991    1   7   0  15    12.82    12.99     0.47 o
       992    1   7   0  16     6.88     7.16     0.39 o
       993    3   7  -1   1    78.60    94.41     0.58 o
       993    2   7   0  -2    78.60    94.41     0.58 o
       993    1   7   1   1    78.60    94.41     0.58 o
       994    1   7   1   2   231.53   230.83     0.89 o
       995    2   7   1  -3    21.72    20.73     0.32 o
       995    1   7   1   3    21.72    20.73     0.32 o
       996    1   7   1   4  1378.18  1319.49     3.13 o
       997    3   7  -3  -1   144.99   146.87     0.81 o
       997    2   7   2  -4   144.99   146.87     0.81 o
       997    1   7   1   5   144.99   146.87     0.81 o
       998    1   7   1   6   185.19   192.24     1.01 o
       999    3   7  -4  -2     8.88     7.92     0.31 o
       999    2   7   3  -5     8.88     7.92     0.31 o
       999    1   7   1   7     8.88     7.92     0.31 o
      1000    1   7   1   8    19.01    18.86     0.37 o
      1001    1   7   1   9     6.08     6.37     0.26 o
      1002    1   7   1  10   166.93   167.67     1.31 o
      1003    1   7   1  11    10.69    10.53     0.33 o
      1004    1   7   1  12     2.55     3.22     0.26 o
      1005    1   7   1  13    12.51    12.27     0.41 o
      1006    1   7   1  14    74.05    76.78     0.90 o
      1007    1   7   1  15     0.40     0.46     0.20 <
      1008    1   7   1  16     0.77     0.72     0.19 o
      1009    1   7   2   1   832.12   784.95     2.10 o
      1010    3   7  -2   2   137.34   140.94     0.81 o
      1010    2   7   0  -4   137.34   140.94     0.81 o
      1010    1   7   2   2   137.34   140.94     0.81 o
      1011    1   7   2   3   149.83   146.62     0.84 o
      1012    3   7  -3   1    15.03    15.40     0.34 o
      1012    2   7   1  -5    15.03    15.40     0.34 o
      1012    1   7   2   4    15.03    15.40     0.34 o
      1013    1   7   2   5    14.20    14.65     0.27 o
      1014    2   7   2  -6    21.24    21.30     0.34 o
      1014    1   7   2   6    21.24    21.30     0.34 o
      1015    1   7   2   7   615.92   662.52     2.53 o
      1016    1   7   2   8    50.28    50.77     0.49 o
      1017    1   7   2   9    27.36    26.41     0.49 o
      1018    1   7   2  10     9.50     9.93     0.34 o
      1019    1   7   2  11    57.88    54.77     0.78 o
      1020    1   7   2  12     0.02     0.02     0.22 <
      1021    1   7   2  13    13.41    14.07     0.35 o
      1022    1   7   2  14     0.71     0.79     0.21 o
      1023    1   7   2  15    10.87    11.50     0.34 o
      1024    1   7   2  16     5.93     7.93     0.65 o
      1025    3   7  -2   4    43.90    44.77     0.44 o
      1025    2   7  -1  -5    43.90    44.77     0.44 o
      1025    1   7   3   1    43.90    44.77     0.44 o
      1026    1   7   3   2   126.95   124.92     0.72 o
      1027    3   7  -3   3    14.16    15.18     0.32 o
      1027    2   7   0  -6    14.16    15.18     0.32 o
      1027    1   7   3   3    14.16    15.18     0.32 o
      1028    1   7   3   4   845.16   819.46     3.36 o
      1029    3   7  -4   2    94.84    93.41     0.75 o
      1029    2   7   1  -7    94.84    93.41     0.75 o
      1029    1   7   3   5    94.84    93.41     0.75 o
      1030    1   7   3   6   127.44   126.10     0.90 o
      1031    1   7   3   7     4.43     4.08     0.24 o
      1032    1   7   3   8    12.86    12.63     0.29 o
      1033    1   7   3   9     4.34     4.70     0.25 o
      1034    1   7   3  10   124.54   129.96     1.15 o
      1035    1   7   3  11     7.95     7.54     0.33 o
      1036    1   7   3  12     1.82     2.03     0.23 o
      1037    1   7   3  13     9.61    10.21     0.30 o
      1038    1   7   3  14    55.84    57.61     0.74 o
      1039    1   7   3  15     0.29     0.20     0.19 <
      1040    1   7   4   1   388.89   407.69     2.30 o
      1041    3   7  -3   5    68.26    69.46     0.70 o
      1041    2   7  -1  -7    68.26    69.46     0.70 o
      1041    1   7   4   2    68.26    69.46     0.70 o
      1042    1   7   4   3    79.75    82.63     0.80 o
      1043    1   7   4   4     5.56     6.39     0.30 o
      1044    1   7   4   5     5.92     5.67     0.31 o
      1045    1   7   4   6    12.65    11.28     0.32 o
      1046    1   7   4   7   367.34   358.89     1.91 o
      1047    1   7   4   8    31.12    29.80     0.41 o
      1048    1   7   4   9    17.74    17.30     0.35 o
      1049    1   7   4  10     6.34     6.40     0.26 o
      1050    1   7   4  11    38.69    38.56     0.51 o
      1051    1   7   4  12     0.01     0.03     0.18 <
      1052    1   7   4  13     9.66     9.73     0.28 o
      1053    1   7   4  14     0.50     0.51     0.20 <
      1054    1   7   5   1    17.01    17.29     0.37 o
      1055    1   7   5   2    50.18    49.81     0.62 o
      1056    1   7   5   3     6.92     7.29     0.32 o
      1057    1   7   5   4   398.38   413.29     2.48 o
      1058    1   7   5   5    47.27    51.03     0.65 o
      1059    1   7   5   6    67.56    69.90     0.66 o
      1060    1   7   5   7     2.17     2.15     0.24 o
      1061    1   7   5   8     7.22     6.47     0.28 o
      1062    1   7   5   9     2.30     2.29     0.23 o
      1063    1   7   5  10    71.70    72.26     0.65 o
      1064    1   7   5  11     4.54     4.51     0.27 o
      1065    1   7   5  12     0.92     1.11     0.21 o
      1066    1   7   5  13     5.54     5.42     0.23 o
      1067    1   7   6   1   156.83   154.84     1.22 o
      1068    1   7   6   2    28.26    29.07     0.50 o
      1069    1   7   6   3    35.50    36.06     0.53 o
      1070    1   7   6   4     2.09     2.01     0.24 o
      1071    1   7   6   5     2.51     2.33     0.28 o
      1072    1   7   6   6     5.97     6.68     0.35 o
      1073    1   7   6   7   174.90   168.29     1.48 o
      1074    1   7   6   8    15.09    14.59     0.36 o
      1075    1   7   6   9     8.48     8.46     0.29 o
      1076    1   7   6  10     3.32     3.27     0.24 o
      1077    1   7   6  11    19.98    20.19     0.36 o
      1078    1   7   6  12     0.00    -0.02     0.24 <
      1079    1   7   7   1     6.48     6.57     0.33 o
      1080    1   7   7   2    19.67    18.91     0.40 o
      1081    1   7   7   3     2.82     2.65     0.23 o
      1082    1   7   7   4   161.33   161.22     1.24 o
      1083    1   7   7   5    19.56    18.81     0.39 o
      1084    1   7   7   6    27.27    26.63     0.46 o
      1085    1   7   7   7     1.03     1.10     0.27 o
      1086    1   7   7   8     3.93     4.15     0.25 o
      1087    1   7   7   9     0.90     0.99     0.20 o
      1088    1   7   7  10    31.26    30.72     0.41 o
      1089    1   7   7  11     1.97     2.11     0.43 o
      1090    1   7   8   1    57.10    56.58     0.64 o
      1091    1   7   8   2    10.20     9.71     0.37 o
      1092    1   7   8   3    12.12    12.01     0.35 o
      1093    1   7   8   4     0.88     1.06     0.21 o
      1094    1   7   8   5     1.54     1.56     0.26 o
      1095    1   7   8   6     2.02     1.98     0.25 o
      1096    1   7   8   7    63.49    65.06     0.72 o
      1097    1   7   8   8     5.45     6.06     0.26 o
      1098    1   7   9   1     2.21     2.40     0.21 o
      1099    1   7   9   2     7.47     7.60     0.28 o
      1100    1   7   9   3     0.79     0.87     0.23 o
      1101    1   7   9   4    49.97    50.92     0.79 o
      1102    3   8   0   0     1.28     0.84     0.33 <
      1102    2   8   0   0     1.28     0.84     0.33 <
      1102    1   8   0   0     1.28     0.84     0.33 <
      1103    1   8   0   1   278.65   272.19     1.41 o
      1104    3   8  -1  -1   515.11   552.26     2.11 o
      1104    2   8   1  -1   515.11   552.26     2.11 o
      1104    1   8   0   2   515.11   552.26     2.11 o
      1105    1   8   0   3   250.23   241.15     1.71 o
      1106    3   8  -2  -2   177.42   183.10     1.66 o
      1106    2   8   2  -2   177.42   183.10     1.66 o
      1106    1   8   0   4   177.42   183.10     1.66 o
      1107    1   8   0   5    80.80    78.64     0.83 o
      1108    3   8  -3  -3   151.61   163.79     1.78 o
      1108    2   8   3  -3   151.61   163.79     1.78 o
      1108    1   8   0   6   151.61   163.79     1.78 o
      1109    1   8   0   7    25.06    25.49     0.59 o
      1110    1   8   0   8     1.37     2.22     0.37 o
      1111    1   8   0   9   156.21   160.59     1.70 o
      1112    1   8   0  10    20.24    21.51     0.59 o
      1113    1   8   0  11     1.84     1.37     0.34 o
      1114    1   8   0  12   114.64   116.17     1.36 o
      1115    1   8   0  13     1.51     1.47     0.32 o
      1116    1   8   0  14     0.59     0.59     0.31 <
      1117    1   8   0  15    22.05    23.34     0.96 o
      1118    1   8   1   0   230.95   233.48     1.34 o
      1119    3   8  -1   1   585.65   625.52     1.68 o
      1119    2   8   0  -2   585.65   625.52     1.68 o
      1119    1   8   1   1   585.65   625.52     1.68 o
      1120    1   8   1   2   222.72   209.54     0.89 o
      1121    3   8  -2   0    16.86    19.07     0.31 o
      1121    2   8   1  -3    16.86    19.07     0.31 o
      1121    1   8   1   3    16.86    19.07     0.31 o
      1122    1   8   1   4   120.49   117.56     0.79 o
      1123    3   8  -3  -1    84.92    89.59     0.70 o
      1123    2   8   2  -4    84.92    89.59     0.70 o
      1123    1   8   1   5    84.92    89.59     0.70 o
      1124    1   8   1   6   213.68   226.03     1.37 o
      1125    3   8  -4  -2     2.90     0.84     0.22 o
      1125    2   8   3  -5     2.90     0.84     0.22 o
      1125    1   8   1   7     2.90     0.84     0.22 o
      1126    1   8   1   8    11.62    11.72     0.33 o
      1127    1   8   1   9   207.84   228.28     2.04 o
      1128    1   8   1  10     2.99     2.70     0.26 o
      1129    1   8   1  11    10.72    11.28     0.35 o
      1130    1   8   1  12    72.55    73.92     0.78 o
      1131    1   8   1  13     6.95     7.80     0.28 o
      1132    1   8   1  14     1.68     1.87     0.25 o
      1133    1   8   1  15    21.73    24.38     0.44 o
      1134    3   8  -1   3     1.63     2.97     0.26 o
      1134    2   8  -1  -3     1.63     2.97     0.26 o
      1134    1   8   2   0     1.63     2.97     0.26 o
      1135    1   8   2   1   215.72   211.76     1.05 o
      1136    3   8  -2   2   397.18   406.17     1.46 o
      1136    2   8   0  -4   397.18   406.17     1.46 o
      1136    1   8   2   2   397.18   406.17     1.46 o
      1137    1   8   2   3   192.85   181.20     1.14 o
      1138    3   8  -3   1   139.29   147.91     0.92 o
      1138    2   8   1  -5   139.29   147.91     0.92 o
      1138    1   8   2   4   139.29   147.91     0.92 o
      1139    1   8   2   5    64.43    65.93     0.62 o
      1140    3   8  -4   0   125.91   128.56     0.86 o
      1140    2   8   2  -6   125.91   128.56     0.86 o
      1140    1   8   2   6   125.91   128.56     0.86 o
      1141    1   8   2   7    20.58    20.45     0.33 o
      1142    1   8   2   8     1.24     1.84     0.21 o
      1143    1   8   2   9   134.94   132.69     1.03 o
      1144    1   8   2  10    17.34    19.62     0.43 o
      1145    1   8   2  11     1.62     1.70     0.21 o
      1146    1   8   2  12    99.70   104.31     0.98 o
      1147    1   8   2  13     1.38     1.46     0.23 o
      1148    1   8   2  14     0.48     0.41     0.20 <
      1149    1   8   2  15    19.21    20.42     0.37 o
      1150    1   8   3   0   134.09   133.86     1.15 o
      1151    3   8  -2   4   359.88   335.38     1.59 o
      1151    2   8  -1  -5   359.88   335.38     1.59 o
      1151    1   8   3   1   359.88   335.38     1.59 o
      1152    1   8   3   2   139.53   136.39     0.87 o
      1153    3   8  -3   3    11.56    12.19     0.39 o
      1153    2   8   0  -6    11.56    12.19     0.39 o
      1153    1   8   3   3    11.56    12.19     0.39 o
      1154    1   8   3   4    78.34    78.39     0.73 o
      1155    3   8  -4   2    55.13    63.35     0.96 o
      1155    2   8   1  -7    55.13    63.35     0.96 o
      1155    1   8   3   5    55.13    63.35     0.96 o
      1156    1   8   3   6   147.66   147.03     0.92 o
      1157    1   8   3   7     0.09     1.29     0.25 o
      1158    1   8   3   8     8.02     8.08     0.26 o
      1159    1   8   3   9   154.21   167.25     1.24 o
      1160    1   8   3  10     2.28     2.60     0.26 o
      1161    1   8   3  11     7.85     8.36     0.33 o
      1162    1   8   3  12    55.64    54.00     0.63 o
      1163    1   8   3  13     4.95     4.89     0.23 o
      1164    1   8   3  14     1.37     1.29     0.18 o
      1165    3   8  -2   6     4.15     3.89     0.44 o
      1165    2   8  -2  -6     4.15     3.89     0.44 o
      1165    1   8   4   0     4.15     3.89     0.44 o
      1166    1   8   4   1   114.77   117.97     1.04 o
      1167    3   8  -3   5   211.65   213.45     1.82 o
      1167    2   8  -1  -7   211.65   213.45     1.82 o
      1167    1   8   4   2   211.65   213.45     1.82 o
      1168    1   8   4   3   100.35    99.93     1.14 o
      1169    1   8   4   4    76.07    81.97     0.96 o
      1170    1   8   4   5    36.24    34.09     0.58 o
      1171    1   8   4   6    74.21    75.21     0.66 o
      1172    1   8   4   7    12.33    11.37     0.29 o
      1173    1   8   4   8     0.83     1.23     0.21 o
      1174    1   8   4   9    88.94    85.17     0.84 o
      1175    1   8   4  10    10.77    11.71     0.29 o
      1176    1   8   4  11     1.16     1.05     0.23 o
      1177    1   8   4  12    65.09    67.33     0.89 o
      1178    1   8   4  13     1.05     1.15     0.20 o
      1179    1   8   4  14     0.25     0.30     0.18 <
      1180    1   8   5   0    58.18    61.31     0.97 o
      1181    1   8   5   1   172.36   176.74     1.22 o
      1182    1   8   5   2    67.29    67.56     0.74 o
      1183    1   8   5   3     4.06     7.96     0.33 o
      1184    1   8   5   4    39.26    39.30     0.54 o
      1185    1   8   5   5    27.13    27.88     0.42 o
      1186    1   8   5   6    79.50    80.84     0.77 o
      1187    1   8   5   7     0.07     1.02     0.23 o
      1188    1   8   5   8     4.42     4.52     0.25 o
      1189    1   8   5   9    86.84    85.90     0.72 o
      1190    1   8   5  10     1.45     1.19     0.19 o
      1191    1   8   5  11     3.96     4.02     0.24 o
      1192    1   8   5  12    32.27    32.82     0.59 o
      1193    1   8   5  13     2.40     2.57     0.26 o
      1194    1   8   6   0     0.87     1.04     0.31 o
      1195    1   8   6   1    51.02    47.40     0.60 o
      1196    1   8   6   2    93.98    96.78     0.92 o
      1197    1   8   6   3    44.46    44.22     0.56 o
      1198    1   8   6   4    34.92    32.53     0.52 o
      1199    1   8   6   5    16.88    16.56     0.38 o
      1200    1   8   6   6    35.62    36.73     0.52 o
      1201    1   8   6   7     6.12     6.15     0.27 o
      1202    1   8   6   8     0.32     0.78     0.23 o
      1203    1   8   6   9    45.22    43.43     0.59 o
      1204    1   8   6  10     4.56     4.77     0.24 o
      1205    1   8   6  11     0.72     0.75     0.20 o
      1206    1   8   7   0    23.82    22.77     0.54 o
      1207    1   8   7   1    69.03    65.38     0.89 o
      1208    1   8   7   2    27.67    26.11     0.46 o
      1209    1   8   7   3     1.91     2.35     0.27 o
      1210    1   8   7   4    16.52    15.74     0.37 o
      1211    1   8   7   5    11.38    11.09     0.34 o
      1212    1   8   7   6    35.01    34.03     0.51 o
      1213    1   8   7   7     0.07     0.07     0.21 <
      1214    1   8   7   8     2.12     2.16     0.24 o
      1215    1   8   7   9    36.08    37.44     0.54 o
      1216    1   8   7  10     0.79     0.80     0.26 o
      1217    1   8   8   0     0.19     0.23     0.31 <
      1218    1   8   8   1    18.62    17.76     0.37 o
      1219    1   8   8   2    33.01    33.77     0.50 o
      1220    1   8   8   3    17.53    15.82     0.48 o
      1221    1   8   8   4    12.51    13.12     0.38 o
      1222    1   8   8   5     6.46     6.52     0.31 o
      1223    1   8   8   6    13.41    15.07     0.42 o
      1224    1   8   8   7     2.49     3.07     0.30 o
      1225    1   8   9   0     8.66     9.13     0.56 o
      1226    1   8   9   1    20.22    21.20     0.46 o
      1227    1   8   9   2     8.69     8.49     0.35 o
      1228    1   9   0   1    52.95    48.86     0.63 o
      1229    3   9  -1  -1   137.27   164.18     1.57 o
      1229    2   9   1  -1   137.27   164.18     1.57 o
      1229    1   9   0   2   137.27   164.18     1.57 o
      1230    1   9   0   3    92.38    84.95     1.11 o
      1231    3   9  -2  -2   307.17   298.96     2.60 o
      1231    2   9   2  -2   307.17   298.96     2.60 o
      1231    1   9   0   4   307.17   298.96     2.60 o
      1232    1   9   0   5   402.36   392.83     3.41 o
      1233    3   9  -3  -3    13.83    14.06     0.43 o
      1233    2   9   3  -3    13.83    14.06     0.43 o
      1233    1   9   0   6    13.83    14.06     0.43 o
      1234    1   9   0   7     3.65     2.96     0.34 o
      1235    1   9   0   8    29.71    30.77     0.71 o
[truncated: 3,010,732 more chars]
