# Supplementary material for: Comparison of the temperature- and pressure-dependent behavior of the crystal structure of CrAs
Source: Acta Crystallogr B Struct Sci Cryst Eng Mater. 2021 Jul 23;77(Pt 4):594–604. doi: 10.1107/S2052520621005655 (PMC8337019; doi:10.1107/S2052520621005655)
Supplement: Supplementary file 2 [file b-77-00594-Synchrotron-275Ksup2.hkl]

#
# h,k,l, Fc-squared, Fo-squared, sigma(Fo-squared) and status flag
#
data_Synchrotron-275K
_shelx_title                             '   '
_shelx_refln_list_code                   4
_shelx_F_calc_maximum                    145.09
_exptl_crystal_F_000                     228
_reflns_d_resolution_high                0.3398

loop_
 _symmetry_equiv_pos_as_xyz
 'x, y, z'
 '-x+1/2, -y, z+1/2'
 '-x, y+1/2, -z'
 'x+1/2, -y+1/2, -z+1/2'
 '-x, -y, -z'
 'x+1/2, y, -z+1/2'
 'x, -y+1/2, z'
 '-x+1/2, y+1/2, z+1/2'

_cell_length_a                           5.64300(10)
_cell_length_b                           3.45200(10)
_cell_length_c                           6.20200(10)
_cell_angle_alpha                        90
_cell_angle_beta                         90
_cell_angle_gamma                        90

_shelx_F_squared_multiplier              1.000

loop_
 _twin_refln_datum_id
 _twin_refln_individual_id
 _twin_refln_index_h
 _twin_refln_index_k
 _twin_refln_index_l
 _twin_refln_F_squared_calc
 _twin_refln_F_squared_meas
 _twin_refln_F_squared_sigma
 _twin_refln_include_status
         1    3   2   0   0   158.26   167.03     1.47 o
         1    2   2   0   0   158.26   167.03     1.47 o
         1    1   2   0   0   158.26   167.03     1.47 o
         2    3   4   0   0  4855.94  4443.12    17.51 o
         2    2   4   0   0  4855.94  4443.12    17.51 o
         2    1   4   0   0  4855.94  4443.12    17.51 o
         3    3   6   0   0  1499.96  1425.62     5.58 o
         3    2   6   0   0  1499.96  1425.62     5.58 o
         3    1   6   0   0  1499.96  1425.62     5.58 o
         4    3   8   0   0    15.80    20.06     0.53 o
         4    2   8   0   0    15.80    20.06     0.53 o
         4    1   8   0   0    15.80    20.06     0.53 o
         5    3  10   0   0   851.66   809.06     5.40 o
         5    2  10   0   0   851.66   809.06     5.40 o
         5    1  10   0   0   851.66   809.06     5.40 o
         6    3  12   0   0     2.30     2.11     0.55 o
         6    2  12   0   0     2.30     2.11     0.55 o
         6    1  12   0   0     2.30     2.11     0.55 o
         7    3  14   0   0    74.94    77.75     1.28 o
         7    2  14   0   0    74.94    77.75     1.28 o
         7    1  14   0   0    74.94    77.75     1.28 o
         8    3  16   0   0    18.01    19.36     0.84 o
         8    2  16   0   0    18.01    19.36     0.84 o
         8    1  16   0   0    18.01    19.36     0.84 o
         9    1   2   1   0  3519.96  3560.03    10.45 o
        10    1   4   1   0  3115.64  3058.64     9.48 o
        11    1   6   1   0  2290.03  2130.41     6.61 o
        12    1   8   1   0   130.65   130.17     0.99 o
        13    1  10   1   0    39.98    38.91     0.62 o
        14    1  12   1   0    97.16   104.61     1.17 o
        15    1  14   1   0    10.62    10.38     0.38 o
        16    1  16   1   0    49.85    55.61     0.82 o
        17    1   0   2   0 18848.50 21050.30   102.45 o
        18    1   2   2   0   199.28   181.11     1.38 o
        19    1   4   2   0  2697.75  2688.05     8.35 o
        20    1   6   2   0   991.20   976.18     3.79 o
        21    1   8   2   0    10.55     9.66     0.29 o
        22    1  10   2   0   680.48   689.36     3.30 o
        23    1  12   2   0     2.20     2.03     0.25 o
        24    1  14   2   0    62.08    64.68     0.96 o
        25    1  16   2   0    14.64    16.85     0.55 o
        26    1   2   3   0  1131.81  1174.72     5.34 o
        27    1   4   3   0  1272.14  1246.46     4.71 o
        28    1   6   3   0  1088.69  1055.54     3.35 o
        29    1   8   3   0    72.31    73.38     0.83 o
        30    1  10   3   0    26.23    25.56     0.54 o
        31    1  12   3   0    66.96    61.31     0.87 o
        32    1  14   3   0     8.48     9.46     0.47 o
        33    1   0   4   0  3970.37  4012.42    21.79 o
        34    1   2   4   0    95.04    94.11     1.12 o
        35    1   4   4   0   780.42   750.19     3.57 o
        36    1   6   4   0   383.42   381.35     2.36 o
        37    1   8   4   0     4.04     4.14     0.36 o
        38    1  10   4   0   370.92   365.90     3.25 o
        39    1  12   4   0     2.13     2.05     0.28 o
        40    1  14   4   0    35.25    38.60     0.82 o
        41    1   2   5   0   250.53   248.70     2.05 o
        42    1   4   5   0   331.94   328.93     2.39 o
        43    1   6   5   0   361.41   400.38     3.10 o
        44    1   8   5   0    29.64    31.31     0.67 o
        45    1  10   5   0    12.06    11.19     0.37 o
        46    1  12   5   0    32.80    29.56     0.56 o
        47    1  14   5   0     5.41     5.64     0.38 o
        48    1   0   6   0   851.39   847.28     9.68 o
        49    1   2   6   0    17.95    19.82     0.53 o
        50    1   4   6   0   211.48   207.82     1.97 o
        51    1   6   6   0   123.50   136.28     1.35 o
        52    1   8   6   0     2.18     2.29     0.31 o
        53    1  10   6   0   150.73   130.25     1.73 o
        54    1  12   6   0     2.00     2.03     0.24 o
        55    1   2   7   0    60.72    55.53     0.91 o
        56    1   4   7   0    90.66    89.95     1.09 o
        57    1   6   7   0   113.38   120.35     1.38 o
        58    1   8   7   0    11.72    12.18     0.47 o
        59    1  10   7   0     3.90     4.12     0.30 o
        60    1  12   7   0    11.37    12.66     0.69 o
        61    1   0   8   0   211.12   282.94     3.66 o
        62    1   2   8   0     6.21     6.19     0.29 o
        63    1   4   8   0    54.53    56.53     0.81 o
        64    1   6   8   0    32.74    31.53     0.63 o
        65    1   8   8   0     1.82     1.97     0.26 o
        66    1  10   8   0    44.86    44.34     0.67 o
        67    1   2   9   0    16.11    16.04     0.43 o
        68    1   4   9   0    26.28    26.94     0.67 o
        69    1   6   9   0    31.41    30.06     0.69 o
        70    1   0  10   0    45.89    46.08     0.85 o
        71    1   2  10   0     3.01     3.12     0.32 o
        72    1   1   0   1    33.27    38.08     1.62 o
        73    1   2   0   1   442.27   431.17     1.59 o
        74    1   3   0   1  5936.53  5450.63    18.68 o
        75    1   4   0   1  1374.57  1293.56     4.21 o
        76    1   5   0   1  1554.94  1455.60     4.33 o
        77    1   6   0   1   182.91   169.77     1.13 o
        78    1   7   0   1  1058.00  1041.78     3.05 o
        79    1   8   0   1   185.84   182.99     1.11 o
        80    1   9   0   1     8.04     7.47     0.26 o
        81    1  10   0   1    16.56    14.04     0.39 o
        82    1  11   0   1     0.10     0.21     0.24 <
        83    1  12   0   1     2.58     2.55     0.35 o
        84    1  13   0   1    66.33    68.60     1.19 o
        85    1  14   0   1    40.99    44.47     1.03 o
        86    1  15   0   1    15.44    16.93     0.60 o
        87    1  16   0   1     0.10     0.26     0.21 <
        88    1   0   1   1   491.28   448.31     2.01 o
        89    1   1   1   1  7411.96  7783.55    18.13 o
        90    1   2   1   1  8785.54  8944.87    16.84 o
        91    1   3   1   1  1958.46  1901.56     4.54 o
        92    1   4   1   1   786.28   769.66     1.95 o
        93    1   5   1   1     0.00     0.38     0.17 <
        94    1   6   1   1   361.76   349.40     1.34 o
        95    1   7   1   1   202.45   199.38     0.86 o
        96    1   8   1   1   621.54   602.12     1.62 o
        97    1   9   1   1   349.56   345.22     1.26 o
        98    1  10   1   1    11.48    10.47     0.25 o
        99    1  11   1   1   104.80   104.53     0.89 o
       100    1  12   1   1   146.06   147.73     1.03 o
       101    1  13   1   1    41.84    43.34     0.65 o
       102    1  14   1   1    13.57    13.88     0.34 o
       103    1  15   1   1     0.08     0.12     0.16 <
       104    1  16   1   1     7.67     9.10     0.27 o
       105    1   1   2   1    31.03    27.63     0.36 o
       106    1   2   2   1   241.19   241.59     0.98 o
       107    1   3   2   1  3255.38  3190.78     6.30 o
       108    1   4   2   1   818.07   787.03     1.97 o
       109    1   5   2   1  1012.77   996.56     2.60 o
       110    1   6   2   1   124.02   121.51     0.67 o
       111    1   7   2   1   747.15   746.23     2.10 o
       112    1   8   2   1   138.50   137.44     0.89 o
       113    1   9   2   1     6.05     6.21     0.21 o
       114    1  10   2   1    13.31    12.81     0.28 o
       115    1  11   2   1     0.08     0.12     0.16 <
       116    1  12   2   1     2.05     2.29     0.19 o
       117    1  13   2   1    55.61    59.51     0.60 o
       118    1  14   2   1    34.15    34.79     0.57 o
       119    1  15   2   1    13.42    14.64     0.38 o
       120    1  16   2   1     0.06     0.16     0.19 <
       121    1   0   3   1    31.65    34.37     0.76 o
       122    1   1   3   1  2283.45  2251.85     5.71 o
       123    1   2   3   1  2445.65  2539.12     6.26 o
       124    1   3   3   1   720.46   724.64     2.37 o
       125    1   4   3   1   257.96   253.89     1.12 o
       126    1   5   3   1     0.00     0.27     0.16 <
       127    1   6   3   1   174.32   175.12     0.91 o
       128    1   7   3   1   104.67    98.57     0.61 o
       129    1   8   3   1   362.72   348.66     1.85 o
       130    1   9   3   1   214.53   225.80     1.28 o
       131    1  10   3   1     7.52     7.51     0.27 o
       132    1  11   3   1    72.01    70.87     0.57 o
       133    1  12   3   1    99.68    97.28     0.84 o
       134    1  13   3   1    29.89    29.56     0.45 o
       135    1  14   3   1     8.58     8.65     0.29 o
       136    1  15   3   1     0.04     0.03     0.20 <
       137    1   1   4   1    14.01    13.38     0.33 o
       138    1   2   4   1    65.77    67.89     0.57 o
       139    1   3   4   1   880.99   924.09     2.89 o
       140    1   4   4   1   247.04   242.28     1.03 o
       141    1   5   4   1   340.69   337.09     1.27 o
       142    1   6   4   1    45.80    45.76     0.44 o
       143    1   7   4   1   318.08   304.99     1.80 o
       144    1   8   4   1    66.07    66.96     0.67 o
       145    1   9   4   1     3.11     2.50     0.25 o
       146    1  10   4   1     7.10     7.35     0.25 o
       147    1  11   4   1     0.03     0.27     0.16 <
       148    1  12   4   1     0.96     1.09     0.18 o
       149    1  13   4   1    33.24    32.04     0.45 o
       150    1  14   4   1    19.76    20.45     0.47 o
       151    1  15   4   1     8.79     9.70     0.41 o
       152    1   0   5   1     4.42     4.44     0.37 o
       153    1   1   5   1   490.22   502.28     2.09 o
       154    1   2   5   1   541.57   531.90     2.21 o
       155    1   3   5   1   174.27   178.51     0.99 o
       156    1   4   5   1    73.50    70.92     0.55 o
       157    1   5   5   1     0.00     0.16     0.17 <
       158    1   6   5   1    63.28    67.30     0.70 o
       159    1   7   5   1    38.44    41.17     0.44 o
       160    1   8   5   1   150.93   157.61     1.09 o
       161    1   9   5   1    96.84    96.84     0.86 o
       162    1  10   5   1     2.74     2.95     0.21 o
       163    1  11   5   1    37.47    35.77     0.50 o
       164    1  12   5   1    47.31    43.89     0.46 o
       165    1  13   5   1    15.52    15.87     0.33 o
       166    1  14   5   1     3.31     3.71     0.28 o
       167    1   1   6   1     2.65     2.78     0.29 o
       168    1   2   6   1    14.59    16.05     0.39 o
       169    1   3   6   1   214.34   234.98     1.49 o
       170    1   4   6   1    65.39    66.75     0.64 o
       171    1   5   6   1    96.78   102.45     0.77 o
       172    1   6   6   1    14.53    15.20     0.33 o
       173    1   7   6   1   111.56   115.46     1.13 o
       174    1   8   6   1    24.79    26.28     0.49 o
       175    1   9   6   1     1.58     1.41     0.18 o
       176    1  10   6   1     2.52     2.82     0.20 o
       177    1  11   6   1     0.01     0.16     0.17 <
       178    1  12   6   1     0.21     0.20     0.16 <
       179    1  13   6   1    14.29    15.19     0.35 o
       180    1   0   7   1     1.44     1.40     0.27 o
       181    1   1   7   1   115.58   124.23     1.09 o
       182    1   2   7   1   134.59   140.55     1.03 o
       183    1   3   7   1    44.88    45.25     0.59 o
       184    1   4   7   1    19.84    18.56     0.34 o
       185    1   5   7   1     0.00     0.03     0.18 <
       186    1   6   7   1    18.04    18.23     0.36 o
       187    1   7   7   1    13.32     9.06     0.42 o
       188    1   8   7   1    48.66    49.52     0.73 o
       189    1   9   7   1    35.96    34.57     0.48 o
       190    1  10   7   1     0.35     0.36     0.15 <
       191    1  11   7   1    15.32    14.23     0.40 o
       192    1  12   7   1    15.42    15.96     0.55 o
       193    1   1   8   1     0.85     0.98     0.18 o
       194    1   2   8   1     3.99     3.79     0.21 o
       195    1   3   8   1    57.38    55.14     0.57 o
       196    1   4   8   1    18.24    14.76     0.37 o
       197    1   5   8   1    30.51    30.80     0.50 o
       198    1   6   8   1     5.05     4.54     0.24 o
       199    1   7   8   1    34.37    34.41     0.49 o
       200    1   8   8   1     7.38     6.07     0.25 o
       201    1   9   8   1     0.79     0.85     0.18 o
       202    1  10   8   1     0.55     0.80     0.22 o
       203    1   0   9   1     0.07     0.09     0.19 <
       204    1   1   9   1    31.15    31.01     0.42 o
       205    1   2   9   1    30.90    29.53     0.40 o
       206    1   3   9   1    12.24    12.58     0.33 o
       207    1   4   9   1     3.47     3.25     0.23 o
       208    1   5   9   1     0.00     0.06     0.19 <
       209    1   6   9   1     3.24     3.38     0.23 o
       210    1   7   9   1     4.06     4.80     0.24 o
       211    1   1  10   1     0.37     0.29     0.15 <
       212    1   2  10   1     1.08     1.07     0.22 o
       213    1   0   0   2     1.56     2.20     0.41 o
       214    1   1   0   2  6775.05  6910.52    24.33 o
       215    1   2   0   2  8897.84  8972.42    21.38 o
       216    1   3   0   2  1285.42  1142.63     3.59 o
       217    1   4   0   2   419.62   421.78     1.77 o
       218    1   5   0   2    34.39    32.62     0.45 o
       219    1   6   0   2   194.04   180.80     1.07 o
       220    1   7   0   2   322.07   310.90     1.40 o
       221    1   8   0   2   639.36   615.47     2.72 o
       222    1   9   0   2   160.21   152.87     1.39 o
       223    1  10   0   2     0.29     0.50     0.24 <
       224    1  11   0   2   180.63   161.56     1.37 o
       225    1  12   0   2   143.48   143.26     1.24 o
       226    1  13   0   2     7.45     6.17     0.37 o
       227    1  14   0   2     7.64     8.46     0.43 o
       228    1  15   0   2     5.59     6.22     0.37 o
       229    1  16   0   2     4.42     4.86     0.30 o
       230    1   1   1   2  3591.80  3720.73     8.73 o
       231    1   2   1   2   587.92   569.53     1.65 o
       232    1   3   1   2   407.31   400.58     1.38 o
       233    1   4   1   2  1485.91  1442.33     3.43 o
       234    1   5   1   2  3432.83  3225.68     6.66 o
       235    1   6   1   2   304.12   302.76     1.06 o
       236    1   7   1   2   115.12   115.46     0.61 o
       237    1   8   1   2   183.82   173.95     0.75 o
       238    1   9   1   2   201.57   190.24     0.89 o
       239    1  10   1   2    11.10    10.68     0.27 o
       240    1  11   1   2    61.26    59.32     0.55 o
       241    1  12   1   2     0.07     0.32     0.18 <
       242    1  13   1   2     2.22     2.69     0.22 o
       243    1  14   1   2    42.20    43.56     0.56 o
       244    1  15   1   2    50.10    52.46     0.53 o
       245    1  16   1   2     0.39     0.54     0.19 <
       246    1   0   2   2    22.12    24.02     0.50 o
       247    1   1   2   2  3433.65  3361.87     7.33 o
       248    1   2   2   2  4388.62  4490.62     8.79 o
       249    1   3   2   2   766.31   750.69     2.08 o
       250    1   4   2   2   217.69   218.93     0.88 o
       251    1   5   2   2    21.73    22.91     0.34 o
       252    1   6   2   2   130.27   137.13     0.70 o
       253    1   7   2   2   230.07   231.00     1.16 o
       254    1   8   2   2   480.95   481.59     1.65 o
       255    1   9   2   2   123.36   120.78     0.70 o
       256    1  10   2   2     0.26     0.34     0.14 <
       257    1  11   2   2   148.60   149.36     0.96 o
       258    1  12   2   2   118.61   117.82     0.89 o
       259    1  13   2   2     6.54     6.58     0.23 o
       260    1  14   2   2     6.02     6.42     0.24 o
       261    1  15   2   2     4.62     5.15     0.23 o
       262    1  16   2   2     3.51     3.62     0.25 o
       263    1   1   3   2   986.86  1018.61     2.76 o
       264    1   2   3   2   218.24   218.28     0.94 o
       265    1   3   3   2   202.13   210.20     0.98 o
       266    1   4   3   2   603.97   605.90     1.96 o
       267    1   5   3   2  1521.43  1456.21     3.41 o
       268    1   6   3   2   147.64   146.04     0.72 o
       269    1   7   3   2    58.63    58.89     0.49 o
       270    1   8   3   2   106.88   108.45     0.91 o
       271    1   9   3   2   126.40   127.03     0.82 o
       272    1  10   3   2     7.22     6.87     0.28 o
       273    1  11   3   2    40.99    42.00     0.44 o
       274    1  12   3   2     0.04     0.07     0.17 <
       275    1  13   3   2     1.94     1.76     0.20 o
       276    1  14   3   2    29.57    31.96     0.46 o
       277    1  15   3   2    35.22    35.82     0.55 o
       278    1   0   4   2    21.13    22.12     0.48 o
       279    1   1   4   2   880.34   864.48     2.66 o
       280    1   2   4   2  1076.93  1050.95     2.86 o
       281    1   3   4   2   222.83   221.70     1.10 o
       282    1   4   4   2    64.67    62.81     0.50 o
       283    1   5   4   2     7.80     8.00     0.21 o
       284    1   6   4   2    54.82    52.05     0.60 o
       285    1   7   4   2   100.36    99.81     0.79 o
       286    1   8   4   2   233.25   235.34     1.29 o
       287    1   9   4   2    63.75    60.92     0.70 o
       288    1  10   4   2     0.22     0.24     0.16 <
       289    1  11   4   2    86.49    85.69     0.85 o
       290    1  12   4   2    68.12    67.41     0.79 o
       291    1  13   4   2     4.53     4.22     0.22 o
       292    1  14   4   2     2.88     2.97     0.21 o
       293    1  15   4   2     2.58     2.78     0.42 o
       294    1   1   5   2   216.42   217.82     1.29 o
       295    1   2   5   2    50.93    52.66     0.65 o
       296    1   3   5   2    49.40    50.43     0.50 o
       297    1   4   5   2   165.60   165.56     0.97 o
       298    1   5   5   2   472.98   477.78     2.98 o
       299    1   6   5   2    49.23    47.66     0.57 o
       300    1   7   5   2    21.45    23.81     0.44 o
       301    1   8   5   2    44.89    45.20     0.57 o
       302    1   9   5   2    56.63    56.23     0.59 o
       303    1  10   5   2     3.15     2.95     0.21 o
       304    1  11   5   2    19.00    18.06     0.33 o
       305    1  12   5   2     0.04     0.08     0.15 <
       306    1  13   5   2     1.51     1.52     0.19 o
       307    1  14   5   2    14.51    14.94     0.34 o
       308    1   0   6   2     3.51     3.77     0.39 o
       309    1   1   6   2   196.90   210.54     1.36 o
       310    1   2   6   2   259.46   281.97     1.99 o
       311    1   3   6   2    54.70    59.15     0.58 o
       312    1   4   6   2    19.62    21.29     0.34 o
       313    1   5   6   2     2.43     2.27     0.21 o
       314    1   6   6   2    18.36    18.12     0.38 o
       315    1   7   6   2    35.85    38.98     0.54 o
       316    1   8   6   2    86.92    82.43     0.99 o
       317    1   9   6   2    27.39    26.71     0.43 o
       318    1  10   6   2     0.32     0.29     0.18 <
       319    1  11   6   2    37.70    35.48     0.45 o
       320    1  12   6   2    27.48    24.41     0.49 o
       321    1  13   6   2     2.48     2.23     0.19 o
       322    1   1   7   2    53.53    47.25     0.56 o
       323    1   2   7   2    12.74    13.73     0.31 o
       324    1   3   7   2    13.09    12.34     0.31 o
       325    1   4   7   2    46.24    47.94     0.59 o
       326    1   5   7   2   140.21   143.61     1.05 o
       327    1   6   7   2    16.41    13.83     0.35 o
       328    1   7   7   2     8.75     9.00     0.30 o
       329    1   8   7   2    15.47    15.28     0.33 o
       330    1   9   7   2    19.10    19.75     0.37 o
       331    1  10   7   2     0.88     0.91     0.18 o
       332    1  11   7   2     6.07     6.26     0.21 o
       333    1   0   8   2     1.47     1.38     0.31 o
       334    1   1   8   2    52.21    52.26     0.55 o
       335    1   2   8   2    65.90    65.98     0.60 o
       336    1   3   8   2    15.51    14.50     0.38 o
       337    1   4   8   2     4.25     4.38     0.25 o
       338    1   5   8   2     0.65     0.62     0.18 o
       339    1   6   8   2     4.06     3.94     0.23 o
       340    1   7   8   2    11.09    11.80     0.32 o
       341    1   8   8   2    24.73    25.48     0.44 o
       342    1   9   8   2     9.97    10.20     0.27 o
       343    1   1   9   2    12.33    11.95     0.27 o
       344    1   2   9   2     3.62     3.60     0.22 o
       345    1   3   9   2     4.89     4.56     0.24 o
       346    1   4   9   2    12.56    13.13     0.30 o
       347    1   5   9   2    36.46    38.57     0.76 o
       348    1   6   9   2     5.22     5.31     0.26 o
       349    1   7   9   2     3.55     3.76     0.25 o
       350    1   0  10   2     1.00     0.99     0.19 o
       351    1   1  10   2    13.03    11.99     0.31 o
       352    1   2  10   2    13.53    13.12     0.72 o
       353    1   1   0   3  2701.55  2577.72     7.96 o
       354    1   2   0   3  2366.44  2208.18     6.43 o
       355    1   3   0   3   793.05   720.47     2.62 o
       356    1   4   0   3  2660.55  2504.06     6.93 o
       357    1   5   0   3   903.98   870.44     3.39 o
       358    1   6   0   3  1685.52  1562.01     5.42 o
       359    1   7   0   3   146.86   147.14     1.15 o
       360    1   8   0   3   156.82   151.35     1.10 o
       361    1   9   0   3   129.43   130.39     1.36 o
       362    1  10   0   3    17.39    17.52     0.42 o
       363    1  11   0   3    68.11    62.09     0.73 o
       364    1  12   0   3    59.88    53.61     0.73 o
       365    1  13   0   3    17.63    17.82     0.49 o
       366    1  14   0   3    19.11    19.57     0.59 o
       367    1  15   0   3    16.88    17.48     0.52 o
       368    1  16   0   3    33.72    35.50     0.83 o
       369    1   0   1   3 13630.00 14806.20    44.88 o
       370    1   1   1   3   148.21   146.35     0.74 o
       371    1   2   1   3  1051.81  1038.23     2.50 o
       372    1   3   1   3     1.31     1.50     0.23 o
       373    1   4   1   3  1527.81  1476.96     3.33 o
       374    1   5   1   3    18.12    18.43     0.33 o
       375    1   6   1   3   519.71   526.03     1.73 o
       376    1   7   1   3    46.08    45.29     0.44 o
       377    1   8   1   3    81.64    79.16     0.54 o
       378    1   9   1   3     1.96     1.95     0.24 o
       379    1  10   1   3   473.13   491.31     2.53 o
       380    1  11   1   3    26.01    23.96     0.41 o
       381    1  12   1   3    18.70    18.49     0.34 o
       382    1  13   1   3     5.39     5.18     0.23 o
       383    1  14   1   3    34.66    35.92     0.52 o
       384    1  15   1   3     4.63     5.18     0.25 o
       385    1  16   1   3     6.72     6.98     0.38 o
       386    1   1   2   3  1263.47  1251.28     3.40 o
       387    1   2   2   3  1364.47  1419.90     3.46 o
       388    1   3   2   3   408.53   406.01     1.57 o
       389    1   4   2   3  1697.68  1628.84     4.17 o
       390    1   5   2   3   580.61   592.78     1.86 o
       391    1   6   2   3  1161.01  1177.55     3.57 o
       392    1   7   2   3   108.77   108.22     0.82 o
       393    1   8   2   3   117.69   122.07     0.78 o
       394    1   9   2   3   102.38   102.08     0.84 o
       395    1  10   2   3    14.06    14.72     0.30 o
       396    1  11   2   3    55.53    59.07     0.64 o
       397    1  12   2   3    49.86    50.29     0.64 o
       398    1  13   2   3    14.26    13.74     0.31 o
       399    1  14   2   3    16.65    16.36     0.39 o
       400    1  15   2   3    13.79    14.61     0.38 o
       401    1   0   3   3  4521.10  4729.03    22.61 o
       402    1   1   3   3    51.34    51.34     0.45 o
       403    1   2   3   3   478.01   495.23     1.79 o
       404    1   3   3   3     0.75     0.83     0.18 o
       405    1   4   3   3   632.42   621.75     1.63 o
       406    1   5   3   3     8.42     8.94     0.23 o
       407    1   6   3   3   265.18   276.56     1.29 o
       408    1   7   3   3    25.83    27.85     0.41 o
       409    1   8   3   3    46.00    46.34     0.61 o
       410    1   9   3   3     1.37     1.23     0.17 o
       411    1  10   3   3   313.74   309.79     1.35 o
       412    1  11   3   3    17.58    18.36     0.34 o
       413    1  12   3   3    14.35    14.22     0.32 o
       414    1  13   3   3     3.53     4.15     0.21 o
       415    1  14   3   3    24.12    23.04     0.45 o
       416    1  15   3   3     3.02     3.10     0.20 o
       417    1   1   4   3   297.36   289.59     1.10 o
       418    1   2   4   3   386.62   379.26     1.44 o
       419    1   3   4   3   115.29   111.00     0.66 o
       420    1   4   4   3   562.13   566.94     1.85 o
       421    1   5   4   3   215.46   212.86     1.03 o
       422    1   6   4   3   465.95   507.00     2.33 o
       423    1   7   4   3    51.94    55.61     0.71 o
       424    1   8   4   3    57.35    57.40     0.76 o
       425    1   9   4   3    53.91    56.23     0.62 o
       426    1  10   4   3     7.79     7.06     0.27 o
       427    1  11   4   3    30.49    28.53     0.40 o
       428    1  12   4   3    29.40    28.74     0.47 o
       429    1  13   4   3     7.45     7.05     0.26 o
       430    1  14   4   3    11.08    11.36     0.28 o
       431    1   0   5   3  1058.00  1078.04     5.87 o
       432    1   1   5   3    11.94    12.55     0.32 o
       433    1   2   5   3   116.67   123.13     1.10 o
       434    1   3   5   3     0.14     0.15     0.19 <
       435    1   4   5   3   188.83   188.24     1.45 o
       436    1   5   5   3     2.97     3.06     0.22 o
       437    1   6   5   3    97.18   101.47     0.81 o
       438    1   7   5   3    10.38    10.39     0.29 o
       439    1   8   5   3    20.00    18.59     0.45 o
       440    1   9   5   3     0.59     0.54     0.20 <
       441    1  10   5   3   151.27   156.16     1.23 o
       442    1  11   5   3     8.26     8.37     0.30 o
       443    1  12   5   3     9.03     8.81     0.26 o
       444    1  13   5   3     1.47     1.80     0.18 o
       445    1  14   5   3    11.62    10.72     0.32 o
       446    1   1   6   3    75.22    70.31     0.69 o
       447    1   2   6   3    94.97    98.55     0.81 o
       448    1   3   6   3    33.29    35.14     0.44 o
       449    1   4   6   3   158.31   174.58     1.29 o
       450    1   5   6   3    67.79    69.97     0.71 o
       451    1   6   6   3   156.98   166.43     1.18 o
       452    1   7   6   3    18.17    15.93     0.41 o
       453    1   8   6   3    23.54    23.41     0.41 o
       454    1   9   6   3    19.92    20.92     0.38 o
       455    1  10   6   3     3.11     2.98     0.19 o
       456    1  11   6   3    11.29    11.47     0.26 o
       457    1  12   6   3    12.54    15.50     0.32 o
       458    1  13   6   3     2.41     2.51     0.33 o
       459    1   0   7   3   267.42   274.76     2.95 o
       460    1   1   7   3     3.00     3.29     0.22 o
       461    1   2   7   3    30.51    32.10     0.45 o
       462    1   3   7   3     0.04     0.08     0.19 <
       463    1   4   7   3    53.90    57.00     0.67 o
       464    1   5   7   3     0.87     0.88     0.19 o
       465    1   6   7   3    30.07    30.45     0.41 o
       466    1   7   7   3     3.30     3.02     0.20 o
       467    1   8   7   3     8.96     9.00     0.30 o
       468    1   9   7   3     0.11     0.21     0.18 <
       469    1  10   7   3    55.03    56.99     0.59 o
       470    1  11   7   3     2.67     2.55     0.16 o
       471    1   1   8   3    18.16    18.07     0.37 o
       472    1   2   8   3    26.24    26.47     0.39 o
       473    1   3   8   3     7.72     7.40     0.28 o
       474    1   4   8   3    47.61    42.54     0.70 o
       475    1   5   8   3    17.56    14.75     0.36 o
       476    1   6   8   3    49.18    48.14     0.53 o
       477    1   7   8   3     4.14     4.13     0.23 o
       478    1   8   8   3     8.52     8.54     0.31 o
       479    1   9   8   3     4.90     4.93     0.21 o
       480    1   0   9   3    68.04    63.46     0.82 o
       481    1   1   9   3     0.79     0.74     0.16 o
       482    1   2   9   3    10.37     9.46     0.31 o
       483    1   3   9   3     0.02     0.08     0.16 <
       484    1   4   9   3    13.00    11.94     0.29 o
       485    1   5   9   3     0.17     0.11     0.19 <
       486    1   6   9   3     7.06     7.12     0.30 o
       487    1   0   0   4    99.75    88.43     1.65 o
       488    1   1   0   4  4281.69  4151.84    11.32 o
       489    1   2   0   4  1103.65  1108.62     4.03 o
       490    1   3   0   4  1543.90  1475.93     4.54 o
       491    1   4   0   4    12.07    12.26     0.33 o
       492    1   5   0   4    11.90    11.19     0.36 o
       493    1   6   0   4    17.79    17.61     0.43 o
       494    1   7   0   4    94.48    94.27     0.92 o
       495    1   8   0   4   106.33   107.22     1.11 o
       496    1   9   0   4   425.22   442.35     2.87 o
       497    1  10   0   4     2.58     2.45     0.26 o
       498    1  11   0   4    51.88    48.38     0.70 o
       499    1  12   0   4    29.83    28.57     0.49 o
       500    1  13   0   4    72.48    71.49     0.85 o
       501    1  14   0   4     0.19     0.21     0.27 <
       502    1  15   0   4     4.08     4.24     0.32 o
       503    1  16   0   4     0.73     0.86     0.22 o
       504    1   1   1   4   480.06   467.10     1.59 o
       505    1   2   1   4   121.80   123.76     0.72 o
       506    1   3   1   4  5816.10  5699.87    11.62 o
       507    1   4   1   4   295.46   296.15     1.13 o
       508    1   5   1   4   239.87   234.90     0.98 o
       509    1   6   1   4    86.85    84.61     0.55 o
       510    1   7   1   4  1422.78  1395.15     3.06 o
       511    1   8   1   4    44.65    46.76     0.47 o
       512    1   9   1   4    29.03    28.79     0.46 o
       513    1  10   1   4     0.45     0.45     0.21 <
       514    1  11   1   4    32.41    33.47     0.39 o
       515    1  12   1   4     0.04    -0.01     0.15 <
       516    1  13   1   4   131.05   135.33     0.92 o
       517    1  14   1   4     8.52     8.67     0.30 o
       518    1  15   1   4     1.93     2.00     0.21 o
       519    1  16   1   4     0.48     0.63     0.24 <
       520    1   0   2   4    75.15    79.96     1.02 o
       521    1   1   2   4  2570.33  2663.30     6.13 o
       522    1   2   2   4   643.42   681.93     1.93 o
       523    1   3   2   4   963.65   950.61     2.84 o
       524    1   4   2   4     6.84     6.72     0.23 o
       525    1   5   2   4     7.97     8.43     0.26 o
       526    1   6   2   4    12.79    13.22     0.30 o
       527    1   7   2   4    68.27    68.48     0.54 o
       528    1   8   2   4    82.23    85.33     0.75 o
       529    1   9   2   4   337.01   338.04     2.14 o
       530    1  10   2   4     2.13     2.09     0.17 o
       531    1  11   2   4    43.57    41.96     0.56 o
       532    1  12   2   4    24.90    23.89     0.39 o
       533    1  13   2   4    60.83    58.33     0.57 o
       534    1  14   2   4     0.14     0.22     0.15 <
       535    1  15   2   4     3.24     3.37     0.19 o
       536    1   1   3   4   131.33   135.30     0.72 o
       537    1   2   3   4    51.47    53.18     0.53 o
       538    1   3   3   4  2385.21  2397.93     5.49 o
       539    1   4   3   4   133.29   133.70     0.68 o
       540    1   5   3   4   114.66   123.80     0.80 o
       541    1   6   3   4    46.07    46.26     0.48 o
       542    1   7   3   4   814.02   808.37     2.92 o
       543    1   8   3   4    26.98    25.57     0.43 o
       544    1   9   3   4    18.90    17.79     0.32 o
       545    1  10   3   4     0.27     0.24     0.15 <
       546    1  11   3   4    21.26    20.82     0.34 o
       547    1  12   3   4     0.04     0.12     0.19 <
       548    1  13   3   4    91.10    93.71     0.80 o
       549    1  14   3   4     6.04     5.81     0.22 o
       550    1  15   3   4     1.82     2.06     0.21 o
       551    1   0   4   4    25.64    26.15     0.47 o
       552    1   1   4   4   762.92   793.96     2.23 o
       553    1   2   4   4   195.18   195.07     0.90 o
       554    1   3   4   4   313.76   321.54     1.19 o
       555    1   4   4   4     2.60     2.80     0.17 o
       556    1   5   4   4     3.35     3.48     0.22 o
       557    1   6   4   4     5.96     6.52     0.27 o
       558    1   7   4   4    30.46    31.64     0.46 o
       559    1   8   4   4    42.13    42.59     0.56 o
       560    1   9   4   4   182.39   179.56     1.41 o
       561    1  10   4   4     1.40     1.21     0.19 o
       562    1  11   4   4    27.48    28.52     0.40 o
       563    1  12   4   4    14.66    14.00     0.32 o
       564    1  13   4   4    36.12    35.65     0.45 o
       565    1  14   4   4     0.04     0.09     0.15 <
       566    1   1   5   4    36.67    40.53     0.55 o
       567    1   2   5   4    14.15    15.03     0.35 o
       568    1   3   5   4   697.13   709.51     2.93 o
       569    1   4   5   4    41.34    42.39     0.49 o
       570    1   5   5   4    34.92    36.38     0.46 o
       571    1   6   5   4    17.53    17.47     0.33 o
       572    1   7   5   4   334.73   345.52     1.86 o
       573    1   8   5   4    11.91    12.40     0.36 o
       574    1   9   5   4     7.64     7.27     0.24 o
       575    1  10   5   4     0.10     0.15     0.19 <
       576    1  11   5   4     8.88     9.02     0.29 o
       577    1  12   5   4     0.04     0.05     0.16 <
       578    1  13   5   4    44.16    47.12     0.54 o
       579    1   0   6   4     6.07     6.59     0.48 o
       580    1   1   6   4   193.30   218.18     1.68 o
       581    1   2   6   4    53.32    57.62     0.61 o
       582    1   3   6   4    88.05    89.80     0.71 o
       583    1   4   6   4     0.88     1.03     0.24 o
       584    1   5   6   4     1.12     1.32     0.19 o
       585    1   6   6   4     2.05     2.13     0.18 o
       586    1   7   6   4    11.90    11.99     0.32 o
       587    1   8   6   4    16.44    16.28     0.31 o
       588    1   9   6   4    76.06    78.71     0.84 o
       589    1  10   6   4     0.89     1.00     0.19 o
       590    1  11   6   4    14.03    13.40     0.28 o
       591    1  12   6   4     6.11     6.03     0.22 o
       592    1   1   7   4     9.84    11.05     0.31 o
       593    1   2   7   4     3.99     4.07     0.23 o
       594    1   3   7   4   197.85   208.44     1.48 o
       595    1   4   7   4    12.52    11.97     0.31 o
       596    1   5   7   4    13.20    13.62     0.35 o
       597    1   6   7   4     6.23     6.01     0.24 o
       598    1   7   7   4   111.87   107.68     0.95 o
       599    1   8   7   4     4.31     4.46     0.20 o
       600    1   9   7   4     1.57     1.49     0.16 o
       601    1  10   7   4     0.02     0.10     0.19 <
       602    1  11   7   4     2.16     2.06     0.18 o
       603    1   0   8   4     2.06     2.13     0.31 o
       604    1   1   8   4    54.91    53.01     0.59 o
       605    1   2   8   4    14.40    14.87     0.43 o
       606    1   3   8   4    25.51    24.13     0.44 o
       607    1   4   8   4     0.14     0.21     0.20 <
       608    1   5   8   4     0.25     0.22     0.21 <
       609    1   6   8   4     0.43     0.40     0.16 <
       610    1   7   8   4     4.52     4.19     0.23 o
       611    1   8   8   4     4.83     5.01     0.25 o
       612    1   9   8   4    24.21    24.71     0.42 o
       613    1   1   9   4     1.36     1.34     0.18 o
       614    1   2   9   4     1.15     1.14     0.18 o
       615    1   3   9   4    48.92    44.40     0.60 o
       616    1   4   9   4     3.50     3.21     0.21 o
       617    1   5   9   4     5.96     5.89     0.25 o
       618    1   6   9   4     1.92     1.85     0.21 o
       619    1   1   0   5  2699.76  2606.19     7.22 o
       620    1   2   0   5   514.30   494.17     2.05 o
       621    1   3   0   5     2.38     2.17     0.24 o
       622    1   4   0   5   846.69   813.80     2.71 o
       623    1   5   0   5  2520.25  2456.93     8.11 o
       624    1   6   0   5   403.30   405.75     2.75 o
       625    1   7   0   5     0.57     0.48     0.23 <
       626    1   8   0   5    78.07    79.19     0.92 o
       627    1   9   0   5   280.99   307.10     3.13 o
       628    1  10   0   5     0.11     0.18     0.19 <
       629    1  11   0   5   101.77    98.61     1.32 o
       630    1  12   0   5    11.87    11.45     0.42 o
       631    1  13   0   5     3.23     2.66     0.25 o
       632    1  14   0   5    16.82    17.07     0.53 o
       633    1  15   0   5    54.52    57.38     1.12 o
       634    1   0   1   5  1627.65  1607.62     6.43 o
       635    1   1   1   5  1799.80  1771.57     4.31 o
       636    1   2   1   5   945.96   917.89     2.40 o
       637    1   3   1   5   344.34   357.20     1.43 o
       638    1   4   1   5    84.55    85.88     0.64 o
       639    1   5   1   5    35.84    34.92     0.37 o
       640    1   6   1   5    30.46    29.16     0.33 o
       641    1   7   1   5   192.76   190.46     0.81 o
       642    1   8   1   5   118.56   123.31     0.73 o
       643    1   9   1   5    44.58    44.58     0.52 o
       644    1  10   1   5    83.04    84.98     0.86 o
       645    1  11   1   5   143.36   137.64     1.06 o
       646    1  12   1   5    29.10    28.24     0.44 o
       647    1  13   1   5     0.47     0.48     0.15 o
       648    1  14   1   5     2.32     2.27     0.17 o
       649    1  15   1   5     9.66     9.69     0.29 o
       650    1   1   2   5  1587.23  1642.72     4.07 o
       651    1   2   2   5   328.90   341.02     1.43 o
       652    1   3   2   5     0.74     0.88     0.17 o
       653    1   4   2   5   566.79   556.46     1.92 o
       654    1   5   2   5  1761.19  1734.75     4.69 o
       655    1   6   2   5   291.86   281.41     1.31 o
       656    1   7   2   5     0.62     0.56     0.15 o
       657    1   8   2   5    60.26    63.29     0.54 o
       658    1   9   2   5   226.13   222.38     1.18 o
       659    1  10   2   5     0.10     0.15     0.15 <
       660    1  11   2   5    83.43    79.85     0.66 o
       661    1  12   2   5    10.06     9.75     0.25 o
       662    1  13   2   5     2.38     2.16     0.18 o
       663    1  14   2   5    14.38    14.20     0.30 o
       664    1  15   2   5    45.31    47.42     0.58 o
       665    1   0   3   5   684.36   684.26     3.17 o
       666    1   1   3   5   766.63   783.68     2.41 o
       667    1   2   3   5   411.70   411.58     1.44 o
       668    1   3   3   5   158.62   166.58     0.90 o
       669    1   4   3   5    40.31    38.96     0.47 o
       670    1   5   3   5    18.75    19.36     0.35 o
       671    1   6   3   5    16.38    15.84     0.30 o
       672    1   7   3   5   114.24   114.92     0.95 o
       673    1   8   3   5    73.70    73.12     1.09 o
       674    1   9   3   5    29.41    28.97     0.46 o
       675    1  10   3   5    56.79    60.12     0.53 o
       676    1  11   3   5   100.10   100.32     0.68 o
       677    1  12   3   5    21.04    20.70     0.35 o
       678    1  13   3   5     0.51     0.36     0.16 <
       679    1  14   3   5     1.72     1.73     0.17 o
       680    1  15   3   5     6.48     7.16     0.24 o
       681    1   1   4   5   508.96   506.46     2.12 o
       682    1   2   4   5   110.56   110.35     0.67 o
       683    1   3   4   5     0.57     0.61     0.15 o
       684    1   4   4   5   211.80   228.13     1.28 o
       685    1   5   4   5   743.10   811.62     3.34 o
       686    1   6   4   5   130.67   132.43     1.01 o
       687    1   7   4   5     0.54     0.51     0.18 <
       688    1   8   4   5    31.12    31.26     0.45 o
       689    1   9   4   5   123.67   125.73     1.00 o
       690    1  10   4   5     0.07     0.10     0.17 <
       691    1  11   4   5    46.37    47.68     0.63 o
       692    1  12   4   5     6.23     5.91     0.24 o
       693    1  13   4   5     0.86     1.02     0.17 o
       694    1  14   4   5     8.98     9.53     0.25 o
       695    1   0   5   5   190.31   200.84     2.06 o
       696    1   1   5   5   219.01   203.17     1.22 o
       697    1   2   5   5   120.43   118.53     1.10 o
       698    1   3   5   5    48.90    51.79     0.60 o
       699    1   4   5   5    13.28    13.96     0.35 o
       700    1   5   5   5     7.11     6.91     0.29 o
       701    1   6   5   5     6.33     6.51     0.24 o
       702    1   7   5   5    48.99    50.38     0.60 o
       703    1   8   5   5    33.94    35.79     0.42 o
       704    1   9   5   5    15.34    15.29     0.38 o
       705    1  10   5   5    29.12    28.84     0.47 o
       706    1  11   5   5    50.52    50.64     0.57 o
       707    1  12   5   5    11.27    10.68     0.29 o
       708    1  13   5   5     0.52     0.38     0.15 <
       709    1   1   6   5   147.86   162.77     1.13 o
       710    1   2   6   5    31.70    35.86     0.47 o
       711    1   3   6   5     0.41     0.52     0.20 <
       712    1   4   6   5    67.16    67.23     0.67 o
       713    1   5   6   5   255.31   270.56     1.87 o
       714    1   6   6   5    48.54    52.66     0.57 o
       715    1   7   6   5     0.19     0.29     0.17 <
       716    1   8   6   5    13.01    12.72     0.34 o
       717    1   9   6   5    48.35    46.74     0.49 o
       718    1  10   6   5     0.04     0.03     0.16 <
       719    1  11   6   5    17.39    17.65     0.33 o
       720    1  12   6   5     2.85     3.04     0.18 o
       721    1   0   7   5    54.07    54.40     0.90 o
       722    1   1   7   5    63.12    65.41     0.70 o
       723    1   2   7   5    35.36    36.73     0.52 o
       724    1   3   7   5    15.21    15.74     0.36 o
       725    1   4   7   5     4.25     3.98     0.25 o
       726    1   5   7   5     2.20     1.74     0.20 o
       727    1   6   7   5     2.23     2.36     0.20 o
       728    1   7   7   5    17.00    14.86     0.31 o
       729    1   8   7   5    12.90    13.35     0.33 o
       730    1   9   7   5     6.96     6.86     0.24 o
       731    1  10   7   5    11.58    11.64     0.35 o
       732    1  11   7   5    18.36    15.82     0.54 o
       733    1   1   8   5    38.09    37.21     0.47 o
       734    1   2   8   5     9.47     9.39     0.30 o
       735    1   3   8   5     0.17     0.20     0.18 <
       736    1   4   8   5    20.99    22.58     0.41 o
       737    1   5   8   5    73.28    69.94     0.73 o
       738    1   6   8   5    16.01    14.63     0.34 o
       739    1   7   8   5     0.34     0.35     0.19 <
       740    1   8   8   5     4.45     4.17     0.27 o
       741    1   9   8   5    13.03    13.45     0.63 o
       742    1   0   9   5    15.35    15.31     0.51 o
       743    1   1   9   5    17.70    16.80     0.33 o
       744    1   2   9   5    10.04    10.06     0.26 o
       745    1   3   9   5     4.65     4.71     0.24 o
       746    1   4   9   5     1.25     1.08     0.19 o
       747    1   5   9   5     0.49     0.69     0.18 o
       748    1   6   9   5     0.66     0.53     0.32 <
       749    1   0   0   6  1672.10  1703.54     8.00 o
       750    1   1   0   6   199.42   200.44     1.36 o
       751    1   2   0   6  2134.75  2066.71     8.39 o
       752    1   3   0   6    12.37    11.65     0.32 o
       753    1   4   0   6    33.75    33.25     0.42 o
       754    1   5   0   6    13.42    12.61     0.37 o
       755    1   6   0   6     2.47     2.65     0.28 o
       756    1   7   0   6    61.85    65.11     0.70 o
       757    1   8   0   6   301.97   297.84     2.37 o
       758    1   9   0   6     0.05     0.17     0.21 <
       759    1  10   0   6    89.65    87.01     1.02 o
       760    1  11   0   6    39.18    36.81     0.60 o
       761    1  12   0   6    86.86    81.38     1.01 o
       762    1  13   0   6     3.91     3.52     0.25 o
       763    1  14   0   6     1.34     1.42     0.25 o
       764    1  15   0   6     4.64     4.76     0.33 o
       765    1   1   1   6   995.76   997.20     2.59 o
       766    1   2   1   6   597.90   592.71     1.72 o
       767    1   3   1   6   208.75   212.13     0.83 o
       768    1   4   1   6  1117.12  1134.67     2.90 o
       769    1   5   1   6   695.53   693.07     1.78 o
       770    1   6   1   6   533.14   549.13     1.74 o
       771    1   7   1   6    82.24    81.99     0.66 o
       772    1   8   1   6   152.00   158.94     1.01 o
       773    1   9   1   6   124.89   127.82     0.86 o
       774    1  10   1   6     0.01     0.02     0.15 <
       775    1  11   1   6    71.04    72.24     0.64 o
       776    1  12   1   6     9.91     9.97     0.25 o
       777    1  13   1   6    11.62    10.60     0.27 o
       778    1  14   1   6    33.87    32.18     0.43 o
       779    1  15   1   6    19.83    21.60     0.41 o
       780    1   0   2   6  1107.32  1117.29     5.00 o
       781    1   1   2   6   129.51   129.91     0.76 o
       782    1   2   2   6  1414.90  1444.00     3.57 o
       783    1   3   2   6     8.42     8.51     0.24 o
       784    1   4   2   6    23.53    24.53     0.42 o
       785    1   5   2   6     9.76    10.20     0.25 o
       786    1   6   2   6     1.74     1.56     0.17 o
       787    1   7   2   6    47.69    44.35     0.47 o
       788    1   8   2   6   239.25   258.41     1.29 o
       789    1   9   2   6     0.05     0.10     0.18 <
       790    1  10   2   6    74.96    76.44     0.66 o
       791    1  11   2   6    32.44    33.01     0.45 o
       792    1  12   2   6    73.39    74.51     0.59 o
       793    1  13   2   6     3.12     2.74     0.19 o
       794    1  14   2   6     1.23     1.27     0.17 o
       795    1  15   2   6     3.74     3.90     0.27 o
       796    1   1   3   6   446.14   436.36     1.86 o
       797    1   2   3   6   280.97   284.38     1.22 o
       798    1   3   3   6   104.75   109.44     0.68 o
       799    1   4   3   6   575.89   590.75     3.01 o
       800    1   5   3   6   385.45   373.05     2.28 o
       801    1   6   3   6   304.39   316.41     1.76 o
       802    1   7   3   6    52.66    50.79     0.52 o
       803    1   8   3   6    98.73   101.47     0.74 o
       804    1   9   3   6    82.76    83.29     0.78 o
       805    1  10   3   6     0.00     0.19     0.16 <
       806    1  11   3   6    47.97    47.21     0.48 o
       807    1  12   3   6     7.35     7.03     0.23 o
       808    1  13   3   6     7.34     7.64     0.25 o
       809    1  14   3   6    24.47    24.77     0.46 o
       810    1   0   4   6   391.92   401.92     2.89 o
       811    1   1   4   6    45.51    44.23     0.45 o
       812    1   2   4   6   526.63   537.40     2.11 o
       813    1   3   4   6     3.04     3.13     0.17 o
       814    1   4   4   6     9.18     9.63     0.33 o
       815    1   5   4   6     4.51     4.00     0.22 o
       816    1   6   4   6     0.75     0.79     0.18 o
       817    1   7   4   6    24.23    25.33     0.42 o
       818    1   8   4   6   129.46   121.38     0.93 o
       819    1   9   4   6     0.04     0.32     0.18 <
       820    1  10   4   6    46.27    48.28     0.64 o
       821    1  11   4   6    18.69    18.80     0.31 o
       822    1  12   4   6    44.79    46.60     0.59 o
       823    1  13   4   6     1.55     1.58     0.18 o
       824    1  14   4   6     0.92     0.80     0.15 o
       825    1   1   5   6   148.86   151.67     1.03 o
       826    1   2   5   6    90.74    92.16     0.74 o
       827    1   3   5   6    40.20    45.78     0.57 o
       828    1   4   5   6   211.08   208.41     1.91 o
       829    1   5   5   6   152.87   169.66     1.12 o
       830    1   6   5   6   127.37   141.36     1.12 o
       831    1   7   5   6    22.84    23.31     0.38 o
       832    1   8   5   6    47.58    47.93     0.51 o
       833    1   9   5   6    37.59    37.06     0.51 o
       834    1  10   5   6     0.01     0.03     0.17 <
       835    1  11   5   6    21.87    21.03     0.44 o
       836    1  12   5   6     4.16     4.30     0.20 o
       837    1  13   5   6     2.80     2.84     0.18 o
       838    1   0   6   6   117.65   118.90     1.45 o
       839    1   1   6   6    13.63    13.88     0.34 o
       840    1   2   6   6   165.92   168.95     1.33 o
       841    1   3   6   6     0.96     1.23     0.27 o
       842    1   4   6   6     3.29     3.28     0.22 o
       843    1   5   6   6     1.57     1.51     0.20 o
       844    1   6   6   6     0.39     0.49     0.18 <
       845    1   7   6   6     9.33     9.19     0.31 o
       846    1   8   6   6    54.09    53.10     0.57 o
       847    1   9   6   6     0.06     0.09     0.16 <
       848    1  10   6   6    22.52    22.37     0.43 o
       849    1  11   6   6     7.54     8.20     0.25 o
       850    1  12   6   6    19.78    20.14     0.32 o
       851    1   1   7   6    43.04    44.43     0.49 o
       852    1   2   7   6    28.54    26.01     0.49 o
       853    1   3   7   6    11.22    11.67     0.35 o
       854    1   4   7   6    71.10    69.86     0.87 o
       855    1   5   7   6    48.02    47.77     0.57 o
       856    1   6   7   6    47.08    44.86     0.64 o
       857    1   7   7   6     6.18     6.15     0.24 o
       858    1   8   7   6    18.18    16.41     0.31 o
       859    1   9   7   6    11.49    11.46     0.32 o
       860    1  10   7   6     0.01     0.11     0.17 <
       861    1   0   8   6    37.63    34.33     0.77 o
       862    1   1   8   6     4.08     3.90     0.22 o
       863    1   2   8   6    49.43    48.40     0.58 o
       864    1   3   8   6     0.37     0.65     0.21 o
       865    1   4   8   6     1.40     1.53     0.19 o
       866    1   5   8   6     0.38     0.34     0.17 <
       867    1   6   8   6     0.26     0.41     0.18 <
       868    1   7   8   6     2.69     2.56     0.18 o
       869    1   8   8   6    17.28    18.19     0.41 o
       870    1   1   9   6     9.08     8.84     0.27 o
       871    1   2   9   6     8.31     8.00     0.24 o
       872    1   3   9   6     1.72     1.64     0.18 o
       873    1   4   9   6    20.49    17.60     0.44 o
       874    1   5   9   6    10.79     9.68     0.36 o
       875    1   1   0   7    66.09    68.41     0.82 o
       876    1   2   0   7    28.12    22.56     0.52 o
       877    1   3   0   7  2049.34  1971.92     6.75 o
       878    1   4   0   7    17.80    17.62     0.35 o
       879    1   5   0   7   156.69   151.04     0.93 o
       880    1   6   0   7    46.43    46.23     0.62 o
       881    1   7   0   7   721.44   686.11     4.49 o
       882    1   8   0   7     0.24     0.24     0.25 <
       883    1   9   0   7    10.50     9.71     0.40 o
       884    1  10   0   7     7.74     7.15     0.36 o
       885    1  11   0   7    14.09    14.63     0.43 o
       886    1  12   0   7     5.11     4.93     0.43 o
       887    1  13   0   7    80.96    70.48     1.05 o
       888    1  14   0   7     0.30     0.33     0.23 <
       889    1  15   0   7     3.07     3.69     0.36 o
       890    1   0   1   7   485.17   499.23     2.46 o
       891    1   1   1   7  1278.11  1278.16     3.50 o
       892    1   2   1   7    40.47    40.41     0.41 o
       893    1   3   1   7   494.46   486.92     1.78 o
       894    1   4   1   7   178.87   173.84     0.76 o
       895    1   5   1   7     3.79     3.74     0.18 o
       896    1   6   1   7    82.05    80.51     0.60 o
       897    1   7   1   7    49.50    48.41     0.54 o
       898    1   8   1   7    18.61    19.04     0.36 o
       899    1   9   1   7   233.76   239.59     1.43 o
       900    1  10   1   7    50.34    49.13     0.56 o
       901    1  11   1   7    39.31    42.04     0.54 o
       902    1  12   1   7     3.25     2.99     0.17 o
       903    1  13   1   7    43.06    41.25     0.48 o
       904    1  14   1   7     9.14     8.97     0.27 o
       905    1  15   1   7     1.68     1.94     0.20 o
       906    1   1   2   7    44.98    43.03     0.44 o
       907    1   2   2   7    19.95    20.14     0.29 o
       908    1   3   2   7  1455.08  1479.92     3.98 o
       909    1   4   2   7    12.82    13.01     0.31 o
       910    1   5   2   7   113.55   118.42     0.75 o
       911    1   6   2   7    36.28    36.41     0.42 o
       912    1   7   2   7   570.01   603.89     2.24 o
       913    1   8   2   7     0.19     0.27     0.15 <
       914    1   9   2   7     8.41     7.65     0.25 o
       915    1  10   2   7     6.43     6.13     0.22 o
       916    1  11   2   7    11.34    11.43     0.29 o
       917    1  12   2   7     4.23     4.12     0.19 o
       918    1  13   2   7    67.74    66.22     0.83 o
       919    1  14   2   7     0.22     0.39     0.17 <
       920    1   0   3   7   244.70   244.46     1.70 o
       921    1   1   3   7   637.24   657.02     2.20 o
       922    1   2   3   7    21.17    20.55     0.30 o
       923    1   3   3   7   259.69   260.83     1.29 o
       924    1   4   3   7   101.30   104.40     0.95 o
       925    1   5   3   7     2.21     2.03     0.21 o
       926    1   6   3   7    50.92    50.10     0.56 o
       927    1   7   3   7    31.38    32.13     0.40 o
       928    1   8   3   7    12.01    12.30     0.31 o
       929    1   9   3   7   160.01   162.25     1.01 o
       930    1  10   3   7    34.50    35.85     0.47 o
       931    1  11   3   7    29.45    28.51     0.39 o
       932    1  12   3   7     1.96     2.09     0.17 o
       933    1  13   3   7    30.62    32.03     0.47 o
       934    1  14   3   7     6.18     6.47     0.28 o
       935    1   1   4   7    20.54    19.39     0.32 o
       936    1   2   4   7     8.61     9.27     0.24 o
       937    1   3   4   7   631.21   665.73     2.97 o
       938    1   4   4   7     5.66     5.98     0.26 o
       939    1   5   4   7    51.46    51.35     0.75 o
       940    1   6   4   7    19.11    21.22     0.37 o
       941    1   7   4   7   305.02   308.88     1.81 o
       942    1   8   4   7     0.13     0.33     0.16 <
       943    1   9   4   7     4.08     4.31     0.24 o
       944    1  10   4   7     3.70     3.64     0.20 o
       945    1  11   4   7     5.78     5.69     0.19 o
       946    1  12   4   7     2.37     2.52     0.18 o
       947    1  13   4   7    39.61    40.68     0.46 o
       948    1   0   5   7    89.25    93.06     1.03 o
       949    1   1   5   7   223.06   241.62     1.66 o
       950    1   2   5   7     8.21     9.18     0.30 o
       951    1   3   5   7    97.47   100.86     0.80 o
       952    1   4   5   7    41.04    40.94     0.53 o
       953    1   5   5   7     0.88     1.04     0.19 o
       954    1   6   5   7    22.11    23.67     0.41 o
       955    1   7   5   7    15.28    15.79     0.32 o
       956    1   8   5   7     5.02     5.22     0.23 o
       957    1   9   5   7    80.56    81.15     0.81 o
       958    1  10   5   7    16.48    16.70     0.33 o
       959    1  11   5   7    17.11    16.87     0.29 o
       960    1  12   5   7     0.66     0.87     0.16 o
       961    1   1   6   7     6.98     7.56     0.28 o
       962    1   2   6   7     3.06     3.33     0.25 o
       963    1   3   6   7   221.60   235.78     2.00 o
       964    1   4   6   7     2.17     2.42     0.22 o
       965    1   5   6   7    22.00    24.46     0.44 o
       966    1   6   6   7     7.78     7.55     0.24 o
       967    1   7   6   7   123.34   122.90     0.99 o
       968    1   8   6   7     0.11     0.13     0.17 <
       969    1   9   6   7     0.97     1.02     0.18 o
       970    1  10   6   7     1.45     1.45     0.19 o
       971    1  11   6   7     1.71     2.00     0.23 o
       972    1   0   7   7    27.50    29.11     0.66 o
       973    1   1   7   7    73.67    75.78     0.74 o
       974    1   2   7   7     2.10     2.28     0.21 o
       975    1   3   7   7    33.00    34.73     0.61 o
       976    1   4   7   7    12.78    12.53     0.42 o
       977    1   5   7   7     0.23     0.26     0.17 <
       978    1   6   7   7     6.79     6.80     0.27 o
       979    1   7   7   7     6.46     6.59     0.34 o
       980    1   8   7   7     1.25     1.27     0.20 o
       981    1   9   7   7    30.47    30.27     0.42 o
       982    1  10   7   7     5.39     5.73     0.34 o
       983    1   1   8   7     1.17     1.22     0.18 o
       984    1   2   8   7     0.94     0.94     0.20 o
       985    1   3   8   7    64.87    66.32     0.71 o
       986    1   4   8   7     0.81     0.79     0.18 o
       987    1   5   8   7     9.88     9.79     0.26 o
       988    1   6   8   7     2.41     2.35     0.20 o
       989    1   7   8   7    37.10    35.27     0.50 o
       990    1   8   8   7     0.08     0.08     0.26 <
       991    1   0   9   7     6.38     6.14     0.33 o
       992    1   1   9   7    21.54    20.57     0.49 o
       993    1   2   9   7     0.24     0.26     0.18 <
       994    1   3   9   7     9.35     9.35     0.25 o
       995    1   4   9   7     2.74     2.49     0.26 o
       996    1   0   0   8  1815.21  1728.81    10.05 o
       997    1   1   0   8   426.10   443.29     2.40 o
       998    1   2   0   8    18.38    16.84     0.40 o
       999    1   3   0   8   100.49   100.51     0.81 o
      1000    1   4   0   8   393.80   393.05     2.06 o
      1001    1   5   0   8     9.18     9.37     0.34 o
      1002    1   6   0   8   229.68   242.04     2.69 o
      1003    1   7   0   8    57.26    56.35     0.78 o
      1004    1   8   0   8     0.54     0.59     0.28 <
      1005    1   9   0   8    24.32    23.45     0.54 o
      1006    1  10   0   8   205.19   200.29     1.81 o
      1007    1  11   0   8    55.45    58.38     0.82 o
      1008    1  12   0   8     0.24     0.39     0.20 <
      1009    1  13   0   8     1.50     1.29     0.21 o
      1010    1  14   0   8    18.31    19.28     0.45 o
      1011    1   1   1   8   314.73   321.42     1.28 o
      1012    1   2   1   8   217.41   213.00     0.95 o
      1013    1   3   1   8    10.86    12.76     0.27 o
      1014    1   4   1   8   267.36   270.09     1.08 o
      1015    1   5   1   8   518.64   529.05     2.13 o
      1016    1   6   1   8   280.36   296.16     1.38 o
      1017    1   7   1   8     4.56     4.80     0.21 o
      1018    1   8   1   8    16.17    15.51     0.36 o
      1019    1   9   1   8    74.38    75.31     0.75 o
      1020    1  10   1   8     8.15     7.82     0.26 o
      1021    1  11   1   8    22.49    20.92     0.35 o
      1022    1  12   1   8    28.26    26.94     0.39 o
      1023    1  13   1   8     0.05     0.28     0.17 <
      1024    1  14   1   8     3.26     3.59     0.18 o
      1025    1   0   2   8  1304.58  1252.46     5.55 o
      1026    1   1   2   8   306.94   296.26     1.24 o
      1027    1   2   2   8    12.44    12.59     0.26 o
      1028    1   3   2   8    74.39    78.13     0.56 o
      1029    1   4   2   8   299.23   311.64     1.44 o
      1030    1   5   2   8     7.03     7.00     0.25 o
      1031    1   6   2   8   181.60   183.32     1.00 o
      1032    1   7   2   8    45.93    46.96     0.46 o
      1033    1   8   2   8     0.49     0.59     0.18 o
      1034    1   9   2   8    20.61    20.97     0.35 o
      1035    1  10   2   8   171.02   180.24     1.26 o
      1036    1  11   2   8    46.89    45.94     0.63 o
      1037    1  12   2   8     0.28     0.42     0.17 <
      1038    1  13   2   8     1.38     1.30     0.16 o
      1039    1  14   2   8    15.10    15.66     0.34 o
      1040    1   1   3   8   174.90   177.27     1.06 o
      1041    1   2   3   8   119.77   122.72     0.77 o
      1042    1   3   3   8     5.57     6.24     0.24 o
      1043    1   4   3   8   154.34   158.02     1.31 o
      1044    1   5   3   8   320.61   352.28     1.69 o
      1045    1   6   3   8   178.53   183.33     1.03 o
      1046    1   7   3   8     3.16     3.40     0.20 o
      1047    1   8   3   8    11.16    11.02     0.27 o
      1048    1   9   3   8    51.14    50.03     0.64 o
      1049    1  10   3   8     5.58     5.66     0.24 o
      1050    1  11   3   8    15.26    15.22     0.30 o
      1051    1  12   3   8    19.91    19.57     0.36 o
      1052    1  13   3   8     0.04     0.00     0.16 <
      1053    1  14   3   8     2.64     3.09     0.43 o
      1054    1   0   4   8   578.96   574.91     2.97 o
      1055    1   1   4   8   135.98   135.48     0.88 o
      1056    1   2   4   8     4.62     4.86     0.22 o
      1057    1   3   4   8    35.08    37.10     0.50 o
      1058    1   4   4   8   148.01   148.76     1.18 o
      1059    1   5   4   8     3.52     4.28     0.24 o
      1060    1   6   4   8    96.25   100.23     0.88 o
      1061    1   7   4   8    25.43    26.44     0.40 o
      1062    1   8   4   8     0.50     0.56     0.17 o
      1063    1   9   4   8    13.14    12.80     0.29 o
      1064    1  10   4   8   100.55    99.64     0.85 o
      1065    1  11   4   8    28.63    29.46     0.51 o
      1066    1  12   4   8     0.39     0.45     0.15 <
      1067    1  13   4   8     1.06     1.09     0.19 o
      1068    1   1   5   8    69.70    73.43     0.68 o
      1069    1   2   5   8    47.60    47.00     0.62 o
      1070    1   3   5   8     2.33     2.51     0.21 o
      1071    1   4   5   8    65.61    67.96     0.73 o
      1072    1   5   5   8   143.47   152.60     1.31 o
      1073    1   6   5   8    83.73    85.59     0.86 o
      1074    1   7   5   8     2.14     1.98     0.18 o
      1075    1   8   5   8     6.17     5.71     0.23 o
      1076    1   9   5   8    24.73    25.43     0.42 o
      1077    1  10   5   8     2.59     2.51     0.22 o
      1078    1  11   5   8     6.95     6.80     0.22 o
      1079    1  12   5   8     9.83    10.80     0.32 o
      1080    1   0   6   8   206.22   192.30     1.89 o
      1081    1   1   6   8    49.91    48.18     0.60 o
      1082    1   2   6   8     2.14     2.24     0.21 o
      1083    1   3   6   8    13.78    15.07     0.41 o
      1084    1   4   6   8    55.12    56.79     0.64 o
      1085    1   5   6   8     1.34     1.30     0.22 o
      1086    1   6   6   8    36.94    35.93     0.52 o
      1087    1   7   6   8    10.71    10.81     0.28 o
      1088    1   8   6   8     0.65     0.58     0.16 o
      1089    1   9   6   8     6.62     6.15     0.25 o
      1090    1  10   6   8    42.09    39.89     0.57 o
      1091    1  11   6   8    12.60    13.57     0.44 o
      1092    1   1   7   8    22.04    21.68     0.38 o
      1093    1   2   7   8    16.60    15.09     0.34 o
      1094    1   3   7   8     1.43     1.31     0.20 o
      1095    1   4   7   8    24.72    26.21     0.47 o
      1096    1   5   7   8    50.14    49.61     0.53 o
      1097    1   6   7   8    31.25    30.86     0.48 o
      1098    1   7   7   8     1.51     1.50     0.17 o
      1099    1   8   7   8     2.88     2.59     0.22 o
      1100    1   9   7   8     8.28     8.51     0.27 o
      1101    1   0   8   8    60.51    56.04     0.85 o
      1102    1   1   8   8    16.28    15.44     0.36 o
      1103    1   2   8   8     1.57     1.68     0.20 o
      1104    1   3   8   8     4.77     4.79     0.20 o
      1105    1   4   8   8    15.07    14.27     0.31 o
      1106    1   5   8   8     0.38     0.51     0.17 <
      1107    1   6   8   8     9.92     9.64     0.30 o
      1108    1   7   8   8     3.37     3.40     0.25 o
      1109    1   1   9   8     5.00     5.14     0.31 o
      1110    1   1   0   9    80.16    80.95     0.81 o
      1111    1   2   0   9   148.46   144.25     1.20 o
      1112    1   3   0   9     6.77     6.24     0.26 o
      1113    1   4   0   9   433.20   463.15     2.90 o
      1114    1   5   0   9   142.82   154.41     1.74 o
      1115    1   6   0   9   152.48   165.04     1.61 o
      1116    1   7   0   9     1.28     1.23     0.28 o
      1117    1   8   0   9   111.78   118.31     1.16 o
      1118    1   9   0   9    14.52    13.83     0.44 o
      1119    1  10   0   9     3.68     5.44     0.30 o
      1120    1  11   0   9     9.73    10.17     0.36 o
      1121    1  12   0   9     0.28     0.32     0.22 <
      1122    1  13   0   9     0.35     0.46     0.21 <
      1123    1  14   0   9    31.11    27.92     0.59 o
      1124    1   0   1   9    68.85    64.44     0.80 o
      1125    1   1   1   9    98.16    97.44     0.64 o
      1126    1   2   1   9  1137.06  1075.07     2.96 o
      1127    1   3   1   9    20.28    19.08     0.35 o
      1128    1   4   1   9    42.79    43.39     0.49 o
      1129    1   5   1   9     0.55     0.68     0.19 o
      1130    1   6   1   9    51.96    53.96     0.61 o
      1131    1   7   1   9    21.15    20.19     0.35 o
      1132    1   8   1   9   299.08   309.55     1.81 o
      1133    1   9   1   9     9.41     8.76     0.26 o
      1134    1  10   1   9     3.70     3.81     0.21 o
      1135    1  11   1   9    14.78    11.36     0.29 o
      1136    1  12   1   9    96.46    92.90     0.79 o
      1137    1  13   1   9     0.12     0.14     0.15 <
      1138    1  14   1   9     1.37     1.35     0.16 o
      1139    1   1   2   9    60.68    58.97     0.50 o
      1140    1   2   2   9   111.91   104.94     0.73 o
      1141    1   3   2   9     4.88     4.20     0.22 o
      1142    1   4   2   9   337.65   347.77     1.96 o
      1143    1   5   2   9   113.01   112.61     1.10 o
      1144    1   6   2   9   122.88   116.06     1.02 o
      1145    1   7   2   9     1.05     1.14     0.17 o
      1146    1   8   2   9    92.99   101.40     1.00 o
      1147    1   9   2   9    12.02    12.71     0.32 o
      1148    1  10   2   9     2.96     3.01     0.23 o
      1149    1  11   2   9     8.09     8.43     0.26 o
      1150    1  12   2   9     0.29     0.27     0.19 <
      1151    1  13   2   9     0.33     0.36     0.14 <
      1152    1  14   2   9    26.11    24.20     0.83 o
      1153    1   0   3   9    37.76    38.40     0.66 o
      1154    1   1   3   9    56.37    58.56     0.65 o
      1155    1   2   3   9   682.85   687.51     3.39 o
      1156    1   3   3   9    12.24    13.41     0.37 o
      1157    1   4   3   9    27.55    28.88     0.42 o
      1158    1   5   3   9     0.32     0.40     0.17 <
      1159    1   6   3   9    34.02    33.28     0.41 o
      1160    1   7   3   9    14.12    14.82     0.33 o
      1161    1   8   3   9   205.33   202.73     1.55 o
      1162    1   9   3   9     6.89     6.81     0.30 o
      1163    1  10   3   9     3.50     3.14     0.22 o
      1164    1  11   3   9    10.57    10.51     0.34 o
      1165    1  12   3   9    67.78    67.68     0.77 o
      1166    1  13   3   9     0.11     0.10     0.15 <
      1167    1   1   4   9    29.80    29.61     0.38 o
      1168    1   2   4   9    54.87    52.70     0.60 o
      1169    1   3   4   9     2.26     2.15     0.17 o
      1170    1   4   4   9   177.33   188.94     1.19 o
      1171    1   5   4   9    60.64    65.12     0.57 o
      1172    1   6   4   9    70.19    66.11     0.68 o
      1173    1   7   4   9     0.70     0.82     0.17 o
      1174    1   8   4   9    55.21    52.30     0.62 o
      1175    1   9   4   9     6.86     4.88     0.23 o
      1176    1  10   4   9     1.49     1.33     0.19 o
      1177    1  11   4   9     4.64     4.77     0.24 o
      1178    1  12   4   9     0.31     0.31     0.15 <
      1179    1   0   5   9    16.51    17.00     0.51 o
      1180    1   1   5   9    23.58    25.75     0.40 o
      1181    1   2   5   9   294.91   307.20     1.69 o
      1182    1   3   5   9     5.49     5.72     0.26 o
      1183    1   4   5   9    11.42    12.94     0.31 o
      1184    1   5   5   9     0.13     0.21     0.17 <
      1185    1   6   5   9    14.51    14.41     0.29 o
      1186    1   7   5   9     6.92     7.03     0.26 o
      1187    1   8   5   9   100.27    98.75     1.07 o
      1188    1   9   5   9     3.86     3.65     0.20 o
      1189    1  10   5   9     3.08     2.89     0.19 o
      1190    1  11   5   9     5.45     5.31     0.21 o
      1191    1   1   6   9    11.08    11.17     0.31 o
      1192    1   2   6   9    22.18    23.20     0.41 o
      1193    1   3   6   9     1.11     1.76     0.24 o
      1194    1   4   6   9    73.65    72.30     0.73 o
      1195    1   5   6   9    24.61    24.65     0.41 o
      1196    1   6   6   9    32.41    33.51     0.47 o
      1197    1   7   6   9     0.49     0.55     0.17 o
      1198    1   8   6   9    24.17    23.41     0.44 o
      1199    1   9   6   9     2.68     2.67     0.19 o
      1200    1  10   6   9     0.44     0.48     0.16 o
      1201    1   0   7   9     8.53     7.60     0.36 o
      1202    1   1   7   9     8.54     8.87     0.32 o
      1203    1   2   7   9   100.02    99.43     0.77 o
      1204    1   3   7   9     2.11     2.20     0.19 o
      1205    1   4   7   9     2.58     2.60     0.22 o
      1206    1   5   7   9     0.03     0.03     0.17 <
      1207    1   6   7   9     3.67     3.80     0.19 o
      1208    1   7   7   9     2.59     2.51     0.18 o
      1209    1   8   7   9    34.69    34.81     0.48 o
      1210    1   1   8   9     3.06     3.09     0.19 o
      1211    1   2   8   9     7.66     7.63     0.27 o
      1212    1   3   8   9     0.60     0.49     0.15 o
      1213    1   4   8   9    24.24    24.00     0.37 o
      1214    1   5   8   9     7.45     6.85     0.23 o
      1215    1   6   8   9    11.84    12.08     0.72 o
      1216    1   0   0  10   268.28   269.09     2.81 o
      1217    1   1   0  10   427.70   418.99     3.15 o
      1218    1   2   0  10   162.37   161.94     1.57 o
      1219    1   3   0  10   144.20   141.70     1.23 o
      1220    1   4   0  10   181.74   195.75     1.63 o
      1221    1   5   0  10     0.21     0.37     0.30 <
      1222    1   6   0  10   105.22   110.63     1.31 o
      1223    1   7   0  10    46.15    42.79     0.77 o
      1224    1   8   0  10    66.09    67.04     0.93 o
      1225    1   9   0  10    82.15    85.81     1.23 o
      1226    1  10   0  10    46.67    47.01     0.89 o
      1227    1  11   0  10    45.01    36.98     0.71 o
      1228    1  12   0  10    14.40    15.69     0.48 o
      1229    1  13   0  10    11.33    10.46     0.39 o
      1230    1   1   1  10    36.39    35.69     0.39 o
      1231    1   2   1  10     3.06     3.10     0.19 o
      1232    1   3   1  10   237.92   243.30     1.53 o
      1233    1   4   1  10     0.88     0.81     0.19 o
      1234    1   5   1  10   242.51   242.71     1.43 o
      1235    1   6   1  10    13.45    12.95     0.35 o
      1236    1   7   1  10   113.09   116.40     0.86 o
      1237    1   8   1  10     3.16     2.91     0.21 o
      1238    1   9   1  10    11.29    11.83     0.30 o
      1239    1  10   1  10    10.17    10.13     0.30 o
      1240    1  11   1  10     2.18     2.14     0.21 o
      1241    1  12   1  10     4.24     4.43     0.21 o
      1242    1  13   1  10    13.16    14.97     0.39 o
      1243    1   0   2  10   211.84   211.12     1.62 o
      1244    1   1   2  10   332.89   344.87     1.77 o
      1245    1   2   2  10   128.26   133.71     1.16 o
      1246    1   3   2  10   113.70   113.97     1.08 o
      1247    1   4   2  10   146.20   154.51     0.96 o
      1248    1   5   2  10     0.18     0.25     0.17 <
      1249    1   6   2  10    85.71    87.56     0.83 o
      1250    1   7   2  10    38.62    40.20     0.48 o
      1251    1   8   2  10    53.99    57.54     0.66 o
      1252    1   9   2  10    69.80    66.54     0.87 o
      1253    1  10   2  10    38.41    34.27     0.67 o
      1254    1  11   2  10    38.71    32.69     0.70 o
      1255    1  12   2  10    11.56    10.86     0.43 o
      1256    1  13   2  10     9.72     9.49     0.26 o
      1257    1   1   3  10    22.58    21.80     0.35 o
      1258    1   2   3  10     2.02     1.98     0.31 o
      1259    1   3   3  10   152.75   162.93     1.50 o
      1260    1   4   3  10     0.53     0.50     0.21 <
      1261    1   5   3  10   162.69   147.05     1.22 o
      1262    1   6   3  10     9.24     8.79     0.28 o
      1263    1   7   3  10    79.87    76.75     0.85 o
      1264    1   8   3  10     2.02     2.14     0.21 o
      1265    1   9   3  10     8.27     5.37     0.33 o
      1266    1  10   3  10     6.97     6.02     0.27 o
      1267    1  11   3  10     1.60     1.53     0.19 o
      1268    1  12   3  10     2.78     2.78     0.19 o
      1269    1   0   4  10   111.63   117.73     1.25 o
      1270    1   1   4  10   174.69   187.70     1.76 o
      1271    1   2   4  10    66.95    69.74     0.91 o
      1272    1   3   4  10    61.36    58.95     0.56 o
      1273    1   4   4  10    79.18    79.79     0.88 o
      1274    1   5   4  10     0.13     0.16     0.17 <
      1275    1   6   4  10    46.95    48.34     0.49 o
      1276    1   7   4  10    23.49    22.87     0.41 o
      1277    1   8   4  10    29.46    29.37     0.47 o
      1278    1   9   4  10    43.64    42.74     0.65 o
      1279    1  10   4  10    21.25    20.69     0.40 o
      1280    1  11   4  10    24.62    26.60     0.54 o
      1281    1  12   4  10     5.92     6.25     0.25 o
      1282    1   1   5  10    10.40    10.41     0.30 o
      1283    1   2   5  10     0.95     0.97     0.18 o
      1284    1   3   5  10    72.96    73.14     0.81 o
      1285    1   4   5  10     0.19     0.28     0.18 <
      1286    1   5   5  10    81.82    83.11     0.68 o
      1287    1   6   5  10     4.48     4.18     0.19 o
      1288    1   7   5  10    42.21    40.83     0.46 o
      1289    1   8   5  10     0.80     0.78     0.17 o
      1290    1   9   5  10     4.56     5.02     0.21 o
      1291    1  10   5  10     3.22     3.13     0.21 o
      1292    1  11   5  10     0.87     0.78     0.20 o
      1293    1   0   6  10    41.77    40.83     0.85 o
      1294    1   1   6  10    73.37    74.64     0.70 o
      1295    1   2   6  10    23.92    24.47     0.42 o
      1296    1   3   6  10    26.34    28.50     0.47 o
      1297    1   4   6  10    29.64    29.85     0.55 o
      1298    1   5   6  10     0.07    -0.01     0.17 <
      1299    1   6   6  10    17.15    18.24     0.35 o
      1300    1   7   6  10    10.83    10.42     0.25 o
      1301    1   8   6  10    10.49    10.29     0.26 o
      1302    1   9   6  10    20.31    20.22     0.42 o
      1303    1   1   7  10     3.99     4.27     0.23 o
      1304    1   2   7  10     0.33     0.21     0.19 <
      1305    1   3   7  10    28.11    27.22     0.41 o
      1306    1   4   7  10     0.03     0.25     0.17 <
      1307    1   5   7  10    32.41    30.89     0.39 o
      1308    1   6   7  10     1.50     1.58     0.15 o
      1309    1   7   7  10    16.80    16.67     0.30 o
      1310    1   0   8  10    10.51    11.20     0.40 o
      1311    1   1   8  10    24.82    24.22     0.40 o
      1312    1   2   8  10     5.43     5.33     0.23 o
      1313    1   3   8  10     8.97     9.16     0.28 o
      1314    1   4   8  10     7.26     7.39     0.24 o
      1315    1   1   0  11     0.77     0.66     0.20 o
      1316    1   2   0  11    91.12    94.20     1.04 o
      1317    1   3   0  11    99.47    91.04     1.02 o
      1318    1   4   0  11   110.29   109.21     1.16 o
      1319    1   5   0  11    18.67    18.50     0.52 o
      1320    1   6   0  11   152.66   148.68     1.80 o
      1321    1   7   0  11    56.42    51.94     0.96 o
      1322    1   8   0  11     7.21     5.24     0.34 o
      1323    1   9   0  11     0.08     0.15     0.25 <
      1324    1  10   0  11     6.22     7.06     0.41 o
      1325    1  11   0  11     1.08     0.97     0.24 o
      1326    1  12   0  11    19.42    16.18     0.45 o
      1327    1  13   0  11     5.50     5.82     0.30 o
      1328    1   0   1  11   720.20   730.47     4.92 o
      1329    1   1   1  11    74.69    78.74     0.64 o
      1330    1   2   1  11     0.47     0.53     0.18 <
      1331    1   3   1  11    31.75    33.19     0.40 o
      1332    1   4   1  11   204.53   204.32     1.40 o
      1333    1   5   1  11     0.04     0.29     0.18 <
      1334    1   6   1  11   135.79   132.50     0.99 o
      1335    1   7   1  11     4.35     4.25     0.23 o
      1336    1   8   1  11     0.45     0.45     0.17 <
      1337    1   9   1  11    19.85    20.16     0.47 o
      1338    1  10   1  11   126.55   130.02     1.02 o
      1339    1  11   1  11     7.09     7.46     0.29 o
      1340    1  12   1  11     0.09     0.21     0.15 <
      1341    1  13   1  11     4.64     5.32     0.38 o
      1342    1   1   2  11     0.61     0.55     0.17 o
      1343    1   2   2  11    73.36    73.95     0.87 o
      1344    1   3   2  11    80.88    78.06     0.75 o
      1345    1   4   2  11    90.50    88.15     0.72 o
      1346    1   5   2  11    15.80    14.51     0.37 o
      1347    1   6   2  11   127.16   128.60     1.41 o
      1348    1   7   2  11    47.30    45.52     0.55 o
      1349    1   8   2  11     6.34     6.20     0.24 o
      1350    1   9   2  11     0.10     0.08     0.19 <
      1351    1  10   2  11     5.13     4.99     0.24 o
      1352    1  11   2  11     0.87     0.89     0.18 o
      1353    1  12   2  11    16.25    15.25     0.33 o
      1354    1   0   3  11   471.33   433.59     2.90 o
      1355    1   1   3  11    49.59    50.65     0.61 o
      1356    1   2   3  11     0.41     0.68     0.20 o
      1357    1   3   3  11    21.70    22.69     0.37 o
      1358    1   4   3  11   137.07   141.75     1.16 o
      1359    1   5   3  11     0.03     0.26     0.17 <
      1360    1   6   3  11    92.23    90.39     0.83 o
      1361    1   7   3  11     3.16     3.06     0.25 o
      1362    1   8   3  11     0.21     0.28     0.18 <
      1363    1   9   3  11    14.50    15.54     0.35 o
      1364    1  10   3  11    89.03    89.27     0.85 o
      1365    1  11   3  11     5.39     4.71     0.21 o
      1366    1  12   3  11     0.12     0.19     0.19 <
      1367    1   1   4  11     0.28     0.22     0.17 <
      1368    1   2   4  11    41.13    40.31     0.53 o
      1369    1   3   4  11    45.79    45.50     0.53 o
      1370    1   4   4  11    53.40    55.64     0.55 o
      1371    1   5   4  11    10.20    10.14     0.26 o
      1372    1   6   4  11    75.95    71.68     0.65 o
      1373    1   7   4  11    28.38    29.18     0.46 o
      1374    1   8   4  11     4.44     4.49     0.26 o
      1375    1   9   4  11     0.12     0.12     0.16 <
      1376    1  10   4  11     2.84     3.01     0.20 o
      1377    1  11   4  11     0.44     0.37     0.17 <
      1378    1   0   5  11   221.21   223.31     2.06 o
      1379    1   1   5  11    24.67    24.98     0.51 o
      1380    1   2   5  11     0.47     0.40     0.17 <
      1381    1   3   5  11    11.06    11.49     0.28 o
      1382    1   4   5  11    63.99    62.60     0.72 o
      1383    1   5   5  11     0.02     0.22     0.15 <
      1384    1   6   5  11    43.21    43.33     0.49 o
      1385    1   7   5  11     1.78     1.95     0.20 o
      1386    1   8   5  11     0.17     0.30     0.15 <
      1387    1   9   5  11     7.72     7.22     0.25 o
      1388    1  10   5  11    43.80    43.30     0.56 o
      1389    1   1   6  11     0.05     0.08     0.19 <
      1390    1   2   6  11    17.80    17.73     0.35 o
      1391    1   3   6  11    19.27    19.76     0.36 o
      1392    1   4   6  11    24.78    25.50     0.41 o
      1393    1   5   6  11     5.38     5.53     0.23 o
      1394    1   6   6  11    33.73    33.61     0.45 o
      1395    1   7   6  11    12.34    12.18     0.30 o
      1396    1   8   6  11     2.47     2.47     0.18 o
      1397    1   0   7  11    76.96    76.77     1.30 o
      1398    1   1   7  11     9.73    10.32     0.35 o
      1399    1   2   7  11     0.75     0.90     0.23 o
      1400    1   3   7  11     4.32     4.43     0.21 o
      1401    1   4   7  11    20.69    20.43     0.33 o
      1402    1   5   7  11     0.01     0.02     0.13 <
      1403    1   6   7  11    13.69    13.33     0.27 o
      1404    1   1   8  11     0.00    -0.17     0.49 <
      1405    1   0   0  12    15.43    16.10     0.69 o
      1406    1   1   0  12    49.64    52.11     0.71 o
      1407    1   2   0  12   357.51   360.79     2.19 o
      1408    1   3   0  12    22.09    21.75     0.52 o
      1409    1   4   0  12    15.71    14.37     0.47 o
      1410    1   5   0  12     1.23     0.95     0.27 o
      1411    1   6   0  12    20.33    21.84     0.64 o
      1412    1   7   0  12     3.74     4.14     0.30 o
      1413    1   8   0  12   114.10   122.12     1.30 o
      1414    1   9   0  12    23.21    24.89     0.60 o
      1415    1  10   0  12     2.33     2.46     0.25 o
      1416    1  11   0  12     2.67     3.12     0.32 o
      1417    1  12   0  12    37.84    39.07     0.69 o
      1418    1   1   1  12    13.34    14.55     0.31 o
      1419    1   2   1  12    37.73    40.43     0.57 o
      1420    1   3   1  12   126.14   133.87     1.24 o
      1421    1   4   1  12   128.22   134.63     1.19 o
      1422    1   5   1  12     1.22     1.61     0.19 o
      1423    1   6   1  12    49.90    51.75     0.62 o
      1424    1   7   1  12    61.27    63.18     0.68 o
      1425    1   8   1  12    42.34    43.04     0.53 o
      1426    1   9   1  12     4.48     4.32     0.23 o
      1427    1  10   1  12     1.01     1.10     0.17 o
      1428    1  11   1  12     1.52     1.63     0.20 o
      1429    1  12   1  12     0.11     0.17     0.14 <
      1430    1   0   2  12    13.13    12.38     0.42 o
      1431    1   1   2  12    40.67    43.02     0.49 o
      1432    1   2   2  12   293.85   303.76     1.73 o
      1433    1   3   2  12    18.30    18.80     0.35 o
      1434    1   4   2  12    12.54    12.24     0.30 o
      1435    1   5   2  12     1.03     0.85     0.17 o
      1436    1   6   2  12    16.41    15.44     0.37 o
      1437    1   7   2  12     3.23     3.49     0.23 o
      1438    1   8   2  12    95.58    99.48     0.81 o
      1439    1   9   2  12    19.68    19.63     0.49 o
      1440    1  10   2  12     2.29     2.26     0.18 o
      1441    1  11   2  12     2.36     2.19     0.19 o
      1442    1   1   3  12     8.68     7.92     0.26 o
      1443    1   2   3  12    26.37    25.30     0.36 o
      1444    1   3   3  12    85.68    84.56     0.75 o
      1445    1   4   3  12    90.17    90.63     0.81 o
      1446    1   5   3  12     1.11     1.11     0.18 o
      1447    1   6   3  12    36.91    38.70     0.51 o
      1448    1   7   3  12    42.62    40.90     0.52 o
      1449    1   8   3  12    30.47    29.66     0.46 o
      1450    1   9   3  12     2.83     2.65     0.21 o
      1451    1  10   3  12     0.61     0.70     0.17 o
      1452    1  11   3  12     0.91     0.63     0.15 o
      1453    1   0   4  12     9.18     9.08     0.43 o
      1454    1   1   4  12    23.73    23.28     0.36 o
      1455    1   2   4  12   168.40   163.00     1.23 o
      1456    1   3   4  12    10.81    10.97     0.26 o
      1457    1   4   4  12     6.15     5.81     0.25 o
      1458    1   5   4  12     0.59     0.60     0.18 o
      1459    1   6   4  12     8.48     8.61     0.28 o
      1460    1   7   4  12     2.15     2.06     0.20 o
      1461    1   8   4  12    56.22    55.96     0.58 o
      1462    1   9   4  12    11.98    11.94     0.28 o
      1463    1  10   4  12     2.07     2.15     0.19 o
      1464    1   1   5  12     3.54     3.42     0.22 o
      1465    1   2   5  12    13.92    12.97     0.38 o
      1466    1   3   5  12    41.22    37.13     0.56 o
      1467    1   4   5  12    46.86    44.81     0.54 o
      1468    1   5   5  12     1.00     1.01     0.16 o
      1469    1   6   5  12    20.80    19.01     0.39 o
      1470    1   7   5  12    20.77    19.21     0.40 o
      1471    1   8   5  12    15.81    15.22     0.32 o
      1472    1   9   5  12     1.08     1.19     0.17 o
      1473    1   0   6  12     6.02     5.61     0.38 o
      1474    1   1   6  12    10.69    10.37     0.31 o
      1475    1   2   6  12    69.64    61.11     0.89 o
      1476    1   3   6  12     4.77     5.16     0.26 o
      1477    1   4   6  12     1.63     1.65     0.18 o
      1478    1   5   6  12     0.22     0.20     0.16 <
      1479    1   6   6  12     2.61     2.89     0.23 o
      1480    1   7   6  12     1.12     1.13     0.16 o
      1481    1   1   7  12     0.80     0.71     0.20 o
      1482    1   2   7  12     5.66     6.20     0.39 o
      1483    1   3   7  12    14.08    14.77     0.36 o
      1484    1   4   7  12    18.07    18.34     0.34 o
      1485    1   5   7  12     0.76     0.80     0.27 <
      1486    1   1   0  13   124.19   129.84     0.96 o
      1487    1   2   0  13     0.01     0.13     0.24 <
      1488    1   3   0  13     5.31     5.66     0.34 o
      1489    1   4   0  13     2.67     2.54     0.28 o
      1490    1   5   0  13   257.53   245.86     2.13 o
      1491    1   6   0  13     0.49     0.59     0.24 <
      1492    1   7   0  13     3.91     3.44     0.33 o
      1493    1   8   0  13     1.23     0.84     0.22 o
      1494    1   9   0  13    38.77    38.02     0.72 o
      1495    1  10   0  13     2.51     2.65     0.25 o
      1496    1  11   0  13    13.83    14.20     0.49 o
      1497    1   0   1  13    23.69    24.95     0.48 o
      1498    1   1   1  13   141.05   134.14     1.02 o
      1499    1   2   1  13    34.85    35.60     0.42 o
      1500    1   3   1  13    37.05    36.69     0.54 o
      1501    1   4   1  13    25.23    25.83     0.43 o
      1502    1   5   1  13     2.46     2.65     0.22 o
      1503    1   6   1  13    12.65    13.04     0.36 o
      1504    1   7   1  13    32.13    32.46     0.50 o
      1505    1   8   1  13    15.47    14.90     0.34 o
      1506    1   9   1  13    19.55    20.33     0.39 o
      1507    1  10   1  13     4.13     3.59     0.24 o
      1508    1  11   1  13    31.83    34.27     0.64 o
      1509    1   1   2  13   102.26   106.04     0.88 o
      1510    1   2   2  13     0.01     0.07     0.17 <
      1511    1   3   2  13     4.92     5.05     0.23 o
      1512    1   4   2  13     2.18     2.47     0.19 o
      1513    1   5   2  13   215.83   214.63     1.32 o
      1514    1   6   2  13     0.40     0.38     0.16 <
      1515    1   7   2  13     3.78     4.12     0.23 o
      1516    1   8   2  13     0.99     1.00     0.19 o
      1517    1   9   2  13    32.24    32.68     0.53 o
      1518    1  10   2  13     2.07     1.92     0.17 o
      1519    1  11   2  13    11.34    13.62     0.74 o
      1520    1   0   3  13    15.90    15.45     0.45 o
      1521    1   1   3  13   100.14   102.02     0.90 o
      1522    1   2   3  13    23.26    23.64     0.37 o
      1523    1   3   3  13    26.79    26.50     0.37 o
      1524    1   4   3  13    17.01    15.22     0.34 o
      1525    1   5   3  13     1.71     1.62     0.17 o
      1526    1   6   3  13     8.35     8.03     0.27 o
      1527    1   7   3  13    23.10    20.70     0.39 o
      1528    1   8   3  13    10.42    10.50     0.27 o
      1529    1   9   3  13    14.91    14.72     0.34 o
      1530    1  10   3  13     2.67     2.36     0.18 o
      1531    1   1   4  13    57.89    54.62     0.57 o
      1532    1   2   4  13     0.01     0.03     0.15 <
      1533    1   3   4  13     4.12     3.96     0.18 o
      1534    1   4   4  13     1.21     1.18     0.16 o
      1535    1   5   4  13   128.29   127.87     0.93 o
      1536    1   6   4  13     0.21     0.16     0.15 <
      1537    1   7   4  13     3.32     3.30     0.21 o
      1538    1   8   4  13     0.51     0.41     0.18 <
      1539    1   9   4  13    18.44    17.69     0.48 o
      1540    1   0   5  13     7.03     6.38     0.40 o
      1541    1   1   5  13    52.79    54.08     0.77 o
      1542    1   2   5  13    10.40    10.72     0.35 o
      1543    1   3   5  13    14.61    14.33     0.34 o
      1544    1   4   5  13     7.64     7.54     0.25 o
      1545    1   5   5  13     0.82     0.84     0.16 o
      1546    1   6   5  13     3.54     3.41     0.21 o
      1547    1   7   5  13    11.92    12.02     0.28 o
      1548    1   8   5  13     4.66     4.67     0.28 o
      1549    1   1   6  13    22.67    22.68     0.43 o
      1550    1   2   6  13     0.01     0.02     0.18 <
      1551    1   3   6  13     3.07     3.37     0.25 o
      1552    1   4   6  13     0.47     0.63     0.16 o
      1553    1   5   6  13    54.14    55.28     0.57 o
      1554    1   6   6  13     0.07     0.15     0.22 <
      1555    1   0   7  13     1.93     2.06     0.37 o
      1556    1   0   0  14   152.94   161.31     1.91 o
      1557    1   1   0  14    14.24    13.06     0.38 o
      1558    1   2   0  14    24.58    24.65     0.50 o
      1559    1   3   0  14    11.71     8.52     0.48 o
      1560    1   4   0  14    25.83    24.09     0.65 o
      1561    1   5   0  14     0.53     0.65     0.24 <
      1562    1   6   0  14    16.25    16.63     0.46 o
      1563    1   7   0  14     0.07     0.13     0.25 <
      1564    1   8   0  14     8.64     8.95     0.32 o
      1565    1   9   0  14    10.75    11.90     0.41 o
      1566    1  10   0  14    29.18    32.39     0.56 o
      1567    1   1   1  14    37.87    37.86     0.45 o
      1568    1   2   1  14    30.83    30.92     0.44 o
      1569    1   3   1  14    95.36    91.95     0.91 o
      1570    1   4   1  14    53.91    54.40     0.64 o
      1571    1   5   1  14     6.96     7.05     0.27 o
      1572    1   6   1  14    52.54    56.74     0.81 o
      1573    1   7   1  14    55.20    57.16     0.72 o
      1574    1   8   1  14     7.91     8.88     0.30 o
      1575    1   9   1  14     6.36     6.86     0.23 o
      1576    1  10   1  14     0.55     0.52     0.14 o
      1577    1   0   2  14   128.62   127.87     1.25 o
      1578    1   1   2  14    12.18    12.39     0.29 o
      1579    1   2   2  14    21.28    21.29     0.34 o
      1580    1   3   2  14     9.92     9.86     0.27 o
      1581    1   4   2  14    21.63    19.99     0.38 o
      1582    1   5   2  14     0.42     0.37     0.17 <
      1583    1   6   2  14    13.59    12.47     0.30 o
      1584    1   7   2  14     0.04     0.05     0.16 <
      1585    1   8   2  14     7.62     7.67     0.23 o
      1586    1   9   2  14     9.02     9.87     0.26 o
      1587    1  10   2  14    24.69    25.28     1.12 o
      1588    1   1   3  14    24.77    23.86     0.38 o
      1589    1   2   3  14    22.21    20.99     0.35 o
      1590    1   3   3  14    65.39    63.93     0.65 o
      1591    1   4   3  14    39.58    39.52     0.48 o
      1592    1   5   3  14     4.00     4.06     0.21 o
      1593    1   6   3  14    38.30    37.33     0.44 o
      1594    1   7   3  14    37.97    38.92     0.45 o
      1595    1   8   3  14     5.97     6.31     0.26 o
      1596    1   9   3  14     3.90     4.14     0.20 o
      1597    1   0   4  14    77.59    73.91     1.18 o
      1598    1   1   4  14     7.75     7.35     0.23 o
      1599    1   2   4  14    14.11    13.32     0.29 o
      1600    1   3   4  14     6.07     5.42     0.23 o
      1601    1   4   4  14    12.73    11.79     0.27 o
      1602    1   5   4  14     0.20     0.19     0.13 <
      1603    1   6   4  14     7.93     7.20     0.29 o
      1604    1   7   4  14     0.01     0.05     0.14 <
      1605    1   8   4  14     5.20     5.58     0.23 o
      1606    1   1   5  14    10.37     9.84     0.29 o
      1607    1   2   5  14    11.78    11.91     0.38 o
      1608    1   3   5  14    30.63    30.54     0.50 o
      1609    1   4   5  14    21.55    21.14     0.39 o
      1610    1   5   5  14     1.18     1.24     0.17 o
      1611    1   6   5  14    20.34    18.62     0.40 o
      1612    1   0   6  14    33.84    33.48     0.71 o
      1613    1   1   6  14     3.67     3.61     0.25 o
      1614    1   2   6  14     7.25     6.87     0.25 o
      1615    1   3   6  14     2.67     3.03     0.21 o
      1616    1   1   0  15    25.03    23.39     0.47 o
      1617    1   2   0  15    13.60    12.62     0.43 o
      1618    1   3   0  15   109.05   108.12     1.44 o
      1619    1   4   0  15    32.64    35.72     0.92 o
      1620    1   5   0  15     1.08     0.93     0.27 o
      1621    1   6   0  15    23.67    24.67     0.59 o
      1622    1   7   0  15    54.08    57.43     0.88 o
      1623    1   8   0  15     8.73     8.20     0.54 o
      1624    1   9   0  15     6.53     7.26     0.34 o
      1625    1   0   1  15    42.86    38.82     0.72 o
      1626    1   1   1  15    23.39    23.40     0.42 o
      1627    1   2   1  15    31.61    32.68     0.40 o
      1628    1   3   1  15    13.23    12.65     0.31 o
      1629    1   4   1  15     4.00     4.00     0.23 o
      1630    1   5   1  15     1.40     1.34     0.18 o
      1631    1   6   1  15     0.89     0.86     0.16 o
      1632    1   7   1  15     0.98     0.92     0.16 o
      1633    1   8   1  15     9.12     9.80     0.27 o
      1634    1   9   1  15    15.56    17.72     0.49 o
      1635    1   1   2  15    20.07    20.09     0.37 o
      1636    1   2   2  15    11.65    11.40     0.31 o
      1637    1   3   2  15    90.45    89.13     0.70 o
      1638    1   4   2  15    27.95    29.15     0.41 o
      1639    1   5   2  15     0.71     0.78     0.18 o
      1640    1   6   2  15    20.39    21.15     0.34 o
      1641    1   7   2  15    44.78    46.84     0.68 o
      1642    1   8   2  15     7.49     7.74     0.26 o
      1643    1   0   3  15    31.46    31.87     0.64 o
      1644    1   1   3  15    17.10    16.33     0.30 o
      1645    1   2   3  15    23.17    22.17     0.38 o
      1646    1   3   3  15     9.47     9.02     0.26 o
      1647    1   4   3  15     2.97     2.78     0.17 o
      1648    1   5   3  15     0.93     0.76     0.14 o
      1649    1   6   3  15     0.66     0.62     0.16 o
      1650    1   7   3  15     0.82     0.86     0.15 o
      1651    1   8   3  15     6.68     6.21     0.63 o
      1652    1   1   4  15    10.16     9.40     0.24 o
      1653    1   2   4  15     7.36     7.14     0.25 o
      1654    1   3   4  15    51.55    48.28     0.56 o
      1655    1   4   4  15    17.58    17.28     0.29 o
      1656    1   5   4  15     0.17     0.19     0.16 <
      1657    1   6   4  15    12.94    13.79     0.39 o
      1658    1   0   5  15    17.03    16.81     0.51 o
      1659    1   1   5  15     9.21     9.04     0.34 o
      1660    1   2   5  15    12.44    12.55     0.31 o
      1661    1   3   5  15     4.86     5.05     0.24 o
      1662    1   4   5  15     1.63     1.64     0.20 o
      1663    1   0   0  16     8.85     8.87     0.72 o
      1664    1   1   0  16    49.65    48.49     1.01 o
      1665    1   2   0  16     0.20     0.14     0.22 <
      1666    1   3   0  16    12.08    11.95     0.38 o
      1667    1   4   0  16     2.31     2.41     0.27 o
      1668    1   5   0  16     1.45     1.61     0.29 o
      1669    1   6   0  16     3.05     4.27     0.31 o
      1670    1   7   0  16    12.84    13.89     0.42 o
      1671    1   1   1  16    53.31    52.86     0.61 o
      1672    1   2   1  16     0.96     1.07     0.17 o
      1673    1   3   1  16     0.28     0.51     0.17 <
      1674    1   4   1  16     1.23     1.18     0.19 o
      1675    1   5   1  16    98.77    97.98     0.97 o
      1676    1   6   1  16     1.22     1.20     0.17 o
      1677    1   7   1  16     0.49     0.56     0.15 o
      1678    1   0   2  16     7.32     7.66     0.33 o
      1679    1   1   2  16    42.44    42.68     0.46 o
      1680    1   2   2  16     0.14     0.24     0.15 <
      1681    1   3   2  16    10.46    10.56     0.29 o
      1682    1   4   2  16     1.87     1.74     0.18 o
      1683    1   5   2  16     1.19     1.15     0.14 o
      1684    1   6   2  16     2.50     2.40     0.17 o
      1685    1   7   2  16    10.80    10.85     0.33 o
      1686    1   1   3  16    36.11    35.10     0.56 o
      1687    1   2   3  16     0.69     0.63     0.14 o
      1688    1   3   3  16     0.39     0.37     0.16 <
      1689    1   4   3  16     0.90     0.88     0.17 o
      1690    1   5   3  16    68.98    71.13     0.65 o
      1691    1   6   3  16     0.87     0.96     0.20 o
      1692    1   0   4  16     4.14     4.11     0.26 o
      1693    1   1   4  16    26.47    25.36     0.38 o
      1694    1   2   4  16     0.05     0.16     0.17 <
      1695    1   3   4  16     6.75     6.80     0.21 o
      1696    1   4   4  16     0.99     1.01     0.17 o
      1697    1   1   0  17    10.93    11.22     0.53 o
      1698    1   2   0  17     9.59    10.61     0.51 o
      1699    1   3   0  17    21.21    21.88     0.48 o
      1700    1   4   0  17    26.05    27.44     0.58 o
      1701    1   5   0  17     2.75     2.68     0.22 o
      1702    1   0   1  17    10.58     9.77     0.47 o
      1703    1   1   1  17     2.03     2.18     0.21 o
      1704    1   2   1  17    47.08    48.66     0.61 o
      1705    1   3   1  17     2.29     2.30     0.20 o
      1706    1   4   1  17     0.28     0.33     0.14 <
      1707    1   5   1  17     0.11     0.14     0.14 <
      1708    1   1   2  17     8.74     8.83     0.25 o
      1709    1   2   2  17     8.21     7.92     0.23 o
      1710    1   3   2  17    17.37    17.67     0.36 o
      1711    1   4   2  17    22.18    22.85     0.39 o
      1712    1   5   2  17     2.09     2.14     0.29 o
      1713    1   0   3  17     8.40     8.18     0.43 o
      1714    1   1   3  17     1.52     1.58     0.16 o
      1715    1   2   3  17    32.96    34.87     0.46 o
      1716    1   3   3  17     1.63     1.61     0.20 o
      1717    1   0   0  18    38.51    39.66     1.15 o
      1718    1   1   0  18    10.52    11.46     0.46 o
