# Supplementary material for: Comparison of the temperature- and pressure-dependent behavior of the crystal structure of CrAs
Source: Acta Crystallogr B Struct Sci Cryst Eng Mater. 2021 Jul 23;77(Pt 4):594–604. doi: 10.1107/S2052520621005655 (PMC8337019; doi:10.1107/S2052520621005655)
Supplement: Supplementary file 3 [file b-77-00594-Synchrotron-270Ksup3.hkl]

#
# h,k,l, Fc-squared, Fo-squared, sigma(Fo-squared) and status flag
#
data_Synchrotron-270K
_shelx_title                             '   '
_shelx_refln_list_code                   4
_shelx_F_calc_maximum                    136.65
_exptl_crystal_F_000                     228
_reflns_d_resolution_high                0.3399

loop_
 _symmetry_equiv_pos_as_xyz
 'x, y, z'
 '-x+1/2, -y, z+1/2'
 '-x, y+1/2, -z'
 'x+1/2, -y+1/2, -z+1/2'
 '-x, -y, -z'
 'x+1/2, y, -z+1/2'
 'x, -y+1/2, z'
 '-x+1/2, y+1/2, z+1/2'

_cell_length_a                           5.62060(10)
_cell_length_b                           3.57310(10)
_cell_length_c                           6.15070(10)
_cell_angle_alpha                        90
_cell_angle_beta                         90
_cell_angle_gamma                        90

_shelx_F_squared_multiplier              1.000

loop_
 _twin_refln_datum_id
 _twin_refln_individual_id
 _twin_refln_index_h
 _twin_refln_index_k
 _twin_refln_index_l
 _twin_refln_F_squared_calc
 _twin_refln_F_squared_meas
 _twin_refln_F_squared_sigma
 _twin_refln_include_status
         1    3   0  -1  -1   108.85   110.07     1.42 o
         1    2   0   1  -1   108.85   110.07     1.42 o
         1    1   0   0   2   108.85   110.07     1.42 o
         2    3   0  -2  -2   209.11   213.43     2.78 o
         2    2   0   2  -2   209.11   213.43     2.78 o
         2    1   0   0   4   209.11   213.43     2.78 o
         3    3   0  -3  -3  2541.44  2406.94    12.47 o
         3    2   0   3  -3  2541.44  2406.94    12.47 o
         3    1   0   0   6  2541.44  2406.94    12.47 o
         4    3   0  -4  -4   863.32   852.48     5.48 o
         4    2   0   4  -4   863.32   852.48     5.48 o
         4    1   0   0   8   863.32   852.48     5.48 o
         5    1   0   0  10   541.23   500.04     3.52 o
         6    1   0   0  12    22.83    25.77     1.07 o
         7    1   0   0  14   119.43   127.85     1.79 o
         8    1   0   0  16    18.92    20.91     0.99 o
         9    3   0   1   3 15090.70 16798.50    71.34 o
         9    2   0  -2   0 15090.70 16798.50    71.34 o
         9    1   0   1  -3 15090.70 16798.50    71.34 o
        10    3   0   0   2   368.90   346.43     2.17 o
        10    2   0  -1  -1   368.90   346.43     2.17 o
        10    1   0   1  -1   368.90   346.43     2.17 o
        11    3   0  -1   1   372.09   302.49     2.08 o
        11    2   0   0  -2   372.09   302.49     2.08 o
        11    1   0   1   1   372.09   302.49     2.08 o
        12    3   0  -2   0 16481.40 17585.40    82.20 o
        12    2   0   1  -3 16481.40 17585.40    82.20 o
        12    1   0   1   3 16481.40 17585.40    82.20 o
        13    3   0  -3  -1   562.82   542.89     2.86 o
        13    2   0   2  -4   562.82   542.89     2.86 o
        13    1   0   1   5   562.82   542.89     2.86 o
        14    3   0  -4  -2   727.41   755.31     3.48 o
        14    2   0   3  -5   727.41   755.31     3.48 o
        14    1   0   1   7   727.41   755.31     3.48 o
        15    1   0   1   9   161.99   153.71     1.26 o
        16    1   0   1  11   443.50   468.54     3.52 o
        17    1   0   1  13   170.05   179.52     1.69 o
        18    1   0   1  15    31.37    32.49     0.73 o
        19    1   0   1  17     9.58     9.44     0.42 o
        20    3   0  -1   3 18325.40 18673.80    62.81 o
        20    2   0  -1  -3 18325.40 18673.80    62.81 o
        20    1   0   2   0 18325.40 18673.80    62.81 o
        21    3   0  -2   2    10.87    10.66     0.59 o
        21    2   0   0  -4    10.87    10.66     0.59 o
        21    1   0   2   2    10.87    10.66     0.59 o
        22    3   0  -3   1   171.32   182.75     1.45 o
        22    2   0   1  -5   171.32   182.75     1.45 o
        22    1   0   2   4   171.32   182.75     1.45 o
        23    3   0  -4   0  1704.99  1729.76     6.21 o
        23    2   0   2  -6  1704.99  1729.76     6.21 o
        23    1   0   2   6  1704.99  1729.76     6.21 o
        24    3   0  -5  -1   655.11   659.42     3.47 o
        24    2   0   3  -7   655.11   659.42     3.47 o
        24    1   0   2   8   655.11   659.42     3.47 o
        25    1   0   2  10   440.24   454.16     3.36 o
        26    1   0   2  12    18.88    19.78     0.53 o
        27    1   0   2  14   102.32   103.68     1.13 o
        28    1   0   2  16    16.42    15.26     0.55 o
        29    3   0  -2   4    27.73    38.70     0.87 o
        29    2   0  -1  -5    27.73    38.70     0.87 o
        29    1   0   3   1    27.73    38.70     0.87 o
        30    3   0  -3   3  5374.81  5298.18    17.83 o
        30    2   0   0  -6  5374.81  5298.18    17.83 o
        30    1   0   3   3  5374.81  5298.18    17.83 o
        31    3   0  -4   2   277.77   272.05     1.56 o
        31    2   0   1  -7   277.77   272.05     1.56 o
        31    1   0   3   5   277.77   272.05     1.56 o
        32    3   0  -5   1   404.43   397.94     2.24 o
        32    2   0   2  -8   404.43   397.94     2.24 o
        32    1   0   3   7   404.43   397.94     2.24 o
        33    1   0   3   9    91.06    97.57     1.35 o
        34    1   0   3  11   309.32   331.73     2.37 o
        35    1   0   3  13   123.80   114.52     1.56 o
        36    1   0   3  15    24.20    21.42     0.54 o
        37    1   0   3  17     7.36     6.65     0.42 o
        38    3   0  -2   6  4459.39  4209.58    21.21 o
        38    2   0  -2  -6  4459.39  4209.58    21.21 o
        38    1   0   4   0  4459.39  4209.58    21.21 o
        39    3   0  -3   5    12.91    17.01     0.50 o
        39    2   0  -1  -7    12.91    17.01     0.50 o
        39    1   0   4   2    12.91    17.01     0.50 o
        40    3   0  -4   4    71.96    62.18     0.77 o
        40    2   0   0  -8    71.96    62.18     0.77 o
        40    1   0   4   4    71.96    62.18     0.77 o
        41    1   0   4   6   599.42   653.64     3.53 o
        42    1   0   4   8   321.29   316.17     2.21 o
        43    1   0   4  10   252.76   265.90     2.10 o
        44    1   0   4  12    12.00    11.28     0.46 o
        45    1   0   4  14    64.60    63.35     1.23 o
        46    1   0   4  16    10.68    10.10     0.33 o
        47    3   0  -3   7    15.21     8.61     0.40 o
        47    2   0  -2  -8    15.21     8.61     0.40 o
        47    1   0   5   1    15.21     8.61     0.40 o
        48    1   0   5   3  1342.97  1294.59     6.15 o
        49    1   0   5   5    79.75    81.11     1.10 o
        50    1   0   5   7   157.00   163.66     1.56 o
        51    1   0   5   9    36.86    39.46     0.80 o
        52    1   0   5  11   159.77   152.01     1.59 o
        53    1   0   5  13    66.27    62.48     0.89 o
        54    1   0   5  15    14.68    13.67     0.43 o
        55    1   0   6   0  1051.90  1070.43    11.78 o
        56    1   0   6   2     0.43     2.29     0.54 o
        57    1   0   6   4    13.02    20.85     0.63 o
        58    1   0   6   6   183.86   205.63     2.32 o
        59    1   0   6   8   127.56   130.19     1.21 o
        60    1   0   6  10   111.16   105.19     1.48 o
        61    1   0   6  12     7.21     6.07     0.42 o
        62    1   0   6  14    29.86    27.72     0.92 o
        63    1   0   7   1     3.46     3.76     0.29 o
        64    1   0   7   3   356.98   381.50     3.05 o
        65    1   0   7   5    22.50    28.69     0.58 o
        66    1   0   7   7    54.82    59.76     0.84 o
        67    1   0   7   9    15.44    16.04     0.61 o
        68    1   0   7  11    62.00    58.62     0.98 o
        69    1   0   7  13    25.63    27.95     0.67 o
        70    1   0   8   0   280.76   285.20     2.71 o
        71    1   0   8   2     0.41     0.39     0.27 <
        72    1   0   8   4     3.51     3.90     0.32 o
        73    1   0   8   6    58.68    56.83     0.83 o
        74    1   0   8   8    42.20    44.21     0.82 o
        75    1   0   8  10    36.73    38.21     0.66 o
        76    1   0   9   1     0.80     1.27     0.22 o
        77    1   0   9   3    99.77    96.31     0.99 o
        78    1   0   9   5     7.03     6.91     0.33 o
        79    1   0   9   7    16.20    17.09     0.42 o
        80    1   0   9   9     6.84     6.32     0.45 o
        81    1   0  10   0    71.32    70.03     1.26 o
        82    1   0  10   2     0.05     0.07     0.18 <
        83    1   0  10   4     1.38     1.26     0.22 o
        84    1   1   0   1    23.31    24.15     1.28 o
        85    3   1  -1  -1  7521.44  7916.28    23.22 o
        85    2   1   1  -1  7521.44  7916.28    23.22 o
        85    1   1   0   2  7521.44  7916.28    23.22 o
        86    1   1   0   3  1872.66  1727.04     6.09 o
        87    3   1  -2  -2  3730.69  3653.49    10.42 o
        87    2   1   2  -2  3730.69  3653.49    10.42 o
        87    1   1   0   4  3730.69  3653.49    10.42 o
        88    1   1   0   5  2559.54  2426.54     7.01 o
        89    3   1  -3  -3     6.07     5.58     0.41 o
        89    2   1   3  -3     6.07     5.58     0.41 o
        89    1   1   0   6     6.07     5.58     0.41 o
        90    1   1   0   7   155.65   165.13     1.34 o
        91    3   1  -4  -4   753.32   715.06     3.41 o
        91    2   1   4  -4   753.32   715.06     3.41 o
        91    1   1   0   8   753.32   715.06     3.41 o
        92    1   1   0   9    99.38    93.18     1.01 o
        93    1   1   0  10   322.71   307.14     2.12 o
        94    1   1   0  11    21.68    25.20     0.54 o
        95    1   1   0  12     0.32     0.70     0.30 <
        96    1   1   0  13    53.47    51.52     0.66 o
        97    1   1   0  14    65.33    67.35     0.83 o
        98    1   1   0  15    26.41    24.56     0.56 o
        99    1   1   0  16    40.60    38.46     0.96 o
       100    1   1   0  17     7.11     7.88     0.48 o
       101    3   1   1   3     7.28     8.00     0.49 o
       101    1   1   1  -3     7.28     8.00     0.49 o
       102    3   1   0   2  7408.38  8018.90    19.51 o
       102    2   1  -1  -1  7408.38  8018.90    19.51 o
       102    1   1   1  -1  7408.38  8018.90    19.51 o
       103    3   1  -1   1  7353.46  8122.26    26.43 o
       103    2   1   0  -2  7353.46  8122.26    26.43 o
       103    1   1   1   1  7353.46  8122.26    26.43 o
       104    1   1   1   2  2959.23  2781.55     5.23 o
       105    2   1   1  -3     7.31     8.57     0.41 o
       105    1   1   1   3     7.31     8.57     0.41 o
       106    1   1   1   4   493.60   470.17     1.53 o
       107    3   1  -3  -1  2455.42  2425.76     4.86 o
       107    2   1   2  -4  2455.42  2425.76     4.86 o
       107    1   1   1   5  2455.42  2425.76     4.86 o
       108    1   1   1   6   796.89   802.20     1.93 o
       109    3   1  -4  -2  1030.65  1044.35     2.74 o
       109    2   1   3  -5  1030.65  1044.35     2.74 o
       109    1   1   1   7  1030.65  1044.35     2.74 o
       110    1   1   1   8   487.45   457.25     1.63 o
       111    1   1   1   9     1.62     1.87     0.20 o
       112    1   1   1  10     0.38     0.49     0.19 <
       113    1   1   1  11   195.28   205.56     1.17 o
       114    1   1   1  12     3.91     4.05     0.24 o
       115    1   1   1  13   109.33   112.95     1.07 o
       116    1   1   1  14     8.19     7.94     0.29 o
       117    1   1   1  15     0.06     0.21     0.23 <
       118    1   1   1  16    42.25    40.90     0.56 o
       119    1   1   1  17    19.75    18.92     0.37 o
       120    1   1   2   1    22.88    21.90     0.36 o
       121    3   1  -2   2  4068.50  3953.35     8.09 o
       121    2   1   0  -4  4068.50  3953.35     8.09 o
       121    1   1   2   2  4068.50  3953.35     8.09 o
       122    1   1   2   3   927.20   916.49     2.52 o
       123    3   1  -3   1  2339.73  2394.21     5.27 o
       123    2   1   1  -5  2339.73  2394.21     5.27 o
       123    1   1   2   4  2339.73  2394.21     5.27 o
       124    1   1   2   5  1593.00  1574.11     3.89 o
       125    2   1   2  -6     4.06     4.53     0.26 o
       125    1   1   2   6     4.06     4.53     0.26 o
       126    1   1   2   7   111.87   111.23     0.77 o
       127    3   1  -5  -1   560.62   560.32     1.84 o
       127    2   1   3  -7   560.62   560.32     1.84 o
       127    1   1   2   8   560.62   560.32     1.84 o
       128    1   1   2   9    78.78    81.69     0.66 o
       129    1   1   2  10   257.54   271.85     1.58 o
       130    1   1   2  11    17.82    20.03     0.39 o
       131    1   1   2  12     0.26     0.43     0.26 <
       132    1   1   2  13    45.32    44.51     0.51 o
       133    1   1   2  14    56.40    55.88     0.59 o
       134    1   1   2  15    22.22    17.18     0.36 o
       135    1   1   2  16    35.30    35.06     0.48 o
       136    1   1   2  17     5.81     5.78     0.25 o
       137    3   1  -2   4  2465.23  2456.59     5.46 o
       137    2   1  -1  -5  2465.23  2456.59     5.46 o
       137    1   1   3   1  2465.23  2456.59     5.46 o
       138    1   1   3   2   907.32   893.61     2.32 o
       139    3   1  -3   3     2.54     2.81     0.24 o
       139    2   1   0  -6     2.54     2.81     0.24 o
       139    1   1   3   3     2.54     2.81     0.24 o
       140    1   1   3   4   157.53   166.33     0.90 o
       141    3   1  -4   2  1128.90  1084.84     3.38 o
       141    2   1   1  -7  1128.90  1084.84     3.38 o
       141    1   1   3   5  1128.90  1084.84     3.38 o
       142    1   1   3   6   391.68   408.38     1.63 o
       143    3   1  -5   1   544.92   537.13     1.87 o
       143    2   1   2  -8   544.92   537.13     1.87 o
       143    1   1   3   7   544.92   537.13     1.87 o
       144    1   1   3   8   290.74   294.49     1.45 o
       145    1   1   3   9     0.96     1.11     0.24 o
       146    1   1   3  10     0.20     0.19     0.21 <
       147    1   1   3  11   134.08   137.17     1.00 o
       148    1   1   3  12     2.79     2.65     0.26 o
       149    1   1   3  13    80.39    82.77     0.72 o
       150    1   1   3  14     5.58     4.79     0.28 o
       151    1   1   3  15     0.05     0.16     0.18 <
       152    1   1   3  16    30.19    30.00     0.45 o
       153    1   1   3  17    14.96    14.64     0.29 o
       154    1   1   4   1    11.33    11.41     0.37 o
       155    3   1  -3   5  1145.34  1057.17     3.21 o
       155    2   1  -1  -7  1145.34  1057.17     3.21 o
       155    1   1   4   2  1145.34  1057.17     3.21 o
       156    1   1   4   3   245.73   247.96     1.18 o
       157    3   1  -4   4   753.98   757.45     2.12 o
       157    2   1   0  -8   753.98   757.45     2.12 o
       157    1   1   4   4   753.98   757.45     2.12 o
       158    1   1   4   5   571.57   559.70     1.88 o
       159    1   1   4   6     1.56     1.76     0.21 o
       160    1   1   4   7    56.41    58.83     0.57 o
       161    1   1   4   8   258.88   279.81     1.47 o
       162    1   1   4   9    43.56    47.32     0.49 o
       163    1   1   4  10   142.42   146.73     1.24 o
       164    1   1   4  11    10.59    11.09     0.29 o
       165    1   1   4  12     0.15     0.42     0.19 <
       166    1   1   4  13    27.78    25.74     0.45 o
       167    1   1   4  14    36.82    33.67     0.47 o
       168    1   1   4  15    13.06    12.08     0.29 o
       169    1   1   4  16    23.16    22.82     0.34 o
       170    3   1  -3   7   568.99   530.50     1.97 o
       170    2   1  -2  -8   568.99   530.50     1.97 o
       170    1   1   5   1   568.99   530.50     1.97 o
       171    1   1   5   2   222.77   225.22     1.23 o
       172    1   1   5   3     0.64     0.91     0.25 o
       173    1   1   5   4    52.75    56.76     0.62 o
       174    1   1   5   5   337.29   348.54     1.77 o
       175    1   1   5   6   152.34   148.50     0.95 o
       176    1   1   5   7   196.91   219.01     1.52 o
       177    1   1   5   8   129.59   130.93     0.93 o
       178    1   1   5   9     0.42     0.51     0.20 <
       179    1   1   5  10     0.08     0.19     0.20 <
       180    1   1   5  11    69.85    67.80     0.74 o
       181    1   1   5  12     1.36     1.23     0.23 o
       182    1   1   5  13    45.12    42.62     0.57 o
       183    1   1   5  14     2.42     2.58     0.21 o
       184    1   1   5  15     0.03    -0.01     0.23 <
       185    1   1   6   1     1.70     1.88     0.22 o
       186    1   1   6   2   258.92   251.98     1.71 o
       187    1   1   6   3    73.69    78.19     0.73 o
       188    1   1   6   4   191.96   204.65     1.50 o
       189    1   1   6   5   189.28   201.32     1.25 o
       190    1   1   6   6     0.52     0.70     0.23 o
       191    1   1   6   7    24.41    24.51     0.40 o
       192    1   1   6   8    99.73   107.82     1.05 o
       193    1   1   6   9    18.70    19.80     0.37 o
       194    1   1   6  10    63.49    60.72     0.59 o
       195    1   1   6  11     5.06     4.74     0.32 o
       196    1   1   6  12     0.07     0.58     0.25 <
       197    1   1   6  13    12.30    11.98     0.35 o
       198    1   1   6  14    18.44    18.59     0.44 o
       199    1   1   7   1   129.93   135.01     1.03 o
       200    1   1   7   2    61.68    64.05     0.69 o
       201    1   1   7   3     0.18     0.09     0.18 <
       202    1   1   7   4    19.52    18.26     0.34 o
       203    1   1   7   5    99.45    93.50     0.79 o
       204    1   1   7   6    53.31    48.94     0.51 o
       205    1   1   7   7    67.26    72.42     0.67 o
       206    1   1   7   8    47.66    47.98     0.57 o
       207    1   1   7   9     0.15     0.17     0.20 <
       208    1   1   7  10     0.06     0.21     0.21 <
       209    1   1   7  11    29.56    28.71     0.48 o
       210    1   1   7  12     0.43     0.34     0.24 <
       211    1   1   7  13    19.56    19.05     0.43 o
       212    1   1   8   1     0.32     0.51     0.16 o
       213    1   1   8   2    68.62    69.63     0.67 o
       214    1   1   8   3    22.11    22.03     0.35 o
       215    1   1   8   4    54.99    55.43     0.55 o
       216    1   1   8   5    58.07    55.28     0.54 o
       217    1   1   8   6     0.16     0.14     0.18 <
       218    1   1   8   7     7.30     7.42     0.23 o
       219    1   1   8   8    35.00    32.52     0.42 o
       220    1   1   8   9     5.88     6.37     0.28 o
       221    1   1   8  10    23.77    21.28     0.54 o
       222    1   1   8  11     1.94     1.91     0.20 o
       223    1   1   9   1    36.09    35.29     0.37 o
       224    1   1   9   2    16.71    16.42     0.29 o
       225    1   1   9   3     0.05     0.15     0.16 <
       226    1   1   9   4     4.76     5.10     0.23 o
       227    1   1   9   5    30.13    28.99     0.37 o
       228    1   1   9   6    13.97    13.66     0.27 o
       229    1   1   9   7    21.75    20.67     0.39 o
       230    1   1   9   8    13.23    13.01     0.31 o
       231    1   1   9   9     0.05    -0.13     0.37 <
       232    1   1  10   1     0.17     0.22     0.16 <
       233    1   1  10   2    19.17    18.89     0.28 o
       234    1   1  10   3     4.80     4.90     0.18 o
       235    1   1  10   4    15.88    15.42     0.25 o
       236    1   1  10   5    13.46    13.10     0.41 o
       237    3   2   0   0   238.62   297.25     2.06 o
       237    2   2   0   0   238.62   297.25     2.06 o
       237    1   2   0   0   238.62   297.25     2.06 o
       238    1   2   0   1   397.59   362.57     1.35 o
       239    3   2  -1  -1  8977.07  9009.95    20.31 o
       239    2   2   1  -1  8977.07  9009.95    20.31 o
       239    1   2   0   2  8977.07  9009.95    20.31 o
       240    1   2   0   3  1950.89  1769.01     4.30 o
       241    3   2  -2  -2  2453.22  2571.38     6.73 o
       241    2   2   2  -2  2453.22  2571.38     6.73 o
       241    1   2   0   4  2453.22  2571.38     6.73 o
       242    1   2   0   5   222.07   221.71     1.25 o
       243    3   2  -3  -3  1759.43  1724.64     7.03 o
       243    2   2   3  -3  1759.43  1724.64     7.03 o
       243    1   2   0   6  1759.43  1724.64     7.03 o
       244    1   2   0   7   100.60    95.87     1.03 o
       245    3   2  -4  -4    15.12     5.82     0.34 o
       245    2   2   4  -4    15.12     5.82     0.34 o
       245    1   2   0   8    15.12     5.82     0.34 o
       246    1   2   0   9   146.03   148.12     1.34 o
       247    1   2   0  10    20.17    17.81     0.47 o
       248    1   2   0  11    36.17    35.33     0.60 o
       249    1   2   0  12   473.60   497.43     3.15 o
       250    1   2   0  13    11.34    10.75     0.41 o
       251    1   2   0  14     0.35     0.36     0.28 <
       252    1   2   0  15    17.28    19.52     0.60 o
       253    1   2   0  16     2.48     2.64     0.37 o
       254    1   2   0  17     3.08     3.21     0.45 o
       255    3   2   1   3   964.46  1023.93     3.36 o
       255    2   2  -2   0   964.46  1023.93     3.36 o
       255    1   2   1  -3   964.46  1023.93     3.36 o
       256    3   2   0   2  9629.53  9349.90    19.45 o
       256    2   2  -1  -1  9629.53  9349.90    19.45 o
       256    1   2   1  -1  9629.53  9349.90    19.45 o
       257    1   2   1   0  2914.27  2711.64     7.05 o
       258    3   2  -1   1  9898.44  9967.32    23.07 o
       258    2   2   0  -2  9898.44  9967.32    23.07 o
       258    1   2   1   1  9898.44  9967.32    23.07 o
       259    1   2   1   2   325.88   303.13     1.19 o
       260    3   2  -2   0   953.66   977.58     3.37 o
       260    2   2   1  -3   953.66   977.58     3.37 o
       260    1   2   1   3   953.66   977.58     3.37 o
       261    1   2   1   4   214.80   206.95     0.91 o
       262    3   2  -3  -1   970.36   943.38     2.43 o
       262    2   2   2  -4   970.36   943.38     2.43 o
       262    1   2   1   5   970.36   943.38     2.43 o
       263    1   2   1   6   530.88   519.71     1.68 o
       264    3   2  -4  -2    64.01    53.43     0.50 o
       264    2   2   3  -5    64.01    53.43     0.50 o
       264    1   2   1   7    64.01    53.43     0.50 o
       265    1   2   1   8    87.58    83.02     0.62 o
       266    1   2   1   9  1092.05  1049.74     2.96 o
       267    1   2   1  10    33.56    32.55     0.45 o
       268    1   2   1  11    14.95    14.39     0.36 o
       269    1   2   1  12    42.21    44.30     0.55 o
       270    1   2   1  13     7.33     7.74     0.28 o
       271    1   2   1  14    11.74    11.26     0.31 o
       272    1   2   1  15    97.05    93.86     0.82 o
       273    1   2   1  16     2.59     2.41     0.23 o
       274    1   2   1  17     7.69     8.43     0.35 o
       275    3   2  -1   3   288.98   355.55     2.19 o
       275    2   2  -1  -3   288.98   355.55     2.19 o
       275    1   2   2   0   288.98   355.55     2.19 o
       276    1   2   2   1   228.96   221.39     0.99 o
       277    3   2  -2   2  4492.31  4544.17     8.65 o
       277    2   2   0  -4  4492.31  4544.17     8.65 o
       277    1   2   2   2  4492.31  4544.17     8.65 o
       278    1   2   2   3  1189.53  1169.62     3.00 o
       279    3   2  -3   1  1454.11  1528.43     3.54 o
       279    2   2   1  -5  1454.11  1528.43     3.54 o
       279    1   2   2   4  1454.11  1528.43     3.54 o
       280    1   2   2   5   149.57   153.80     0.83 o
       281    3   2  -4   0  1241.02  1296.84     3.18 o
       281    2   2   2  -6  1241.02  1296.84     3.18 o
       281    1   2   2   6  1241.02  1296.84     3.18 o
       282    1   2   2   7    73.01    68.29     0.54 o
       283    3   2  -5  -1     9.58     3.45     0.23 o
       283    2   2   3  -7     9.58     3.45     0.23 o
       283    1   2   2   8     9.58     3.45     0.23 o
       284    1   2   2   9   112.97   114.69     0.80 o
       285    1   2   2  10    17.63    18.11     0.45 o
       286    1   2   2  11    29.95    31.83     0.51 o
       287    1   2   2  12   400.23   405.98     2.23 o
       288    1   2   2  13     9.71     9.99     0.31 o
       289    1   2   2  14     0.28     0.36     0.20 <
       290    1   2   2  15    15.04    14.49     0.32 o
       291    1   2   2  16     2.18     2.21     0.22 o
       292    1   2   2  17     2.66     2.92     0.22 o
       293    1   2   3   0  1031.85   999.23     3.90 o
       294    3   2  -2   4  2936.59  2902.34     6.29 o
       294    2   2  -1  -5  2936.59  2902.34     6.29 o
       294    1   2   3   1  2936.59  2902.34     6.29 o
       295    1   2   3   2   134.16   135.41     0.79 o
       296    3   2  -3   3   512.41   518.63     1.78 o
       296    2   2   0  -6   512.41   518.63     1.78 o
       296    1   2   3   3   512.41   518.63     1.78 o
       297    1   2   3   4    96.33    95.96     0.72 o
       298    3   2  -4   2   424.57   461.70     1.50 o
       298    2   2   1  -7   424.57   461.70     1.50 o
       298    1   2   3   5   424.57   461.70     1.50 o
       299    1   2   3   6   268.46   260.70     1.09 o
       300    3   2  -5   1    29.93    25.38     0.37 o
       300    2   2   2  -8    29.93    25.38     0.37 o
       300    1   2   3   7    29.93    25.38     0.37 o
       301    1   2   3   8    51.85    55.13     0.54 o
       302    1   2   3   9   698.02   753.26     3.45 o
       303    1   2   3  10    22.52    22.05     0.61 o
       304    1   2   3  11    11.33    11.96     0.37 o
       305    1   2   3  12    30.23    28.87     0.42 o
       306    1   2   3  13     5.13     4.89     0.23 o
       307    1   2   3  14     8.67     9.79     0.32 o
       308    1   2   3  15    72.42    69.07     0.69 o
       309    1   2   3  16     1.96     1.72     0.19 o
       310    1   2   3  17     5.70     5.91     0.23 o
       311    3   2  -2   6   155.11   157.79     1.59 o
       311    2   2  -2  -6   155.11   157.79     1.59 o
       311    1   2   4   0   155.11   157.79     1.59 o
       312    1   2   4   1    68.07    65.02     0.55 o
       313    3   2  -3   5  1181.61  1156.10     3.10 o
       313    2   2  -1  -7  1181.61  1156.10     3.10 o
       313    1   2   4   2  1181.61  1156.10     3.10 o
       314    1   2   4   3   373.82   369.30     1.46 o
       315    3   2  -4   4   457.93   478.85     1.59 o
       315    2   2   0  -8   457.93   478.85     1.59 o
       315    1   2   4   4   457.93   478.85     1.59 o
       316    1   2   4   5    55.18    56.60     0.49 o
       317    1   2   4   6   502.05   523.51     1.83 o
       318    1   2   4   7    32.57    34.49     0.38 o
       319    1   2   4   8     0.75     1.45     0.21 o
       320    1   2   4   9    58.05    59.70     0.65 o
       321    1   2   4  10    11.52    12.11     0.36 o
       322    1   2   4  11    17.86    17.28     0.35 o
       323    1   2   4  12   247.16   247.46     1.57 o
       324    1   2   4  13     6.19     5.85     0.23 o
       325    1   2   4  14     0.12     0.10     0.19 <
       326    1   2   4  15     9.96     9.56     0.32 o
       327    1   2   4  16     1.48     1.41     0.23 o
       328    1   2   5   0   250.59   241.79     1.73 o
       329    3   2  -3   7   720.07   702.01     2.39 o
       329    2   2  -2  -8   720.07   702.01     2.39 o
       329    1   2   5   1   720.07   702.01     2.39 o
       330    1   2   5   2    33.39    34.96     0.55 o
       331    1   2   5   3   121.93   144.23     1.07 o
       332    1   2   5   4    27.40    27.35     0.47 o
       333    1   2   5   5   128.17   139.36     0.95 o
       334    1   2   5   6    92.70    95.54     0.77 o
       335    1   2   5   7     7.26    13.44     0.40 o
       336    1   2   5   8    22.38    21.29     0.44 o
       337    1   2   5   9   330.99   343.29     2.23 o
       338    1   2   5  10    11.36    10.84     0.28 o
       339    1   2   5  11     5.73     5.50     0.25 o
       340    1   2   5  12    16.63    15.55     0.37 o
       341    1   2   5  13     2.26     2.36     0.24 o
       342    1   2   5  14     4.80     4.31     0.26 o
       343    1   2   5  15    40.19    38.97     0.58 o
       344    1   2   6   0    19.08    19.28     0.45 o
       345    1   2   6   1    14.94    15.54     0.32 o
       346    1   2   6   2   312.52   321.39     2.06 o
       347    1   2   6   3    96.97    96.29     0.76 o
       348    1   2   6   4   132.01   129.05     0.92 o
       349    1   2   6   5    16.54    17.62     0.36 o
       350    1   2   6   6   167.12   183.34     1.31 o
       351    1   2   6   7    11.94    12.51     0.39 o
       352    1   2   6   8     0.18     1.77     0.26 o
       353    1   2   6   9    24.33    23.53     0.41 o
       354    1   2   6  10     4.79     4.76     0.25 o
       355    1   2   6  11     8.27     7.74     0.27 o
       356    1   2   6  12   114.40   111.01     1.22 o
       357    1   2   6  13     3.00     2.66     0.25 o
       358    1   2   6  14     0.04     0.04     0.22 <
       359    1   2   7   0    62.38    64.49     0.84 o
       360    1   2   7   1   198.66   205.56     1.28 o
       361    1   2   7   2     8.03     8.11     0.26 o
       362    1   2   7   3    27.05    27.02     0.39 o
       363    1   2   7   4     7.57     7.06     0.25 o
       364    1   2   7   5    38.88    39.61     0.48 o
       365    1   2   7   6    30.03    30.53     0.44 o
       366    1   2   7   7     2.41     3.00     0.24 o
       367    1   2   7   8     8.37     8.11     0.28 o
       368    1   2   7   9   127.14   122.79     0.87 o
       369    1   2   7  10     4.62     4.35     0.24 o
       370    1   2   7  11     1.50     1.89     0.27 o
       371    1   2   7  12     7.32     6.48     0.29 o
       372    1   2   7  13     0.49     0.52     0.26 <
       373    1   2   8   0     3.74     3.56     0.28 o
       374    1   2   8   1     3.85     3.90     0.20 o
       375    1   2   8   2    88.95    90.51     0.72 o
       376    1   2   8   3    27.53    27.42     0.36 o
       377    1   2   8   4    39.31    40.13     0.49 o
       378    1   2   8   5     5.13     5.36     0.23 o
       379    1   2   8   6    54.06    59.56     0.61 o
       380    1   2   8   7     4.06     3.74     0.21 o
       381    1   2   8   8     0.18     0.30     0.19 <
       382    1   2   8   9     9.03     9.31     0.32 o
       383    1   2   8  10     0.94     1.03     0.19 o
       384    1   2   8  11     2.97     3.05     0.22 o
       385    1   2   9   0    17.46    16.92     0.40 o
       386    1   2   9   1    53.86    51.64     0.45 o
       387    1   2   9   2     2.35     2.45     0.19 o
       388    1   2   9   3     8.75     8.34     0.25 o
       389    1   2   9   4     2.30     2.19     0.20 o
       390    1   2   9   5    11.65    11.89     0.27 o
       391    1   2   9   6     9.48     9.39     0.26 o
       392    1   2   9   7     1.10     1.03     0.17 o
       393    1   2   9   8     2.64     2.55     0.22 o
       394    1   2  10   0     2.00     1.53     0.22 o
       395    1   2  10   1     1.16     1.09     0.16 o
       396    1   2  10   2    21.84    21.60     0.37 o
       397    1   2  10   3     7.68     7.29     0.22 o
       398    1   2  10   4    10.14    10.10     0.25 o
       399    1   2  10   5     1.49     1.39     0.28 o
       400    1   3   0   1  4598.69  4036.43    11.10 o
       401    3   3  -1  -1  1823.33  1837.01     4.66 o
       401    2   3   1  -1  1823.33  1837.01     4.66 o
       401    1   3   0   2  1823.33  1837.01     4.66 o
       402    1   3   0   3  1004.94   905.44     2.83 o
       403    3   3  -2  -2  1594.88  1562.67     5.18 o
       403    2   3   2  -2  1594.88  1562.67     5.18 o
       403    1   3   0   4  1594.88  1562.67     5.18 o
       404    1   3   0   5     3.88     5.02     0.34 o
       405    3   3  -3  -3     7.31     8.33     0.32 o
       405    2   3   3  -3     7.31     8.33     0.32 o
       405    1   3   0   6     7.31     8.33     0.32 o
       406    1   3   0   7  1764.79  1749.18     6.28 o
       407    3   3  -4  -4   221.31   209.99     1.23 o
       407    2   3   4  -4   221.31   209.99     1.23 o
       407    1   3   0   8   221.31   209.99     1.23 o
       408    1   3   0   9    62.21    61.97     0.75 o
       409    1   3   0  10   143.78   149.84     1.35 o
       410    1   3   0  11    87.35    91.44     1.17 o
       411    1   3   0  12     0.19     0.21     0.29 <
       412    1   3   0  13    13.60    14.61     0.45 o
       413    1   3   0  14    37.59    38.89     1.04 o
       414    1   3   0  15    30.34    31.54     0.67 o
       415    1   3   0  16    11.62    12.47     0.48 o
       416    1   3   0  17    48.88    53.52     0.95 o
       417    3   3   1   3    11.43    14.02     0.43 o
       417    1   3   1  -3    11.43    14.02     0.43 o
       418    3   3   0   2  2290.84  2260.97     7.70 o
       418    2   3  -1  -1  2290.84  2260.97     7.70 o
       418    1   3   1  -1  2290.84  2260.97     7.70 o
       419    3   3  -1   1  2314.68  2318.18     6.27 o
       419    2   3   0  -2  2314.68  2318.18     6.27 o
       419    1   3   1   1  2314.68  2318.18     6.27 o
       420    1   3   1   2   449.05   451.86     1.54 o
       421    2   3   1  -3    11.48    13.79     0.58 o
       421    1   3   1   3    11.48    13.79     0.58 o
       422    1   3   1   4  4513.20  4358.69     8.39 o
       423    3   3  -3  -1   618.88   617.22     1.86 o
       423    2   3   2  -4   618.88   617.22     1.86 o
       423    1   3   1   5   618.88   617.22     1.86 o
       424    1   3   1   6   528.24   504.50     1.49 o
       425    3   3  -4  -2   495.66   481.79     1.66 o
       425    2   3   3  -5   495.66   481.79     1.66 o
       425    1   3   1   7   495.66   481.79     1.66 o
       426    1   3   1   8    13.76    14.75     0.30 o
       427    1   3   1   9     0.69     0.96     0.20 o
       428    1   3   1  10   276.86   264.35     1.48 o
       429    1   3   1  11    79.94    84.59     0.66 o
       430    1   3   1  12     7.83     6.94     0.35 o
       431    1   3   1  13    37.66    37.72     0.52 o
       432    1   3   1  14   111.04   104.78     0.91 o
       433    1   3   1  15     0.62     0.12     0.23 <
       434    1   3   1  16     0.13     0.14     0.23 <
       435    1   3   1  17    12.56    13.74     0.41 o
       436    1   3   2   1  2672.75  2556.12     4.64 o
       437    3   3  -2   2  1123.49  1142.90     2.87 o
       437    2   3   0  -4  1123.49  1142.90     2.87 o
       437    1   3   2   2  1123.49  1142.90     2.87 o
       438    1   3   2   3   566.48   563.46     1.72 o
       439    3   3  -3   1  1049.95  1082.69     3.23 o
       439    2   3   1  -5  1049.95  1082.69     3.23 o
       439    1   3   2   4  1049.95  1082.69     3.23 o
       440    1   3   2   5     4.48     5.34     0.25 o
       441    2   3   2  -6     5.43     6.37     0.24 o
       441    1   3   2   6     5.43     6.37     0.24 o
       442    1   3   2   7  1305.18  1307.45     3.21 o
       443    3   3  -5  -1   166.85   160.51     0.87 o
       443    2   3   3  -7   166.85   160.51     0.87 o
       443    1   3   2   8   166.85   160.51     0.87 o
       444    1   3   2   9    50.37    48.95     0.56 o
       445    1   3   2  10   116.27   120.15     1.11 o
       446    1   3   2  11    72.51    66.92     0.80 o
       447    1   3   2  12     0.17     0.30     0.22 <
       448    1   3   2  13    11.84    11.78     0.37 o
       449    1   3   2  14    32.52    32.03     0.49 o
       450    1   3   2  15    25.53    24.29     0.37 o
       451    1   3   2  16    10.18    10.35     0.30 o
       452    1   3   2  17    41.57    42.76     0.56 o
       453    3   3  -2   4   926.73   939.18     2.48 o
       453    2   3  -1  -5   926.73   939.18     2.48 o
       453    1   3   3   1   926.73   939.18     2.48 o
       454    1   3   3   2   232.47   219.01     1.01 o
       455    3   3  -3   3     4.82     6.46     0.27 o
       455    2   3   0  -6     4.82     6.46     0.27 o
       455    1   3   3   3     4.82     6.46     0.27 o
       456    1   3   3   4  2017.11  2003.55     5.23 o
       457    3   3  -4   2   299.32   298.13     1.32 o
       457    2   3   1  -7   299.32   298.13     1.32 o
       457    1   3   3   5   299.32   298.13     1.32 o
       458    1   3   3   6   283.23   279.45     1.11 o
       459    3   3  -5   1   278.42   274.12     1.49 o
       459    2   3   2  -8   278.42   274.12     1.49 o
       459    1   3   3   7   278.42   274.12     1.49 o
       460    1   3   3   8     6.70     7.43     0.28 o
       461    1   3   3   9     0.49     0.64     0.23 <
       462    1   3   3  10   186.56   190.07     1.46 o
       463    1   3   3  11    56.20    57.26     0.61 o
       464    1   3   3  12     5.51     5.15     0.27 o
       465    1   3   3  13    27.85    28.16     0.43 o
       466    1   3   3  14    81.26    82.99     0.73 o
       467    1   3   3  15     0.46     0.49     0.19 <
       468    1   3   3  16     0.12    -0.01     0.20 <
       469    1   3   3  17     9.37     9.73     0.50 o
       470    1   3   4   1   803.12   783.59     2.22 o
       471    3   3  -3   5   352.39   345.75     1.47 o
       471    2   3  -1  -7   352.39   345.75     1.47 o
       471    1   3   4   2   352.39   345.75     1.47 o
       472    1   3   4   3   181.22   182.17     0.92 o
       473    3   3  -4   4   373.29   389.69     1.36 o
       473    2   3   0  -8   373.29   389.69     1.36 o
       473    1   3   4   4   373.29   389.69     1.36 o
       474    1   3   4   5     1.06     1.58     0.23 o
       475    1   3   4   6     2.80     3.26     0.21 o
       476    1   3   4   7   621.09   653.26     3.74 o
       477    1   3   4   8    78.68    82.64     0.82 o
       478    1   3   4   9    28.97    30.36     0.42 o
       479    1   3   4  10    66.19    67.98     0.65 o
       480    1   3   4  11    43.56    43.13     0.52 o
       481    1   3   4  12     0.12     0.20     0.20 <
       482    1   3   4  13     8.19     8.45     0.27 o
       483    1   3   4  14    21.21    21.23     0.34 o
       484    1   3   4  15    15.07    13.81     0.33 o
       485    1   3   4  16     6.83     6.91     0.26 o
       486    3   3  -3   7   239.01   230.27     1.17 o
       486    2   3  -2  -8   239.01   230.27     1.17 o
       486    1   3   5   1   239.01   230.27     1.17 o
       487    1   3   5   2    58.14    56.09     0.56 o
       488    1   3   5   3     1.75     2.09     0.23 o
       489    1   3   5   4   654.19   653.33     2.99 o
       490    1   3   5   5    92.54   104.10     0.92 o
       491    1   3   5   6   118.55   124.50     0.91 o
       492    1   3   5   7   110.63   121.25     0.95 o
       493    1   3   5   8     2.06     1.98     0.23 o
       494    1   3   5   9     0.26     0.37     0.23 <
       495    1   3   5  10    94.40    94.22     0.87 o
       496    1   3   5  11    30.15    29.52     0.48 o
       497    1   3   5  12     2.73     2.76     0.23 o
       498    1   3   5  13    15.83    16.08     0.35 o
       499    1   3   5  14    43.49    41.86     0.62 o
       500    1   3   5  15     0.25     0.26     0.19 <
       501    1   3   6   1   208.60   208.95     1.26 o
       502    1   3   6   2    85.43    83.81     0.77 o
       503    1   3   6   3    59.66    62.05     0.62 o
       504    1   3   6   4   108.28   112.19     0.85 o
       505    1   3   6   5     0.39     0.59     0.22 <
       506    1   3   6   6     1.22     1.32     0.27 o
       507    1   3   6   7   241.77   251.34     1.84 o
       508    1   3   6   8    31.48    33.37     0.54 o
       509    1   3   6   9    12.69    13.05     0.36 o
       510    1   3   6  10    30.10    29.72     0.42 o
       511    1   3   6  11    20.57    19.10     0.38 o
       512    1   3   6  12     0.07     0.15     0.19 <
       513    1   3   6  13     4.81     4.10     0.30 o
       514    1   3   6  14    10.43    10.50     0.34 o
       515    1   3   7   1    60.66    60.97     0.64 o
       516    1   3   7   2    12.78    13.29     0.30 o
       517    1   3   7   3     0.64     0.60     0.18 o
       518    1   3   7   4   205.69   212.36     1.37 o
       519    1   3   7   5    28.30    30.39     0.42 o
       520    1   3   7   6    42.47    40.76     0.60 o
       521    1   3   7   7    39.81    42.51     0.55 o
       522    1   3   7   8     0.95     0.98     0.23 o
       523    1   3   7   9     0.09     0.19     0.18 <
       524    1   3   7  10    38.28    37.23     0.49 o
       525    1   3   7  11    12.97    12.37     0.29 o
       526    1   3   7  12     0.92     0.88     0.24 o
       527    1   3   7  13     7.01     7.46     0.49 o
       528    1   3   8   1    59.01    59.66     0.51 o
       529    1   3   8   2    23.89    24.11     0.37 o
       530    1   3   8   3    18.21    17.66     0.35 o
       531    1   3   8   4    32.93    33.16     0.44 o
       532    1   3   8   5     0.17    -0.03     0.21 <
       533    1   3   8   6     0.39     0.54     0.20 <
       534    1   3   8   7    79.67    78.21     0.75 o
       535    1   3   8   8    11.56    12.49     0.30 o
       536    1   3   8   9     3.94     4.07     0.22 o
       537    1   3   8  10    11.24    10.35     0.27 o
       538    1   3   8  11     7.74     7.48     0.33 o
       539    1   3   9   1    17.47    17.56     0.32 o
       540    1   3   9   2     4.24     4.27     0.20 o
       541    1   3   9   3     0.17     0.16     0.18 <
       542    1   3   9   4    58.46    56.02     0.58 o
       543    1   3   9   5     9.12     8.50     0.24 o
       544    1   3   9   6    11.01    11.39     0.28 o
       545    1   3   9   7    12.62    11.65     0.31 o
       546    1   3   9   8     0.72     0.55     0.17 o
       547    1   3  10   1    15.81    16.00     0.29 o
       548    1   3  10   2     7.00     7.11     0.23 o
       549    1   3  10   3     3.90     4.12     0.20 o
       550    1   3  10   4     9.20     8.74     0.30 o
       551    3   4   0   0  6108.41  5650.80    17.68 o
       551    2   4   0   0  6108.41  5650.80    17.68 o
       551    1   4   0   0  6108.41  5650.80    17.68 o
       552    1   4   0   1  1382.29  1219.19     4.09 o
       553    3   4  -1  -1   422.92   428.37     1.73 o
       553    2   4   1  -1   422.92   428.37     1.73 o
       553    1   4   0   2   422.92   428.37     1.73 o
       554    1   4   0   3  2247.47  2121.20     5.68 o
       555    3   4  -2  -2    12.67    17.61     0.45 o
       555    2   4   2  -2    12.67    17.61     0.45 o
       555    1   4   0   4    12.67    17.61     0.45 o
       556    1   4   0   5   444.08   440.05     1.80 o
       557    3   4  -3  -3   237.39   217.92     1.34 o
       557    2   4   3  -3   237.39   217.92     1.34 o
       557    1   4   0   6   237.39   217.92     1.34 o
       558    1   4   0   7   136.90   133.33     0.81 o
       559    3   4  -4  -4   240.14   238.03     1.46 o
       559    2   4   4  -4   240.14   238.03     1.46 o
       559    1   4   0   8   240.14   238.03     1.46 o
       560    1   4   0   9   442.93   461.84     2.83 o
       561    1   4   0  10   235.23   243.25     2.52 o
       562    1   4   0  11    31.42    29.23     0.62 o
       563    1   4   0  12    10.07     8.72     0.45 o
       564    1   4   0  13     9.24     8.86     0.43 o
       565    1   4   0  14    42.98    43.93     0.90 o
       566    1   4   0  15    53.42    55.87     1.16 o
       567    1   4   0  16     6.03     6.52     0.43 o
       568    1   4   0  17     7.17     8.21     0.44 o
       569    3   4   1   3  2372.64  2432.71     7.73 o
       569    2   4  -2   0  2372.64  2432.71     7.73 o
       569    1   4   1  -3  2372.64  2432.71     7.73 o
       570    3   4   0   2   627.85   610.59     2.36 o
       570    2   4  -1  -1   627.85   610.59     2.36 o
       570    1   4   1  -1   627.85   610.59     2.36 o
       571    1   4   1   0  2603.18  2377.48     6.59 o
       572    3   4  -1   1   629.24   616.48     2.12 o
       572    2   4   0  -2   629.24   616.48     2.12 o
       572    1   4   1   1   629.24   616.48     2.12 o
       573    1   4   1   2  1072.41  1059.48     2.40 o
       574    3   4  -2   0  2409.29  2472.47     7.14 o
       574    2   4   1  -3  2409.29  2472.47     7.14 o
       574    1   4   1   3  2409.29  2472.47     7.14 o
       575    1   4   1   4   532.70   535.94     1.68 o
       576    3   4  -3  -1    24.36    29.42     0.38 o
       576    2   4   2  -4    24.36    29.42     0.38 o
       576    1   4   1   5    24.36    29.42     0.38 o
       577    1   4   1   6  1021.04  1014.49     2.58 o
       578    3   4  -4  -2   175.25   184.93     0.85 o
       578    2   4   3  -5   175.25   184.93     0.85 o
       578    1   4   1   7   175.25   184.93     0.85 o
       579    1   4   1   8   103.93   102.23     0.79 o
       580    1   4   1   9     3.29     3.85     0.23 o
       581    1   4   1  10    26.51    27.27     0.47 o
       582    1   4   1  11   178.02   180.38     1.28 o
       583    1   4   1  12   160.57   147.60     1.30 o
       584    1   4   1  13    80.96    76.65     0.92 o
       585    1   4   1  14    13.73    14.08     0.36 o
       586    1   4   1  15     0.63     0.69     0.23 o
       587    1   4   1  16     4.78     4.78     0.30 o
       588    1   4   1  17     1.04     1.05     0.22 o
       589    3   4  -1   3  3496.81  3365.65     9.90 o
       589    2   4  -1  -3  3496.81  3365.65     9.90 o
       589    1   4   2   0  3496.81  3365.65     9.90 o
       590    1   4   2   1   869.18   843.06     2.10 o
       591    3   4  -2   2   221.57   223.29     0.96 o
       591    2   4   0  -4   221.57   223.29     0.96 o
       591    1   4   2   2   221.57   223.29     0.96 o
       592    1   4   2   3  1503.05  1493.58     3.50 o
       593    3   4  -3   1     6.01    12.84     0.35 o
       593    2   4   1  -5     6.01    12.84     0.35 o
       593    1   4   2   4     6.01    12.84     0.35 o
       594    1   4   2   5   311.34   307.15     1.23 o
       595    3   4  -4   0   164.53   165.06     1.15 o
       595    2   4   2  -6   164.53   165.06     1.15 o
       595    1   4   2   6   164.53   165.06     1.15 o
       596    1   4   2   7   101.66   102.58     0.81 o
       597    3   4  -5  -1   191.98   197.00     1.12 o
       597    2   4   3  -7   191.98   197.00     1.12 o
       597    1   4   2   8   191.98   197.00     1.12 o
       598    1   4   2   9   354.84   342.19     2.00 o
       599    1   4   2  10   195.88   202.57     1.11 o
       600    1   4   2  11    26.02    26.14     0.43 o
       601    1   4   2  12     8.53     7.86     0.33 o
       602    1   4   2  13     8.02     7.34     0.29 o
       603    1   4   2  14    36.86    36.19     0.50 o
       604    1   4   2  15    46.25    45.51     0.54 o
       605    1   4   2  16     5.20     4.83     0.25 o
       606    1   4   2  17     6.22     6.87     0.26 o
       607    1   4   3   0  1156.76  1110.56     4.01 o
       608    3   4  -2   4   212.01   207.31     1.00 o
       608    2   4  -1  -5   212.01   207.31     1.00 o
       608    1   4   3   1   212.01   207.31     1.00 o
       609    1   4   3   2   477.43   464.52     1.44 o
       610    3   4  -3   3  1034.49  1043.96     2.34 o
       610    2   4   0  -6  1034.49  1043.96     2.34 o
       610    1   4   3   3  1034.49  1043.96     2.34 o
       611    1   4   3   4   260.00   249.45     0.97 o
       612    3   4  -4   2    14.61    17.59     0.43 o
       612    2   4   1  -7    14.61    17.59     0.43 o
       612    1   4   3   5    14.61    17.59     0.43 o
       613    1   4   3   6   560.17   546.79     3.21 o
       614    3   4  -5   1   109.63   112.66     1.01 o
       614    2   4   2  -8   109.63   112.66     1.01 o
       614    1   4   3   7   109.63   112.66     1.01 o
       615    1   4   3   8    62.49    62.11     0.65 o
       616    1   4   3   9     3.04     3.26     0.28 o
       617    1   4   3  10    17.67    19.24     0.38 o
       618    1   4   3  11   127.48   127.66     1.12 o
       619    1   4   3  12   116.93   115.93     0.95 o
       620    1   4   3  13    58.87    56.71     0.64 o
       621    1   4   3  14    10.41    10.62     0.29 o
       622    1   4   3  15     0.56     0.66     0.23 <
       623    1   4   3  16     3.68     3.57     0.22 o
       624    3   4  -2   6  1099.35  1046.33     3.99 o
       624    2   4  -2  -6  1099.35  1046.33     3.99 o
       624    1   4   4   0  1099.35  1046.33     3.99 o
       625    1   4   4   1   291.58   279.96     1.10 o
       626    3   4  -3   5    74.41    72.70     0.56 o
       626    2   4  -1  -7    74.41    72.70     0.56 o
       626    1   4   4   2    74.41    72.70     0.56 o
       627    1   4   4   3   539.71   519.20     1.57 o
       628    3   4  -4   4     4.74     2.05     0.18 o
       628    2   4   0  -8     4.74     2.05     0.18 o
       628    1   4   4   4     4.74     2.05     0.18 o
       629    1   4   4   5   127.32   130.03     0.83 o
       630    1   4   4   6    63.48    80.36     0.77 o
       631    1   4   4   7    47.35    50.08     0.60 o
       632    1   4   4   8   103.82   109.02     0.94 o
       633    1   4   4   9   197.69   207.66     1.40 o
       634    1   4   4  10   117.20   121.33     0.87 o
       635    1   4   4  11    15.70    16.18     0.35 o
       636    1   4   4  12     4.90     4.86     0.27 o
       637    1   4   4  13     5.37     5.59     0.28 o
       638    1   4   4  14    23.12    23.25     0.36 o
       639    1   4   4  15    30.09    29.99     0.40 o
       640    1   4   4  16     3.31     2.94     0.36 o
       641    1   4   5   0   320.48   308.10     1.97 o
       642    3   4  -3   7    73.34    65.31     0.56 o
       642    2   4  -2  -8    73.34    65.31     0.56 o
       642    1   4   5   1    73.34    65.31     0.56 o
       643    1   4   5   2   144.56   140.32     0.87 o
       644    1   4   5   3   327.33   309.12     1.41 o
       645    1   4   5   4    86.95    88.60     0.84 o
       646    1   4   5   5     3.80     4.49     0.26 o
       647    1   4   5   6   217.80   230.55     1.33 o
       648    1   4   5   7    48.33    49.97     0.60 o
       649    1   4   5   8    27.41    28.89     0.43 o
       650    1   4   5   9     1.87     2.35     0.24 o
       651    1   4   5  10     9.03     9.02     0.29 o
       652    1   4   5  11    66.93    63.00     0.68 o
       653    1   4   5  12    64.44    60.35     0.67 o
       654    1   4   5  13    30.96    29.92     0.40 o
       655    1   4   5  14     6.08     5.50     0.26 o
       656    1   4   5  15     0.44     0.47     0.22 <
       657    1   4   6   0   324.58   310.77     2.40 o
       658    1   4   6   1    83.00    75.90     0.60 o
       659    1   4   6   2    27.39    30.74     0.42 o
       660    1   4   6   3   155.63   158.98     0.94 o
       661    1   4   6   4     0.95     3.39     0.28 o
       662    1   4   6   5    42.67    44.01     0.54 o
       663    1   4   6   6    21.84    24.45     0.42 o
       664    1   4   6   7    18.06    18.43     0.40 o
       665    1   4   6   8    44.26    44.48     0.62 o
       666    1   4   6   9    87.81    86.55     0.74 o
       667    1   4   6  10    52.00    50.41     0.62 o
       668    1   4   6  11     7.67     6.74     0.25 o
       669    1   4   6  12     1.60     1.98     0.20 o
       670    1   4   6  13     2.86     2.87     0.21 o
       671    1   4   6  14    10.38     9.95     0.67 o
       672    1   4   7   0    86.14    79.70     0.86 o
       673    1   4   7   1    24.78    24.97     0.36 o
       674    1   4   7   2    42.71    41.63     0.50 o
       675    1   4   7   3   102.11   103.00     0.84 o
       676    1   4   7   4    27.49    28.34     0.40 o
       677    1   4   7   5     1.19     2.49     0.27 o
       678    1   4   7   6    76.76    79.72     0.79 o
       679    1   4   7   7    17.90    19.88     0.37 o
       680    1   4   7   8    10.67    11.29     0.30 o
       681    1   4   7   9     0.46     0.59     0.20 <
       682    1   4   7  10     4.00     3.97     0.22 o
       683    1   4   7  11    25.36    24.67     0.40 o
       684    1   4   7  12    27.22    26.07     0.38 o
       685    1   4   8   0    96.27   100.93     1.14 o
       686    1   4   8   1    24.59    24.46     0.39 o
       687    1   4   8   2     8.55     8.13     0.27 o
       688    1   4   8   3    47.56    46.53     0.61 o
       689    1   4   8   4     0.28     0.27     0.21 <
       690    1   4   8   5    13.95    13.01     0.35 o
       691    1   4   8   6     7.64     7.38     0.28 o
       692    1   4   8   7     6.47     6.87     0.26 o
       693    1   4   8   8    14.48    16.36     0.37 o
       694    1   4   8   9    32.02    29.71     0.42 o
       695    1   4   8  10    16.45    17.04     0.31 o
       696    1   4   9   0    26.07    22.97     0.55 o
       697    1   4   9   1     6.14     6.10     0.25 o
       698    1   4   9   2    12.55    12.66     0.28 o
       699    1   4   9   3    29.10    30.18     0.42 o
       700    1   4   9   4     8.40     7.90     0.23 o
       701    1   4   9   5     0.45     0.38     0.19 <
       702    1   4   9   6    24.62    23.07     0.40 o
       703    1   4   9   7     5.08     5.57     0.21 o
       704    1   4   9   8     3.67     3.49     0.35 o
       705    1   4  10   0    23.55    24.42     0.55 o
       706    1   4  10   1     6.64     7.20     0.26 o
       707    1   4  10   2     1.49     1.88     0.18 o
       708    1   4  10   3    14.08    12.65     0.48 o
       709    1   5   0   1  1382.95  1293.42     3.64 o
       710    3   5  -1  -1   154.03   143.25     0.91 o
       710    2   5   1  -1   154.03   143.25     0.91 o
       710    1   5   0   2   154.03   143.25     0.91 o
       711    1   5   0   3   485.37   443.56     2.31 o
       712    3   5  -2  -2     5.83     8.72     0.46 o
       712    2   5   2  -2     5.83     8.72     0.46 o
       712    1   5   0   4     5.83     8.72     0.46 o
       713    1   5   0   5  2794.82  2679.43     7.49 o
       714    3   5  -3  -3    15.50    14.85     0.35 o
       714    2   5   3  -3    15.50    14.85     0.35 o
       714    1   5   0   6    15.50    14.85     0.35 o
       715    1   5   0   7    57.72    60.58     0.61 o
       716    3   5  -4  -4    39.29    41.32     0.61 o
       716    2   5   4  -4    39.29    41.32     0.61 o
       716    1   5   0   8    39.29    41.32     0.61 o
       717    1   5   0   9    67.75    72.34     0.84 o
       718    1   5   0  10     2.11     2.74     0.36 o
       719    1   5   0  11   142.60   146.13     1.58 o
       720    1   5   0  12     0.51     0.55     0.33 <
       721    1   5   0  13   149.99   151.99     1.53 o
       722    1   5   0  14     0.34     0.25     0.34 <
       723    1   5   0  15    14.81    15.39     0.53 o
       724    1   5   0  16     2.89     2.94     0.37 o
       725    1   5   0  17     0.59     0.80     0.31 <
       726    3   5   1   3    19.02    17.51     0.48 o
       726    1   5   1  -3    19.02    17.51     0.48 o
       727    3   5   0   2    48.62    50.37     0.65 o
       727    2   5  -1  -1    48.62    50.37     0.65 o
       727    1   5   1  -1    48.62    50.37     0.65 o
       728    3   5  -1   1    49.04    49.96     0.56 o
       728    2   5   0  -2    49.04    49.96     0.56 o
       728    1   5   1   1    49.04    49.96     0.56 o
       729    1   5   1   2  3291.79  3049.42     6.16 o
       730    2   5   1  -3    19.11    18.01     0.54 o
       730    1   5   1   3    19.11    18.01     0.54 o
       731    1   5   1   4   163.06   172.64     0.87 o
       732    3   5  -3  -1   109.00   105.58     0.65 o
       732    2   5   2  -4   109.00   105.58     0.65 o
       732    1   5   1   5   109.00   105.58     0.65 o
       733    1   5   1   6   377.72   368.95     1.25 o
       734    3   5  -4  -2     1.51     0.88     0.19 o
       734    2   5   3  -5     1.51     0.88     0.19 o
       734    1   5   1   7     1.51     0.88     0.19 o
       735    1   5   1   8   868.50   888.16     2.88 o
       736    1   5   1   9     1.50     1.83     0.24 o
       737    1   5   1  10   104.39   104.18     0.82 o
       738    1   5   1  11     6.00     6.00     0.27 o
       739    1   5   1  12     1.39     1.46     0.24 o
       740    1   5   1  13     4.32     4.62     0.27 o
       741    1   5   1  14     7.21     7.29     0.26 o
       742    1   5   1  15     1.30     1.27     0.22 o
       743    1   5   1  16    80.18    87.14     1.03 o
       744    1   5   1  17     0.03     0.08     0.26 <
       745    1   5   2   1   944.16   902.84     2.33 o
       746    3   5  -2   2   102.88   102.10     0.70 o
       746    2   5   0  -4   102.88   102.10     0.70 o
       746    1   5   2   2   102.88   102.10     0.70 o
       747    1   5   2   3   324.04   315.34     1.25 o
       748    3   5  -3   1     3.88     5.24     0.28 o
       748    2   5   1  -5     3.88     5.24     0.28 o
       748    1   5   2   4     3.88     5.24     0.28 o
       749    1   5   2   5  2027.87  1950.20     4.82 o
       750    2   5   2  -6    11.86    10.84     0.30 o
       750    1   5   2   6    11.86    10.84     0.30 o
       751    1   5   2   7    42.00    46.19     0.54 o
       752    3   5  -5  -1    31.44    29.86     0.46 o
       752    2   5   3  -7    31.44    29.86     0.46 o
       752    1   5   2   8    31.44    29.86     0.46 o
       753    1   5   2   9    55.69    59.13     0.64 o
       754    1   5   2  10     1.77     2.00     0.23 o
       755    1   5   2  11   120.34   117.22     1.08 o
       756    1   5   2  12     0.44     0.31     0.21 <
       757    1   5   2  13   128.44   126.76     1.05 o
       758    1   5   2  14     0.29     0.31     0.22 <
       759    1   5   2  15    12.39    12.84     0.33 o
       760    1   5   2  16     2.49     2.54     0.20 o
       761    3   5  -2   4    22.47    20.75     0.32 o
       761    2   5  -1  -5    22.47    20.75     0.32 o
       761    1   5   3   1    22.47    20.75     0.32 o
       762    1   5   3   2  1577.13  1562.75     3.36 o
       763    3   5  -3   3     9.76     9.83     0.26 o
       763    2   5   0  -6     9.76     9.83     0.26 o
       763    1   5   3   3     9.76     9.83     0.26 o
       764    1   5   3   4    83.06    83.60     0.71 o
       765    3   5  -4   2    61.30    62.24     0.71 o
       765    2   5   1  -7    61.30    62.24     0.71 o
       765    1   5   3   5    61.30    62.24     0.71 o
       766    1   5   3   6   227.42   223.82     1.41 o
       767    3   5  -5   1     0.59     0.65     0.24 <
       767    2   5   2  -8     0.59     0.65     0.24 <
       767    1   5   3   7     0.59     0.65     0.24 <
       768    1   5   3   8   563.77   567.09     2.58 o
       769    1   5   3   9     1.03     0.83     0.22 o
       770    1   5   3  10    72.01    73.27     0.77 o
       771    1   5   3  11     4.22     4.36     0.26 o
       772    1   5   3  12     0.98     1.18     0.23 o
       773    1   5   3  13     3.32     3.64     0.27 o
       774    1   5   3  14     5.98     6.02     0.27 o
       775    1   5   3  15     0.92     0.78     0.20 o
       776    1   5   3  16    58.44    60.72     0.55 o
       777    1   5   4   1   345.72   331.12     1.27 o
       778    3   5  -3   5    39.08    39.51     0.40 o
       778    2   5  -1  -7    39.08    39.51     0.40 o
       778    1   5   4   2    39.08    39.51     0.40 o
       779    1   5   4   3   134.22   135.32     0.82 o
       780    3   5  -4   4     0.99     0.94     0.21 o
       780    2   5   0  -8     0.99     0.94     0.21 o
       780    1   5   4   4     0.99     0.94     0.21 o
       781    1   5   4   5   925.07   945.20     3.52 o
       782    1   5   4   6     6.18     6.64     0.28 o
       783    1   5   4   7    17.84    18.58     0.40 o
       784    1   5   4   8    17.42    18.45     0.37 o
       785    1   5   4   9    32.66    32.86     0.42 o
       786    1   5   4  10     1.14     1.32     0.19 o
       787    1   5   4  11    75.16    73.93     0.66 o
       788    1   5   4  12     0.28     0.60     0.25 <
       789    1   5   4  13    81.28    79.12     0.76 o
       790    1   5   4  14     0.21     0.24     0.19 <
       791    1   5   4  15     7.15     7.77     0.26 o
       792    3   5  -3   7     6.18     5.33     0.24 o
       792    2   5  -2  -8     6.18     5.33     0.24 o
       792    1   5   5   1     6.18     5.33     0.24 o
       793    1   5   5   2   531.30   496.01     3.29 o
       794    1   5   5   3     3.83     3.65     0.26 o
       795    1   5   5   4    23.63    25.58     0.40 o
       796    1   5   5   5    25.23    28.53     0.44 o
       797    1   5   5   6   103.42   102.69     0.93 o
       798    1   5   5   7     0.03     0.05     0.21 <
       799    1   5   5   8   272.41   263.39     1.64 o
       800    1   5   5   9     0.52     0.38     0.18 <
       801    1   5   5  10    38.04    37.60     0.45 o
       802    1   5   5  11     2.25     2.35     0.20 o
       803    1   5   5  12     0.45     0.53     0.18 <
       804    1   5   5  13     1.94     1.93     0.18 o
       805    1   5   5  14     4.19     4.36     0.23 o
       806    1   5   6   1    99.60   101.28     0.67 o
       807    1   5   6   2    12.45    12.98     0.30 o
       808    1   5   6   3    49.54    53.21     0.62 o
       809    1   5   6   4     0.05     0.13     0.20 <
       810    1   5   6   5   348.16   346.36     2.05 o
       811    1   5   6   6     2.64     2.12     0.24 o
       812    1   5   6   7     6.72     6.81     0.25 o
       813    1   5   6   8     7.60     8.36     0.28 o
       814    1   5   6   9    14.37    13.75     0.36 o
       815    1   5   6  10     0.62     0.40     0.19 <
       816    1   5   6  11    36.74    34.88     0.46 o
       817    1   5   6  12     0.12     0.08     0.18 <
       818    1   5   6  13    38.15    37.87     0.50 o
       819    1   5   7   1     1.57     1.66     0.20 o
       820    1   5   7   2   169.24   174.71     1.09 o
       821    1   5   7   3     1.38     1.45     0.22 o
       822    1   5   7   4     7.00     7.05     0.28 o
       823    1   5   7   5     9.10     9.17     0.26 o
       824    1   5   7   6    37.78    39.01     0.52 o
       825    1   5   7   7     0.02     0.37     0.19 <
       826    1   5   7   8   106.19   105.85     0.94 o
       827    1   5   7   9     0.20     0.19     0.18 <
       828    1   5   7  10    16.74    16.04     0.32 o
       829    1   5   7  11     0.95     0.95     0.18 o
       830    1   5   7  12     0.12     0.27     0.17 <
       831    1   5   8   1    30.87    31.13     0.43 o
       832    1   5   8   2     3.91     3.61     0.21 o
       833    1   5   8   3    15.41    15.24     0.29 o
       834    1   5   8   4     0.02    -0.19     0.22 <
       835    1   5   8   5   114.22   116.13     0.85 o
       836    1   5   8   6     0.84     0.85     0.17 o
       837    1   5   8   7     3.35     3.03     0.20 o
       838    1   5   8   8     2.62     2.76     0.20 o
       839    1   5   8   9     4.51     4.23     0.20 o
       840    1   5   8  10     0.29     0.18     0.17 <
       841    1   5   9   1     0.52     0.60     0.20 o
       842    1   5   9   2    49.99    45.98     0.55 o
       843    1   5   9   3     0.36     0.29     0.16 <
       844    1   5   9   4     3.24     2.84     0.20 o
       845    1   5   9   5     2.67     2.29     0.23 o
       846    1   5   9   6     9.82     8.78     0.28 o
       847    1   5   9   7     0.03     0.11     0.19 <
       848    3   6   0   0   993.23  1012.68     4.67 o
       848    2   6   0   0   993.23  1012.68     4.67 o
       848    1   6   0   0   993.23  1012.68     4.67 o
       849    1   6   0   1   216.58   213.77     1.17 o
       850    3   6  -1  -1   410.32   388.86     1.82 o
       850    2   6   1  -1   410.32   388.86     1.82 o
       850    1   6   0   2   410.32   388.86     1.82 o
       851    1   6   0   3  1771.49  1735.28     4.89 o
       852    3   6  -2  -2    78.21    73.22     0.91 o
       852    2   6   2  -2    78.21    73.22     0.91 o
       852    1   6   0   4    78.21    73.22     0.91 o
       853    1   6   0   5   219.45   221.74     1.67 o
       854    3   6  -3  -3     4.92     7.86     0.50 o
       854    2   6   3  -3     4.92     7.86     0.50 o
       854    1   6   0   6     4.92     7.86     0.50 o
       855    1   6   0   7   152.25   163.84     1.62 o
       856    3   6  -4  -4    90.14    95.71     1.57 o
       856    2   6   4  -4    90.14    95.71     1.57 o
       856    1   6   0   8    90.14    95.71     1.57 o
       857    1   6   0   9   207.23   208.75     1.99 o
       858    1   6   0  10    92.65   104.01     1.30 o
       859    1   6   0  11    80.46    74.61     1.30 o
       860    1   6   0  12    40.72    43.77     0.88 o
       861    1   6   0  13    32.42    31.42     0.64 o
       862    1   6   0  14    21.56    22.38     0.54 o
       863    1   6   0  15    34.36    37.77     0.77 o
       864    1   6   0  16     0.72     0.93     0.32 <
       865    3   6   1   3   356.39   373.71     1.80 o
       865    2   6  -2   0   356.39   373.71     1.80 o
       865    1   6   1  -3   356.39   373.71     1.80 o
       866    3   6   0   2   539.73   505.22     2.08 o
       866    2   6  -1  -1   539.73   505.22     2.08 o
       866    1   6   1  -1   539.73   505.22     2.08 o
       867    1   6   1   0  2355.52  2218.33     6.44 o
       868    3   6  -1   1   539.99   519.35     1.99 o
       868    2   6   0  -2   539.99   519.35     1.99 o
       868    1   6   1   1   539.99   519.35     1.99 o
       869    1   6   1   2   211.57   209.34     0.86 o
       870    3   6  -2   0   356.17   373.59     2.31 o
       870    2   6   1  -3   356.17   373.59     2.31 o
       870    1   6   1   3   356.17   373.59     2.31 o
       871    1   6   1   4   187.66   181.59     0.86 o
       872    3   6  -3  -1     5.82     8.21     0.26 o
       872    2   6   2  -4     5.82     8.21     0.26 o
       872    1   6   1   5     5.82     8.21     0.26 o
       873    1   6   1   6   629.86   615.26     1.76 o
       874    3   6  -4  -2    34.49    37.71     0.40 o
       874    2   6   3  -5    34.49    37.71     0.40 o
       874    1   6   1   7    34.49    37.71     0.40 o
       875    1   6   1   8   146.21   142.00     1.09 o
       876    1   6   1   9    55.22    60.43     0.70 o
       877    1   6   1  10    82.10    80.67     0.88 o
       878    1   6   1  11    94.14    90.48     0.84 o
       879    1   6   1  12    72.26    70.04     0.78 o
       880    1   6   1  13    31.29    32.10     0.50 o
       881    1   6   1  14    26.74    28.33     0.52 o
       882    1   6   1  15     2.58     2.68     0.22 o
       883    1   6   1  16     6.71     7.22     0.31 o
       884    3   6  -1   3   670.41   692.00     2.80 o
       884    2   6  -1  -3   670.41   692.00     2.80 o
       884    1   6   2   0   670.41   692.00     2.80 o
       885    1   6   2   1   151.96   153.56     0.77 o
       886    3   6  -2   2   277.10   270.40     1.05 o
       886    2   6   0  -4   277.10   270.40     1.05 o
       886    1   6   2   2   277.10   270.40     1.05 o
       887    1   6   2   3  1271.87  1267.38     3.50 o
       888    3   6  -3   1    54.88    65.19     0.54 o
       888    2   6   1  -5    54.88    65.19     0.54 o
       888    1   6   2   4    54.88    65.19     0.54 o
       889    1   6   2   5   163.90   164.19     0.86 o
       890    3   6  -4   0     2.98     3.75     0.22 o
       890    2   6   2  -6     2.98     3.75     0.22 o
       890    1   6   2   6     2.98     3.75     0.22 o
       891    1   6   2   7   120.77   115.22     0.81 o
       892    3   6  -5  -1    75.16    77.53     0.64 o
       892    2   6   3  -7    75.16    77.53     0.64 o
       892    1   6   2   8    75.16    77.53     0.64 o
       893    1   6   2   9   169.04   171.79     1.31 o
       894    1   6   2  10    78.37    80.51     0.81 o
       895    1   6   2  11    68.50    68.27     0.96 o
       896    1   6   2  12    34.68    35.46     0.65 o
       897    1   6   2  13    27.89    27.62     0.52 o
       898    1   6   2  14    18.28    19.78     0.49 o
       899    1   6   2  15    30.00    32.13     0.47 o
       900    1   6   2  16     0.63     0.54     0.20 <
       901    1   6   3   0  1208.21  1170.49     4.28 o
       902    3   6  -2   4   267.52   258.25     1.05 o
       902    2   6  -1  -5   267.52   258.25     1.05 o
       902    1   6   3   1   267.52   258.25     1.05 o
       903    1   6   3   2   108.47   110.31     0.66 o
       904    3   6  -3   3   190.01   200.79     1.11 o
       904    2   6   0  -6   190.01   200.79     1.11 o
       904    1   6   3   3   190.01   200.79     1.11 o
       905    1   6   3   4   103.54   103.81     0.74 o
       906    3   6  -4   2     2.94     7.08     0.29 o
       906    2   6   1  -7     2.94     7.08     0.29 o
       906    1   6   3   5     2.94     7.08     0.29 o
       907    1   6   3   6   378.52   379.59     2.06 o
       908    3   6  -5   1    24.46    23.76     0.39 o
       908    2   6   2  -8    24.46    23.76     0.39 o
       908    1   6   3   7    24.46    23.76     0.39 o
       909    1   6   3   8    98.13    97.22     0.69 o
       910    1   6   3   9    39.52    38.99     0.51 o
       911    1   6   3  10    58.98    52.98     0.67 o
       912    1   6   3  11    67.62    68.82     0.74 o
       913    1   6   3  12    53.80    52.54     0.62 o
       914    1   6   3  13    22.69    22.66     0.39 o
       915    1   6   3  14    19.88    20.26     0.43 o
       916    1   6   3  15     1.84     1.93     0.24 o
       917    1   6   3  16     4.99     5.25     0.42 o
       918    3   6  -2   6   282.46   273.08     1.86 o
       918    2   6  -2  -6   282.46   273.08     1.86 o
       918    1   6   4   0   282.46   273.08     1.86 o
       919    1   6   4   1    58.71    57.38     0.51 o
       920    3   6  -3   5   119.26   114.87     0.77 o
       920    2   6  -1  -7   119.26   114.87     0.77 o
       920    1   6   4   2   119.26   114.87     0.77 o
       921    1   6   4   3   553.07   558.86     2.37 o
       922    3   6  -4   4    26.36    26.77     0.45 o
       922    2   6   0  -8    26.36    26.77     0.45 o
       922    1   6   4   4    26.36    26.77     0.45 o
       923    1   6   4   5    77.61    82.33     0.63 o
       924    1   6   4   6     0.25     4.13     0.32 o
       925    1   6   4   7    65.90    64.71     0.79 o
       926    1   6   4   8    43.55    46.06     0.55 o
       927    1   6   4   9    98.25    95.38     0.84 o
       928    1   6   4  10    47.95    45.92     0.51 o
       929    1   6   4  11    43.14    40.10     0.50 o
       930    1   6   4  12    21.22    21.44     0.38 o
       931    1   6   4  13    17.83    17.31     0.38 o
       932    1   6   4  14    11.02    12.15     0.35 o
       933    1   6   4  15    19.94    21.64     0.42 o
       934    1   6   5   0   434.05   416.31     2.81 o
       935    3   6  -3   7   106.10   102.05     0.83 o
       935    2   6  -2  -8   106.10   102.05     0.83 o
       935    1   6   5   1   106.10   102.05     0.83 o
       936    1   6   5   2    36.59    38.32     0.50 o
       937    1   6   5   3    77.36    80.67     0.81 o
       938    1   6   5   4    40.09    39.03     0.44 o
       939    1   6   5   5     0.62     0.54     0.21 <
       940    1   6   5   6   166.02   171.03     1.26 o
       941    1   6   5   7    11.38    12.87     0.38 o
       942    1   6   5   8    49.44    48.22     0.61 o
       943    1   6   5   9    20.57    20.63     0.35 o
       944    1   6   5  10    31.86    30.86     0.40 o
       945    1   6   5  11    34.84    33.69     0.45 o
       946    1   6   5  12    30.97    28.70     0.43 o
       947    1   6   5  13    11.67    11.89     0.27 o
       948    1   6   5  14    10.98    11.60     0.31 o
       949    1   6   6   0   104.31   108.50     1.12 o
       950    1   6   6   1    17.85    18.06     0.34 o
       951    1   6   6   2    44.96    46.05     0.48 o
       952    1   6   6   3   197.36   196.77     1.04 o
       953    1   6   6   4     9.89    11.15     0.32 o
       954    1   6   6   5    30.00    30.88     0.43 o
       955    1   6   6   6     0.08     0.05     0.20 <
       956    1   6   6   7    28.75    27.30     0.59 o
       957    1   6   6   8    18.93    19.04     0.42 o
       958    1   6   6   9    46.01    45.28     0.52 o
       959    1   6   6  10    21.05    20.10     0.36 o
       960    1   6   6  11    20.56    19.17     0.33 o
       961    1   6   6  12     8.95     9.48     0.29 o
       962    1   6   6  13     8.45     8.43     0.25 o
       963    1   6   7   0   144.04   142.84     1.43 o
       964    1   6   7   1    36.63    36.80     0.43 o
       965    1   6   7   2    11.78    12.84     0.29 o
       966    1   6   7   3    27.24    26.98     0.38 o
       967    1   6   7   4    14.23    13.92     0.29 o
       968    1   6   7   5     0.22     0.89     0.20 o
       969    1   6   7   6    63.56    63.42     0.66 o
       970    1   6   7   7     4.24     4.57     0.22 o
       971    1   6   7   8    20.09    19.33     0.34 o
       972    1   6   7   9     7.41     7.28     0.24 o
       973    1   6   7  10    13.12    12.37     0.26 o
       974    1   6   7  11    12.42    13.42     0.30 o
       975    1   6   8   0    32.51    33.32     0.71 o
       976    1   6   8   1     5.94     6.30     0.27 o
       977    1   6   8   2    13.94    13.58     0.29 o
       978    1   6   8   3    65.89    68.74     0.77 o
       979    1   6   8   4     3.07     2.92     0.22 o
       980    1   6   8   5    10.63    11.16     0.29 o
       981    1   6   8   6     0.03     0.18     0.17 <
       982    1   6   8   7    10.36     9.97     0.25 o
       983    1   6   8   8     5.77     6.72     0.23 o
       984    1   6   8   9    17.89    17.21     0.30 o
       985    1   6   9   0    44.11    41.71     0.73 o
       986    1   6   9   1     9.55    10.02     0.28 o
       987    1   6   9   2     4.04     4.21     0.21 o
       988    1   6   9   3     7.32     8.16     0.29 o
       989    1   6   9   4     4.77     4.54     0.21 o
       990    1   6   9   5     0.05     0.10     0.17 <
       991    1   6   9   6    20.96    21.44     0.36 o
       992    1   7   0   1  1114.06  1057.72     3.16 o
       993    3   7  -1  -1   180.31   184.18     1.11 o
       993    2   7   1  -1   180.31   184.18     1.11 o
       993    1   7   0   2   180.31   184.18     1.11 o
       994    1   7   0   3   193.86   184.79     1.41 o
       995    3   7  -2  -2    20.45    32.71     0.74 o
       995    2   7   2  -2    20.45    32.71     0.74 o
       995    1   7   0   4    20.45    32.71     0.74 o
       996    1   7   0   5    18.89    21.08     0.51 o
       997    3   7  -3  -3    26.84    28.82     0.50 o
       997    2   7   3  -3    26.84    28.82     0.50 o
       997    1   7   0   6    26.84    28.82     0.50 o
       998    1   7   0   7   778.71   772.61     5.78 o
       999    3   7  -4  -4    62.31    58.65     0.82 o
       999    2   7   4  -4    62.31    58.65     0.82 o
       999    1   7   0   8    62.31    58.65     0.82 o
      1000    1   7   0   9    32.68    33.21     0.72 o
      1001    1   7   0  10    12.38    13.12     0.49 o
      1002    1   7   0  11    69.93    73.36     1.22 o
      1003    1   7   0  12     0.06     0.09     0.31 <
      1004    1   7   0  13    15.93    16.23     0.53 o
      1005    1   7   0  14     0.80     0.85     0.30 <
      1006    1   7   0  15    13.86    14.26     0.50 o
      1007    1   7   0  16     7.09     8.21     0.38 o
      1008    3   7   1   3    21.72    23.00     0.48 o
      1008    1   7   1  -3    21.72    23.00     0.48 o
      1009    3   7   0   2    75.51    94.39     1.01 o
      1009    2   7  -1  -1    75.51    94.39     1.01 o
      1009    1   7   1  -1    75.51    94.39     1.01 o
      1010    3   7  -1   1    75.92    86.16     0.66 o
      1010    2   7   0  -2    75.92    86.16     0.66 o
      1010    1   7   1   1    75.92    86.16     0.66 o
      1011    1   7   1   2   224.09   224.99     0.93 o
      1012    2   7   1  -3    21.82    22.72     0.69 o
      1012    1   7   1   3    21.82    22.72     0.69 o
      1013    1   7   1   4  1382.10  1318.20     3.18 o
      1014    3   7  -3  -1   146.87   144.32     0.74 o
      1014    2   7   2  -4   146.87   144.32     0.74 o
      1014    1   7   1   5   146.87   144.32     0.74 o
      1015    1   7   1   6   187.80   187.12     0.90 o
      1016    3   7  -4  -2     9.63     9.25     0.30 o
      1016    2   7   3  -5     9.63     9.25     0.30 o
      1016    1   7   1   7     9.63     9.25     0.30 o
      1017    1   7   1   8    19.25    19.60     0.33 o
      1018    1   7   1   9     6.84     7.22     0.26 o
      1019    1   7   1  10   175.95   159.40     1.19 o
      1020    1   7   1  11    11.04    10.38     0.31 o
      1021    1   7   1  12     2.90     3.25     0.27 o
      1022    1   7   1  13    13.43    12.81     0.37 o
      1023    1   7   1  14    77.07    78.64     0.99 o
      1024    1   7   1  15     0.37     0.40     0.19 <
      1025    1   7   1  16     0.82     1.15     0.20 o
      1026    1   7   2   1   814.66   799.14     2.22 o
      1027    3   7  -2   2   135.09   143.97     0.87 o
      1027    2   7   0  -4   135.09   143.97     0.87 o
      1027    1   7   2   2   135.09   143.97     0.87 o
      1028    1   7   2   3   147.07   147.45     0.84 o
      1029    3   7  -3   1    15.09    17.04     0.36 o
      1029    2   7   1  -5    15.09    17.04     0.36 o
      1029    1   7   2   4    15.09    17.04     0.36 o
      1030    1   7   2   5    13.55    14.65     0.27 o
      1031    2   7   2  -6    22.02    21.72     0.35 o
      1031    1   7   2   6    22.02    21.72     0.35 o
      1032    1   7   2   7   630.93   646.89     2.37 o
      1033    3   7  -5  -1    51.52    49.54     0.50 o
      1033    2   7   3  -7    51.52    49.54     0.50 o
      1033    1   7   2   8    51.52    49.54     0.50 o
      1034    1   7   2   9    27.50    26.43     0.45 o
      1035    1   7   2  10    10.46    10.90     0.32 o
      1036    1   7   2  11    59.76    56.09     0.65 o
      1037    1   7   2  12     0.05    -0.06     0.21 <
      1038    1   7   2  13    14.11    15.87     0.44 o
      1039    1   7   2  14     0.70     0.80     0.24 o
      1040    1   7   2  15    11.64    13.09     0.37 o
      1041    1   7   2  16     6.04     5.95     0.55 o
      1042    3   7  -2   4    42.62    44.30     0.43 o
      1042    2   7  -1  -5    42.62    44.30     0.43 o
      1042    1   7   3   1    42.62    44.30     0.43 o
      1043    1   7   3   2   122.77   122.34     0.71 o
      1044    3   7  -3   3    14.06    14.57     0.33 o
      1044    2   7   0  -6    14.06    14.57     0.33 o
      1044    1   7   3   3    14.06    14.57     0.33 o
      1045    1   7   3   4   833.89   815.03     2.86 o
      1046    3   7  -4   2    93.79    90.46     0.80 o
      1046    2   7   1  -7    93.79    90.46     0.80 o
      1046    1   7   3   5    93.79    90.46     0.80 o
      1047    1   7   3   6   125.12   124.57     0.89 o
      1048    3   7  -5   1     5.61     5.15     0.23 o
      1048    2   7   2  -8     5.61     5.15     0.23 o
      1048    1   7   3   7     5.61     5.15     0.23 o
      1049    1   7   3   8    12.61    11.51     0.29 o
      1050    1   7   3   9     4.76     4.52     0.24 o
      1051    1   7   3  10   127.18   126.49     1.02 o
      1052    1   7   3  11     7.95     8.27     0.33 o
      1053    1   7   3  12     2.06     2.16     0.23 o
      1054    1   7   3  13     9.97     9.98     0.30 o
      1055    1   7   3  14    56.56    57.59     0.62 o
      1056    1   7   3  15     0.27     0.21     0.19 <
      1057    1   7   4   1   370.86   358.85     1.82 o
      1058    3   7  -3   5    65.10    67.92     0.69 o
      1058    2   7  -1  -7    65.10    67.92     0.69 o
      1058    1   7   4   2    65.10    67.92     0.69 o
      1059    1   7   4   3    75.14    75.83     0.65 o
      1060    3   7  -4   4     6.35     6.25     0.26 o
      1060    2   7   0  -8     6.35     6.25     0.26 o
      1060    1   7   4   4     6.35     6.25     0.26 o
      1061    1   7   4   5     5.47     5.49     0.27 o
      1062    1   7   4   6    12.70    12.43     0.31 o
      1063    1   7   4   7   359.61   354.16     1.73 o
      1064    1   7   4   8    30.30    29.02     0.38 o
      1065    1   7   4   9    16.72    16.60     0.33 o
      1066    1   7   4  10     6.54     6.32     0.27 o
      1067    1   7   4  11    38.07    36.24     0.47 o
      1068    1   7   4  12     0.02     0.10     0.17 <
      1069    1   7   4  13     9.95     9.85     0.30 o
      1070    1   7   4  14     0.49     0.44     0.20 <
      1071    3   7  -3   7    16.42    16.13     0.33 o
      1071    2   7  -2  -8    16.42    16.13     0.33 o
      1071    1   7   5   1    16.42    16.13     0.33 o
      1072    1   7   5   2    45.93    46.03     0.55 o
      1073    1   7   5   3     6.55     6.99     0.27 o
      1074    1   7   5   4   370.51   376.01     1.98 o
      1075    1   7   5   5    43.97    47.69     0.52 o
      1076    1   7   5   6    61.88    57.24     0.54 o
      1077    1   7   5   7     2.18     2.11     0.21 o
      1078    1   7   5   8     6.65     6.18     0.25 o
      1079    1   7   5   9     2.38     2.30     0.21 o
      1080    1   7   5  10    69.48    67.69     0.65 o
      1081    1   7   5  11     4.31     3.95     0.26 o
      1082    1   7   5  12     1.02     1.24     0.21 o
      1083    1   7   5  13     5.47     5.96     0.24 o
      1084    1   7   6   1   138.09   139.83     1.05 o
      1085    1   7   6   2    24.96    25.13     0.40 o
      1086    1   7   6   3    30.86    32.89     0.44 o
      1087    1   7   6   4     1.91     2.34     0.21 o
      1088    1   7   6   5     2.14     1.92     0.23 o
      1089    1   7   6   6     5.59     5.91     0.31 o
      1090    1   7   6   7   159.34   153.65     1.41 o
      1091    1   7   6   8    13.70    13.41     0.30 o
      1092    1   7   6   9     7.36     7.53     0.23 o
      1093    1   7   6  10     3.19     2.98     0.19 o
      1094    1   7   6  11    18.64    19.02     0.35 o
      1095    1   7   6  12     0.00    -0.03     0.21 <
      1096    1   7   7   1     5.48     5.69     0.27 o
      1097    1   7   7   2    16.49    15.87     0.35 o
      1098    1   7   7   3     2.47     2.30     0.19 o
      1099    1   7   7   4   137.98   140.49     1.04 o
      1100    1   7   7   5    16.79    15.96     0.32 o
      1101    1   7   7   6    22.90    22.43     0.38 o
      1102    1   7   7   7     0.95     1.00     0.21 o
      1103    1   7   7   8     3.51     3.43     0.20 o
      1104    1   7   7   9     0.84     0.94     0.17 o
      1105    1   7   7  10    29.07    28.83     0.37 o
      1106    1   7   7  11     1.80     1.71     0.38 o
      1107    1   7   8   1    46.53    46.98     0.54 o
      1108    1   7   8   2     8.35     8.09     0.26 o
      1109    1   7   8   3     9.64    10.37     0.29 o
      1110    1   7   8   4     0.75     0.80     0.17 o
      1111    1   7   8   5     1.35     1.32     0.22 o
      1112    1   7   8   6     1.75     1.76     0.20 o
      1113    1   7   8   7    54.77    53.50     0.62 o
      1114    1   7   8   8     4.71     4.71     0.21 o
      1115    1   7   9   1     1.79     1.67     0.18 o
      1116    1   7   9   2     6.21     6.29     0.24 o
      1117    1   7   9   3     0.64     0.55     0.18 o
      1118    1   7   9   4    40.87    42.81     0.62 o
      1119    3   8   0   0     1.58     2.32     0.38 o
      1119    2   8   0   0     1.58     2.32     0.38 o
      1119    1   8   0   0     1.58     2.32     0.38 o
      1120    1   8   0   1   273.52   260.03     1.45 o
      1121    3   8  -1  -1   519.75   530.59     2.69 o
      1121    2   8   1  -1   519.75   530.59     2.69 o
      1121    1   8   0   2   519.75   530.59     2.69 o
      1122    1   8   0   3   247.76   224.43     1.65 o
      1123    3   8  -2  -2   181.27   194.78     1.87 o
      1123    2   8   2  -2   181.27   194.78     1.87 o
      1123    1   8   0   4   181.27   194.78     1.87 o
      1124    1   8   0   5    82.18    82.82     0.94 o
      1125    3   8  -3  -3   156.44   157.95     1.43 o
      1125    2   8   3  -3   156.44   157.95     1.43 o
      1125    1   8   0   6   156.44   157.95     1.43 o
      1126    1   8   0   7    25.65    26.68     0.56 o
      1127    3   8  -4  -4     2.55     2.45     0.38 o
      1127    2   8   4  -4     2.55     2.45     0.38 o
      1127    1   8   0   8     2.55     2.45     0.38 o
      1128    1   8   0   9   164.62   173.25     1.53 o
      1129    1   8   0  10    22.15    21.89     0.61 o
      1130    1   8   0  11     2.09     1.65     0.40 o
      1131    1   8   0  12   122.75   119.23     1.31 o
      1132    1   8   0  13     1.55     1.71     0.29 o
      1133    1   8   0  14     0.62     0.82     0.27 o
      1134    1   8   0  15    23.02    26.19     1.07 o
      1135    3   8   1   3    16.14    20.17     0.43 o
      1135    2   8  -2   0    16.14    20.17     0.43 o
      1135    1   8   1  -3    16.14    20.17     0.43 o
      1136    3   8   0   2   585.40   621.88     2.69 o
      1136    2   8  -1  -1   585.40   621.88     2.69 o
      1136    1   8   1  -1   585.40   621.88     2.69 o
      1137    1   8   1   0   224.04   222.87     1.31 o
      1138    3   8  -1   1   585.45   614.71     2.17 o
      1138    2   8   0  -2   585.45   614.71     2.17 o
      1138    1   8   1   1   585.45   614.71     2.17 o
      1139    1   8   1   2   220.42   214.85     0.93 o
      1140    3   8  -2   0    16.21    18.94     0.54 o
      1140    2   8   1  -3    16.21    18.94     0.54 o
      1140    1   8   1   3    16.21    18.94     0.54 o
      1141    1   8   1   4   119.31   118.42     0.76 o
      1142    3   8  -3  -1    89.41    91.60     0.69 o
      1142    2   8   2  -4    89.41    91.60     0.69 o
      1142    1   8   1   5    89.41    91.60     0.69 o
      1143    1   8   1   6   218.94   219.67     1.14 o
      1144    3   8  -4  -2     2.47     2.74     0.25 o
      1144    2   8   3  -5     2.47     2.74     0.25 o
      1144    1   8   1   7     2.47     2.74     0.25 o
      1145    1   8   1   8    12.36    12.99     0.34 o
      1146    1   8   1   9   220.21   213.91     1.56 o
      1147    1   8   1  10     3.13     2.82     0.25 o
      1148    1   8   1  11    10.71    11.17     0.34 o
      1149    1   8   1  12    76.51    76.86     0.78 o
      1150    1   8   1  13     7.81     8.61     0.32 o
      1151    1   8   1  14     1.92     1.80     0.24 o
      1152    1   8   1  15    23.03    23.48     0.44 o
      1153    3   8  -1   3     1.72     3.10     0.25 o
      1153    2   8  -1  -3     1.72     3.10     0.25 o
      1153    1   8   2   0     1.72     3.10     0.25 o
      1154    1   8   2   1   210.79   205.23     0.99 o
      1155    3   8  -2   2   397.52   404.32     1.48 o
      1155    2   8   0  -4   397.52   404.32     1.48 o
      1155    1   8   2   2   397.52   404.32     1.48 o
      1156    1   8   2   3   190.00   187.69     1.09 o
      1157    3   8  -3   1   140.15   144.42     0.84 o
      1157    2   8   1  -5   140.15   144.42     0.84 o
      1157    1   8   2   4   140.15   144.42     0.84 o
      1158    1   8   2   5    65.16    61.62     0.57 o
      1159    3   8  -4   0   128.59   132.05     0.87 o
      1159    2   8   2  -6   128.59   132.05     0.87 o
      1159    1   8   2   6   128.59   132.05     0.87 o
      1160    1   8   2   7    20.71    18.76     0.32 o
      1161    3   8  -5  -1     2.24     1.82     0.22 o
      1161    2   8   3  -7     2.24     1.82     0.22 o
      1161    1   8   2   8     2.24     1.82     0.22 o
      1162    1   8   2   9   139.78   139.40     1.06 o
      1163    1   8   2  10    18.73    19.59     0.38 o
      1164    1   8   2  11     1.82     1.78     0.21 o
      1165    1   8   2  12   104.97   102.29     0.89 o
      1166    1   8   2  13     1.38     1.61     0.23 o
      1167    1   8   2  14     0.50     0.54     0.23 <
      1168    1   8   2  15    19.85    22.38     0.40 o
      1169    1   8   3   0   128.94   125.91     1.08 o
      1170    3   8  -2   4   352.42   331.17     1.43 o
      1170    2   8  -1  -5   352.42   331.17     1.43 o
      1170    1   8   3   1   352.42   331.17     1.43 o
      1171    1   8   3   2   136.14   128.41     0.82 o
      1172    3   8  -3   3    11.39    13.49     0.34 o
      1172    2   8   0  -6    11.39    13.49     0.34 o
      1172    1   8   3   3    11.39    13.49     0.34 o
      1173    1   8   3   4    75.99    74.83     0.64 o
      1174    3   8  -4   2    56.35    59.74     0.78 o
      1174    2   8   1  -7    56.35    59.74     0.78 o
      1174    1   8   3   5    56.35    59.74     0.78 o
      1175    1   8   3   6   146.96   147.07     0.91 o
      1176    3   8  -5   1     1.37     2.73     0.27 o
      1176    2   8   2  -8     1.37     2.73     0.27 o
      1176    1   8   3   7     1.37     2.73     0.27 o
      1177    1   8   3   8     8.39     8.22     0.26 o
      1178    1   8   3   9   157.90   159.06     1.16 o
      1179    1   8   3  10     2.25     2.60     0.26 o
      1180    1   8   3  11     7.65     7.75     0.34 o
      1181    1   8   3  12    56.97    53.33     0.74 o
      1182    1   8   3  13     5.40     4.91     0.23 o
      1183    1   8   3  14     1.55     1.63     0.19 o
      1184    3   8  -2   6     3.90     5.24     0.40 o
      1184    2   8  -2  -6     3.90     5.24     0.40 o
      1184    1   8   4   0     3.90     5.24     0.40 o
      1185    1   8   4   1   108.46   110.83     0.92 o
      1186    3   8  -3   5   203.54   200.19     1.27 o
      1186    2   8  -1  -7   203.54   200.19     1.27 o
      1186    1   8   4   2   203.54   200.19     1.27 o
      1187    1   8   4   3    95.30   101.75     1.23 o
      1188    3   8  -4   4    73.51    78.93     1.02 o
      1188    2   8   0  -8    73.51    78.93     1.02 o
      1188    1   8   4   4    73.51    78.93     1.02 o
      1189    1   8   4   5    35.45    34.14     0.53 o
      1190    1   8   4   6    72.60    71.91     0.72 o
      1191    1   8   4   7    11.73    10.51     0.29 o
      1192    1   8   4   8     0.65     1.92     0.23 o
      1193    1   8   4   9    87.79    81.25     0.89 o
      1194    1   8   4  10    11.15    11.78     0.32 o
      1195    1   8   4  11     1.29     1.38     0.23 o
      1196    1   8   4  12    65.57    69.13     0.73 o
      1197    1   8   4  13     0.99     1.04     0.20 o
      1198    1   8   4  14     0.26     0.18     0.19 <
      1199    1   8   5   0    52.87    52.98     0.82 o
      1200    3   8  -3   7   158.12   150.81     1.10 o
      1200    2   8  -2  -8   158.12   150.81     1.10 o
      1200    1   8   5   1   158.12   150.81     1.10 o
      1201    1   8   5   2    62.17    62.45     0.61 o
      1202    1   8   5   3     3.83     6.84     0.27 o
      1203    1   8   5   4    35.84    34.78     0.46 o
      1204    1   8   5   5    26.04    26.17     0.39 o
      1205    1   8   5   6    74.29    70.86     0.88 o
      1206    1   8   5   7     0.05     1.35     0.21 o
      1207    1   8   5   8     4.43     4.00     0.23 o
      1208    1   8   5   9    83.56    84.07     0.72 o
      1209    1   8   5  10     1.31     1.11     0.19 o
      1210    1   8   5  11     3.67     3.96     0.25 o
      1211    1   8   5  12    31.64    31.67     0.57 o
      1212    1   8   5  13     2.48     2.57     0.25 o
      1213    1   8   6   0     0.73     1.11     0.28 o
      1214    1   8   6   1    44.78    44.06     0.55 o
      1215    1   8   6   2    83.37    86.73     0.75 o
      1216    1   8   6   3    39.12    40.21     0.49 o
      1217    1   8   6   4    30.75    29.67     0.39 o
      1218    1   8   6   5    15.46    14.64     0.32 o
      1219    1   8   6   6    32.40    33.85     0.45 o
      1220    1   8   6   7     5.38     5.08     0.23 o
      1221    1   8   6   8     0.23     0.52     0.18 <
      1222    1   8   6   9    42.12    40.89     0.47 o
      1223    1   8   6  10     4.37     4.63     0.21 o
      1224    1   8   6  11     0.80     0.90     0.18 o
      1225    1   8   7   0    19.99    18.31     0.47 o
      1226    1   8   7   1    58.12    51.73     0.71 o
      1227    1   8   7   2    23.68    23.22     0.36 o
      1228    1   8   7   3     1.69     1.87     0.22 o
      1229    1   8   7   4    13.97    14.17     0.31 o
      1230    1   8   7   5    10.06     9.10     0.28 o
      1231    1   8   7   6    30.70    29.70     0.40 o
      1232    1   8   7   7     0.05     0.06     0.18 <
      1233    1   8   7   8     2.06     2.45     0.21 o
      1234    1   8   7   9    32.59    32.88     0.48 o
      1235    1   8   7  10     0.68     0.75     0.29 <
      1236    1   8   8   0     0.14     0.27     0.26 <
      1237    1   8   8   1    15.28    15.19     0.34 o
      1238    1   8   8   2    27.11    26.75     0.45 o
      1239    1   8   8   3    14.64    15.13     0.35 o
      1240    1   8   8   4    10.31    10.14     0.31 o
      1241    1   8   8   5     5.64     5.33     0.26 o
      1242    1   8   8   6    11.53    12.74     0.38 o
      1243    1   8   8   7     2.10     2.34     0.21 o
      1244    1   8   9   0     7.19     7.49     0.49 o
      1245    1   8   9   1    16.10    17.29     0.38 o
      1246    1   8   9   2     7.17     7.07     0.37 o
      1247    1   9   0   1    51.52    45.46     0.59 o
      1248    3   9  -1  -1   138.02   161.98     1.63 o
      1248    2   9   1  -1   138.02   161.98     1.63 o
      1248    1   9   0   2   138.02   161.98     1.63 o
      1249    1   9   0   3    92.52    92.19     1.10 o
      1250    3   9  -2  -2   316.12   314.45     2.53 o
      1250    2   9   2  -2   316.12   314.45     2.53 o
      1250    1   9   0   4   316.12   314.45     2.53 o
      1251    1   9   0   5   409.31   418.45     3.70 o
      1252    3   9  -3  -3    13.30    13.90     0.42 o
      1252    2   9   3  -3    13.30    13.90     0.42 o
      1252    1   9   0   6    13.30    13.90     0.42 o
      1253    1   9   0   7     3.92     3.94     0.38 o
      1254    3   9  -4  -4    34.86    33.05     0.73 o
      1254    2   9   4  -4    34.86    33.05     0.73 o
      1254    1   9   0   8    34.86    33.05     0.73 o
      1255    1   9   0   9    19.34    20.31     0.58 o
      1256    1   9   0  10    67.24    67.71     1.16 o
      1257    1   9   0  11    24.70    24.84     0.68 o
      1258    1   9   0  12     1.06     1.45     0.35 o
      1259    1   9   0  13    28.77    30.33     0.67 o
      1260    1   9   0  14    20.63    22.39     0.57 o
      1261    3   9   1   3    12.06    12.98     0.60 o
      1261    1   9   1  -3    12.06    12.98     0.60 o
      1262    3   9   0   2   265.89   267.41     1.29 o
      1262    2   9  -1  -1   265.89   267.41     1.29 o
      1262    1   9   1  -1   265.89   267.41     1.29 o
      1263    3   9  -1   1   265.56   271.62     1.77 o
      1263    2   9   0  -2   265.56   271.62     1.77 o
      1263    1   9   1   1   265.56   271.62     1.77 o
      1264    1   9   1   2   305.80   297.10     1.15 o
      1265    2   9   1  -3    12.11    13.35     0.41 o
      1265    1   9   1   3    12.11    13.35     0.41 o
      1266    1   9   1   4     2.99     3.03     0.24 o
      1267    3   9  -3  -1    52.28    56.38     0.63 o
      1267    2   9   2  -4    52.28    56.38     0.63 o
      1267    1   9   1   5    52.28    56.38     0.63 o
      1268    1   9   1   6   102.81   103.39     0.80 o
      1269    3   9  -4  -2   183.38   173.57     1.29 o
      1269    2   9   3  -5   183.38   173.57     1.29 o
      1269    1   9   1   7   183.38   173.57     1.29 o
      1270    1   9   1   8   174.60   170.76     1.17 o
      1271    1   9   1   9     1.35     1.65     0.19 o
      1272    1   9   1  10     6.55     6.38     0.27 o
      1273    1   9   1  11    28.97    28.49     0.47 o
      1274    1   9   1  12     1.52     1.82     0.21 o
      1275    1   9   1  13    14.49    13.71     0.33 o
      1276    1   9   1  14     0.14     0.15     0.16 <
      1277    1   9   1  15     2.12     2.17     0.48 o
      1278    1   9   2   1    40.24    39.49     0.45 o
      1279    3   9  -2   2   108.74   112.80     0.70 o
      1279    2   9   0  -4   108.74   112.80     0.70 o
      1279    1   9   2   2   108.74   112.80     0.70 o
      1280    1   9   2   3    75.02    75.15     0.63 o
      1281    3   9  -3   1   257.71   261.59     1.50 o
      1281    2   9   1  -5   257.71   261.59     1.50 o
      1281    1   9   2   4   257.71   261.59     1.50 o
      1282    1   9   2   5   336.43   342.14     1.58 o
      1283    2   9   2  -6    11.34    12.83     0.31 o
      1283    1   9   2   6    11.34    12.83     0.31 o
      1284    1   9   2   7     3.34     3.55     0.20 o
      1285    3   9  -5  -1    29.01    26.88     0.43 o
      1285    2   9   3  -7    29.01    26.88     0.43 o
      1285    1   9   2   8    29.01    26.88     0.43 o
      1286    1   9   2   9    16.48    14.63     0.33 o
      1287    1   9   2  10    57.29    53.36     0.67 o
      1288    1   9   2  11    21.38    20.26     0.45 o
      1289    1   9   2  12     0.92     1.51     0.24 o
      1290    1   9   2  13    24.67    27.22     0.47 o
      1291    1   9   2  14    17.81    19.83     0.42 o
      1292    3   9  -2   4   170.96   183.14     1.14 o
      1292    2   9  -1  -5   170.96   183.14     1.14 o
      1292    1   9   3   1   170.96   183.14     1.14 o
      1293    1   9   3   2   199.18   207.83     1.10 o
      1294    3   9  -3   3     8.70     9.76     0.26 o
      1294    2   9   0  -6     8.70     9.76     0.26 o
      1294    1   9   3   3     8.70     9.76     0.26 o
      1295    1   9   3   4     2.35     2.60     0.20 o
      1296    3   9  -4   2    33.77    33.43     0.46 o
      1296    2   9   1  -7    33.77    33.43     0.46 o
      1296    1   9   3   5    33.77    33.43     0.46 o
      1297    1   9   3   6    72.16    73.93     0.67 o
      1298    3   9  -5   1   130.35   128.30     1.08 o
      1298    2   9   2  -8   130.35   128.30     1.08 o
      1298    1   9   3   7   130.35   128.30     1.08 o
      1299    1   9   3   8   125.51   126.10     0.93 o
      1300    1   9   3   9     0.98     0.97     0.22 o
      1301    1   9   3  10     5.00     5.06     0.26 o
      1302    1   9   3  11    21.81    20.67     0.47 o
      1303    1   9   3  12     1.02     1.30     0.22 o
      1304    1   9   3  13    10.79    11.03     0.36 o
      1305    1   9   3  14     0.16     0.13     0.19 <
      1306    1   9   4   1    21.15    21.60     0.54 o
      1307    3   9  -3   5    57.38    56.04     0.58 o
      1307    2   9  -1  -7    57.38    56.04     0.58 o
      1307    1   9   4   2    57.38    56.04     0.58 o
      1308    1   9   4   3    42.81    44.98     0.50 o
      1309    3   9  -4   4   148.48   150.84     1.07 o
      1309    2   9   0  -8   148.48   150.84     1.07 o
      1309    1   9   4   4   148.48   150.84     1.07 o
      1310    1   9   4   5   196.77   195.48     1.19 o
      1311    1   9   4   6     7.06     7.55     0.27 o
      1312    1   9   4   7     1.94     2.10     0.23 o
      1313    1   9   4   8    16.63    17.46     0.37 o
      1314    1   9   4   9    10.26    10.71     0.31 o
      1315    1   9   4  10    36.00    35.82     0.55 o
      1316    1   9   4  11    13.97    13.69     0.33 o
      1317    1   9   4  12     0.58     0.72     0.21 o
      1318    1   9   4  13    15.50    17.10     0.45 o
      1319    3   9  -3   7    81.27    81.86     0.77 o
      1319    2   9  -2  -8    81.27    81.86     0.77 o
      1319    1   9   5   1    81.27    81.86     0.77 o
      1320    1   9   5   2    96.29    99.31     0.95 o
      1321    1   9   5   3     4.50     4.67     0.27 o
      1322    1   9   5   4     1.23     1.47     0.21 o
      1323    1   9   5   5    15.21    15.64     0.35 o
      1324    1   9   5   6    37.08    36.81     0.44 o
      1325    1   9   5   7    68.38    68.88     0.76 o
      1326    1   9   5   8    66.95    63.86     0.74 o
      1327    1   9   5   9     0.51     0.53     0.20 <
      1328    1   9   5  10     3.06     3.07     0.21 o
      1329    1   9   5  11    12.44    12.79     0.33 o
      1330    1   9   5  12     0.45     0.67     0.19 o
      1331    1   9   6   1     9.24     8.97     0.25 o
      1332    1   9   6   2    23.30    22.73     0.38 o
      1333    1   9   6   3    18.46    17.92     0.41 o
      1334    1   9   6   4    65.49    64.38     0.64 o
      1335    1   9   6   5    87.79    89.81     0.79 o
      1336    1   9   6   6     3.22     3.13     0.21 o
      1337    1   9   6   7     0.61     0.48     0.18 <
      1338    1   9   6   8     8.30     8.67     0.27 o
      1339    1   9   6   9     4.59     4.15     0.23 o
      1340    1   9   6  10    17.00    16.41     0.43 o
      1341    1   9   6  11     6.90     5.97     0.63 o
      1342    1   9   7   1    31.21    30.36     0.40 o
      1343    1   9   7   2    37.40    38.42     0.57 o
      1344    1   9   7   3     1.73     1.69     0.19 o
      1345    1   9   7   4     0.28     0.44     0.21 <
      1346    1   9   7   5     6.55     6.51     0.27 o
      1347    1   9   7   6    13.76    13.93     0.31 o
      1348    1   9   7   7    27.54    27.99     0.38 o
      1349    1   9   7   8    26.46    24.78     0.52 o
      1350    1   9   7   9     0.18     0.14     0.28 <
      1351    1   9   8   1     3.72     3.70     0.19 o
      1352    1   9   8   2     8.66     8.79     0.25 o
      1353    1   9   8   3     5.74     5.70     0.21 o
      1354    1   9   8   4    22.80    22.58     0.36 o
      1355    1   9   8   5    29.38    31.22     0.42 o
      1356    1   9   8   6     0.98     0.80     0.30 <
      1357    3  10   0   0   825.11   864.06     5.69 o
      1357    2  10   0   0   825.11   864.06     5.69 o
      1357    1  10   0   0   825.11   864.06     5.69 o
      1358    1  10   0   1     4.10     4.07     0.29 o
      1359    3  10  -1  -1     3.30     4.33     0.30 o
      1359    2  10   1  -1     3.30     4.33     0.30 o
      1359    1  10   0   2     3.30     4.33     0.30 o
      1360    1  10   0   3    79.68    79.57     1.05 o
      1361    3  10  -2  -2     4.68     4.66     0.35 o
      1361    2  10   2  -2     4.68     4.66     0.35 o
      1361    1  10   0   4     4.68     4.66     0.35 o
      1362    1  10   0   5     1.97     1.98     0.26 o
      1363    3  10  -3  -3   139.14   143.05     1.53 o
      1363    2  10   3  -3   139.14   143.05     1.53 o
      1363    1  10   0   6   139.14   143.05     1.53 o
      1364    1  10   0   7    14.53    14.40     0.49 o
      1365    3  10  -4  -4   101.31    96.68     1.20 o
      1365    2  10   4  -4   101.31    96.68     1.20 o
      1365    1  10   0   8   101.31    96.68     1.20 o
      1366    1  10   0   9     0.82     0.70     0.29 <
      1367    1  10   0  10    82.67    78.34     1.15 o
      1368    1  10   0  11    11.64    11.96     0.48 o
      1369    1  10   0  12     2.81     2.98     0.29 o
      1370    1  10   0  13     7.63     7.72     0.33 o
      1371    1  10   0  14    22.98    25.00     0.49 o
      1372    3  10   1   3   504.85   533.70     3.83 o
      1372    2  10  -2   0   504.85   533.70     3.83 o
      1372    1  10   1  -3   504.85   533.70     3.83 o
      1373    3  10   0   2    10.82    12.15     0.36 o
      1373    2  10  -1  -1    10.82    12.15     0.36 o
      1373    1  10   1  -1    10.82    12.15     0.36 o
      1374    1  10   1   0   123.64   113.83     1.26 o
      1375    3  10  -1   1    10.79    11.36     0.45 o
      1375    2  10   0  -2    10.79    11.36     0.45 o
      1375    1  10   1   1    10.79    11.36     0.45 o
      1376    1  10   1   2     2.48     2.57     0.22 o
      1377    3  10  -2   0   504.68   564.92     3.80 o
      1377    2  10   1  -3   504.68   564.92     3.80 o
      1377    1  10   1   3   504.68   564.92     3.80 o
      1378    1  10   1   4     0.66     0.56     0.22 <
      1379    3  10  -3  -1    26.37    26.20     0.47 o
      1379    2  10   2  -4    26.37    26.20     0.47 o
      1379    1  10   1   5    26.37    26.20     0.47 o
      1380    1  10   1   6    16.10    16.10     0.30 o
      1381    3  10  -4  -2    63.63    62.27     0.68 o
      1381    2  10   3  -5    63.63    62.27     0.68 o
      1381    1  10   1   7    63.63    62.27     0.68 o
      1382    1  10   1   8    12.70    12.97     0.34 o
      1383    1  10   1   9    12.66    10.86     0.32 o
      1384    1  10   1  10    18.41    18.35     0.42 o
      1385    1  10   1  11    79.81    81.39     0.79 o
      1386    1  10   1  12     0.11     0.07     0.19 <
      1387    1  10   1  13    29.77    29.63     0.51 o
      1388    1  10   1  14     2.83     2.85     0.20 o
      1389    3  10  -1   3   666.95   662.21     3.44 o
      1389    2  10  -1  -3   666.95   662.21     3.44 o
      1389    1  10   2   0   666.95   662.21     3.44 o
      1390    1  10   2   1     3.57     3.61     0.23 o
      1391    3  10  -2   2     2.71     3.40     0.19 o
      1391    2  10   0  -4     2.71     3.40     0.19 o
      1391    1  10   2   2     2.71     3.40     0.19 o
      1392    1  10   2   3    65.98    64.09     0.60 o
      1393    3  10  -3   1     4.22     4.92     0.22 o
      1393    2  10   1  -5     4.22     4.92     0.22 o
      1393    1  10   2   4     4.22     4.92     0.22 o
      1394    1  10   2   5     1.68     2.03     0.19 o
      1395    3  10  -4   0   115.03   114.76     0.82 o
      1395    2  10   2  -6   115.03   114.76     0.82 o
      1395    1  10   2   6   115.03   114.76     0.82 o
      1396    1  10   2   7    12.46    12.39     0.28 o
      1397    3  10  -5  -1    86.58    84.89     0.80 o
      1397    2  10   3  -7    86.58    84.89     0.80 o
      1397    1  10   2   8    86.58    84.89     0.80 o
      1398    1  10   2   9     0.70     0.60     0.22 <
      1399    1  10   2  10    70.61    70.50     0.78 o
      1400    1  10   2  11    10.07     9.01     0.28 o
      1401    1  10   2  12     2.56     2.56     0.22 o
      1402    1  10   2  13     6.48     7.05     0.27 o
      1403    1  10   3   0    85.18    87.01     0.84 o
      1404    3  10  -2   4     7.86     9.27     0.27 o
      1404    2  10  -1  -5     7.86     9.27     0.27 o
      1404    1  10   3   1     7.86     9.27     0.27 o
      1405    1  10   3   2     1.88     1.88     0.18 o
      1406    3  10  -3   3   340.62   352.14     1.47 o
      1406    2  10   0  -6   340.62   352.14     1.47 o
      1406    1  10   3   3   340.62   352.14     1.47 o
      1407    1  10   3   4     0.45     0.55     0.17 o
      1408    3  10  -4   2    19.27    20.50     0.36 o
      1408    2  10   1  -7    19.27    20.50     0.36 o
      1408    1  10   3   5    19.27    20.50     0.36 o
      1409    1  10   3   6    11.40    11.49     0.28 o
      1410    3  10  -5   1    46.84    46.64     0.59 o
      1410    2  10   2  -8    46.84    46.64     0.59 o
      1410    1  10   3   7    46.84    46.64     0.59 o
      1411    1  10   3   8     9.61     9.69     0.31 o
      1412    1  10   3   9     9.63     8.81     0.38 o
      1413    1  10   3  10    13.56    12.38     0.39 o
      1414    1  10   3  11    58.06    57.06     0.75 o
      1415    1  10   3  12     0.11     0.24     0.21 <
      1416    1  10   3  13    21.64    22.69     0.47 o
      1417    3  10  -2   6   377.35   347.78     2.27 o
      1417    2  10  -2  -6   377.35   347.78     2.27 o
      1417    1  10   4   0   377.35   347.78     2.27 o
      1418    1  10   4   1     2.32     2.07     0.21 o
      1419    3  10  -3   5     2.58     3.41     0.23 o
      1419    2  10  -1  -7     2.58     3.41     0.23 o
      1419    1  10   4   2     2.58     3.41     0.23 o
      1420    1  10   4   3    39.38    41.47     0.55 o
      1421    3  10  -4   4     3.65     2.47     0.20 o
      1421    2  10   0  -8     3.65     2.47     0.20 o
      1421    1  10   4   4     3.65     2.47     0.20 o
      1422    1  10   4   5     1.11     1.17     0.21 o
      1423    1  10   4   6    67.32    70.86     0.80 o
      1424    1  10   4   7     7.93     7.56     0.28 o
      1425    1  10   4   8    53.23    55.53     0.60 o
      1426    1  10   4   9     0.50     0.58     0.19 o
      1427    1  10   4  10    43.94    45.13     0.65 o
      1428    1  10   4  11     6.45     6.47     0.27 o
      1429    1  10   4  12     1.96     2.25     0.23 o
      1430    1  10   5   0    43.99    44.00     0.75 o
      1431    3  10  -3   7     5.17     5.41     0.25 o
      1431    2  10  -2  -8     5.17     5.41     0.25 o
      1431    1  10   5   1     5.17     5.41     0.25 o
      1432    1  10   5   2     1.00     0.97     0.19 o
      1433    1  10   5   3   170.36   165.38     1.07 o
      1434    1  10   5   4     0.25     0.49     0.21 <
      1435    1  10   5   5     9.81    10.11     0.30 o
      1436    1  10   5   6     6.18     6.63     0.29 o
      1437    1  10   5   7    24.45    26.28     0.41 o
      1438    1  10   5   8     5.46     5.49     0.25 o
      1439    1  10   5   9     5.97     5.70     0.27 o
      1440    1  10   5  10     7.26     7.85     0.30 o
      1441    1  10   5  11    30.47    32.23     0.47 o
      1442    1  10   6   0   165.09   163.46     1.83 o
      1443    1  10   6   1     1.01     1.02     0.26 o
      1444    1  10   6   2     0.60     1.20     0.21 o
      1445    1  10   6   3    18.17    18.29     0.35 o
      1446    1  10   6   4     1.24     2.22     0.20 o
      1447    1  10   6   5     0.61     0.70     0.20 o
      1448    1  10   6   6    31.96    31.79     0.48 o
      1449    1  10   6   7     3.76     3.62     0.22 o
      1450    1  10   6   8    24.21    24.53     0.41 o
      1451    1  10   6   9     0.33     0.42     0.17 <
      1452    1  10   7   0    17.62    16.28     0.44 o
      1453    1  10   7   1     1.08     1.15     0.20 o
      1454    1  10   7   2     0.30     0.23     0.17 <
      1455    1  10   7   3    67.18    65.24     0.65 o
      1456    1  10   7   4     0.14     0.26     0.19 <
      1457    1  10   7   5     4.18     5.31     0.21 o
      1458    1  10   7   6     2.71     2.62     0.20 o
      1459    1  10   7   7     9.70    10.47     0.32 o
      1460    1  10   8   0    55.80    58.98     0.76 o
      1461    1  10   8   1     0.24     0.19     0.15 <
      1462    1  10   8   2     0.08     0.06     0.17 <
      1463    1  10   8   3     6.42     6.24     0.25 o
      1464    1  10   8   4     0.61     0.57     0.32 <
      1465    1  11   0   1    12.24    12.77     0.54 o
      1466    3  11  -1  -1   211.75   204.87     1.84 o
      1466    2  11   1  -1   211.75   204.87     1.84 o
      1466    1  11   0   2   211.75   204.87     1.84 o
      1467    1  11   0   3    49.84    49.12     0.73 o
      1468    3  11  -2  -2    54.46    64.53     0.95 o
      1468    2  11   2  -2    54.46    64.53     0.95 o
      1468    1  11   0   4    54.46    64.53     0.95 o
      1469    1  11   0   5    50.72    48.78     0.90 o
      1470    3  11  -3  -3    17.59    18.42     0.48 o
      1470    2  11   3  -3    17.59    18.42     0.48 o
      1470    1  11   0   6    17.59    18.42     0.48 o
      1471    1  11   0   7    48.43    49.92     0.85 o
      1472    3  11  -4  -4   104.85   100.58     1.20 o
      1472    2  11   4  -4   104.85   100.58     1.20 o
      1472    1  11   0   8   104.85   100.58     1.20 o
      1473    1  11   0   9    14.88    14.08     0.45 o
      1474    1  11   0  10    30.48    30.47     0.72 o
      1475    1  11   0  11     0.12     0.18     0.30 <
      1476    1  11   0  12     0.00     0.11     0.29 <
      1477    1  11   0  13     1.54     1.70     0.31 o
      1478    3  11   1   3    12.85    14.82     0.52 o
      1478    1  11   1  -3    12.85    14.82     0.52 o
      1479    3  11   0   2   118.01   130.79     1.53 o
      1479    2  11  -1  -1   118.01   130.79     1.53 o
      1479    1  11   1  -1   118.01   130.79     1.53 o
      1480    3  11  -1   1   118.38   121.63     1.16 o
      1480    2  11   0  -2   118.38   121.63     1.16 o
      1480    1  11   1   1   118.38   121.63     1.16 o
      1481    1  11   1   2    15.61    14.31     0.29 o
      1482    2  11   1  -3    12.91    13.63     0.42 o
      1482    1  11   1   3    12.91    13.63     0.42 o
      1483    1  11   1   4    68.52    69.92     0.68 o
      1484    3  11  -3  -1   194.10   183.91     1.08 o
      1484    2  11   2  -4   194.10   183.91     1.08 o
      1484    1  11   1   5   194.10   183.91     1.08 o
      1485    1  11   1   6    62.02    57.31     0.55 o
      1486    3  11  -4  -2    32.44    29.40     0.44 o
      1486    2  11   3  -5    32.44    29.40     0.44 o
      1486    1  11   1   7    32.44    29.40     0.44 o
      1487    1  11   1   8    16.83    15.20     0.43 o
      1488    1  11   1   9     4.14     4.31     0.24 o
      1489    1  11   1  10     4.15     3.91     0.26 o
      1490    1  11   1  11    28.61    27.59     0.50 o
      1491    1  11   1  12     0.14     0.15     0.22 <
      1492    1  11   1  13    23.28    25.40     0.58 o
      1493    1  11   2   1    10.27    11.20     0.27 o
      1494    3  11  -2   2   177.13   179.40     1.31 o
      1494    2  11   0  -4   177.13   179.40     1.31 o
      1494    1  11   2   2   177.13   179.40     1.31 o
      1495    1  11   2   3    41.64    42.73     0.50 o
      1496    3  11  -3   1    45.26    44.92     0.49 o
      1496    2  11   1  -5    45.26    44.92     0.49 o
      1496    1  11   2   4    45.26    44.92     0.49 o
      1497    1  11   2   5    42.54    39.19     0.46 o
      1498    2  11   2  -6    15.06    15.88     0.31 o
      1498    1  11   2   6    15.06    15.88     0.31 o
      1499    1  11   2   7    41.26    40.12     0.53 o
      1500    3  11  -5  -1    89.88    87.44     0.94 o
      1500    2  11   3  -7    89.88    87.44     0.94 o
      1500    1  11   2   8    89.88    87.44     0.94 o
      1501    1  11   2   9    12.59    12.27     0.39 o
      1502    1  11   2  10    26.40    26.74     0.57 o
      1503    1  11   2  11     0.10     0.11     0.23 <
      1504    1  11   2  12     0.00     0.01     0.23 <
      1505    3  11  -2   4    82.38    80.07     0.62 o
      1505    2  11  -1  -5    82.38    80.07     0.62 o
      1505    1  11   3   1    82.38    80.07     0.62 o
      1506    1  11   3   2    10.80    11.11     0.30 o
      1507    3  11  -3   3     9.59    10.03     0.28 o
      1507    2  11   0  -6     9.59    10.03     0.28 o
      1507    1  11   3   3     9.59    10.03     0.28 o
      1508    1  11   3   4    48.91    49.78     0.49 o
      1509    3  11  -4   2   140.66   133.93     0.88 o
      1509    2  11   1  -7   140.66   133.93     0.88 o
      1509    1  11   3   5   140.66   133.93     0.88 o
      1510    1  11   3   6    44.17    42.68     0.49 o
      1511    3  11  -5   1    23.25    21.59     0.37 o
      1511    2  11   2  -8    23.25    21.59     0.37 o
      1511    1  11   3   7    23.25    21.59     0.37 o
      1512    1  11   3   8    12.00    11.65     0.32 o
      1513    1  11   3   9     2.97     3.04     0.31 o
      1514    1  11   3  10     3.12     3.02     0.28 o
      1515    1  11   3  11    21.17    19.51     0.41 o
      1516    1  11   3  12     0.10     0.19     0.23 <
      1517    1  11   4   1     6.28     6.85     0.26 o
      1518    3  11  -3   5   107.50   106.94     0.90 o
      1518    2  11  -1  -7   107.50   106.94     0.90 o
      1518    1  11   4   2   107.50   106.94     0.90 o
      1519    1  11   4   3    24.81    24.23     0.39 o
      1520    3  11  -4   4    26.93    25.44     0.43 o
      1520    2  11   0  -8    26.93    25.44     0.43 o
      1520    1  11   4   4    26.93    25.44     0.43 o
      1521    1  11   4   5    25.37    25.25     0.42 o
      1522    1  11   4   6     9.28     9.17     0.26 o
      1523    1  11   4   7    25.62    24.90     0.39 o
      1524    1  11   4   8    56.41    54.33     0.67 o
      1525    1  11   4   9     7.61     7.25     0.31 o
      1526    1  11   4  10    17.25    18.11     0.42 o
      1527    1  11   4  11     0.06     0.02     0.17 <
      1528    3  11  -3   7    42.77    37.06     0.48 o
      1528    2  11  -2  -8    42.77    37.06     0.48 o
      1528    1  11   5   1    42.77    37.06     0.48 o
      1529    1  11   5   2     5.29     5.23     0.23 o
      1530    1  11   5   3     4.97     5.37     0.23 o
      1531    1  11   5   4    25.60    25.99     0.43 o
      1532    1  11   5   5    75.04    76.18     0.73 o
      1533    1  11   5   6    22.59    22.68     0.41 o
      1534    1  11   5   7    12.28    12.03     0.29 o
      1535    1  11   5   8     6.01     6.12     0.25 o
      1536    1  11   5   9     1.51     1.67     0.19 o
      1537    1  11   5  10     1.74     1.39     0.19 o
      1538    1  11   6   1     2.91     3.20     0.21 o
      1539    1  11   6   2    49.04    47.64     0.53 o
      1540    1  11   6   3    10.71    10.80     0.27 o
      1541    1  11   6   4    12.22    12.62     0.29 o
      1542    1  11   6   5    10.69    10.76     0.30 o
      1543    1  11   6   6     4.13     4.17     0.23 o
      1544    1  11   6   7    11.45    11.44     0.38 o
      1545    1  11   6   8    26.42    28.22     0.45 o
      1546    1  11   7   1    17.21    15.80     0.30 o
      1547    1  11   7   2     1.77     1.96     0.17 o
      1548    1  11   7   3     1.87     1.75     0.18 o
      1549    1  11   7   4     9.66     9.73     0.25 o
      1550    1  11   7   5    30.20    31.92     0.46 o
      1551    1  11   7   6     8.06     7.66     0.47 o
      1552    3  12   0   0    11.71    11.06     0.83 o
      1552    2  12   0   0    11.71    11.06     0.83 o
      1552    1  12   0   0    11.71    11.06     0.83 o
      1553    1  12   0   1    10.34    11.40     0.49 o
      1554    3  12  -1  -1   157.48   164.99     1.54 o
      1554    2  12   1  -1   157.48   164.99     1.54 o
      1554    1  12   0   2   157.48   164.99     1.54 o
      1555    1  12   0   3    25.72    24.74     0.48 o
      1556    3  12  -2  -2    71.84    77.45     1.02 o
      1556    2  12   2  -2    71.84    77.45     1.02 o
      1556    1  12   0   4    71.84    77.45     1.02 o
      1557    1  12   0   5     0.46     0.49     0.31 <
      1558    3  12  -3  -3    90.95    87.87     0.99 o
      1558    2  12   3  -3    90.95    87.87     0.99 o
      1558    1  12   0   6    90.95    87.87     0.99 o
      1559    1  12   0   7     2.70     2.22     0.34 o
      1560    3  12  -4  -4     1.31     1.20     0.29 o
      1560    2  12   4  -4     1.31     1.20     0.29 o
      1560    1  12   0   8     1.31     1.20     0.29 o
      1561    1  12   0   9     0.74     0.96     0.26 o
      1562    1  12   0  10     1.31     1.20     0.28 o
      1563    1  12   0  11     8.37     8.71     0.40 o
      1564    1  12   0  12    56.48    56.65     0.88 o
      1565    3  12   1   3    30.55    27.38     0.73 o
      1565    2  12  -2   0    30.55    27.38     0.73 o
      1565    1  12   1  -3    30.55    27.38     0.73 o
      1566    3  12   0   2   177.22   189.02     1.55 o
      1566    2  12  -1  -1   177.22   189.02     1.55 o
      1566    1  12   1  -1   177.22   189.02     1.55 o
      1567    1  12   1   0    45.76    43.74     0.73 o
      1568    3  12  -1   1   177.15   191.19     1.60 o
      1568    2  12   0  -2   177.15   191.19     1.60 o
      1568    1  12   1   1   177.15   191.19     1.60 o
      1569    1  12   1   2     5.59     6.47     0.25 o
      1570    3  12  -2   0    30.64    28.74     0.53 o
      1570    2  12   1  -3    30.64    28.74     0.53 o
      1570    1  12   1   3    30.64    28.74     0.53 o
      1571    1  12   1   4     1.01     1.12     0.17 o
      1572    3  12  -3  -1    39.23    40.65     0.51 o
      1572    2  12   2  -4    39.23    40.65     0.51 o
      1572    1  12   1   5    39.23    40.65     0.51 o
      1573    1  12   1   6     1.99     1.54     0.18 o
      1574    3  12  -4  -2     4.36     4.48     0.25 o
      1574    2  12   3  -5     4.36     4.48     0.25 o
      1574    1  12   1   7     4.36     4.48     0.25 o
      1575    1  12   1   8     8.54     7.89     0.31 o
      1576    1  12   1   9   105.46   100.83     1.14 o
      1577    1  12   1  10     5.54     5.72     0.27 o
      1578    1  12   1  11     0.79     0.85     0.21 o
      1579    1  12   1  12     0.78     0.72     0.20 o
      1580    3  12  -1   3    10.47    10.44     0.35 o
      1580    2  12  -1  -3    10.47    10.44     0.35 o
      1580    1  12   2   0    10.47    10.44     0.35 o
      1581    1  12   2   1     8.89    10.42     0.29 o
      1582    3  12  -2   2   131.29   126.74     0.83 o
      1582    2  12   0  -4   131.29   126.74     0.83 o
      1582    1  12   2   2   131.29   126.74     0.83 o
      1583    1  12   2   3    21.67    21.50     0.45 o
      1584    3  12  -3   1    59.94    61.55     0.66 o
      1584    2  12   1  -5    59.94    61.55     0.66 o
      1584    1  12   2   4    59.94    61.55     0.66 o
      1585    1  12   2   5     0.39     0.37     0.18 <
      1586    3  12  -4   0    78.36    75.32     0.58 o
      1586    2  12   2  -6    78.36    75.32     0.58 o
      1586    1  12   2   6    78.36    75.32     0.58 o
      1587    1  12   2   7     2.35     2.39     0.19 o
      1588    3  12  -5  -1     1.07     0.57     0.21 <
      1588    2  12   3  -7     1.07     0.57     0.21 <
      1588    1  12   2   8     1.07     0.57     0.21 <
      1589    1  12   2   9     0.65     0.59     0.24 <
      1590    1  12   2  10     1.06     1.03     0.28 o
      1591    1  12   2  11     7.07     8.05     0.31 o
      1592    1  12   3   0    32.76    31.19     0.65 o
      1593    3  12  -2   4   124.21   118.08     0.88 o
      1593    2  12  -1  -5   124.21   118.08     0.88 o
      1593    1  12   3   1   124.21   118.08     0.88 o
      1594    1  12   3   2     4.18     4.76     0.23 o
      1595    3  12  -3   3    23.53    24.64     0.38 o
      1595    2  12   0  -6    23.53    24.64     0.38 o
      1595    1  12   3   3    23.53    24.64     0.38 o
      1596    1  12   3   4     0.73     0.96     0.17 o
      1597    3  12  -4   2    27.87    30.16     0.46 o
      1597    2  12   1  -7    27.87    30.16     0.46 o
      1597    1  12   3   5    27.87    30.16     0.46 o
      1598    1  12   3   6     1.35     1.28     0.18 o
      1599    3  12  -5   1     3.10     2.82     0.22 o
      1599    2  12   2  -8     3.10     2.82     0.22 o
      1599    1  12   3   7     3.10     2.82     0.22 o
      1600    1  12   3   8     6.21     6.16     0.27 o
      1601    1  12   3   9    77.20    79.88     0.90 o
      1602    1  12   3  10     4.06     4.10     0.25 o
      1603    1  12   3  11     0.48     0.58     0.24 <
      1604    3  12  -2   6     8.17     9.84     0.48 o
      1604    2  12  -2  -6     8.17     9.84     0.48 o
      1604    1  12   4   0     8.17     9.84     0.48 o
      1605    1  12   4   1     5.64     5.92     0.26 o
      1606    3  12  -3   5    78.81    71.68     0.94 o
      1606    2  12  -1  -7    78.81    71.68     0.94 o
      1606    1  12   4   2    78.81    71.68     0.94 o
      1607    1  12   4   3    13.14    12.42     0.36 o
      1608    3  12  -4   4    36.26    37.18     0.55 o
      1608    2  12   0  -8    36.26    37.18     0.55 o
      1608    1  12   4   4    36.26    37.18     0.55 o
      1609    1  12   4   5     0.23     0.22     0.19 <
      1610    1  12   4   6    48.87    49.74     0.68 o
      1611    1  12   4   7     1.53     1.48     0.19 o
      1612    1  12   4   8     0.42     0.56     0.20 <
      1613    1  12   4   9     0.42     0.43     0.20 <
      1614    1  12   4  10     0.53     0.45     0.22 <
      1615    1  12   5   0    17.06    15.90     0.51 o
      1616    3  12  -3   7    64.14    59.82     0.62 o
      1616    2  12  -2  -8    64.14    59.82     0.62 o
      1616    1  12   5   1    64.14    59.82     0.62 o
      1617    1  12   5   2     2.28     2.32     0.22 o
      1618    1  12   5   3    12.68    14.45     0.34 o
      1619    1  12   5   4     0.37     0.42     0.20 <
      1620    1  12   5   5    14.68    15.35     0.34 o
      1621    1  12   5   6     0.66     0.83     0.17 o
      1622    1  12   5   7     1.56     1.88     0.20 o
      1623    1  12   5   8     3.22     3.37     0.27 o
      1624    1  12   5   9    41.23    36.47     1.22 o
      1625    1  12   6   0     3.74     4.08     0.32 o
      1626    1  12   6   1     2.53     2.52     0.22 o
      1627    1  12   6   2    35.30    34.73     0.61 o
      1628    1  12   6   3     5.77     5.95     0.25 o
      1629    1  12   6   4    16.44    15.97     0.33 o
      1630    1  12   6   5     0.10     0.14     0.18 <
      1631    1  12   6   6    23.15    25.14     0.39 o
      1632    1  12   7   0     6.34     6.47     0.39 o
      1633    1  12   7   1    24.50    23.87     0.42 o
      1634    1  12   7   2     0.84     0.75     0.21 o
      1635    1  12   7   3     5.87     5.74     0.40 o
      1636    1  13   0   1    31.91    29.72     0.82 o
      1637    3  13  -1  -1    26.99    30.81     0.62 o
      1637    2  13   1  -1    26.99    30.81     0.62 o
      1637    1  13   0   2    26.99    30.81     0.62 o
      1638    1  13   0   3    19.13    18.41     0.50 o
      1639    3  13  -2  -2    98.65    91.14     1.27 o
      1639    2  13   2  -2    98.65    91.14     1.27 o
      1639    1  13   0   4    98.65    91.14     1.27 o
      1640    1  13   0   5     6.37     6.05     0.34 o
      1641    3  13  -3  -3    10.22    10.57     0.39 o
      1641    2  13   3  -3    10.22    10.57     0.39 o
      1641    1  13   0   6    10.22    10.57     0.39 o
      1642    1  13   0   7    54.83    49.08     0.79 o
      1643    3  13  -4  -4     8.39     7.24     0.36 o
      1643    2  13   4  -4     8.39     7.24     0.36 o
      1643    1  13   0   8     8.39     7.24     0.36 o
      1644    1  13   0   9     3.72     3.55     0.40 o
      1645    1  13   0  10    21.03    18.97     0.62 o
      1646    3  13   1   3     7.86     9.47     0.46 o
      1646    1  13   1  -3     7.86     9.47     0.46 o
      1647    3  13   0   2    69.28    66.71     0.96 o
      1647    2  13  -1  -1    69.28    66.71     0.96 o
      1647    1  13   1  -1    69.28    66.71     0.96 o
      1648    3  13  -1   1    69.10    65.78     1.01 o
      1648    2  13   0  -2    69.10    65.78     1.01 o
      1648    1  13   1   1    69.10    65.78     1.01 o
      1649    1  13   1   2     0.12     0.06     0.19 <
      1650    2  13   1  -3     7.89     9.32     0.44 o
      1650    1  13   1   3     7.89     9.32     0.44 o
      1651    1  13   1   4    76.12    69.52     0.68 o
      1652    3  13  -3  -1     9.12    12.80     0.36 o
      1652    2  13   2  -4     9.12    12.80     0.36 o
      1652    1  13   1   5     9.12    12.80     0.36 o
      1653    1  13   1   6    22.31    20.26     0.33 o
      1654    3  13  -4  -2    63.07    58.02     0.57 o
      1654    2  13   3  -5    63.07    58.02     0.57 o
      1654    1  13   1   7    63.07    58.02     0.57 o
      1655    1  13   1   8     1.51     1.36     0.19 o
      1656    1  13   1   9     1.80     2.02     0.21 o
      1657    1  13   1  10    10.71    10.03     0.35 o
      1658    1  13   1  11     9.72    10.08     0.71 o
      1659    1  13   2   1    26.90    24.81     0.40 o
      1660    3  13  -2   2    23.15    24.65     0.39 o
      1660    2  13   0  -4    23.15    24.65     0.39 o
      1660    1  13   2   2    23.15    24.65     0.39 o
      1661    1  13   2   3    16.15    14.09     0.31 o
      1662    3  13  -3   1    84.61    81.58     0.73 o
      1662    2  13   1  -5    84.61    81.58     0.73 o
      1662    1  13   2   4    84.61    81.58     0.73 o
      1663    1  13   2   5     5.34     5.55     0.23 o
      1664    2  13   2  -6     8.73     9.00     0.25 o
      1664    1  13   2   6     8.73     9.00     0.25 o
      1665    1  13   2   7    46.47    45.09     0.58 o
      1666    3  13  -5  -1     7.14     7.18     0.28 o
      1666    2  13   3  -7     7.14     7.18     0.28 o
      1666    1  13   2   8     7.14     7.18     0.28 o
      1667    1  13   2   9     3.17     2.72     0.22 o
      1668    1  13   2  10    18.02    21.97     0.53 o
      1669    3  13  -2   4    50.58    53.64     0.54 o
      1669    2  13  -1  -5    50.58    53.64     0.54 o
      1669    1  13   3   1    50.58    53.64     0.54 o
      1670    1  13   3   2     0.10     0.05     0.18 <
      1671    3  13  -3   3     5.89     6.65     0.24 o
      1671    2  13   0  -6     5.89     6.65     0.24 o
      1671    1  13   3   3     5.89     6.65     0.24 o
      1672    1  13   3   4    54.45    51.71     0.55 o
      1673    3  13  -4   2     6.58     7.20     0.27 o
      1673    2  13   1  -7     6.58     7.20     0.27 o
      1673    1  13   3   5     6.58     7.20     0.27 o
      1674    1  13   3   6    16.00    14.62     0.30 o
      1675    3  13  -5   1    46.58    49.02     0.55 o
      1675    2  13   2  -8    46.58    49.02     0.55 o
      1675    1  13   3   7    46.58    49.02     0.55 o
      1676    1  13   3   8     1.04     0.95     0.19 o
      1677    1  13   3   9     1.26     1.32     0.22 o
      1678    1  13   4   1    16.36    15.49     0.34 o
      1679    3  13  -3   5    14.53    14.36     0.32 o
      1679    2  13  -1  -7    14.53    14.36     0.32 o
      1679    1  13   4   2    14.53    14.36     0.32 o
      1680    1  13   4   3     9.75     9.61     0.29 o
      1681    3  13  -4   4    53.59    53.39     0.55 o
      1681    2  13   0  -8    53.59    53.39     0.55 o
      1681    1  13   4   4    53.59    53.39     0.55 o
      1682    1  13   4   5     3.10     3.39     0.24 o
      1683    1  13   4   6     5.30     5.64     0.24 o
      1684    1  13   4   7    28.29    28.32     0.41 o
      1685    1  13   4   8     4.21     4.91     0.26 o
      1686    3  13  -3   7    27.52    26.82     0.43 o
      1686    2  13  -2  -8    27.52    26.82     0.43 o
      1686    1  13   5   1    27.52    26.82     0.43 o
      1687    1  13   5   2     0.07     0.06     0.19 <
      1688    1  13   5   3     3.01     3.39     0.22 o
      1689    1  13   5   4    28.06    26.86     0.43 o
      1690    1  13   5   5     3.29     3.48     0.29 o
      1691    1  13   5   6     8.14     7.90     0.24 o
      1692    1  13   5   7    24.94    25.96     0.69 o
      1693    1  13   6   1     7.28     7.50     0.29 o
      1694    1  13   6   2     6.67     6.68     0.31 o
      1695    1  13   6   3     4.16     4.35     0.32 o
      1696    1  13   6   4    24.60    24.67     0.99 o
      1697    3  14   0   0   124.81   129.12     1.69 o
      1697    2  14   0   0   124.81   129.12     1.69 o
      1697    1  14   0   0   124.81   129.12     1.69 o
      1698    1  14   0   1    36.34    32.92     0.80 o
      1699    3  14  -1  -1     3.35     3.57     0.34 o
      1699    2  14   1  -1     3.35     3.57     0.34 o
      1699    1  14   0   2     3.35     3.57     0.34 o
      1700    1  14   0   3     7.27     6.07     0.40 o
      1701    3  14  -2  -2     0.23     0.54     0.31 <
      1701    2  14   2  -2     0.23     0.54     0.31 <
      1701    1  14   0   4     0.23     0.54     0.31 <
      1702    1  14   0   5     9.03     9.05     0.43 o
      1703    3  14  -3  -3    18.01    17.39     0.50 o
      1703    2  14   3  -3    18.01    17.39     0.50 o
      1703    1  14   0   6    18.01    17.39     0.50 o
      1704    1  14   0   7     0.39     0.36     0.29 <
      1705    3  14  -4  -4    15.17    14.89     0.42 o
      1705    2  14   4  -4    15.17    14.89     0.42 o
      1705    1  14   0   8    15.17    14.89     0.42 o
      1706    1  14   0   9    22.42    23.76     0.55 o
      1707    3  14   1   3    75.83    77.98     1.26 o
      1707    2  14  -2   0    75.83    77.98     1.26 o
      1707    1  14   1  -3    75.83    77.98     1.26 o
      1708    3  14   0   2     5.53     6.23     0.38 o
      1708    2  14  -1  -1     5.53     6.23     0.38 o
      1708    1  14   1  -1     5.53     6.23     0.38 o
      1709    1  14   1   0     2.76     2.06     0.27 o
      1710    3  14  -1   1     5.52     5.55     0.36 o
      1710    2  14   0  -2     5.52     5.55     0.36 o
      1710    1  14   1   1     5.52     5.55     0.36 o
      1711    1  14   1   2    31.00    30.00     0.45 o
      1712    3  14  -2   0    75.70    77.67     1.04 o
      1712    2  14   1  -3    75.70    77.67     1.04 o
      1712    1  14   1   3    75.70    77.67     1.04 o
      1713    1  14   1   4    12.33    11.91     0.33 o
      1714    3  14  -3  -1     2.11     2.52     0.23 o
      1714    2  14   2  -4     2.11     2.52     0.23 o
      1714    1  14   1   5     2.11     2.52     0.23 o
      1715    1  14   1   6    18.83    17.45     0.37 o
      1716    3  14  -4  -2    11.56    12.10     0.31 o
      1716    2  14   3  -5    11.56    12.10     0.31 o
      1716    1  14   1   7    11.56    12.10     0.31 o
      1717    1  14   1   8     0.29     0.41     0.18 <
      1718    1  14   1   9     0.76     1.00     0.21 o
      1719    3  14  -1   3   105.34   104.00     1.45 o
      1719    2  14  -1  -3   105.34   104.00     1.45 o
      1719    1  14   2   0   105.34   104.00     1.45 o
      1720    1  14   2   1    30.97    29.87     0.57 o
      1721    3  14  -2   2     2.68     2.67     0.20 o
      1721    2  14   0  -4     2.68     2.67     0.20 o
      1721    1  14   2   2     2.68     2.67     0.20 o
      1722    1  14   2   3     6.19     5.48     0.26 o
      1723    3  14  -3   1     0.22     0.52     0.18 <
      1723    2  14   1  -5     0.22     0.52     0.18 <
      1723    1  14   2   4     0.22     0.52     0.18 <
      1724    1  14   2   5     7.65     7.38     0.26 o
      1725    3  14  -4   0    15.27    15.72     0.31 o
      1725    2  14   2  -6    15.27    15.72     0.31 o
      1725    1  14   2   6    15.27    15.72     0.31 o
      1726    1  14   2   7     0.34     0.19     0.18 <
      1727    3  14  -5  -1    13.03    13.10     0.34 o
      1727    2  14   3  -7    13.03    13.10     0.34 o
      1727    1  14   2   8    13.03    13.10     0.34 o
      1728    1  14   2   9    19.14    21.63     0.94 o
      1729    1  14   3   0     1.99     2.21     0.30 o
      1730    3  14  -2   4     3.72     3.80     0.24 o
      1730    2  14  -1  -5     3.72     3.80     0.24 o
      1730    1  14   3   1     3.72     3.80     0.24 o
      1731    1  14   3   2    22.48    21.77     0.37 o
      1732    3  14  -3   3    54.34    55.31     0.66 o
      1732    2  14   0  -6    54.34    55.31     0.66 o
      1732    1  14   3   3    54.34    55.31     0.66 o
      1733    1  14   3   4     8.95     8.09     0.24 o
      1734    3  14  -4   2     1.74     1.78     0.18 o
      1734    2  14   1  -7     1.74     1.78     0.18 o
      1734    1  14   3   5     1.74     1.78     0.18 o
      1735    1  14   3   6    13.81    14.01     0.36 o
      1736    3  14  -5   1     8.51    10.10     0.33 o
      1736    2  14   2  -8     8.51    10.10     0.33 o
      1736    1  14   3   7     8.51    10.10     0.33 o
      1737    1  14   3   8     0.21     0.18     0.39 <
      1738    3  14  -2   6    64.23    65.83     1.06 o
      1738    2  14  -2  -6    64.23    65.83     1.06 o
      1738    1  14   4   0    64.23    65.83     1.06 o
      1739    1  14   4   1    19.18    18.07     0.50 o
      1740    3  14  -3   5     1.59     1.59     0.21 o
      1740    2  14  -1  -7     1.59     1.59     0.21 o
      1740    1  14   4   2     1.59     1.59     0.21 o
      1741    1  14   4   3     3.91     3.90     0.21 o
      1742    3  14  -4   4     0.33     0.29     0.20 <
      1742    2  14   0  -8     0.33     0.29     0.20 <
      1742    1  14   4   4     0.33     0.29     0.20 <
      1743    1  14   4   5     4.68     4.63     0.22 o
      1744    1  14   4   6     9.36     9.98     0.27 o
      1745    1  14   5   0     1.12     1.37     0.28 o
      1746    3  14  -3   7     1.90     1.88     0.21 o
      1746    2  14  -2  -8     1.90     1.88     0.21 o
      1746    1  14   5   1     1.90     1.88     0.21 o
      1747    1  14   5   2    11.78    12.28     0.29 o
      1748    1  14   5   3    28.47    27.41     0.41 o
      1749    1  14   5   4     4.71     5.05     0.33 o
      1750    1  15   0   1    11.43    10.30     0.43 o
      1751    3  15  -1  -1    18.93    18.92     0.52 o
      1751    2  15   1  -1    18.93    18.92     0.52 o
      1751    1  15   0   2    18.93    18.92     0.52 o
      1752    1  15   0   3     9.70     9.99     0.41 o
      1753    3  15  -2  -2     0.39     1.26     0.31 o
      1753    2  15   2  -2     0.39     1.26     0.31 o
      1753    1  15   0   4     0.39     1.26     0.31 o
      1754    1  15   0   5    52.92    50.35     0.81 o
      1755    3  15  -3  -3     5.64     5.76     0.35 o
      1755    2  15   3  -3     5.64     5.76     0.35 o
      1755    1  15   0   6     5.64     5.76     0.35 o
      1756    1  15   0   7     0.29     0.37     0.28 <
      1757    3  15   1   3     4.46     4.32     0.40 o
      1757    1  15   1  -3     4.46     4.32     0.40 o
      1758    3  15   0   2     3.55     4.38     0.32 o
      1758    2  15  -1  -1     3.55     4.38     0.32 o
      1758    1  15   1  -1     3.55     4.38     0.32 o
      1759    3  15  -1   1     3.62     3.93     0.39 o
      1759    2  15   0  -2     3.62     3.93     0.39 o
      1759    1  15   1   1     3.62     3.93     0.39 o
      1760    1  15   1   2    41.27    41.71     0.51 o
      1761    2  15   1  -3     4.48     4.33     0.36 o
      1761    1  15   1   3     4.48     4.33     0.36 o
      1762    1  15   1   4     0.59     0.59     0.20 <
      1763    3  15  -3  -1    24.30    23.04     0.41 o
      1763    2  15   2  -4    24.30    23.04     0.41 o
      1763    1  15   1   5    24.30    23.04     0.41 o
      1764    1  15   1   6    12.26    11.53     0.32 o
      1765    3  15  -4  -2     0.36     0.08     0.27 <
      1765    2  15   3  -5     0.36     0.08     0.27 <
      1765    1  15   1   7     0.36     0.08     0.27 <
      1766    1  15   2   1     9.79     8.66     0.30 o
      1767    3  15  -2   2    16.30    16.49     0.34 o
      1767    2  15   0  -4    16.30    16.49     0.34 o
      1767    1  15   2   2    16.30    16.49     0.34 o
      1768    1  15   2   3     8.15     8.11     0.30 o
      1769    3  15  -3   1     0.37     0.75     0.19 o
      1769    2  15   1  -5     0.37     0.75     0.19 o
      1769    1  15   2   4     0.37     0.75     0.19 o
      1770    1  15   2   5    44.86    45.70     0.56 o
      1771    2  15   2  -6     4.81     4.62     0.31 o
      1771    1  15   2   6     4.81     4.62     0.31 o
      1772    3  15  -2   4     2.82     3.58     0.26 o
      1772    2  15  -1  -5     2.82     3.58     0.26 o
      1772    1  15   3   1     2.82     3.58     0.26 o
      1773    1  15   3   2    29.75    29.93     0.45 o
      1774    3  15  -3   3     3.32     3.63     0.22 o
      1774    2  15   0  -6     3.32     3.63     0.22 o
      1774    1  15   3   3     3.32     3.63     0.22 o
      1775    1  15   3   4     0.48     0.65     0.20 o
      1776    3  15  -4   2    17.79    18.15     0.39 o
      1776    2  15   1  -7    17.79    18.15     0.39 o
      1776    1  15   3   5    17.79    18.15     0.39 o
      1777    1  15   4   1     6.19     7.02     0.33 o
      1778    3  15  -3   5    10.29    11.08     0.38 o
      1778    2  15  -1  -7    10.29    11.08     0.38 o
      1778    1  15   4   2    10.29    11.08     0.38 o
      1779    3  16   0   0     4.50     5.32     0.61 o
      1779    2  16   0   0     4.50     5.32     0.61 o
      1779    1  16   0   0     4.50     5.32     0.61 o
      1780    1  16   0   1     0.15     0.07     0.26 <
      1781    3  16  -1  -1    11.81    12.57     0.42 o
      1781    2  16   1  -1    11.81    12.57     0.42 o
      1781    1  16   0   2    11.81    12.57     0.42 o
      1782    1  16   0   3    35.97    35.60     0.78 o
      1783    3  16  -2  -2     4.41     5.19     0.42 o
      1783    2  16   2  -2     4.41     5.19     0.42 o
      1783    1  16   0   4     4.41     5.19     0.42 o
      1784    3  16   1   3     0.91     1.02     0.35 <
      1784    2  16  -2   0     0.91     1.02     0.35 <
      1784    1  16   1  -3     0.91     1.02     0.35 <
      1785    3  16   0   2    14.86    15.40     0.45 o
      1785    2  16  -1  -1    14.86    15.40     0.45 o
      1785    1  16   1  -1    14.86    15.40     0.45 o
      1786    1  16   1   0    50.89    54.59     0.97 o
      1787    3  16  -1   1    14.85    16.27     0.57 o
      1787    2  16   0  -2    14.85    16.27     0.57 o
      1787    1  16   1   1    14.85    16.27     0.57 o
      1788    1  16   1   2     0.04     0.12     0.20 <
      1789    3  16  -2   0     0.90     1.04     0.26 o
      1789    2  16   1  -3     0.90     1.04     0.26 o
      1789    1  16   1   3     0.90     1.04     0.26 o
      1790    1  16   1   4     0.78     0.97     0.46 <
      1791    3  16  -1   3     3.64     3.48     0.28 o
      1791    2  16  -1  -3     3.64     3.48     0.28 o
      1791    1  16   2   0     3.64     3.48     0.28 o
      1792    1  16   2   1     0.12     0.14     0.17 <
      1793    3  16  -2   2     9.84     9.18     0.42 o
      1793    2  16   0  -4     9.84     9.18     0.42 o
      1793    1  16   2   2     9.84     9.18     0.42 o
