# Supplementary material for: Comparison of the temperature- and pressure-dependent behavior of the crystal structure of CrAs
Source: Acta Crystallogr B Struct Sci Cryst Eng Mater. 2021 Jul 23;77(Pt 4):594–604. doi: 10.1107/S2052520621005655 (PMC8337019; doi:10.1107/S2052520621005655)
Supplement: Supplementary file 4 [file b-77-00594-Synchrotron-260Ksup4.hkl]

#
# h,k,l, Fc-squared, Fo-squared, sigma(Fo-squared) and status flag
#
data_Synchrotron-260K
_shelx_title                             '   '
_shelx_refln_list_code                   4
_shelx_F_calc_maximum                    138.52
_exptl_crystal_F_000                     228
_reflns_d_resolution_high                0.3391

loop_
 _symmetry_equiv_pos_as_xyz
 'x, y, z'
 '-x+1/2, -y, z+1/2'
 '-x, y+1/2, -z'
 'x+1/2, -y+1/2, -z+1/2'
 '-x, -y, -z'
 'x+1/2, y, -z+1/2'
 'x, -y+1/2, z'
 '-x+1/2, y+1/2, z+1/2'

_cell_length_a                           5.61890(10)
_cell_length_b                           3.57530(10)
_cell_length_c                           6.14920(10)
_cell_angle_alpha                        90
_cell_angle_beta                         90
_cell_angle_gamma                        90

_shelx_F_squared_multiplier              1.000

loop_
 _twin_refln_datum_id
 _twin_refln_individual_id
 _twin_refln_index_h
 _twin_refln_index_k
 _twin_refln_index_l
 _twin_refln_F_squared_calc
 _twin_refln_F_squared_meas
 _twin_refln_F_squared_sigma
 _twin_refln_include_status
         1    3   0  -1  -1   106.59   113.33     1.61 o
         1    2   0   1  -1   106.59   113.33     1.61 o
         1    1   0   0   2   106.59   113.33     1.61 o
         2    3   0  -2  -2   227.04   223.45     2.71 o
         2    2   0   2  -2   227.04   223.45     2.71 o
         2    1   0   0   4   227.04   223.45     2.71 o
         3    3   0  -3  -3  2522.67  2280.33    12.44 o
         3    2   0   3  -3  2522.67  2280.33    12.44 o
         3    1   0   0   6  2522.67  2280.33    12.44 o
         4    1   0   0   8   867.31   876.41     4.76 o
         5    1   0   0  10   544.68   510.83     4.39 o
         6    1   0   0  12    23.13    25.89     0.95 o
         7    1   0   0  14   118.61   123.87     1.69 o
         8    1   0   0  16    19.38    19.66     1.04 o
         9    3   0  -1   1   372.70   345.92     1.68 o
         9    2   0   0  -2   372.70   345.92     1.68 o
         9    1   0   1   1   372.70   345.92     1.68 o
        10    3   0  -2   0 16532.10 18430.80    50.98 o
        10    2   0   1  -3 16532.10 18430.80    50.98 o
        10    1   0   1   3 16532.10 18430.80    50.98 o
        11    3   0  -3  -1   569.08   555.77     2.93 o
        11    2   0   2  -4   569.08   555.77     2.93 o
        11    1   0   1   5   569.08   555.77     2.93 o
        12    3   0  -4  -2   741.91   759.81     3.33 o
        12    2   0   3  -5   741.91   759.81     3.33 o
        12    1   0   1   7   741.91   759.81     3.33 o
        13    1   0   1   9   160.92   149.92     1.29 o
        14    1   0   1  11   440.08   447.93     3.53 o
        15    1   0   1  13   172.64   171.59     1.47 o
        16    1   0   1  15    31.50    32.99     0.69 o
        17    1   0   1  17     9.23     8.29     0.52 o
        18    3   0  -1   3 17843.40 19187.50    87.40 o
        18    2   0  -1  -3 17843.40 19187.50    87.40 o
        18    1   0   2   0 17843.40 19187.50    87.40 o
        19    3   0  -2   2    13.05    10.62     0.52 o
        19    2   0   0  -4    13.05    10.62     0.52 o
        19    1   0   2   2    13.05    10.62     0.52 o
        20    3   0  -3   1   177.06   184.46     1.38 o
        20    2   0   1  -5   177.06   184.46     1.38 o
        20    1   0   2   4   177.06   184.46     1.38 o
        21    3   0  -4   0  1689.20  1622.43     7.04 o
        21    2   0   2  -6  1689.20  1622.43     7.04 o
        21    1   0   2   6  1689.20  1622.43     7.04 o
        22    1   0   2   8   651.81   604.92     3.61 o
        23    1   0   2  10   447.80   433.31     2.85 o
        24    1   0   2  12    19.29    19.66     0.58 o
        25    1   0   2  14   102.35   103.03     1.25 o
        26    1   0   2  16    16.94    17.77     0.56 o
        27    3   0  -2   4    32.77    34.14     0.80 o
        27    2   0  -1  -5    32.77    34.14     0.80 o
        27    1   0   3   1    32.77    34.14     0.80 o
        28    3   0  -3   3  5263.48  5427.44    16.82 o
        28    2   0   0  -6  5263.48  5427.44    16.82 o
        28    1   0   3   3  5263.48  5427.44    16.82 o
        29    3   0  -4   2   271.58   271.18     1.55 o
        29    2   0   1  -7   271.58   271.18     1.55 o
        29    1   0   3   5   271.58   271.18     1.55 o
        30    1   0   3   7   409.67   412.57     2.28 o
        31    1   0   3   9    92.07    89.50     1.12 o
        32    1   0   3  11   312.46   315.64     2.71 o
        33    1   0   3  13   128.78   122.93     1.67 o
        34    1   0   3  15    24.59    20.53     0.57 o
        35    1   0   3  17     7.05     7.56     0.49 o
        36    3   0  -2   6  4368.29  4382.86    22.75 o
        36    2   0  -2  -6  4368.29  4382.86    22.75 o
        36    1   0   4   0  4368.29  4382.86    22.75 o
        37    3   0  -3   5    12.65    10.26     0.58 o
        37    2   0  -1  -7    12.65    10.26     0.58 o
        37    1   0   4   2    12.65    10.26     0.58 o
        38    1   0   4   4    60.80    65.04     0.77 o
        39    1   0   4   6   601.94   643.97     3.72 o
        40    1   0   4   8   327.09   332.58     2.56 o
        41    1   0   4  10   267.38   273.91     2.28 o
        42    1   0   4  12    12.51    11.70     0.51 o
        43    1   0   4  14    65.90    63.11     1.14 o
        44    1   0   4  16    11.18    11.35     0.38 o
        45    1   0   5   1     5.17     6.43     0.37 o
        46    1   0   5   3  1381.79  1394.35     6.74 o
        47    1   0   5   5    79.72    86.23     1.07 o
        48    1   0   5   7   170.74   185.00     1.65 o
        49    1   0   5   9    39.56    37.78     0.80 o
        50    1   0   5  11   168.31   160.49     1.70 o
        51    1   0   5  13    71.82    69.81     1.18 o
        52    1   0   5  15    15.03    15.06     0.50 o
        53    1   0   6   0  1145.00  1339.48    14.37 o
        54    1   0   6   2     0.77     1.90     0.56 o
        55    1   0   6   4    14.47    21.70     0.68 o
        56    1   0   6   6   203.70   226.50     2.68 o
        57    1   0   6   8   138.70   149.74     1.54 o
        58    1   0   6  10   125.34   120.70     1.54 o
        59    1   0   6  12     7.52     6.15     0.48 o
        60    1   0   6  14    31.11    30.29     0.95 o
        61    1   0   7   1     4.35     5.02     0.40 o
        62    1   0   7   3   418.81   428.94     3.76 o
        63    1   0   7   5    24.99    28.99     0.74 o
        64    1   0   7   7    65.16    65.43     0.94 o
        65    1   0   7   9    17.43    16.65     0.64 o
        66    1   0   7  11    68.54    67.52     1.11 o
        67    1   0   7  13    28.78    31.35     0.72 o
        68    1   0   8   2     0.60     0.61     0.41 <
        69    1   0   8   4     4.46     5.24     0.44 o
        70    1   0   8   6    71.41    67.44     1.02 o
        71    1   0   8   8    49.12    43.06     0.88 o
        72    1   0   8  10    43.65    44.18     0.71 o
        73    1   0   9   1     1.10     1.21     0.29 o
        74    1   0   9   3   128.60   127.11     1.21 o
        75    1   0   9   5     8.36     7.21     0.43 o
        76    1   0   9   7    20.27    19.72     0.52 o
        77    1   0   9   9     7.35     7.77     0.50 o
        78    1   0  10   0    94.03    84.51     1.51 o
        79    1   0  10   2     0.06     0.25     0.25 <
        80    1   0  10   4     1.68     1.42     0.29 o
        81    1   1   0   1    23.47    26.20     1.26 o
        82    3   1  -1  -1  7502.81  7422.57    44.49 o
        82    2   1   1  -1  7502.81  7422.57    44.49 o
        82    1   1   0   2  7502.81  7422.57    44.49 o
        83    1   1   0   3  1911.40  1710.12     5.87 o
        84    3   1  -2  -2  3713.24  3335.79     9.32 o
        84    2   1   2  -2  3713.24  3335.79     9.32 o
        84    1   1   0   4  3713.24  3335.79     9.32 o
        85    1   1   0   5  2574.53  2462.60     6.97 o
        86    3   1  -3  -3     5.28     5.15     0.40 o
        86    2   1   3  -3     5.28     5.15     0.40 o
        86    1   1   0   6     5.28     5.15     0.40 o
        87    1   1   0   7   153.18   151.76     1.30 o
        88    1   1   0   8   739.77   700.00     3.58 o
        89    1   1   0   9    97.86    87.94     0.98 o
        90    1   1   0  10   320.20   283.87     2.30 o
        91    1   1   0  11    22.24    24.28     0.49 o
        92    1   1   0  12     0.24     0.31     0.27 <
        93    1   1   0  13    52.31    52.31     0.73 o
        94    1   1   0  14    65.99    63.11     0.79 o
        95    1   1   0  15    26.45    25.57     0.49 o
        96    1   1   0  16    40.37    43.92     1.02 o
        97    1   1   0  17     7.06     8.23     0.51 o
        98    3   1  -1   1  7304.27  8248.05    16.96 o
        98    2   1   0  -2  7304.27  8248.05    16.96 o
        98    1   1   1   1  7304.27  8248.05    16.96 o
        99    1   1   1   2  3011.08  2878.22     5.67 o
       100    2   1   1  -3     6.39     6.36     0.31 o
       100    1   1   1   3     6.39     6.36     0.31 o
       101    1   1   1   4   498.78   462.33     1.65 o
       102    3   1  -3  -1  2448.57  2390.14     4.87 o
       102    2   1   2  -4  2448.57  2390.14     4.87 o
       102    1   1   1   5  2448.57  2390.14     4.87 o
       103    1   1   1   6   796.96   790.45     2.04 o
       104    3   1  -4  -2  1021.18   981.39     2.69 o
       104    2   1   3  -5  1021.18   981.39     2.69 o
       104    1   1   1   7  1021.18   981.39     2.69 o
       105    1   1   1   8   485.49   481.81     1.76 o
       106    1   1   1   9     1.34     1.39     0.20 o
       107    1   1   1  10     0.35     0.41     0.19 <
       108    1   1   1  11   197.05   201.62     1.18 o
       109    1   1   1  12     3.84     3.59     0.24 o
       110    1   1   1  13   109.05   107.12     0.90 o
       111    1   1   1  14     7.88     7.71     0.26 o
       112    1   1   1  15     0.04     0.19     0.22 <
       113    1   1   1  16    42.15    44.00     0.57 o
       114    1   1   1  17    19.97    21.87     0.41 o
       115    1   1   2   1    21.48    21.57     0.32 o
       116    3   1  -2   2  4001.74  4162.43     7.70 o
       116    2   1   0  -4  4001.74  4162.43     7.70 o
       116    1   1   2   2  4001.74  4162.43     7.70 o
       117    1   1   2   3   943.55   969.66     2.58 o
       118    3   1  -3   1  2292.96  2402.37     5.41 o
       118    2   1   1  -5  2292.96  2402.37     5.41 o
       118    1   1   2   4  2292.96  2402.37     5.41 o
       119    1   1   2   5  1600.71  1590.81     3.51 o
       120    2   1   2  -6     3.34     3.42     0.25 o
       120    1   1   2   6     3.34     3.42     0.25 o
       121    1   1   2   7   112.00   111.62     0.80 o
       122    1   1   2   8   552.78   572.49     1.83 o
       123    1   1   2   9    78.42    78.77     0.69 o
       124    1   1   2  10   257.27   251.15     1.46 o
       125    1   1   2  11    18.56    20.41     0.38 o
       126    1   1   2  12     0.18     0.48     0.22 <
       127    1   1   2  13    44.83    42.80     0.52 o
       128    1   1   2  14    57.55    56.83     0.58 o
       129    1   1   2  15    22.53    18.23     0.37 o
       130    1   1   2  16    35.25    36.62     0.45 o
       131    1   1   2  17     5.85     6.26     0.26 o
       132    3   1  -2   4  2384.12  2335.20     5.39 o
       132    2   1  -1  -5  2384.12  2335.20     5.39 o
       132    1   1   3   1  2384.12  2335.20     5.39 o
       133    1   1   3   2   913.42   897.72     2.39 o
       134    3   1  -3   3     2.03     2.40     0.23 o
       134    2   1   0  -6     2.03     2.40     0.23 o
       134    1   1   3   3     2.03     2.40     0.23 o
       135    1   1   3   4   163.62   170.04     0.85 o
       136    3   1  -4   2  1121.81  1156.04     3.00 o
       136    2   1   1  -7  1121.81  1156.04     3.00 o
       136    1   1   3   5  1121.81  1156.04     3.00 o
       137    1   1   3   6   396.24   398.16     1.77 o
       138    1   1   3   7   529.00   547.31     1.87 o
       139    1   1   3   8   295.93   297.85     1.63 o
       140    1   1   3   9     0.72     0.82     0.22 o
       141    1   1   3  10     0.16     0.36     0.20 <
       142    1   1   3  11   138.58   136.16     0.99 o
       143    1   1   3  12     2.82     2.91     0.26 o
       144    1   1   3  13    81.52    79.99     0.75 o
       145    1   1   3  14     5.52     5.76     0.29 o
       146    1   1   3  15     0.02    -0.02     0.20 <
       147    1   1   3  16    30.66    32.59     0.48 o
       148    1   1   3  17    15.23    17.09     0.31 o
       149    1   1   4   1    10.21     9.99     0.31 o
       150    3   1  -3   5  1124.52  1125.98     3.22 o
       150    2   1  -1  -7  1124.52  1125.98     3.22 o
       150    1   1   4   2  1124.52  1125.98     3.22 o
       151    1   1   4   3   253.95   259.31     1.02 o
       152    1   1   4   4   725.61   816.01     2.42 o
       153    1   1   4   5   588.69   598.87     1.93 o
       154    1   1   4   6     1.16     1.77     0.21 o
       155    1   1   4   7    59.42    60.18     0.55 o
       156    1   1   4   8   269.75   278.94     1.37 o
       157    1   1   4   9    45.18    45.07     0.50 o
       158    1   1   4  10   146.83   149.54     1.04 o
       159    1   1   4  11    11.51    11.80     0.31 o
       160    1   1   4  12     0.08     0.30     0.19 <
       161    1   1   4  13    28.43    26.29     0.51 o
       162    1   1   4  14    38.49    36.57     0.52 o
       163    1   1   4  15    13.72    14.12     0.33 o
       164    1   1   4  16    23.30    22.76     0.39 o
       165    1   1   5   1   559.83   558.08     1.91 o
       166    1   1   5   2   234.12   235.60     1.17 o
       167    1   1   5   3     0.47     0.62     0.21 <
       168    1   1   5   4    57.92    59.60     0.59 o
       169    1   1   5   5   354.01   385.59     1.79 o
       170    1   1   5   6   162.61   165.64     1.04 o
       171    1   1   5   7   206.16   223.24     1.53 o
       172    1   1   5   8   140.26   142.77     1.12 o
       173    1   1   5   9     0.28     0.33     0.21 <
       174    1   1   5  10     0.07     0.16     0.21 <
       175    1   1   5  11    75.66    71.02     0.73 o
       176    1   1   5  12     1.48     1.54     0.23 o
       177    1   1   5  13    46.95    43.83     0.64 o
       178    1   1   5  14     2.57     2.69     0.24 o
       179    1   1   5  15     0.01    -0.02     0.26 <
       180    1   1   6   1     1.70     1.63     0.27 o
       181    1   1   6   2   280.63   295.33     1.95 o
       182    1   1   6   3    82.20    90.93     0.91 o
       183    1   1   6   4   207.71   226.03     1.68 o
       184    1   1   6   5   212.23   223.07     1.43 o
       185    1   1   6   6     0.38     0.47     0.27 <
       186    1   1   6   7    27.85    29.94     0.49 o
       187    1   1   6   8   112.29   120.75     1.15 o
       188    1   1   6   9    20.78    20.38     0.42 o
       189    1   1   6  10    69.01    66.43     0.68 o
       190    1   1   6  11     5.74     4.93     0.34 o
       191    1   1   6  12     0.03     1.72     0.29 o
       192    1   1   6  13    13.20    12.89     0.39 o
       193    1   1   6  14    19.61    19.27     0.48 o
       194    1   1   7   1   150.72   165.61     1.33 o
       195    1   1   7   2    72.92    77.81     0.89 o
       196    1   1   7   3     0.15     0.53     0.24 <
       197    1   1   7   4    23.32    23.55     0.45 o
       198    1   1   7   5   117.35   110.69     0.95 o
       199    1   1   7   6    62.41    62.26     0.65 o
       200    1   1   7   7    77.13    80.93     0.84 o
       201    1   1   7   8    55.96    53.86     0.62 o
       202    1   1   7   9     0.10     0.13     0.21 <
       203    1   1   7  10     0.05     0.23     0.20 <
       204    1   1   7  11    33.24    32.68     0.53 o
       205    1   1   7  12     0.52     0.64     0.22 <
       206    1   1   7  13    20.54    19.77     0.45 o
       207    1   1   8   1     0.40     0.36     0.21 <
       208    1   1   8   2    85.64    85.69     0.75 o
       209    1   1   8   3    27.45    26.61     0.44 o
       210    1   1   8   4    67.26    67.43     0.73 o
       211    1   1   8   5    72.00    70.08     0.75 o
       212    1   1   8   6     0.13     0.19     0.22 <
       213    1   1   8   7     9.16     9.10     0.31 o
       214    1   1   8   8    41.79    42.53     0.53 o
       215    1   1   8   9     6.98     6.67     0.30 o
       216    1   1   8  10    26.50    26.71     0.50 o
       217    1   1   8  11     2.19     2.05     0.21 o
       218    1   1   9   1    46.59    45.25     0.52 o
       219    1   1   9   2    21.79    20.66     0.37 o
       220    1   1   9   3     0.04     0.18     0.19 <
       221    1   1   9   4     6.30     6.06     0.30 o
       222    1   1   9   5    37.95    36.90     0.51 o
       223    1   1   9   6    17.72    17.57     0.36 o
       224    1   1   9   7    25.81    25.96     0.46 o
       225    1   1   9   8    16.32    17.22     0.39 o
       226    1   1   9   9     0.03     0.01     0.47 <
       227    1   1  10   1     0.20     0.08     0.21 <
       228    1   1  10   2    24.69    24.37     0.35 o
       229    1   1  10   3     6.42     6.73     0.26 o
       230    1   1  10   4    19.71    18.82     0.32 o
       231    1   1  10   5    17.50    13.68     0.37 o
       232    3   2   0   0   242.05   291.81     2.12 o
       232    2   2   0   0   242.05   291.81     2.12 o
       232    1   2   0   0   242.05   291.81     2.12 o
       233    1   2   0   1   405.23   359.42     1.34 o
       234    3   2  -1  -1  8958.03  9225.35    24.03 o
       234    2   2   1  -1  8958.03  9225.35    24.03 o
       234    1   2   0   2  8958.03  9225.35    24.03 o
       235    1   2   0   3  1990.68  1842.56     5.00 o
       236    3   2  -2  -2  2446.25  2227.24     7.21 o
       236    2   2   2  -2  2446.25  2227.24     7.21 o
       236    1   2   0   4  2446.25  2227.24     7.21 o
       237    1   2   0   5   224.58   215.00     1.37 o
       238    3   2  -3  -3  1768.71  1751.61     5.85 o
       238    2   2   3  -3  1768.71  1751.61     5.85 o
       238    1   2   0   6  1768.71  1751.61     5.85 o
       239    1   2   0   7   100.78    95.45     1.01 o
       240    1   2   0   8     4.71     4.19     0.35 o
       241    1   2   0   9   145.38   131.98     1.17 o
       242    1   2   0  10    19.32    17.65     0.46 o
       243    1   2   0  11    35.25    35.85     0.61 o
       244    1   2   0  12   471.01   441.18     2.74 o
       245    1   2   0  13    11.76    12.97     0.48 o
       246    1   2   0  14     0.39     0.41     0.26 <
       247    1   2   0  15    17.17    18.40     0.54 o
       248    1   2   0  16     2.62     2.72     0.33 o
       249    1   2   0  17     3.01     3.89     0.47 o
       250    1   2   1   0  2967.47  2863.55     8.42 o
       251    3   2  -1   1  9869.25 10363.70    17.42 o
       251    2   2   0  -2  9869.25 10363.70    17.42 o
       251    1   2   1   1  9869.25 10363.70    17.42 o
       252    1   2   1   2   332.00   305.80     1.15 o
       253    3   2  -2   0   959.55   960.59     2.29 o
       253    2   2   1  -3   959.55   960.59     2.29 o
       253    1   2   1   3   959.55   960.59     2.29 o
       254    1   2   1   4   214.67   203.52     0.93 o
       255    3   2  -3  -1   942.14   895.47     2.31 o
       255    2   2   2  -4   942.14   895.47     2.31 o
       255    1   2   1   5   942.14   895.47     2.31 o
       256    1   2   1   6   534.32   503.33     1.68 o
       257    3   2  -4  -2    64.91    49.41     0.49 o
       257    2   2   3  -5    64.91    49.41     0.49 o
       257    1   2   1   7    64.91    49.41     0.49 o
       258    1   2   1   8    86.57    84.51     0.61 o
       259    1   2   1   9  1088.92  1049.87     2.84 o
       260    1   2   1  10    34.28    32.85     0.42 o
       261    1   2   1  11    15.14    14.37     0.35 o
       262    1   2   1  12    41.95    41.30     0.55 o
       263    1   2   1  13     7.04     7.10     0.26 o
       264    1   2   1  14    11.44    10.80     0.28 o
       265    1   2   1  15    97.09    96.31     0.74 o
       266    1   2   1  16     2.73     2.68     0.22 o
       267    1   2   1  17     7.59     8.25     0.34 o
       268    3   2  -1   3   273.62   366.57     2.26 o
       268    2   2  -1  -3   273.62   366.57     2.26 o
       268    1   2   2   0   273.62   366.57     2.26 o
       269    1   2   2   1   228.14   226.45     0.96 o
       270    3   2  -2   2  4419.97  4573.61     9.22 o
       270    2   2   0  -4  4419.97  4573.61     9.22 o
       270    1   2   2   2  4419.97  4573.61     9.22 o
       271    1   2   2   3  1194.52  1178.59     3.03 o
       272    3   2  -3   1  1445.63  1507.01     3.65 o
       272    2   2   1  -5  1445.63  1507.01     3.65 o
       272    1   2   2   4  1445.63  1507.01     3.65 o
       273    1   2   2   5   149.12   150.40     0.84 o
       274    3   2  -4   0  1239.64  1270.31     3.10 o
       274    2   2   2  -6  1239.64  1270.31     3.10 o
       274    1   2   2   6  1239.64  1270.31     3.10 o
       275    1   2   2   7    73.66    74.78     0.55 o
       276    1   2   2   8     2.72     3.15     0.25 o
       277    1   2   2   9   113.14   111.61     0.80 o
       278    1   2   2  10    16.91    16.83     0.42 o
       279    1   2   2  11    29.40    30.26     0.51 o
       280    1   2   2  12   402.46   399.94     2.63 o
       281    1   2   2  13    10.19    10.07     0.30 o
       282    1   2   2  14     0.32     0.29     0.19 <
       283    1   2   2  15    15.06    14.89     0.33 o
       284    1   2   2  16     2.33     2.36     0.21 o
       285    1   2   2  17     2.61     2.63     0.22 o
       286    1   2   3   0  1024.99  1017.69     3.90 o
       287    3   2  -2   4  2893.86  2819.76     6.05 o
       287    2   2  -1  -5  2893.86  2819.76     6.05 o
       287    1   2   3   1  2893.86  2819.76     6.05 o
       288    1   2   3   2   132.24   132.55     0.72 o
       289    3   2  -3   3   494.71   482.91     1.84 o
       289    2   2   0  -6   494.71   482.91     1.84 o
       289    1   2   3   3   494.71   482.91     1.84 o
       290    1   2   3   4    95.92   100.23     0.72 o
       291    3   2  -4   2   410.86   430.19     1.53 o
       291    2   2   1  -7   410.86   430.19     1.53 o
       291    1   2   3   5   410.86   430.19     1.53 o
       292    1   2   3   6   269.72   270.89     1.06 o
       293    1   2   3   7    24.28    24.09     0.34 o
       294    1   2   3   8    51.52    53.36     0.51 o
       295    1   2   3   9   708.27   742.95     3.60 o
       296    1   2   3  10    23.70    24.06     0.68 o
       297    1   2   3  11    11.93    11.85     0.37 o
       298    1   2   3  12    30.74    28.96     0.47 o
       299    1   2   3  13     4.97     4.95     0.25 o
       300    1   2   3  14     8.57     7.97     0.27 o
       301    1   2   3  15    73.46    73.51     0.74 o
       302    1   2   3  16     2.08     2.36     0.19 o
       303    1   2   3  17     5.65     6.02     0.23 o
       304    3   2  -2   6   142.83   124.34     1.07 o
       304    2   2  -2  -6   142.83   124.34     1.07 o
       304    1   2   4   0   142.83   124.34     1.07 o
       305    1   2   4   1    67.30    69.68     0.53 o
       306    3   2  -3   5  1174.73  1205.55     3.00 o
       306    2   2  -1  -7  1174.73  1205.55     3.00 o
       306    1   2   4   2  1174.73  1205.55     3.00 o
       307    1   2   4   3   375.70   395.21     1.40 o
       308    1   2   4   4   460.67   494.52     1.70 o
       309    1   2   4   5    55.16    55.82     0.50 o
       310    1   2   4   6   511.54   530.74     2.01 o
       311    1   2   4   7    34.35    36.47     0.40 o
       312    1   2   4   8     0.55     0.98     0.20 o
       313    1   2   4   9    60.20    62.97     0.67 o
       314    1   2   4  10    11.25    11.60     0.33 o
       315    1   2   4  11    18.04    17.17     0.38 o
       316    1   2   4  12   256.95   245.10     1.64 o
       317    1   2   4  13     6.72     6.28     0.25 o
       318    1   2   4  14     0.16     0.21     0.21 <
       319    1   2   4  15    10.15     9.82     0.35 o
       320    1   2   4  16     1.63     1.94     0.23 o
       321    1   2   5   0   258.40   242.50     1.58 o
       322    1   2   5   1   755.84   777.81     2.86 o
       323    1   2   5   2    33.96    34.74     0.50 o
       324    1   2   5   3   120.86   148.76     1.19 o
       325    1   2   5   4    29.08    29.78     0.49 o
       326    1   2   5   5   131.01   142.99     0.92 o
       327    1   2   5   6    98.18    97.37     0.93 o
       328    1   2   5   7     8.33    14.37     0.49 o
       329    1   2   5   8    23.28    24.17     0.46 o
       330    1   2   5   9   353.85   366.89     2.46 o
       331    1   2   5  10    12.67    12.30     0.31 o
       332    1   2   5  11     6.55     6.04     0.28 o
       333    1   2   5  12    17.57    15.84     0.42 o
       334    1   2   5  13     2.28     2.14     0.28 o
       335    1   2   5  14     4.86     4.58     0.29 o
       336    1   2   5  15    41.48    41.16     0.56 o
       337    1   2   6   0    18.57    20.90     0.53 o
       338    1   2   6   1    16.37    17.88     0.36 o
       339    1   2   6   2   342.87   373.09     2.18 o
       340    1   2   6   3   106.79   111.37     0.86 o
       341    1   2   6   4   148.51   162.74     1.25 o
       342    1   2   6   5    17.91    19.41     0.42 o
       343    1   2   6   6   184.72   206.79     1.60 o
       344    1   2   6   7    13.80    13.65     0.44 o
       345    1   2   6   8     0.16     1.09     0.28 o
       346    1   2   6   9    26.94    25.65     0.44 o
       347    1   2   6  10     4.96     4.91     0.28 o
       348    1   2   6  11     8.73     8.75     0.30 o
       349    1   2   6  12   124.19   121.97     1.13 o
       350    1   2   6  13     3.36     3.41     0.26 o
       351    1   2   6  14     0.04     0.02     0.21 <
       352    1   2   7   0    73.32    73.64     0.90 o
       353    1   2   7   1   235.09   242.34     1.58 o
       354    1   2   7   2     9.34     9.97     0.32 o
       355    1   2   7   3    30.99    33.16     0.47 o
       356    1   2   7   4     9.17     8.83     0.31 o
       357    1   2   7   5    44.78    43.93     0.52 o
       358    1   2   7   6    35.14    33.74     0.61 o
       359    1   2   7   7     3.12     3.48     0.29 o
       360    1   2   7   8     9.34     9.01     0.31 o
       361    1   2   7   9   145.34   143.50     1.13 o
       362    1   2   7  10     5.44     5.24     0.25 o
       363    1   2   7  11     2.01     2.00     0.28 o
       364    1   2   7  12     7.91     7.84     0.30 o
       365    1   2   7  13     0.55     0.85     0.27 o
       366    1   2   8   0     4.52     4.15     0.37 o
       367    1   2   8   1     4.89     4.69     0.26 o
       368    1   2   8   2   110.64   108.97     0.85 o
       369    1   2   8   3    34.22    35.11     0.49 o
       370    1   2   8   4    49.56    49.64     0.59 o
       371    1   2   8   5     6.12     6.06     0.28 o
       372    1   2   8   6    65.20    70.19     0.75 o
       373    1   2   8   7     5.03     5.14     0.26 o
       374    1   2   8   8     0.15     0.35     0.22 <
       375    1   2   8   9    10.40     9.47     0.29 o
       376    1   2   8  10     1.13     1.12     0.20 o
       377    1   2   8  11     3.21     3.15     0.23 o
       378    1   2   9   0    22.61    20.96     0.52 o
       379    1   2   9   1    70.42    66.04     0.60 o
       380    1   2   9   2     2.99     3.11     0.24 o
       381    1   2   9   3    10.87     9.56     0.30 o
       382    1   2   9   4     2.98     3.00     0.25 o
       383    1   2   9   5    14.33    13.89     0.35 o
       384    1   2   9   6    11.63    11.47     0.35 o
       385    1   2   9   7     1.35     1.26     0.20 o
       386    1   2   9   8     3.03     2.90     0.26 o
       387    1   2  10   0     2.31     2.21     0.30 o
       388    1   2  10   1     1.50     1.59     0.24 o
       389    1   2  10   2    28.59    29.59     0.51 o
       390    1   2  10   3     9.76     9.00     0.32 o
       391    1   2  10   4    13.15    13.37     0.35 o
       392    1   2  10   5     1.78     2.10     0.39 o
       393    1   3   0   1  4716.93  4182.72    11.56 o
       394    3   3  -1  -1  1834.04  1873.54     5.31 o
       394    2   3   1  -1  1834.04  1873.54     5.31 o
       394    1   3   0   2  1834.04  1873.54     5.31 o
       395    1   3   0   3  1014.10   916.37     3.83 o
       396    3   3  -2  -2  1577.31  1470.75     4.50 o
       396    2   3   2  -2  1577.31  1470.75     4.50 o
       396    1   3   0   4  1577.31  1470.75     4.50 o
       397    1   3   0   5     4.56     5.28     0.30 o
       398    3   3  -3  -3     8.51    10.20     0.34 o
       398    2   3   3  -3     8.51    10.20     0.34 o
       398    1   3   0   6     8.51    10.20     0.34 o
       399    1   3   0   7  1749.50  1701.05     5.19 o
       400    1   3   0   8   211.95   206.30     1.24 o
       401    1   3   0   9    62.49    64.06     0.75 o
       402    1   3   0  10   142.14   142.17     1.59 o
       403    1   3   0  11    86.45    89.43     1.16 o
       404    1   3   0  12     0.17     0.37     0.25 <
       405    1   3   0  13    13.44    13.85     0.40 o
       406    1   3   0  14    37.44    38.39     1.02 o
       407    1   3   0  15    29.15    30.24     0.64 o
       408    1   3   0  16    11.38    11.97     0.46 o
       409    1   3   0  17    48.77    52.88     0.79 o
       410    3   3  -1   1  2298.64  2372.39     5.28 o
       410    2   3   0  -2  2298.64  2372.39     5.28 o
       410    1   3   1   1  2298.64  2372.39     5.28 o
       411    1   3   1   2   458.08   455.71     1.51 o
       412    2   3   1  -3    13.09    13.57     0.35 o
       412    1   3   1   3    13.09    13.57     0.35 o
       413    1   3   1   4  4556.92  4403.06     8.87 o
       414    3   3  -3  -1   618.87   603.11     1.87 o
       414    2   3   2  -4   618.87   603.11     1.87 o
       414    1   3   1   5   618.87   603.11     1.87 o
       415    1   3   1   6   525.73   540.25     1.60 o
       416    3   3  -4  -2   489.64   472.76     1.63 o
       416    2   3   3  -5   489.64   472.76     1.63 o
       416    1   3   1   7   489.64   472.76     1.63 o
       417    1   3   1   8    14.49    14.97     0.28 o
       418    1   3   1   9     0.83     1.05     0.20 o
       419    1   3   1  10   272.68   259.33     1.40 o
       420    1   3   1  11    79.50    82.77     0.64 o
       421    1   3   1  12     6.95     6.68     0.32 o
       422    1   3   1  13    37.30    36.79     0.56 o
       423    1   3   1  14   110.28   107.28     0.91 o
       424    1   3   1  15     0.58     0.41     0.21 <
       425    1   3   1  16     0.13     0.15     0.19 <
       426    1   3   1  17    12.64    13.27     0.37 o
       427    1   3   2   1  2700.97  2580.99     5.11 o
       428    3   3  -2   2  1109.18  1147.96     2.90 o
       428    2   3   0  -4  1109.18  1147.96     2.90 o
       428    1   3   2   2  1109.18  1147.96     2.90 o
       429    1   3   2   3   573.53   557.92     1.72 o
       430    3   3  -3   1  1030.84  1045.55     3.39 o
       430    2   3   1  -5  1030.84  1045.55     3.39 o
       430    1   3   2   4  1030.84  1045.55     3.39 o
       431    1   3   2   5     4.57     5.09     0.28 o
       432    2   3   2  -6     6.39     7.00     0.23 o
       432    1   3   2   6     6.39     7.00     0.23 o
       433    1   3   2   7  1298.49  1324.45     3.34 o
       434    1   3   2   8   161.34   162.60     0.87 o
       435    1   3   2   9    51.72    50.96     0.59 o
       436    1   3   2  10   115.82   121.26     1.21 o
       437    1   3   2  11    72.60    71.41     0.83 o
       438    1   3   2  12     0.15     0.21     0.23 <
       439    1   3   2  13    11.79    12.40     0.34 o
       440    1   3   2  14    32.76    32.16     0.51 o
       441    1   3   2  15    24.79    24.67     0.42 o
       442    1   3   2  16     9.99    10.27     0.29 o
       443    1   3   2  17    41.79    42.42     0.56 o
       444    3   3  -2   4   904.41   941.31     2.45 o
       444    2   3  -1  -5   904.41   941.31     2.45 o
       444    1   3   3   1   904.41   941.31     2.45 o
       445    1   3   3   2   227.92   224.26     0.96 o
       446    3   3  -3   3     5.68     6.69     0.25 o
       446    2   3   0  -6     5.68     6.69     0.25 o
       446    1   3   3   3     5.68     6.69     0.25 o
       447    1   3   3   4  2030.61  2075.24     4.85 o
       448    3   3  -4   2   298.35   304.64     1.37 o
       448    2   3   1  -7   298.35   304.64     1.37 o
       448    1   3   3   5   298.35   304.64     1.37 o
       449    1   3   3   6   289.30   291.07     1.12 o
       450    1   3   3   7   273.42   275.05     1.36 o
       451    1   3   3   8     7.02     7.95     0.30 o
       452    1   3   3   9     0.64     0.80     0.25 o
       453    1   3   3  10   188.25   184.24     1.38 o
       454    1   3   3  11    57.47    56.32     0.58 o
       455    1   3   3  12     4.95     4.77     0.26 o
       456    1   3   3  13    28.02    27.44     0.43 o
       457    1   3   3  14    82.57    82.96     0.69 o
       458    1   3   3  15     0.42     0.47     0.18 <
       459    1   3   3  16     0.11     0.15     0.21 <
       460    1   3   3  17     9.52     9.92     0.74 o
       461    1   3   4   1   812.07   803.77     2.15 o
       462    3   3  -3   5   348.93   306.54     1.34 o
       462    2   3  -1  -7   348.93   306.54     1.34 o
       462    1   3   4   2   348.93   306.54     1.34 o
       463    1   3   4   3   189.44   203.78     1.04 o
       464    1   3   4   4   365.97   382.05     1.37 o
       465    1   3   4   5     0.98     1.34     0.20 o
       466    1   3   4   6     3.42     3.55     0.21 o
       467    1   3   4   7   638.55   676.39     3.55 o
       468    1   3   4   8    81.88    81.22     0.93 o
       469    1   3   4   9    31.63    32.55     0.42 o
       470    1   3   4  10    68.08    66.87     0.62 o
       471    1   3   4  11    45.32    42.92     0.53 o
       472    1   3   4  12     0.09     0.02     0.21 <
       473    1   3   4  13     8.28     7.67     0.26 o
       474    1   3   4  14    21.95    20.35     0.37 o
       475    1   3   4  15    15.08    15.99     0.37 o
       476    1   3   4  16     6.73     7.20     0.30 o
       477    1   3   5   1   239.36   244.72     1.21 o
       478    1   3   5   2    59.29    61.37     0.55 o
       479    1   3   5   3     2.16     2.30     0.25 o
       480    1   3   5   4   692.02   742.76     3.61 o
       481    1   3   5   5    97.71   111.23     1.28 o
       482    1   3   5   6   129.65   136.53     1.29 o
       483    1   3   5   7   116.47   120.88     0.98 o
       484    1   3   5   8     2.28     1.97     0.27 o
       485    1   3   5   9     0.37     0.42     0.25 <
       486    1   3   5  10   100.29   100.97     0.98 o
       487    1   3   5  11    32.38    30.72     0.52 o
       488    1   3   5  12     2.54     2.23     0.25 o
       489    1   3   5  13    16.30    16.03     0.38 o
       490    1   3   5  14    45.83    45.14     0.73 o
       491    1   3   5  15     0.22     0.19     0.21 <
       492    1   3   6   1   230.65   239.84     1.46 o
       493    1   3   6   2    93.53    94.85     0.93 o
       494    1   3   6   3    68.00    66.24     0.68 o
       495    1   3   6   4   118.48   126.66     0.94 o
       496    1   3   6   5     0.43     0.50     0.26 <
       497    1   3   6   6     1.59     1.51     0.33 o
       498    1   3   6   7   268.75   264.09     1.88 o
       499    1   3   6   8    35.41    37.78     0.59 o
       500    1   3   6   9    15.03    14.10     0.41 o
       501    1   3   6  10    32.58    31.63     0.48 o
       502    1   3   6  11    22.53    20.88     0.42 o
       503    1   3   6  12     0.04     0.01     0.20 <
       504    1   3   6  13     4.83     4.32     0.31 o
       505    1   3   6  14    11.03    10.95     0.32 o
       506    1   3   7   1    70.85    71.50     0.73 o
       507    1   3   7   2    15.16    14.95     0.38 o
       508    1   3   7   3     0.84     0.92     0.23 o
       509    1   3   7   4   241.91   245.91     1.60 o
       510    1   3   7   5    33.51    36.54     0.53 o
       511    1   3   7   6    51.11    47.45     0.77 o
       512    1   3   7   7    45.60    48.34     0.68 o
       513    1   3   7   8     1.09     0.94     0.29 o
       514    1   3   7   9     0.15     0.20     0.21 <
       515    1   3   7  10    42.76    42.26     0.50 o
       516    1   3   7  11    14.44    13.95     0.32 o
       517    1   3   7  12     0.92     0.85     0.24 o
       518    1   3   7  13     7.24     7.05     0.57 o
       519    1   3   8   1    73.75    72.25     0.65 o
       520    1   3   8   2    29.84    29.88     0.44 o
       521    1   3   8   3    23.06    23.60     0.48 o
       522    1   3   8   4    40.15    39.03     0.54 o
       523    1   3   8   5     0.21     0.25     0.31 <
       524    1   3   8   6     0.55     0.45     0.23 <
       525    1   3   8   7    95.45    93.85     0.93 o
       526    1   3   8   8    13.67    13.86     0.35 o
       527    1   3   8   9     5.00     5.05     0.26 o
       528    1   3   8  10    12.45    12.30     0.33 o
       529    1   3   8  11     8.64     7.83     0.36 o
       530    1   3   9   1    22.38    21.81     0.38 o
       531    1   3   9   2     5.39     5.44     0.27 o
       532    1   3   9   3     0.24     0.22     0.22 <
       533    1   3   9   4    74.18    66.36     0.88 o
       534    1   3   9   5    11.36    11.37     0.32 o
       535    1   3   9   6    14.33    15.07     0.36 o
       536    1   3   9   7    14.93    14.57     0.36 o
       537    1   3   9   8     0.74     0.68     0.20 o
       538    1   3  10   1    20.42    21.54     0.39 o
       539    1   3  10   2     8.87     8.47     0.29 o
       540    1   3  10   3     5.30     5.37     0.27 o
       541    1   3  10   4    11.34    11.60     0.47 o
       542    3   4   0   0  6070.46  5374.58    32.10 o
       542    2   4   0   0  6070.46  5374.58    32.10 o
       542    1   4   0   0  6070.46  5374.58    32.10 o
       543    1   4   0   1  1419.34  1242.27     3.68 o
       544    3   4  -1  -1   420.74   422.32     1.82 o
       544    2   4   1  -1   420.74   422.32     1.82 o
       544    1   4   0   2   420.74   422.32     1.82 o
       545    1   4   0   3  2294.90  2181.47     6.35 o
       546    3   4  -2  -2    10.49    10.70     0.43 o
       546    2   4   2  -2    10.49    10.70     0.43 o
       546    1   4   0   4    10.49    10.70     0.43 o
       547    1   4   0   5   448.09   428.76     1.79 o
       548    3   4  -3  -3   229.88   201.92     1.32 o
       548    2   4   3  -3   229.88   201.92     1.32 o
       548    1   4   0   6   229.88   201.92     1.32 o
       549    1   4   0   7   138.38   131.68     0.85 o
       550    1   4   0   8   237.66   225.43     1.46 o
       551    1   4   0   9   435.10   448.61     2.98 o
       552    1   4   0  10   230.27   242.03     2.13 o
       553    1   4   0  11    29.45    27.52     0.60 o
       554    1   4   0  12     9.69     9.78     0.41 o
       555    1   4   0  13     9.43     9.60     0.43 o
       556    1   4   0  14    42.24    41.26     0.82 o
       557    1   4   0  15    52.73    54.07     1.11 o
       558    1   4   0  16     5.91     5.46     0.41 o
       559    1   4   0  17     6.82     7.13     0.40 o
       560    1   4   1   0  2673.29  2489.08     6.43 o
       561    3   4  -1   1   620.85   630.24     1.64 o
       561    2   4   0  -2   620.85   630.24     1.64 o
       561    1   4   1   1   620.85   630.24     1.64 o
       562    1   4   1   2  1095.44  1010.01     2.46 o
       563    3   4  -2   0  2379.32  2389.16     5.05 o
       563    2   4   1  -3  2379.32  2389.16     5.05 o
       563    1   4   1   3  2379.32  2389.16     5.05 o
       564    1   4   1   4   542.56   529.78     1.60 o
       565    3   4  -3  -1    25.41    27.29     0.39 o
       565    2   4   2  -4    25.41    27.29     0.39 o
       565    1   4   1   5    25.41    27.29     0.39 o
       566    1   4   1   6  1018.86  1013.69     2.58 o
       567    3   4  -4  -2   178.93   181.56     0.81 o
       567    2   4   3  -5   178.93   181.56     0.81 o
       567    1   4   1   7   178.93   181.56     0.81 o
       568    1   4   1   8   100.92    99.76     0.63 o
       569    1   4   1   9     3.24     3.31     0.28 o
       570    1   4   1  10    26.92    25.34     0.51 o
       571    1   4   1  11   174.90   172.64     1.33 o
       572    1   4   1  12   157.87   129.68     1.45 o
       573    1   4   1  13    79.39    78.28     0.76 o
       574    1   4   1  14    12.87    12.43     0.33 o
       575    1   4   1  15     0.64     0.68     0.23 <
       576    1   4   1  16     4.88     5.24     0.25 o
       577    1   4   1  17     0.93     0.98     0.19 o
       578    3   4  -1   3  3443.84  3253.52    13.49 o
       578    2   4  -1  -3  3443.84  3253.52    13.49 o
       578    1   4   2   0  3443.84  3253.52    13.49 o
       579    1   4   2   1   882.26   859.90     2.20 o
       580    3   4  -2   2   224.23   224.46     0.95 o
       580    2   4   0  -4   224.23   224.46     0.95 o
       580    1   4   2   2   224.23   224.46     0.95 o
       581    1   4   2   3  1516.16  1523.33     3.80 o
       582    3   4  -3   1     5.33     9.77     0.34 o
       582    2   4   1  -5     5.33     9.77     0.34 o
       582    1   4   2   4     5.33     9.77     0.34 o
       583    1   4   2   5   310.98   314.01     1.25 o
       584    3   4  -4   0   161.15   150.50     1.15 o
       584    2   4   2  -6   161.15   150.50     1.15 o
       584    1   4   2   6   161.15   150.50     1.15 o
       585    1   4   2   7   103.50   103.43     0.76 o
       586    1   4   2   8   188.73   188.71     1.18 o
       587    1   4   2   9   352.12   333.42     2.14 o
       588    1   4   2  10   194.15   189.02     1.10 o
       589    1   4   2  11    24.59    25.16     0.46 o
       590    1   4   2  12     8.33     7.70     0.34 o
       591    1   4   2  13     8.33     8.56     0.29 o
       592    1   4   2  14    36.51    36.34     0.51 o
       593    1   4   2  15    46.06    46.22     0.53 o
       594    1   4   2  16     5.15     5.32     0.24 o
       595    1   4   2  17     5.95     6.79     0.24 o
       596    1   4   3   0  1163.39  1210.00     4.69 o
       597    3   4  -2   4   214.88   202.21     0.96 o
       597    2   4  -1  -5   214.88   202.21     0.96 o
       597    1   4   3   1   214.88   202.21     0.96 o
       598    1   4   3   2   480.47   423.80     1.39 o
       599    3   4  -3   3  1022.43  1105.78     2.64 o
       599    2   4   0  -6  1022.43  1105.78     2.64 o
       599    1   4   3   3  1022.43  1105.78     2.64 o
       600    1   4   3   4   264.98   258.02     1.00 o
       601    3   4  -4   2    14.52    15.77     0.36 o
       601    2   4   1  -7    14.52    15.77     0.36 o
       601    1   4   3   5    14.52    15.77     0.36 o
       602    1   4   3   6   563.65   625.10     3.52 o
       603    1   4   3   7   109.73   114.73     0.93 o
       604    1   4   3   8    61.02    62.03     0.65 o
       605    1   4   3   9     3.02     3.10     0.27 o
       606    1   4   3  10    18.64    18.79     0.40 o
       607    1   4   3  11   128.07   126.86     0.97 o
       608    1   4   3  12   117.88   116.78     0.97 o
       609    1   4   3  13    59.34    59.78     0.66 o
       610    1   4   3  14     9.92     9.68     0.29 o
       611    1   4   3  15     0.56     0.62     0.21 <
       612    1   4   3  16     3.81     4.07     0.22 o
       613    3   4  -2   6  1107.63  1077.32     4.10 o
       613    2   4  -2  -6  1107.63  1077.32     4.10 o
       613    1   4   4   0  1107.63  1077.32     4.10 o
       614    1   4   4   1   298.48   298.02     1.16 o
       615    3   4  -3   5    79.22    79.23     0.54 o
       615    2   4  -1  -7    79.22    79.23     0.54 o
       615    1   4   4   2    79.22    79.23     0.54 o
       616    1   4   4   3   549.78   547.76     1.59 o
       617    1   4   4   4     1.51     1.86     0.19 o
       618    1   4   4   5   128.37   130.88     0.84 o
       619    1   4   4   6    63.95    73.25     0.82 o
       620    1   4   4   7    50.37    52.25     0.67 o
       621    1   4   4   8   106.10   111.95     1.12 o
       622    1   4   4   9   204.25   200.40     1.50 o
       623    1   4   4  10   121.17   121.15     0.90 o
       624    1   4   4  11    15.28    14.93     0.34 o
       625    1   4   4  12     5.03     4.54     0.26 o
       626    1   4   4  13     5.80     5.77     0.27 o
       627    1   4   4  14    23.39    22.56     0.38 o
       628    1   4   4  15    30.57    31.00     0.41 o
       629    1   4   4  16     3.35     3.40     0.48 o
       630    1   4   5   0   336.43   326.24     2.20 o
       631    1   4   5   1    75.92    76.75     0.61 o
       632    1   4   5   2   151.61   151.46     0.93 o
       633    1   4   5   3   344.20   352.85     1.66 o
       634    1   4   5   4    93.92   100.69     1.00 o
       635    1   4   5   5     3.70     4.54     0.31 o
       636    1   4   5   6   232.37   236.22     1.60 o
       637    1   4   5   7    52.16    53.52     0.59 o
       638    1   4   5   8    27.99    28.24     0.44 o
       639    1   4   5   9     1.96     2.18     0.23 o
       640    1   4   5  10    10.18    10.42     0.33 o
       641    1   4   5  11    70.35    70.13     0.72 o
       642    1   4   5  12    67.68    64.52     0.65 o
       643    1   4   5  13    32.70    32.24     0.55 o
       644    1   4   5  14     5.91     5.64     0.29 o
       645    1   4   5  15     0.44     0.46     0.23 <
       646    1   4   6   0   361.10   374.91     2.60 o
       647    1   4   6   1    92.89    95.04     0.70 o
       648    1   4   6   2    31.66    34.12     0.49 o
       649    1   4   6   3   173.76   179.98     1.11 o
       650    1   4   6   4     1.04     2.85     0.33 o
       651    1   4   6   5    46.43    50.60     0.66 o
       652    1   4   6   6    24.39    26.70     0.51 o
       653    1   4   6   7    20.97    20.82     0.50 o
       654    1   4   6   8    48.31    47.01     0.67 o
       655    1   4   6   9    96.75    94.24     0.86 o
       656    1   4   6  10    57.45    54.42     0.78 o
       657    1   4   6  11     7.77     7.07     0.26 o
       658    1   4   6  12     1.83     1.94     0.22 o
       659    1   4   6  13     3.17     3.23     0.22 o
       660    1   4   6  14    10.75    11.18     0.73 o
       661    1   4   7   0   102.46    99.43     1.05 o
       662    1   4   7   1    29.62    30.53     0.41 o
       663    1   4   7   2    50.03    49.02     0.62 o
       664    1   4   7   3   120.70   122.06     1.06 o
       665    1   4   7   4    33.10    32.87     0.49 o
       666    1   4   7   5     1.26     2.52     0.32 o
       667    1   4   7   6    89.64    87.18     1.01 o
       668    1   4   7   7    20.94    23.12     0.44 o
       669    1   4   7   8    11.64    12.38     0.35 o
       670    1   4   7   9     0.56     0.87     0.24 o
       671    1   4   7  10     4.71     4.55     0.25 o
       672    1   4   7  11    28.05    27.13     0.38 o
       673    1   4   7  12    29.39    29.76     0.44 o
       674    1   4   8   0   120.32   116.78     1.60 o
       675    1   4   8   1    30.77    29.24     0.49 o
       676    1   4   8   2    10.89     9.81     0.31 o
       677    1   4   8   3    59.02    57.37     0.78 o
       678    1   4   8   4     0.35     0.47     0.26 <
       679    1   4   8   5    16.54    16.91     0.41 o
       680    1   4   8   6     9.19     9.23     0.32 o
       681    1   4   8   7     7.99     7.51     0.33 o
       682    1   4   8   8    16.88    18.74     0.45 o
       683    1   4   8   9    36.67    35.60     0.48 o
       684    1   4   8  10    19.31    19.95     0.34 o
       685    1   4   9   0    33.46    30.78     0.80 o
       686    1   4   9   1     8.12     8.53     0.34 o
       687    1   4   9   2    15.84    15.20     0.38 o
       688    1   4   9   3    37.17    36.57     0.59 o
       689    1   4   9   4    10.73    10.20     0.31 o
       690    1   4   9   5     0.50     0.47     0.22 <
       691    1   4   9   6    29.77    26.79     0.53 o
       692    1   4   9   7     6.28     6.69     0.26 o
       693    1   4   9   8     4.05     3.98     0.41 o
       694    1   4  10   0    30.80    33.12     0.73 o
       695    1   4  10   1     8.51     8.65     0.32 o
       696    1   4  10   2     2.14     2.23     0.23 o
       697    1   4  10   3    17.48    17.74     0.78 o
       698    1   5   0   1  1430.28  1385.51     4.19 o
       699    3   5  -1  -1   151.57   145.81     0.95 o
       699    2   5   1  -1   151.57   145.81     0.95 o
       699    1   5   0   2   151.57   145.81     0.95 o
       700    1   5   0   3   485.30   454.80     2.39 o
       701    3   5  -2  -2     5.36     6.12     0.50 o
       701    2   5   2  -2     5.36     6.12     0.50 o
       701    1   5   0   4     5.36     6.12     0.50 o
       702    1   5   0   5  2794.64  2688.37     8.18 o
       703    3   5  -3  -3    14.86    14.27     0.38 o
       703    2   5   3  -3    14.86    14.27     0.38 o
       703    1   5   0   6    14.86    14.27     0.38 o
       704    1   5   0   7    57.60    58.80     0.62 o
       705    1   5   0   8    38.96    42.68     0.67 o
       706    1   5   0   9    63.75    64.15     0.80 o
       707    1   5   0  10     2.15     2.02     0.31 o
       708    1   5   0  11   139.60   151.84     1.57 o
       709    1   5   0  12     0.42     0.33     0.31 <
       710    1   5   0  13   143.59   143.23     1.51 o
       711    1   5   0  14     0.31     0.54     0.32 <
       712    1   5   0  15    14.84    14.32     0.52 o
       713    1   5   0  16     2.84     2.96     0.41 o
       714    1   5   0  17     0.63     0.77     0.28 <
       715    3   5  -1   1    46.34    47.63     0.40 o
       715    2   5   0  -2    46.34    47.63     0.40 o
       715    1   5   1   1    46.34    47.63     0.40 o
       716    1   5   1   2  3360.06  3195.64     6.62 o
       717    2   5   1  -3    17.74    16.39     0.35 o
       717    1   5   1   3    17.74    16.39     0.35 o
       718    1   5   1   4   167.60   171.23     0.83 o
       719    3   5  -3  -1   108.65   107.30     0.65 o
       719    2   5   2  -4   108.65   107.30     0.65 o
       719    1   5   1   5   108.65   107.30     0.65 o
       720    1   5   1   6   367.35   358.47     1.22 o
       721    3   5  -4  -2     1.53     0.82     0.18 o
       721    2   5   3  -5     1.53     0.82     0.18 o
       721    1   5   1   7     1.53     0.82     0.18 o
       722    1   5   1   8   852.13   856.20     2.91 o
       723    1   5   1   9     1.60     1.41     0.24 o
       724    1   5   1  10   100.09    95.52     0.82 o
       725    1   5   1  11     5.85     5.90     0.26 o
       726    1   5   1  12     1.52     1.80     0.23 o
       727    1   5   1  13     4.33     4.49     0.24 o
       728    1   5   1  14     7.32     7.81     0.28 o
       729    1   5   1  15     1.26     1.39     0.23 o
       730    1   5   1  16    77.90    81.38     1.01 o
       731    1   5   1  17     0.03     0.24     0.26 <
       732    1   5   2   1   962.09   907.68     2.39 o
       733    3   5  -2   2   101.12   105.84     0.71 o
       733    2   5   0  -4   101.12   105.84     0.71 o
       733    1   5   2   2   101.12   105.84     0.71 o
       734    1   5   2   3   323.89   310.77     1.28 o
       735    3   5  -3   1     3.45     4.13     0.28 o
       735    2   5   1  -5     3.45     4.13     0.28 o
       735    1   5   2   4     3.45     4.13     0.28 o
       736    1   5   2   5  2033.22  1983.18     5.00 o
       737    2   5   2  -6    11.49    11.77     0.29 o
       737    1   5   2   6    11.49    11.77     0.29 o
       738    1   5   2   7    41.46    42.91     0.46 o
       739    1   5   2   8    31.34    30.47     0.45 o
       740    1   5   2   9    52.94    54.76     0.61 o
       741    1   5   2  10     1.83     1.83     0.25 o
       742    1   5   2  11   119.76   130.93     1.18 o
       743    1   5   2  12     0.38     0.38     0.23 <
       744    1   5   2  13   124.55   131.90     1.22 o
       745    1   5   2  14     0.28     0.28     0.20 <
       746    1   5   2  15    12.62    13.27     0.34 o
       747    1   5   2  16     2.46     2.52     0.20 o
       748    3   5  -2   4    21.11    19.73     0.29 o
       748    2   5  -1  -5    21.11    19.73     0.29 o
       748    1   5   3   1    21.11    19.73     0.29 o
       749    1   5   3   2  1605.93  1556.55     3.31 o
       750    3   5  -3   3     9.36     9.61     0.25 o
       750    2   5   0  -6     9.36     9.61     0.25 o
       750    1   5   3   3     9.36     9.61     0.25 o
       751    1   5   3   4    82.82    88.19     0.69 o
       752    3   5  -4   2    61.88    64.79     0.66 o
       752    2   5   1  -7    61.88    64.79     0.66 o
       752    1   5   3   5    61.88    64.79     0.66 o
       753    1   5   3   6   224.71   221.32     1.59 o
       754    1   5   3   7     0.12     0.32     0.23 <
       755    1   5   3   8   568.44   584.81     3.05 o
       756    1   5   3   9     1.09     0.94     0.23 o
       757    1   5   3  10    70.57    72.36     0.71 o
       758    1   5   3  11     4.22     4.18     0.29 o
       759    1   5   3  12     1.13     1.03     0.24 o
       760    1   5   3  13     3.37     3.03     0.29 o
       761    1   5   3  14     6.15     6.13     0.26 o
       762    1   5   3  15     0.94     0.94     0.19 o
       763    1   5   3  16    57.71    61.47     0.56 o
       764    1   5   4   1   354.17   351.90     1.33 o
       765    3   5  -3   5    39.51    42.73     0.41 o
       765    2   5  -1  -7    39.51    42.73     0.41 o
       765    1   5   4   2    39.51    42.73     0.41 o
       766    1   5   4   3   137.28   133.10     0.76 o
       767    1   5   4   4     0.38     0.69     0.23 <
       768    1   5   4   5   958.73  1006.91     4.10 o
       769    1   5   4   6     6.25     6.35     0.31 o
       770    1   5   4   7    17.74    18.54     0.45 o
       771    1   5   4   8    18.01    18.84     0.40 o
       772    1   5   4   9    32.24    30.90     0.43 o
       773    1   5   4  10     1.20     1.43     0.20 o
       774    1   5   4  11    78.17    73.93     0.67 o
       775    1   5   4  12     0.28     0.40     0.26 <
       776    1   5   4  13    81.56    74.92     0.82 o
       777    1   5   4  14     0.20     0.21     0.20 <
       778    1   5   4  15     7.64     8.08     0.26 o
       779    1   5   5   1     5.80     5.61     0.23 o
       780    1   5   5   2   569.68   599.88     4.51 o
       781    1   5   5   3     3.97     4.20     0.29 o
       782    1   5   5   4    24.45    26.27     0.46 o
       783    1   5   5   5    26.96    31.58     0.50 o
       784    1   5   5   6   108.10   111.78     1.01 o
       785    1   5   5   7     0.03     0.09     0.22 <
       786    1   5   5   8   292.68   301.50     2.04 o
       787    1   5   5   9     0.56     0.71     0.19 o
       788    1   5   5  10    39.10    38.90     0.48 o
       789    1   5   5  11     2.35     2.32     0.20 o
       790    1   5   5  12     0.59     0.68     0.20 o
       791    1   5   5  13     1.99     1.94     0.20 o
       792    1   5   5  14     4.31     4.58     0.24 o
       793    1   5   6   1   111.53   111.06     0.77 o
       794    1   5   6   2    13.82    14.29     0.36 o
       795    1   5   6   3    54.72    57.50     0.79 o
       796    1   5   6   4     0.05     0.25     0.22 <
       797    1   5   6   5   392.37   381.89     2.33 o
       798    1   5   6   6     2.88     2.59     0.28 o
       799    1   5   6   7     7.09     5.93     0.27 o
       800    1   5   6   8     8.41     8.69     0.30 o
       801    1   5   6   9    15.09    14.90     0.39 o
       802    1   5   6  10     0.67     0.56     0.21 <
       803    1   5   6  11    40.02    38.86     0.48 o
       804    1   5   6  12     0.14     0.21     0.19 <
       805    1   5   6  13    39.74    37.69     0.55 o
       806    1   5   7   1     1.83     2.04     0.23 o
       807    1   5   7   2   201.68   210.68     1.31 o
       808    1   5   7   3     1.58     1.79     0.27 o
       809    1   5   7   4     8.04     7.62     0.32 o
       810    1   5   7   5    10.64    10.58     0.33 o
       811    1   5   7   6    43.05    43.71     0.58 o
       812    1   5   7   7     0.02     0.16     0.22 <
       813    1   5   7   8   122.58   120.06     1.09 o
       814    1   5   7   9     0.21     0.18     0.19 <
       815    1   5   7  10    17.94    17.39     0.39 o
       816    1   5   7  11     1.04     1.04     0.19 o
       817    1   5   7  12     0.20     0.16     0.19 <
       818    1   5   8   1    38.30    35.81     0.49 o
       819    1   5   8   2     4.81     4.33     0.25 o
       820    1   5   8   3    18.74    19.27     0.40 o
       821    1   5   8   4     0.03     0.08     0.27 <
       822    1   5   8   5   139.82   136.22     1.07 o
       823    1   5   8   6     0.98     0.93     0.23 o
       824    1   5   8   7     3.59     3.49     0.25 o
       825    1   5   8   8     3.07     3.32     0.26 o
       826    1   5   8   9     5.01     4.57     0.24 o
       827    1   5   8  10     0.30     0.27     0.19 <
       828    1   5   9   1     0.65     0.70     0.24 <
       829    1   5   9   2    63.71    61.07     0.81 o
       830    1   5   9   3     0.45     0.40     0.21 <
       831    1   5   9   4     3.70     2.89     0.26 o
       832    1   5   9   5     3.29     3.40     0.34 o
       833    1   5   9   6    12.01    12.63     0.38 o
       834    1   5   9   7     0.02    -0.07     0.22 <
       835    3   6   0   0  1000.41  1028.00     4.55 o
       835    2   6   0   0  1000.41  1028.00     4.55 o
       835    1   6   0   0  1000.41  1028.00     4.55 o
       836    1   6   0   1   225.81   215.77     1.23 o
       837    3   6  -1  -1   396.55   397.87     1.83 o
       837    2   6   1  -1   396.55   397.87     1.83 o
       837    1   6   0   2   396.55   397.87     1.83 o
       838    1   6   0   3  1803.41  1718.48     6.64 o
       839    3   6  -2  -2    74.63    76.80     1.04 o
       839    2   6   2  -2    74.63    76.80     1.04 o
       839    1   6   0   4    74.63    76.80     1.04 o
       840    1   6   0   5   215.61   214.16     1.74 o
       841    3   6  -3  -3     4.98     4.06     0.37 o
       841    2   6   3  -3     4.98     4.06     0.37 o
       841    1   6   0   6     4.98     4.06     0.37 o
       842    1   6   0   7   150.64   149.24     1.65 o
       843    1   6   0   8    86.22    96.06     1.73 o
       844    1   6   0   9   199.11   192.88     1.91 o
       845    1   6   0  10    90.01    95.09     1.22 o
       846    1   6   0  11    76.09    69.74     1.21 o
       847    1   6   0  12    39.18    42.48     0.93 o
       848    1   6   0  13    32.00    32.08     0.67 o
       849    1   6   0  14    20.24    20.81     0.54 o
       850    1   6   0  15    32.97    33.58     0.72 o
       851    1   6   0  16     0.67     0.72     0.33 <
       852    1   6   1   0  2415.67  2293.19     6.36 o
       853    3   6  -1   1   530.84   513.99     1.54 o
       853    2   6   0  -2   530.84   513.99     1.54 o
       853    1   6   1   1   530.84   513.99     1.54 o
       854    1   6   1   2   215.76   208.65     0.85 o
       855    3   6  -2   0   353.83   377.21     1.37 o
       855    2   6   1  -3   353.83   377.21     1.37 o
       855    1   6   1   3   353.83   377.21     1.37 o
       856    1   6   1   4   191.02   185.13     0.87 o
       857    3   6  -3  -1     5.57     5.79     0.24 o
       857    2   6   2  -4     5.57     5.79     0.24 o
       857    1   6   1   5     5.57     5.79     0.24 o
       858    1   6   1   6   624.40   649.12     2.12 o
       859    3   6  -4  -2    35.09    36.11     0.40 o
       859    2   6   3  -5    35.09    36.11     0.40 o
       859    1   6   1   7    35.09    36.11     0.40 o
       860    1   6   1   8   139.98   145.17     1.06 o
       861    1   6   1   9    54.22    51.97     0.60 o
       862    1   6   1  10    80.69    83.46     0.95 o
       863    1   6   1  11    88.67    85.70     0.88 o
       864    1   6   1  12    68.99    65.78     0.75 o
       865    1   6   1  13    30.49    31.49     0.50 o
       866    1   6   1  14    25.40    25.61     0.50 o
       867    1   6   1  15     2.42     2.60     0.23 o
       868    1   6   1  16     6.84     6.95     0.28 o
       869    3   6  -1   3   676.75   685.92     2.69 o
       869    2   6  -1  -3   676.75   685.92     2.69 o
       869    1   6   2   0   676.75   685.92     2.69 o
       870    1   6   2   1   156.78   162.03     0.82 o
       871    3   6  -2   2   270.55   265.29     1.00 o
       871    2   6   0  -4   270.55   265.29     1.00 o
       871    1   6   2   2   270.55   265.29     1.00 o
       872    1   6   2   3  1290.62  1264.08     3.60 o
       873    3   6  -3   1    53.32    60.71     0.56 o
       873    2   6   1  -5    53.32    60.71     0.56 o
       873    1   6   2   4    53.32    60.71     0.56 o
       874    1   6   2   5   161.07   166.09     0.87 o
       875    3   6  -4   0     3.46     1.74     0.21 o
       875    2   6   2  -6     3.46     1.74     0.21 o
       875    1   6   2   6     3.46     1.74     0.21 o
       876    1   6   2   7   121.20   120.64     0.79 o
       877    1   6   2   8    71.80    74.32     0.62 o
       878    1   6   2   9   164.65   163.07     1.30 o
       879    1   6   2  10    77.16    75.59     0.97 o
       880    1   6   2  11    65.57    68.20     0.97 o
       881    1   6   2  12    33.80    34.65     0.54 o
       882    1   6   2  13    27.98    27.56     0.56 o
       883    1   6   2  14    17.42    17.46     0.40 o
       884    1   6   2  15    29.09    30.55     0.49 o
       885    1   6   2  16     0.58     0.49     0.19 <
       886    1   6   3   0  1237.13  1228.43     3.89 o
       887    3   6  -2   4   268.29   252.69     1.01 o
       887    2   6  -1  -5   268.29   252.69     1.01 o
       887    1   6   3   1   268.29   252.69     1.01 o
       888    1   6   3   2   109.67   107.78     0.64 o
       889    3   6  -3   3   192.08   204.23     1.09 o
       889    2   6   0  -6   192.08   204.23     1.09 o
       889    1   6   3   3   192.08   204.23     1.09 o
       890    1   6   3   4   106.85   106.47     0.75 o
       891    3   6  -4   2     3.00     6.24     0.31 o
       891    2   6   1  -7     3.00     6.24     0.31 o
       891    1   6   3   5     3.00     6.24     0.31 o
       892    1   6   3   6   381.22   377.11     1.94 o
       893    1   6   3   7    23.20    25.04     0.43 o
       894    1   6   3   8    96.08    92.97     0.84 o
       895    1   6   3   9    39.65    42.18     0.56 o
       896    1   6   3  10    60.08    61.64     0.74 o
       897    1   6   3  11    65.78    64.37     0.75 o
       898    1   6   3  12    52.91    50.60     0.69 o
       899    1   6   3  13    22.64    22.14     0.40 o
       900    1   6   3  14    19.21    17.81     0.39 o
       901    1   6   3  15     1.75     1.87     0.23 o
       902    1   6   3  16     5.18     6.00     0.51 o
       903    3   6  -2   6   294.63   279.23     1.87 o
       903    2   6  -2  -6   294.63   279.23     1.87 o
       903    1   6   4   0   294.63   279.23     1.87 o
       904    1   6   4   1    61.49    60.52     0.54 o
       905    3   6  -3   5   122.24   119.13     0.75 o
       905    2   6  -1  -7   122.24   119.13     0.75 o
       905    1   6   4   2   122.24   119.13     0.75 o
       906    1   6   4   3   574.50   580.99     2.39 o
       907    1   6   4   4    25.43    28.02     0.55 o
       908    1   6   4   5    78.48    82.42     0.69 o
       909    1   6   4   6     0.23     3.46     0.32 o
       910    1   6   4   7    69.63    68.43     0.70 o
       911    1   6   4   8    43.90    45.90     0.72 o
       912    1   6   4   9   100.16   102.74     0.86 o
       913    1   6   4  10    49.22    46.44     0.51 o
       914    1   6   4  11    42.78    41.41     0.52 o
       915    1   6   4  12    21.48    20.72     0.43 o
       916    1   6   4  13    18.63    18.40     0.34 o
       917    1   6   4  14    10.96    11.78     0.38 o
       918    1   6   4  15    19.74    21.22     0.39 o
       919    1   6   5   0   467.70   443.54     2.82 o
       920    1   6   5   1   112.84   109.27     0.90 o
       921    1   6   5   2    38.86    40.25     0.56 o
       922    1   6   5   3    83.37    87.09     0.99 o
       923    1   6   5   4    44.25    44.92     0.55 o
       924    1   6   5   5     0.68     1.12     0.25 o
       925    1   6   5   6   177.47   182.03     1.38 o
       926    1   6   5   7    12.22    12.08     0.46 o
       927    1   6   5   8    51.12    50.21     0.78 o
       928    1   6   5   9    21.73    21.11     0.37 o
       929    1   6   5  10    34.48    33.86     0.44 o
       930    1   6   5  11    36.03    35.92     0.49 o
       931    1   6   5  12    31.77    32.14     0.48 o
       932    1   6   5  13    12.11    12.32     0.31 o
       933    1   6   5  14    10.87    11.18     0.31 o
       934    1   6   6   0   118.42   120.54     1.16 o
       935    1   6   6   1    20.51    21.19     0.41 o
       936    1   6   6   2    50.80    51.64     0.58 o
       937    1   6   6   3   222.55   223.76     1.42 o
       938    1   6   6   4    11.10    12.64     0.38 o
       939    1   6   6   5    32.78    33.13     0.49 o
       940    1   6   6   6     0.09     0.16     0.23 <
       941    1   6   6   7    32.87    30.48     0.52 o
       942    1   6   6   8    20.54    19.72     0.44 o
       943    1   6   6   9    49.91    48.05     0.59 o
       944    1   6   6  10    23.02    22.41     0.41 o
       945    1   6   6  11    21.30    19.44     0.35 o
       946    1   6   6  12     9.58    10.05     0.31 o
       947    1   6   6  13     9.19     9.35     0.31 o
       948    1   6   7   0   171.33   167.19     1.72 o
       949    1   6   7   1    43.62    45.37     0.55 o
       950    1   6   7   2    13.86    13.42     0.33 o
       951    1   6   7   3    32.36    32.21     0.46 o
       952    1   6   7   4    17.27    16.75     0.37 o
       953    1   6   7   5     0.28     0.77     0.27 <
       954    1   6   7   6    73.51    74.60     0.79 o
       955    1   6   7   7     4.91     5.23     0.27 o
       956    1   6   7   8    22.05    20.94     0.42 o
       957    1   6   7   9     8.42     8.09     0.28 o
       958    1   6   7  10    14.96    14.25     0.31 o
       959    1   6   7  11    13.80    13.71     0.36 o
       960    1   6   8   0    40.60    35.89     0.85 o
       961    1   6   8   1     7.46     7.40     0.28 o
       962    1   6   8   2    17.40    16.73     0.37 o
       963    1   6   8   3    80.63    76.36     0.74 o
       964    1   6   8   4     3.78     3.23     0.26 o
       965    1   6   8   5    12.40    12.52     0.35 o
       966    1   6   8   6     0.04     0.24     0.23 <
       967    1   6   8   7    12.47    12.21     0.34 o
       968    1   6   8   8     6.82     7.38     0.27 o
       969    1   6   8   9    19.92    20.27     0.38 o
       970    1   6   9   0    55.45    54.98     0.95 o
       971    1   6   9   1    12.37    11.89     0.37 o
       972    1   6   9   2     4.94     5.04     0.26 o
       973    1   6   9   3     9.36     9.47     0.36 o
       974    1   6   9   4     5.94     5.46     0.31 o
       975    1   6   9   5     0.07     0.05     0.21 <
       976    1   6   9   6    24.78    26.11     0.45 o
       977    1   7   0   1  1139.06  1110.03     3.21 o
       978    3   7  -1  -1   182.72   190.29     1.08 o
       978    2   7   1  -1   182.72   190.29     1.08 o
       978    1   7   0   2   182.72   190.29     1.08 o
       979    1   7   0   3   195.69   179.38     1.26 o
       980    3   7  -2  -2    20.72    26.90     0.67 o
       980    2   7   2  -2    20.72    26.90     0.67 o
       980    1   7   0   4    20.72    26.90     0.67 o
       981    1   7   0   5    19.87    19.08     0.50 o
       982    3   7  -3  -3    25.77    25.71     0.49 o
       982    2   7   3  -3    25.77    25.71     0.49 o
       982    1   7   0   6    25.77    25.71     0.49 o
       983    1   7   0   7   750.84   729.37     6.45 o
       984    1   7   0   8    60.04    61.24     0.90 o
       985    1   7   0   9    31.75    33.20     0.65 o
       986    1   7   0  10    10.98    11.74     0.48 o
       987    1   7   0  11    66.54    68.95     1.16 o
       988    1   7   0  12     0.03     0.18     0.32 <
       989    1   7   0  13    14.97    17.36     0.63 o
       990    1   7   0  14     0.80     0.60     0.35 <
       991    1   7   0  15    12.82    12.99     0.47 o
       992    1   7   0  16     6.88     7.16     0.39 o
       993    3   7  -1   1    78.60    94.41     0.58 o
       993    2   7   0  -2    78.60    94.41     0.58 o
       993    1   7   1   1    78.60    94.41     0.58 o
       994    1   7   1   2   231.53   230.83     0.89 o
       995    2   7   1  -3    21.72    20.73     0.32 o
       995    1   7   1   3    21.72    20.73     0.32 o
       996    1   7   1   4  1378.18  1319.49     3.13 o
       997    3   7  -3  -1   144.99   146.87     0.81 o
       997    2   7   2  -4   144.99   146.87     0.81 o
       997    1   7   1   5   144.99   146.87     0.81 o
       998    1   7   1   6   185.19   192.24     1.01 o
       999    3   7  -4  -2     8.88     7.92     0.31 o
       999    2   7   3  -5     8.88     7.92     0.31 o
       999    1   7   1   7     8.88     7.92     0.31 o
      1000    1   7   1   8    19.01    18.86     0.37 o
      1001    1   7   1   9     6.08     6.37     0.26 o
      1002    1   7   1  10   166.93   167.67     1.31 o
      1003    1   7   1  11    10.69    10.53     0.33 o
      1004    1   7   1  12     2.55     3.22     0.26 o
      1005    1   7   1  13    12.51    12.27     0.41 o
      1006    1   7   1  14    74.05    76.78     0.90 o
      1007    1   7   1  15     0.40     0.46     0.20 <
      1008    1   7   1  16     0.77     0.72     0.19 o
      1009    1   7   2   1   832.12   784.95     2.10 o
      1010    3   7  -2   2   137.34   140.94     0.81 o
      1010    2   7   0  -4   137.34   140.94     0.81 o
      1010    1   7   2   2   137.34   140.94     0.81 o
      1011    1   7   2   3   149.83   146.62     0.84 o
      1012    3   7  -3   1    15.03    15.40     0.34 o
      1012    2   7   1  -5    15.03    15.40     0.34 o
      1012    1   7   2   4    15.03    15.40     0.34 o
      1013    1   7   2   5    14.20    14.65     0.27 o
      1014    2   7   2  -6    21.24    21.30     0.34 o
      1014    1   7   2   6    21.24    21.30     0.34 o
      1015    1   7   2   7   615.92   662.52     2.53 o
      1016    1   7   2   8    50.28    50.77     0.49 o
      1017    1   7   2   9    27.36    26.41     0.49 o
      1018    1   7   2  10     9.50     9.93     0.34 o
      1019    1   7   2  11    57.88    54.77     0.78 o
      1020    1   7   2  12     0.02     0.02     0.22 <
      1021    1   7   2  13    13.41    14.07     0.35 o
      1022    1   7   2  14     0.71     0.79     0.21 o
      1023    1   7   2  15    10.87    11.50     0.34 o
      1024    1   7   2  16     5.93     7.93     0.65 o
      1025    3   7  -2   4    43.90    44.77     0.44 o
      1025    2   7  -1  -5    43.90    44.77     0.44 o
      1025    1   7   3   1    43.90    44.77     0.44 o
      1026    1   7   3   2   126.95   124.92     0.72 o
      1027    3   7  -3   3    14.16    15.18     0.32 o
      1027    2   7   0  -6    14.16    15.18     0.32 o
      1027    1   7   3   3    14.16    15.18     0.32 o
      1028    1   7   3   4   845.16   819.46     3.36 o
      1029    3   7  -4   2    94.84    93.41     0.75 o
      1029    2   7   1  -7    94.84    93.41     0.75 o
      1029    1   7   3   5    94.84    93.41     0.75 o
      1030    1   7   3   6   127.44   126.10     0.90 o
      1031    1   7   3   7     4.43     4.08     0.24 o
      1032    1   7   3   8    12.86    12.63     0.29 o
      1033    1   7   3   9     4.34     4.70     0.25 o
      1034    1   7   3  10   124.54   129.96     1.15 o
      1035    1   7   3  11     7.95     7.54     0.33 o
      1036    1   7   3  12     1.82     2.03     0.23 o
      1037    1   7   3  13     9.61    10.21     0.30 o
      1038    1   7   3  14    55.84    57.61     0.74 o
      1039    1   7   3  15     0.29     0.20     0.19 <
      1040    1   7   4   1   388.89   407.69     2.30 o
      1041    3   7  -3   5    68.26    69.46     0.70 o
      1041    2   7  -1  -7    68.26    69.46     0.70 o
      1041    1   7   4   2    68.26    69.46     0.70 o
      1042    1   7   4   3    79.75    82.63     0.80 o
      1043    1   7   4   4     5.56     6.39     0.30 o
      1044    1   7   4   5     5.92     5.67     0.31 o
      1045    1   7   4   6    12.65    11.28     0.32 o
      1046    1   7   4   7   367.34   358.89     1.91 o
      1047    1   7   4   8    31.12    29.80     0.41 o
      1048    1   7   4   9    17.74    17.30     0.35 o
      1049    1   7   4  10     6.34     6.40     0.26 o
      1050    1   7   4  11    38.69    38.56     0.51 o
      1051    1   7   4  12     0.01     0.03     0.18 <
      1052    1   7   4  13     9.66     9.73     0.28 o
      1053    1   7   4  14     0.50     0.51     0.20 <
      1054    1   7   5   1    17.01    17.29     0.37 o
      1055    1   7   5   2    50.18    49.81     0.62 o
      1056    1   7   5   3     6.92     7.29     0.32 o
      1057    1   7   5   4   398.38   413.29     2.48 o
      1058    1   7   5   5    47.27    51.03     0.65 o
      1059    1   7   5   6    67.56    69.90     0.66 o
      1060    1   7   5   7     2.17     2.15     0.24 o
      1061    1   7   5   8     7.22     6.47     0.28 o
      1062    1   7   5   9     2.30     2.29     0.23 o
      1063    1   7   5  10    71.70    72.26     0.65 o
      1064    1   7   5  11     4.54     4.51     0.27 o
      1065    1   7   5  12     0.92     1.11     0.21 o
      1066    1   7   5  13     5.54     5.42     0.23 o
      1067    1   7   6   1   156.83   154.84     1.22 o
      1068    1   7   6   2    28.26    29.07     0.50 o
      1069    1   7   6   3    35.50    36.06     0.53 o
      1070    1   7   6   4     2.09     2.01     0.24 o
      1071    1   7   6   5     2.51     2.33     0.28 o
      1072    1   7   6   6     5.97     6.68     0.35 o
      1073    1   7   6   7   174.90   168.29     1.48 o
      1074    1   7   6   8    15.09    14.59     0.36 o
      1075    1   7   6   9     8.48     8.46     0.29 o
      1076    1   7   6  10     3.32     3.27     0.24 o
      1077    1   7   6  11    19.98    20.19     0.36 o
      1078    1   7   6  12     0.00    -0.02     0.24 <
      1079    1   7   7   1     6.48     6.57     0.33 o
      1080    1   7   7   2    19.67    18.91     0.40 o
      1081    1   7   7   3     2.82     2.65     0.23 o
      1082    1   7   7   4   161.33   161.22     1.24 o
      1083    1   7   7   5    19.56    18.81     0.39 o
      1084    1   7   7   6    27.27    26.63     0.46 o
      1085    1   7   7   7     1.03     1.10     0.27 o
      1086    1   7   7   8     3.93     4.15     0.25 o
      1087    1   7   7   9     0.90     0.99     0.20 o
      1088    1   7   7  10    31.26    30.72     0.41 o
      1089    1   7   7  11     1.97     2.11     0.43 o
      1090    1   7   8   1    57.10    56.58     0.64 o
      1091    1   7   8   2    10.20     9.71     0.37 o
      1092    1   7   8   3    12.12    12.01     0.35 o
      1093    1   7   8   4     0.88     1.06     0.21 o
      1094    1   7   8   5     1.54     1.56     0.26 o
      1095    1   7   8   6     2.02     1.98     0.25 o
      1096    1   7   8   7    63.49    65.06     0.72 o
      1097    1   7   8   8     5.45     6.06     0.26 o
      1098    1   7   9   1     2.21     2.40     0.21 o
      1099    1   7   9   2     7.47     7.60     0.28 o
      1100    1   7   9   3     0.79     0.87     0.23 o
      1101    1   7   9   4    49.97    50.92     0.79 o
      1102    3   8   0   0     1.28     0.84     0.33 <
      1102    2   8   0   0     1.28     0.84     0.33 <
      1102    1   8   0   0     1.28     0.84     0.33 <
      1103    1   8   0   1   278.65   272.19     1.41 o
      1104    3   8  -1  -1   515.11   552.26     2.11 o
      1104    2   8   1  -1   515.11   552.26     2.11 o
      1104    1   8   0   2   515.11   552.26     2.11 o
      1105    1   8   0   3   250.23   241.15     1.71 o
      1106    3   8  -2  -2   177.42   183.10     1.66 o
      1106    2   8   2  -2   177.42   183.10     1.66 o
      1106    1   8   0   4   177.42   183.10     1.66 o
      1107    1   8   0   5    80.80    78.64     0.83 o
      1108    3   8  -3  -3   151.61   163.79     1.78 o
      1108    2   8   3  -3   151.61   163.79     1.78 o
      1108    1   8   0   6   151.61   163.79     1.78 o
      1109    1   8   0   7    25.06    25.49     0.59 o
      1110    1   8   0   8     1.37     2.22     0.37 o
      1111    1   8   0   9   156.21   160.59     1.70 o
      1112    1   8   0  10    20.24    21.51     0.59 o
      1113    1   8   0  11     1.84     1.37     0.34 o
      1114    1   8   0  12   114.64   116.17     1.36 o
      1115    1   8   0  13     1.51     1.47     0.32 o
      1116    1   8   0  14     0.59     0.59     0.31 <
      1117    1   8   0  15    22.05    23.34     0.96 o
      1118    1   8   1   0   230.95   233.48     1.34 o
      1119    3   8  -1   1   585.65   625.52     1.68 o
      1119    2   8   0  -2   585.65   625.52     1.68 o
      1119    1   8   1   1   585.65   625.52     1.68 o
      1120    1   8   1   2   222.72   209.54     0.89 o
      1121    3   8  -2   0    16.86    19.07     0.31 o
      1121    2   8   1  -3    16.86    19.07     0.31 o
      1121    1   8   1   3    16.86    19.07     0.31 o
      1122    1   8   1   4   120.49   117.56     0.79 o
      1123    3   8  -3  -1    84.92    89.59     0.70 o
      1123    2   8   2  -4    84.92    89.59     0.70 o
      1123    1   8   1   5    84.92    89.59     0.70 o
      1124    1   8   1   6   213.68   226.03     1.37 o
      1125    3   8  -4  -2     2.90     0.84     0.22 o
      1125    2   8   3  -5     2.90     0.84     0.22 o
      1125    1   8   1   7     2.90     0.84     0.22 o
      1126    1   8   1   8    11.62    11.72     0.33 o
      1127    1   8   1   9   207.84   228.28     2.04 o
      1128    1   8   1  10     2.99     2.70     0.26 o
      1129    1   8   1  11    10.72    11.28     0.35 o
      1130    1   8   1  12    72.55    73.92     0.78 o
      1131    1   8   1  13     6.95     7.80     0.28 o
      1132    1   8   1  14     1.68     1.87     0.25 o
      1133    1   8   1  15    21.73    24.38     0.44 o
      1134    3   8  -1   3     1.63     2.97     0.26 o
      1134    2   8  -1  -3     1.63     2.97     0.26 o
      1134    1   8   2   0     1.63     2.97     0.26 o
      1135    1   8   2   1   215.72   211.76     1.05 o
      1136    3   8  -2   2   397.18   406.17     1.46 o
      1136    2   8   0  -4   397.18   406.17     1.46 o
      1136    1   8   2   2   397.18   406.17     1.46 o
      1137    1   8   2   3   192.85   181.20     1.14 o
      1138    3   8  -3   1   139.29   147.91     0.92 o
      1138    2   8   1  -5   139.29   147.91     0.92 o
      1138    1   8   2   4   139.29   147.91     0.92 o
      1139    1   8   2   5    64.43    65.93     0.62 o
      1140    3   8  -4   0   125.91   128.56     0.86 o
      1140    2   8   2  -6   125.91   128.56     0.86 o
      1140    1   8   2   6   125.91   128.56     0.86 o
      1141    1   8   2   7    20.58    20.45     0.33 o
      1142    1   8   2   8     1.24     1.84     0.21 o
      1143    1   8   2   9   134.94   132.69     1.03 o
      1144    1   8   2  10    17.34    19.62     0.43 o
      1145    1   8   2  11     1.62     1.70     0.21 o
      1146    1   8   2  12    99.70   104.31     0.98 o
      1147    1   8   2  13     1.38     1.46     0.23 o
      1148    1   8   2  14     0.48     0.41     0.20 <
      1149    1   8   2  15    19.21    20.42     0.37 o
      1150    1   8   3   0   134.09   133.86     1.15 o
      1151    3   8  -2   4   359.88   335.38     1.59 o
      1151    2   8  -1  -5   359.88   335.38     1.59 o
      1151    1   8   3   1   359.88   335.38     1.59 o
      1152    1   8   3   2   139.53   136.39     0.87 o
      1153    3   8  -3   3    11.56    12.19     0.39 o
      1153    2   8   0  -6    11.56    12.19     0.39 o
      1153    1   8   3   3    11.56    12.19     0.39 o
      1154    1   8   3   4    78.34    78.39     0.73 o
      1155    3   8  -4   2    55.13    63.35     0.96 o
      1155    2   8   1  -7    55.13    63.35     0.96 o
      1155    1   8   3   5    55.13    63.35     0.96 o
      1156    1   8   3   6   147.66   147.03     0.92 o
      1157    1   8   3   7     0.09     1.29     0.25 o
      1158    1   8   3   8     8.02     8.08     0.26 o
      1159    1   8   3   9   154.21   167.25     1.24 o
      1160    1   8   3  10     2.28     2.60     0.26 o
      1161    1   8   3  11     7.85     8.36     0.33 o
      1162    1   8   3  12    55.64    54.00     0.63 o
      1163    1   8   3  13     4.95     4.89     0.23 o
      1164    1   8   3  14     1.37     1.29     0.18 o
      1165    3   8  -2   6     4.15     3.89     0.44 o
      1165    2   8  -2  -6     4.15     3.89     0.44 o
      1165    1   8   4   0     4.15     3.89     0.44 o
      1166    1   8   4   1   114.77   117.97     1.04 o
      1167    3   8  -3   5   211.65   213.45     1.82 o
      1167    2   8  -1  -7   211.65   213.45     1.82 o
      1167    1   8   4   2   211.65   213.45     1.82 o
      1168    1   8   4   3   100.35    99.93     1.14 o
      1169    1   8   4   4    76.07    81.97     0.96 o
      1170    1   8   4   5    36.24    34.09     0.58 o
      1171    1   8   4   6    74.21    75.21     0.66 o
      1172    1   8   4   7    12.33    11.37     0.29 o
      1173    1   8   4   8     0.83     1.23     0.21 o
      1174    1   8   4   9    88.94    85.17     0.84 o
      1175    1   8   4  10    10.77    11.71     0.29 o
      1176    1   8   4  11     1.16     1.05     0.23 o
      1177    1   8   4  12    65.09    67.33     0.89 o
      1178    1   8   4  13     1.05     1.15     0.20 o
      1179    1   8   4  14     0.25     0.30     0.18 <
      1180    1   8   5   0    58.18    61.31     0.97 o
      1181    1   8   5   1   172.36   176.74     1.22 o
      1182    1   8   5   2    67.29    67.56     0.74 o
      1183    1   8   5   3     4.06     7.96     0.33 o
      1184    1   8   5   4    39.26    39.30     0.54 o
      1185    1   8   5   5    27.13    27.88     0.42 o
      1186    1   8   5   6    79.50    80.84     0.77 o
      1187    1   8   5   7     0.07     1.02     0.23 o
      1188    1   8   5   8     4.42     4.52     0.25 o
      1189    1   8   5   9    86.84    85.90     0.72 o
      1190    1   8   5  10     1.45     1.19     0.19 o
      1191    1   8   5  11     3.96     4.02     0.24 o
      1192    1   8   5  12    32.27    32.82     0.59 o
      1193    1   8   5  13     2.40     2.57     0.26 o
      1194    1   8   6   0     0.87     1.04     0.31 o
      1195    1   8   6   1    51.02    47.40     0.60 o
      1196    1   8   6   2    93.98    96.78     0.92 o
      1197    1   8   6   3    44.46    44.22     0.56 o
      1198    1   8   6   4    34.92    32.53     0.52 o
      1199    1   8   6   5    16.88    16.56     0.38 o
      1200    1   8   6   6    35.62    36.73     0.52 o
      1201    1   8   6   7     6.12     6.15     0.27 o
      1202    1   8   6   8     0.32     0.78     0.23 o
      1203    1   8   6   9    45.22    43.43     0.59 o
      1204    1   8   6  10     4.56     4.77     0.24 o
      1205    1   8   6  11     0.72     0.75     0.20 o
      1206    1   8   7   0    23.82    22.77     0.54 o
      1207    1   8   7   1    69.03    65.38     0.89 o
      1208    1   8   7   2    27.67    26.11     0.46 o
      1209    1   8   7   3     1.91     2.35     0.27 o
      1210    1   8   7   4    16.52    15.74     0.37 o
      1211    1   8   7   5    11.38    11.09     0.34 o
      1212    1   8   7   6    35.01    34.03     0.51 o
      1213    1   8   7   7     0.07     0.07     0.21 <
      1214    1   8   7   8     2.12     2.16     0.24 o
      1215    1   8   7   9    36.08    37.44     0.54 o
      1216    1   8   7  10     0.79     0.80     0.26 o
      1217    1   8   8   0     0.19     0.23     0.31 <
      1218    1   8   8   1    18.62    17.76     0.37 o
      1219    1   8   8   2    33.01    33.77     0.50 o
      1220    1   8   8   3    17.53    15.82     0.48 o
      1221    1   8   8   4    12.51    13.12     0.38 o
      1222    1   8   8   5     6.46     6.52     0.31 o
      1223    1   8   8   6    13.41    15.07     0.42 o
      1224    1   8   8   7     2.49     3.07     0.30 o
      1225    1   8   9   0     8.66     9.13     0.56 o
      1226    1   8   9   1    20.22    21.20     0.46 o
      1227    1   8   9   2     8.69     8.49     0.35 o
      1228    1   9   0   1    52.95    48.86     0.63 o
      1229    3   9  -1  -1   137.27   164.18     1.57 o
      1229    2   9   1  -1   137.27   164.18     1.57 o
      1229    1   9   0   2   137.27   164.18     1.57 o
      1230    1   9   0   3    92.38    84.95     1.11 o
      1231    3   9  -2  -2   307.17   298.96     2.60 o
      1231    2   9   2  -2   307.17   298.96     2.60 o
      1231    1   9   0   4   307.17   298.96     2.60 o
      1232    1   9   0   5   402.36   392.83     3.41 o
      1233    3   9  -3  -3    13.83    14.06     0.43 o
      1233    2   9   3  -3    13.83    14.06     0.43 o
      1233    1   9   0   6    13.83    14.06     0.43 o
      1234    1   9   0   7     3.65     2.96     0.34 o
      1235    1   9   0   8    29.71    30.77     0.71 o
      1236    1   9   0   9    18.12    17.44     0.56 o
      1237    1   9   0  10    61.73    60.63     1.05 o
      1238    1   9   0  11    23.08    21.73     0.66 o
      1239    1   9   0  12     0.83     0.85     0.33 <
      1240    1   9   0  13    26.86    26.04     0.65 o
      1241    1   9   0  14    19.71    21.33     0.48 o
      1242    3   9  -1   1   265.02   284.28     1.09 o
      1242    2   9   0  -2   265.02   284.28     1.09 o
      1242    1   9   1   1   265.02   284.28     1.09 o
      1243    1   9   1   2   310.88   295.93     1.26 o
      1244    2   9   1  -3    12.50    13.67     0.39 o
      1244    1   9   1   3    12.50    13.67     0.39 o
      1245    1   9   1   4     2.87     3.13     0.27 o
      1246    3   9  -3  -1    50.64    52.84     0.62 o
      1246    2   9   2  -4    50.64    52.84     0.62 o
      1246    1   9   1   5    50.64    52.84     0.62 o
      1247    1   9   1   6    99.82    97.62     0.83 o
      1248    3   9  -4  -2   173.06   163.84     1.08 o
      1248    2   9   3  -5   173.06   163.84     1.08 o
      1248    1   9   1   7   173.06   163.84     1.08 o
      1249    1   9   1   8   166.45   153.86     1.06 o
      1250    1   9   1   9     1.58     1.71     0.21 o
      1251    1   9   1  10     6.24     6.39     0.27 o
      1252    1   9   1  11    27.41    26.92     0.45 o
      1253    1   9   1  12     1.50     1.53     0.20 o
      1254    1   9   1  13    13.48    14.72     0.34 o
      1255    1   9   1  14     0.15     0.14     0.17 <
      1256    1   9   1  15     1.93     2.57     0.66 o
      1257    1   9   2   1    41.56    40.02     0.45 o
      1258    3   9  -2   2   108.75   115.60     0.67 o
      1258    2   9   0  -4   108.75   115.60     0.67 o
      1258    1   9   2   2   108.75   115.60     0.67 o
      1259    1   9   2   3    75.65    71.46     0.63 o
      1260    3   9  -3   1   253.72   261.91     1.76 o
      1260    2   9   1  -5   253.72   261.91     1.76 o
      1260    1   9   2   4   253.72   261.91     1.76 o
      1261    1   9   2   5   335.17   339.08     1.79 o
      1262    2   9   2  -6    11.95    12.22     0.33 o
      1262    1   9   2   6    11.95    12.22     0.33 o
      1263    1   9   2   7     3.18     3.42     0.20 o
      1264    1   9   2   8    25.58    26.00     0.40 o
      1265    1   9   2   9    15.64    14.52     0.34 o
      1266    1   9   2  10    53.60    51.43     0.57 o
      1267    1   9   2  11    20.37    21.38     0.40 o
      1268    1   9   2  12     0.73     1.40     0.22 o
      1269    1   9   2  13    23.35    24.63     0.44 o
      1270    1   9   2  14    17.25    18.47     0.35 o
      1271    3   9  -2   4   174.44   187.54     1.39 o
      1271    2   9  -1  -5   174.44   187.54     1.39 o
      1271    1   9   3   1   174.44   187.54     1.39 o
      1272    1   9   3   2   206.79   205.11     1.16 o
      1273    3   9  -3   3     9.28     9.91     0.30 o
      1273    2   9   0  -6     9.28     9.91     0.30 o
      1273    1   9   3   3     9.28     9.91     0.30 o
      1274    1   9   3   4     2.36     2.77     0.20 o
      1275    3   9  -4   2    33.61    33.33     0.51 o
      1275    2   9   1  -7    33.61    33.33     0.51 o
      1275    1   9   3   5    33.61    33.33     0.51 o
      1276    1   9   3   6    72.00    74.54     0.59 o
      1277    1   9   3   7   126.25   128.82     0.99 o
      1278    1   9   3   8   124.02   120.97     1.01 o
      1279    1   9   3   9     1.18     1.11     0.24 o
      1280    1   9   3  10     4.89     5.12     0.26 o
      1281    1   9   3  11    21.42    20.13     0.41 o
      1282    1   9   3  12     1.09     1.29     0.21 o
      1283    1   9   3  13    10.36    11.33     0.34 o
      1284    1   9   3  14     0.16     0.09     0.15 <
      1285    1   9   4   1    22.60    22.45     0.60 o
      1286    3   9  -3   5    59.66    58.83     0.60 o
      1286    2   9  -1  -7    59.66    58.83     0.60 o
      1286    1   9   4   2    59.66    58.83     0.60 o
      1287    1   9   4   3    44.87    44.78     0.57 o
      1288    1   9   4   4   151.15   153.32     1.22 o
      1289    1   9   4   5   205.23   206.90     1.53 o
      1290    1   9   4   6     7.77     7.45     0.26 o
      1291    1   9   4   7     1.98     2.37     0.23 o
      1292    1   9   4   8    16.96    16.38     0.36 o
      1293    1   9   4   9    10.08     9.50     0.31 o
      1294    1   9   4  10    35.43    34.14     0.50 o
      1295    1   9   4  11    13.95    13.10     0.37 o
      1296    1   9   4  12     0.49     0.48     0.20 <
      1297    1   9   4  13    15.18    16.13     0.42 o
      1298    1   9   5   1    86.37    81.69     0.78 o
      1299    1   9   5   2   105.84   106.75     1.00 o
      1300    1   9   5   3     5.09     5.20     0.32 o
      1301    1   9   5   4     1.33     1.58     0.23 o
      1302    1   9   5   5    16.33    16.12     0.39 o
      1303    1   9   5   6    39.14    37.76     0.50 o
      1304    1   9   5   7    71.11    68.07     0.88 o
      1305    1   9   5   8    70.40    65.11     0.83 o
      1306    1   9   5   9     0.64     0.74     0.20 o
      1307    1   9   5  10     3.09     3.30     0.22 o
      1308    1   9   5  11    12.87    13.70     0.38 o
      1309    1   9   5  12     0.55     0.76     0.20 o
      1310    1   9   6   1    10.55    10.11     0.31 o
      1311    1   9   6   2    26.29    25.59     0.43 o
      1312    1   9   6   3    20.73    20.85     0.44 o
      1313    1   9   6   4    72.49    72.09     0.82 o
      1314    1   9   6   5    98.27    95.77     0.87 o
      1315    1   9   6   6     3.78     3.82     0.24 o
      1316    1   9   6   7     0.70     0.63     0.22 <
      1317    1   9   6   8     9.05     8.73     0.30 o
      1318    1   9   6   9     4.71     4.90     0.26 o
      1319    1   9   6  10    17.75    17.01     0.48 o
      1320    1   9   7   1    36.39    34.13     0.48 o
      1321    1   9   7   2    44.15    43.08     0.68 o
      1322    1   9   7   3     2.10     1.94     0.25 o
      1323    1   9   7   4     0.35     0.45     0.23 <
      1324    1   9   7   5     7.53     7.81     0.32 o
      1325    1   9   7   6    15.52    15.04     0.34 o
      1326    1   9   7   7    30.54    31.67     0.47 o
      1327    1   9   7   8    29.51    31.70     0.50 o
      1328    1   9   7   9     0.23     0.35     0.31 <
      1329    1   9   8   1     4.38     4.11     0.21 o
      1330    1   9   8   2    10.32    10.68     0.31 o
      1331    1   9   8   3     6.90     7.14     0.26 o
      1332    1   9   8   4    26.71    27.55     0.45 o
      1333    1   9   8   5    34.80    36.42     0.55 o
      1334    1   9   8   6     1.22     1.51     0.34 o
      1335    3  10   0   0   822.65   809.07     5.49 o
      1335    2  10   0   0   822.65   809.07     5.49 o
      1335    1  10   0   0   822.65   809.07     5.49 o
      1336    1  10   0   1     3.99     4.09     0.33 o
      1337    3  10  -1  -1     3.61     4.05     0.31 o
      1337    2  10   1  -1     3.61     4.05     0.31 o
      1337    1  10   0   2     3.61     4.05     0.31 o
      1338    1  10   0   3    81.19    78.72     1.07 o
      1339    3  10  -2  -2     4.81     4.88     0.36 o
      1339    2  10   2  -2     4.81     4.88     0.36 o
      1339    1  10   0   4     4.81     4.88     0.36 o
      1340    1  10   0   5     2.03     2.04     0.28 o
      1341    3  10  -3  -3   131.46   122.12     1.41 o
      1341    2  10   3  -3   131.46   122.12     1.41 o
      1341    1  10   0   6   131.46   122.12     1.41 o
      1342    1  10   0   7    13.88    13.39     0.51 o
      1343    1  10   0   8    94.04    87.94     1.16 o
      1344    1  10   0   9     0.78     0.75     0.26 <
      1345    1  10   0  10    78.29    83.52     1.26 o
      1346    1  10   0  11    10.90    11.22     0.50 o
      1347    1  10   0  12     2.77     3.05     0.31 o
      1348    1  10   0  13     7.31     7.14     0.33 o
      1349    1  10   0  14    20.89    22.29     0.50 o
      1350    1  10   1   0   127.50   119.61     1.23 o
      1351    3  10  -1   1    11.15    13.93     0.28 o
      1351    2  10   0  -2    11.15    13.93     0.28 o
      1351    1  10   1   1    11.15    13.93     0.28 o
      1352    1  10   1   2     2.38     2.70     0.22 o
      1353    3  10  -2   0   496.75   527.68     2.69 o
      1353    2  10   1  -3   496.75   527.68     2.69 o
      1353    1  10   1   3   496.75   527.68     2.69 o
      1354    1  10   1   4     0.66     0.41     0.24 <
      1355    3  10  -3  -1    24.95    25.98     0.42 o
      1355    2  10   2  -4    24.95    25.98     0.42 o
      1355    1  10   1   5    24.95    25.98     0.42 o
      1356    1  10   1   6    16.03    16.40     0.33 o
      1357    3  10  -4  -2    62.28    60.89     0.66 o
      1357    2  10   3  -5    62.28    60.89     0.66 o
      1357    1  10   1   7    62.28    60.89     0.66 o
      1358    1  10   1   8    12.34    12.79     0.36 o
      1359    1  10   1   9    11.57    10.78     0.33 o
      1360    1  10   1  10    17.40    17.54     0.38 o
      1361    1  10   1  11    73.17    73.31     0.77 o
      1362    1  10   1  12     0.10     0.16     0.19 <
      1363    1  10   1  13    28.05    28.40     0.42 o
      1364    1  10   1  14     2.57     2.55     0.20 o
      1365    3  10  -1   3   672.53   710.88     5.02 o
      1365    2  10  -1  -3   672.53   710.88     5.02 o
      1365    1  10   2   0   672.53   710.88     5.02 o
      1366    1  10   2   1     3.52     3.65     0.24 o
      1367    3  10  -2   2     3.02     3.24     0.21 o
      1367    2  10   0  -4     3.02     3.24     0.21 o
      1367    1  10   2   2     3.02     3.24     0.21 o
      1368    1  10   2   3    67.89    64.77     0.61 o
      1369    3  10  -3   1     4.37     4.85     0.25 o
      1369    2  10   1  -5     4.37     4.85     0.25 o
      1369    1  10   2   4     4.37     4.85     0.25 o
      1370    1  10   2   5     1.76     1.78     0.22 o
      1371    3  10  -4   0   111.07   109.87     0.84 o
      1371    2  10   2  -6   111.07   109.87     0.84 o
      1371    1  10   2   6   111.07   109.87     0.84 o
      1372    1  10   2   7    12.16    12.13     0.28 o
      1373    1  10   2   8    81.18    78.35     0.89 o
      1374    1  10   2   9     0.69     0.61     0.20 <
      1375    1  10   2  10    68.10    72.10     0.98 o
      1376    1  10   2  11     9.54     9.35     0.28 o
      1377    1  10   2  12     2.58     2.44     0.20 o
      1378    1  10   2  13     6.32     6.57     0.24 o
      1379    1  10   3   0    89.70    87.18     0.96 o
      1380    3  10  -2   4     8.31     9.00     0.29 o
      1380    2  10  -1  -5     8.31     9.00     0.29 o
      1380    1  10   3   1     8.31     9.00     0.29 o
      1381    1  10   3   2     1.86     1.82     0.20 o
      1382    3  10  -3   3   345.36   359.03     1.51 o
      1382    2  10   0  -6   345.36   359.03     1.51 o
      1382    1  10   3   3   345.36   359.03     1.51 o
      1383    1  10   3   4     0.48     0.37     0.19 <
      1384    3  10  -4   2    18.70    18.71     0.33 o
      1384    2  10   1  -7    18.70    18.71     0.33 o
      1384    1  10   3   5    18.70    18.71     0.33 o
      1385    1  10   3   6    11.64    11.68     0.28 o
      1386    1  10   3   7    46.33    47.34     0.61 o
      1387    1  10   3   8     9.56     9.34     0.29 o
      1388    1  10   3   9     9.27     8.62     0.46 o
      1389    1  10   3  10    13.32    12.12     0.37 o
      1390    1  10   3  11    55.00    56.35     0.78 o
      1391    1  10   3  12     0.10     0.28     0.19 <
      1392    1  10   3  13    20.99    22.06     0.42 o
      1393    3  10  -2   6   397.47   384.34     3.07 o
      1393    2  10  -2  -6   397.47   384.34     3.07 o
      1393    1  10   4   0   397.47   384.34     3.07 o
      1394    1  10   4   1     2.39     2.43     0.22 o
      1395    3  10  -3   5     2.85     3.22     0.25 o
      1395    2  10  -1  -7     2.85     3.22     0.25 o
      1395    1  10   4   2     2.85     3.22     0.25 o
      1396    1  10   4   3    42.04    41.19     0.62 o
      1397    1  10   4   4     2.55     2.67     0.22 o
      1398    1  10   4   5     1.19     1.34     0.22 o
      1399    1  10   4   6    68.22    75.21     0.84 o
      1400    1  10   4   7     8.21     8.11     0.27 o
      1401    1  10   4   8    52.74    54.48     0.68 o
      1402    1  10   4   9     0.50     0.56     0.18 o
      1403    1  10   4  10    44.48    43.75     0.58 o
      1404    1  10   4  11     6.28     5.97     0.26 o
      1405    1  10   4  12     2.04     2.08     0.21 o
      1406    1  10   5   0    48.70    47.22     0.87 o
      1407    1  10   5   1     4.14     4.61     0.28 o
      1408    1  10   5   2     1.06     1.08     0.23 o
      1409    1  10   5   3   183.85   173.11     1.29 o
      1410    1  10   5   4     0.29     0.37     0.26 <
      1411    1  10   5   5    10.09    11.40     0.36 o
      1412    1  10   5   6     6.63     6.83     0.29 o
      1413    1  10   5   7    26.35    28.09     0.48 o
      1414    1  10   5   8     5.64     5.61     0.24 o
      1415    1  10   5   9     6.13     5.54     0.31 o
      1416    1  10   5  10     7.59     8.03     0.31 o
      1417    1  10   5  11    30.43    31.34     0.47 o
      1418    1  10   6   0   186.81   169.72     2.09 o
      1419    1  10   6   1     1.11     1.78     0.37 o
      1420    1  10   6   2     0.75     1.05     0.23 o
      1421    1  10   6   3    20.56    20.20     0.42 o
      1422    1  10   6   4     1.44     2.04     0.23 o
      1423    1  10   6   5     0.66     0.68     0.22 o
      1424    1  10   6   6    34.73    36.57     0.62 o
      1425    1  10   6   7     4.16     4.39     0.24 o
      1426    1  10   6   8    25.59    25.40     0.46 o
      1427    1  10   6   9     0.34     0.41     0.19 <
      1428    1  10   7   0    20.66    20.79     0.54 o
      1429    1  10   7   1     1.32     1.30     0.24 o
      1430    1  10   7   2     0.36     0.53     0.21 <
      1431    1  10   7   3    77.60    73.62     0.78 o
      1432    1  10   7   4     0.17     0.17     0.23 <
      1433    1  10   7   5     4.58     5.50     0.26 o
      1434    1  10   7   6     3.03     2.97     0.23 o
      1435    1  10   7   7    11.11    12.67     0.37 o
      1436    1  10   7   8     2.38     2.29     0.48 o
      1437    1  10   8   0    66.78    65.45     0.90 o
      1438    1  10   8   1     0.29     0.29     0.19 <
      1439    1  10   8   2     0.13     0.20     0.21 <
      1440    1  10   8   3     7.55     7.60     0.27 o
      1441    1  10   8   4     0.72     0.66     0.32 <
      1442    1  11   0   1    13.26    12.73     0.51 o
      1443    3  11  -1  -1   209.48   208.77     1.70 o
      1443    2  11   1  -1   209.48   208.77     1.70 o
      1443    1  11   0   2   209.48   208.77     1.70 o
      1444    1  11   0   3    49.95    46.37     0.67 o
      1445    3  11  -2  -2    51.90    55.28     0.90 o
      1445    2  11   2  -2    51.90    55.28     0.90 o
      1445    1  11   0   4    51.90    55.28     0.90 o
      1446    1  11   0   5    49.29    43.71     0.89 o
      1447    3  11  -3  -3    16.56    15.05     0.50 o
      1447    2  11   3  -3    16.56    15.05     0.50 o
      1447    1  11   0   6    16.56    15.05     0.50 o
      1448    1  11   0   7    47.04    42.69     0.78 o
      1449    1  11   0   8    99.23    90.21     1.16 o
      1450    1  11   0   9    13.66    13.05     0.45 o
      1451    1  11   0  10    28.08    26.91     0.67 o
      1452    1  11   0  11     0.13     0.16     0.29 <
      1453    1  11   0  12     0.01    -0.02     0.35 <
      1454    1  11   0  13     1.53     1.67     0.35 o
      1455    3  11  -1   1   116.70   127.67     0.98 o
      1455    2  11   0  -2   116.70   127.67     0.98 o
      1455    1  11   1   1   116.70   127.67     0.98 o
      1456    1  11   1   2    15.32    14.26     0.30 o
      1457    2  11   1  -3    12.65    13.43     0.31 o
      1457    1  11   1   3    12.65    13.43     0.31 o
      1458    1  11   1   4    70.05    68.66     0.72 o
      1459    3  11  -3  -1   189.50   176.36     1.11 o
      1459    2  11   2  -4   189.50   176.36     1.11 o
      1459    1  11   1   5   189.50   176.36     1.11 o
      1460    1  11   1   6    59.88    59.22     0.62 o
      1461    3  11  -4  -2    30.38    27.66     0.45 o
      1461    2  11   3  -5    30.38    27.66     0.45 o
      1461    1  11   1   7    30.38    27.66     0.45 o
      1462    1  11   1   8    15.76    15.85     0.40 o
      1463    1  11   1   9     3.64     3.67     0.23 o
      1464    1  11   1  10     3.81     3.49     0.24 o
      1465    1  11   1  11    27.40    27.61     0.56 o
      1466    1  11   1  12     0.13     0.17     0.20 <
      1467    1  11   1  13    21.82    22.45     0.47 o
      1468    1  11   2   1    11.19    11.91     0.28 o
      1469    3  11  -2   2   178.12   183.73     1.38 o
      1469    2  11   0  -4   178.12   183.73     1.38 o
      1469    1  11   2   2   178.12   183.73     1.38 o
      1470    1  11   2   3    42.29    39.23     0.52 o
      1471    3  11  -3   1    43.71    45.95     0.52 o
      1471    2  11   1  -5    43.71    45.95     0.52 o
      1471    1  11   2   4    43.71    45.95     0.52 o
      1472    1  11   2   5    41.97    40.27     0.47 o
      1473    2  11   2  -6    14.32    15.01     0.32 o
      1473    1  11   2   6    14.32    15.01     0.32 o
      1474    1  11   2   7    40.62    40.61     0.62 o
      1475    1  11   2   8    86.54    81.72     0.86 o
      1476    1  11   2   9    11.81     9.03     0.28 o
      1477    1  11   2  10    24.82    23.18     0.62 o
      1478    1  11   2  11     0.11     0.12     0.23 <
      1479    1  11   2  12     0.01    -0.08     0.20 <
      1480    3  11  -2   4    83.63    83.90     0.70 o
      1480    2  11  -1  -5    83.63    83.90     0.70 o
      1480    1  11   3   1    83.63    83.90     0.70 o
      1481    1  11   3   2    10.93    10.56     0.32 o
      1482    3  11  -3   3     9.63    10.28     0.32 o
      1482    2  11   0  -6     9.63    10.28     0.32 o
      1482    1  11   3   3     9.63    10.28     0.32 o
      1483    1  11   3   4    51.16    51.53     0.50 o
      1484    3  11  -4   2   142.26   146.07     0.90 o
      1484    2  11   1  -7   142.26   146.07     0.90 o
      1484    1  11   3   5   142.26   146.07     0.90 o
      1485    1  11   3   6    44.11    43.29     0.47 o
      1486    1  11   3   7    20.97    20.24     0.39 o
      1487    1  11   3   8    11.60    10.23     0.34 o
      1488    1  11   3   9     2.67     2.37     0.32 o
      1489    1  11   3  10     2.92     2.79     0.26 o
      1490    1  11   3  11    20.98    20.98     0.41 o
      1491    1  11   3  12     0.09     0.25     0.22 <
      1492    1  11   4   1     7.01     7.18     0.26 o
      1493    3  11  -3   5   113.33   111.37     0.94 o
      1493    2  11  -1  -7   113.33   111.37     0.94 o
      1493    1  11   4   2   113.33   111.37     0.94 o
      1494    1  11   4   3    26.29    26.13     0.40 o
      1495    1  11   4   4    25.82    26.67     0.45 o
      1496    1  11   4   5    26.20    25.61     0.44 o
      1497    1  11   4   6     9.17    10.01     0.26 o
      1498    1  11   4   7    26.21    25.34     0.43 o
      1499    1  11   4   8    57.49    54.77     0.68 o
      1500    1  11   4   9     7.56     7.26     0.31 o
      1501    1  11   4  10    17.00    18.14     0.42 o
      1502    1  11   4  11     0.08     0.09     0.21 <
      1503    1  11   5   1    44.83    41.08     0.58 o
      1504    1  11   5   2     5.70     5.97     0.28 o
      1505    1  11   5   3     5.24     5.60     0.27 o
      1506    1  11   5   4    28.03    28.18     0.45 o
      1507    1  11   5   5    80.47    82.94     0.81 o
      1508    1  11   5   6    24.00    24.04     0.39 o
      1509    1  11   5   7    12.63    12.81     0.29 o
      1510    1  11   5   8     6.14     6.53     0.28 o
      1511    1  11   5   9     1.42     1.44     0.21 o
      1512    1  11   5  10     1.66     1.47     0.19 o
      1513    1  11   6   1     3.38     3.40     0.25 o
      1514    1  11   6   2    55.07    53.11     0.59 o
      1515    1  11   6   3    12.13    12.38     0.32 o
      1516    1  11   6   4    13.33    13.47     0.34 o
      1517    1  11   6   5    11.80    12.04     0.33 o
      1518    1  11   6   6     4.31     4.72     0.26 o
      1519    1  11   6   7    12.30    13.35     0.47 o
      1520    1  11   6   8    28.54    26.61     0.51 o
      1521    1  11   7   1    19.76    20.23     0.38 o
      1522    1  11   7   2     2.08     2.09     0.22 o
      1523    1  11   7   3     2.09     1.86     0.22 o
      1524    1  11   7   4    11.13    11.05     0.30 o
      1525    1  11   7   5    34.25    36.78     0.60 o
      1526    1  11   7   6     9.19     9.12     0.42 o
      1527    3  12   0   0    10.90    11.41     0.82 o
      1527    2  12   0   0    10.90    11.41     0.82 o
      1527    1  12   0   0    10.90    11.41     0.82 o
      1528    1  12   0   1    10.97    12.32     0.49 o
      1529    3  12  -1  -1   157.31   161.39     1.37 o
      1529    2  12   1  -1   157.31   161.39     1.37 o
      1529    1  12   0   2   157.31   161.39     1.37 o
      1530    1  12   0   3    24.88    23.53     0.48 o
      1531    3  12  -2  -2    71.10    73.66     0.90 o
      1531    2  12   2  -2    71.10    73.66     0.90 o
      1531    1  12   0   4    71.10    73.66     0.90 o
      1532    1  12   0   5     0.36     0.32     0.27 <
      1533    3  12  -3  -3    88.22    87.45     1.08 o
      1533    2  12   3  -3    88.22    87.45     1.08 o
      1533    1  12   0   6    88.22    87.45     1.08 o
      1534    1  12   0   7     2.61     2.31     0.30 o
      1535    1  12   0   8     0.44     0.87     0.26 o
      1536    1  12   0   9     0.70     0.85     0.26 o
      1537    1  12   0  10     1.04     1.22     0.29 o
      1538    1  12   0  11     7.91     7.20     0.35 o
      1539    1  12   0  12    52.80    52.65     0.81 o
      1540    1  12   1   0    45.25    46.79     0.92 o
      1541    3  12  -1   1   179.53   202.30     1.24 o
      1541    2  12   0  -2   179.53   202.30     1.24 o
      1541    1  12   1   1   179.53   202.30     1.24 o
      1542    1  12   1   2     6.09     6.79     0.27 o
      1543    3  12  -2   0    29.82    28.23     0.44 o
      1543    2  12   1  -3    29.82    28.23     0.44 o
      1543    1  12   1   3    29.82    28.23     0.44 o
      1544    1  12   1   4     1.06     1.29     0.19 o
      1545    3  12  -3  -1    37.64    38.59     0.53 o
      1545    2  12   2  -4    37.64    38.59     0.53 o
      1545    1  12   1   5    37.64    38.59     0.53 o
      1546    1  12   1   6     1.81     1.63     0.20 o
      1547    3  12  -4  -2     4.49     3.64     0.25 o
      1547    2  12   3  -5     4.49     3.64     0.25 o
      1547    1  12   1   7     4.49     3.64     0.25 o
      1548    1  12   1   8     8.04     8.38     0.31 o
      1549    1  12   1   9   100.35    96.31     0.80 o
      1550    1  12   1  10     5.21     4.81     0.26 o
      1551    1  12   1  11     0.73     0.70     0.19 o
      1552    1  12   1  12     0.67     0.65     0.18 o
      1553    3  12  -1   3    10.05    10.85     0.37 o
      1553    2  12  -1  -3    10.05    10.85     0.37 o
      1553    1  12   2   0    10.05    10.85     0.37 o
      1554    1  12   2   1     9.50    10.56     0.31 o
      1555    3  12  -2   2   132.99   136.93     0.97 o
      1555    2  12   0  -4   132.99   136.93     0.97 o
      1555    1  12   2   2   132.99   136.93     0.97 o
      1556    1  12   2   3    21.33    20.38     0.46 o
      1557    3  12  -3   1    60.41    62.08     0.67 o
      1557    2  12   1  -5    60.41    62.08     0.67 o
      1557    1  12   2   4    60.41    62.08     0.67 o
      1558    1  12   2   5     0.32     0.20     0.19 <
      1559    3  12  -4   0    77.34    72.18     0.63 o
      1559    2  12   2  -6    77.34    72.18     0.63 o
      1559    1  12   2   6    77.34    72.18     0.63 o
      1560    1  12   2   7     2.31     2.23     0.20 o
      1561    1  12   2   8     0.42     0.59     0.20 <
      1562    1  12   2   9     0.62     0.77     0.24 o
      1563    1  12   2  10     0.84     0.46     0.28 <
      1564    1  12   2  11     6.82     6.34     0.28 o
      1565    1  12   3   0    33.44    31.55     0.60 o
      1566    3  12  -2   4   129.43   123.63     1.05 o
      1566    2  12  -1  -5   129.43   123.63     1.05 o
      1566    1  12   3   1   129.43   123.63     1.05 o
      1567    1  12   3   2     4.58     5.53     0.26 o
      1568    3  12  -3   3    23.80    24.06     0.40 o
      1568    2  12   0  -6    23.80    24.06     0.40 o
      1568    1  12   3   3    23.80    24.06     0.40 o
      1569    1  12   3   4     0.77     0.80     0.20 o
      1570    3  12  -4   2    27.62    29.91     0.47 o
      1570    2  12   1  -7    27.62    29.91     0.47 o
      1570    1  12   3   5    27.62    29.91     0.47 o
      1571    1  12   3   6     1.30     0.97     0.18 o
      1572    1  12   3   7     2.68     2.61     0.21 o
      1573    1  12   3   8     6.09     5.17     0.28 o
      1574    1  12   3   9    75.96    75.99     0.79 o
      1575    1  12   3  10     3.92     3.70     0.25 o
      1576    1  12   3  11     0.46     0.52     0.22 <
      1577    3  12  -2   6     8.43     7.05     0.42 o
      1577    2  12  -2  -6     8.43     7.05     0.42 o
      1577    1  12   4   0     8.43     7.05     0.42 o
      1578    1  12   4   1     6.16     6.76     0.27 o
      1579    3  12  -3   5    83.23    76.70     0.82 o
      1579    2  12  -1  -7    83.23    76.70     0.82 o
      1579    1  12   4   2    83.23    76.70     0.82 o
      1580    1  12   4   3    13.60    13.32     0.38 o
      1581    1  12   4   4    37.92    37.65     0.51 o
      1582    1  12   4   5     0.22     0.17     0.21 <
      1583    1  12   4   6    50.63    50.85     0.71 o
      1584    1  12   4   7     1.56     1.57     0.21 o
      1585    1  12   4   8     0.36     0.38     0.19 <
      1586    1  12   4   9     0.40     0.42     0.20 <
      1587    1  12   4  10     0.42     0.41     0.20 <
      1588    1  12   5   0    18.47    16.73     0.54 o
      1589    1  12   5   1    70.47    69.04     0.89 o
      1590    1  12   5   2     2.55     2.88     0.26 o
      1591    1  12   5   3    13.69    15.52     0.38 o
      1592    1  12   5   4     0.41     0.50     0.22 <
      1593    1  12   5   5    15.28    15.71     0.35 o
      1594    1  12   5   6     0.70     0.78     0.18 o
      1595    1  12   5   7     1.73     2.11     0.20 o
      1596    1  12   5   8     3.39     3.55     0.32 o
      1597    1  12   5   9    42.72    43.00     1.29 o
      1598    1  12   6   0     4.11     3.90     0.37 o
      1599    1  12   6   1     2.88     2.75     0.25 o
      1600    1  12   6   2    39.45    38.88     0.73 o
      1601    1  12   6   3     6.41     6.32     0.28 o
      1602    1  12   6   4    18.40    17.61     0.38 o
      1603    1  12   6   5     0.11     0.05     0.21 <
      1604    1  12   6   6    25.38    26.20     0.42 o
      1605    1  12   7   0     7.33     7.10     0.46 o
      1606    1  12   7   1    28.41    28.89     0.48 o
      1607    1  12   7   2     0.97     1.05     0.27 o
      1608    1  12   7   3     6.63     6.42     0.51 o
      1609    1  13   0   1    31.71    30.61     0.86 o
      1610    3  13  -1  -1    27.04    31.82     0.65 o
      1610    2  13   1  -1    27.04    31.82     0.65 o
      1610    1  13   0   2    27.04    31.82     0.65 o
      1611    1  13   0   3    19.73    19.53     0.55 o
      1612    3  13  -2  -2    97.91    93.93     1.28 o
      1612    2  13   2  -2    97.91    93.93     1.28 o
      1612    1  13   0   4    97.91    93.93     1.28 o
      1613    1  13   0   5     6.45     6.14     0.34 o
      1614    3  13  -3  -3    10.38    11.17     0.40 o
      1614    2  13   3  -3    10.38    11.17     0.40 o
      1614    1  13   0   6    10.38    11.17     0.40 o
      1615    1  13   0   7    52.58    49.95     0.82 o
      1616    1  13   0   8     7.29     6.99     0.35 o
      1617    1  13   0   9     3.37     3.47     0.35 o
      1618    1  13   0  10    20.01    19.34     0.61 o
      1619    3  13  -1   1    69.96    71.05     0.78 o
      1619    2  13   0  -2    69.96    71.05     0.78 o
      1619    1  13   1   1    69.96    71.05     0.78 o
      1620    1  13   1   2     0.09     0.19     0.22 <
      1621    2  13   1  -3     8.21     8.83     0.32 o
      1621    1  13   1   3     8.21     8.83     0.32 o
      1622    1  13   1   4    75.69    72.15     0.66 o
      1623    3  13  -3  -1     9.20    10.62     0.32 o
      1623    2  13   2  -4     9.20    10.62     0.32 o
      1623    1  13   1   5     9.20    10.62     0.32 o
      1624    1  13   1   6    22.02    20.87     0.33 o
      1625    3  13  -4  -2    61.15    56.95     0.58 o
      1625    2  13   3  -5    61.15    56.95     0.58 o
      1625    1  13   1   7    61.15    56.95     0.58 o
      1626    1  13   1   8     1.31     1.51     0.19 o
      1627    1  13   1   9     1.88     1.84     0.18 o
      1628    1  13   1  10    10.15    10.25     0.32 o
      1629    1  13   2   1    27.21    26.64     0.43 o
      1630    3  13  -2   2    23.52    24.44     0.41 o
      1630    2  13   0  -4    23.52    24.44     0.41 o
      1630    1  13   2   2    23.52    24.44     0.41 o
      1631    1  13   2   3    16.84    15.35     0.35 o
      1632    3  13  -3   1    85.34    80.74     0.75 o
      1632    2  13   1  -5    85.34    80.74     0.75 o
      1632    1  13   2   4    85.34    80.74     0.75 o
      1633    1  13   2   5     5.43     5.77     0.26 o
      1634    2  13   2  -6     8.99     8.62     0.26 o
      1634    1  13   2   6     8.99     8.62     0.26 o
      1635    1  13   2   7    45.35    41.30     0.53 o
      1636    1  13   2   8     6.48     6.85     0.25 o
      1637    1  13   2   9     2.90     2.61     0.22 o
      1638    1  13   2  10    17.41    16.47     0.41 o
      1639    3  13  -2   4    52.83    55.09     0.60 o
      1639    2  13  -1  -5    52.83    55.09     0.60 o
      1639    1  13   3   1    52.83    55.09     0.60 o
      1640    1  13   3   2     0.08     0.15     0.20 <
      1641    3  13  -3   3     6.29     7.23     0.25 o
      1641    2  13   0  -6     6.29     7.23     0.25 o
      1641    1  13   3   3     6.29     7.23     0.25 o
      1642    1  13   3   4    55.86    52.46     0.56 o
      1643    3  13  -4   2     6.82     6.91     0.26 o
      1643    2  13   1  -7     6.82     6.91     0.26 o
      1643    1  13   3   5     6.82     6.91     0.26 o
      1644    1  13   3   6    16.16    15.92     0.31 o
      1645    1  13   3   7    46.22    45.46     0.59 o
      1646    1  13   3   8     0.91     0.95     0.22 o
      1647    1  13   3   9     1.37     1.23     0.22 o
      1648    1  13   4   1    17.36    16.63     0.37 o
      1649    3  13  -3   5    15.46    14.80     0.37 o
      1649    2  13  -1  -7    15.46    14.80     0.37 o
      1649    1  13   4   2    15.46    14.80     0.37 o
      1650    1  13   4   3    10.49     9.61     0.31 o
      1651    1  13   4   4    55.71    56.52     0.60 o
      1652    1  13   4   5     3.20     3.48     0.27 o
      1653    1  13   4   6     5.69     5.96     0.29 o
      1654    1  13   4   7    28.90    28.93     0.43 o
      1655    1  13   4   8     4.53     4.93     0.30 o
      1656    1  13   5   1    29.65    29.62     0.46 o
      1657    1  13   5   2     0.07     0.18     0.19 <
      1658    1  13   5   3     3.37     3.56     0.23 o
      1659    1  13   5   4    30.37    29.89     0.48 o
      1660    1  13   5   5     3.66     4.14     0.32 o
      1661    1  13   5   6     8.56     8.44     0.27 o
      1662    1  13   5   7    26.10    28.49     0.75 o
      1663    1  13   6   1     8.22     7.63     0.29 o
      1664    1  13   6   2     7.53     7.18     0.35 o
      1665    1  13   6   3     4.67     4.25     0.30 o
      1666    1  13   6   4    27.09    29.90     1.34 o
      1667    3  14   0   0   128.67   135.69     1.96 o
      1667    2  14   0   0   128.67   135.69     1.96 o
      1667    1  14   0   0   128.67   135.69     1.96 o
      1668    1  14   0   1    37.33    32.54     0.88 o
      1669    3  14  -1  -1     3.48     3.92     0.41 o
      1669    2  14   1  -1     3.48     3.92     0.41 o
      1669    1  14   0   2     3.48     3.92     0.41 o
      1670    1  14   0   3     7.26     6.59     0.45 o
      1671    3  14  -2  -2     0.30     0.60     0.35 <
      1671    2  14   2  -2     0.30     0.60     0.35 <
      1671    1  14   0   4     0.30     0.60     0.35 <
      1672    1  14   0   5     8.99     9.04     0.48 o
      1673    3  14  -3  -3    17.94    17.57     0.53 o
      1673    2  14   3  -3    17.94    17.57     0.53 o
      1673    1  14   0   6    17.94    17.57     0.53 o
      1674    1  14   0   7     0.44     0.31     0.28 <
      1675    1  14   0   8    14.50    13.69     0.42 o
      1676    1  14   0   9    22.06    20.67     0.51 o
      1677    1  14   1   0     2.69     2.27     0.30 o
      1678    3  14  -1   1     5.69     6.67     0.34 o
      1678    2  14   0  -2     5.69     6.67     0.34 o
      1678    1  14   1   1     5.69     6.67     0.34 o
      1679    1  14   1   2    31.69    31.98     0.59 o
      1680    3  14  -2   0    77.23    82.39     0.85 o
      1680    2  14   1  -3    77.23    82.39     0.85 o
      1680    1  14   1   3    77.23    82.39     0.85 o
      1681    1  14   1   4    12.60    12.59     0.37 o
      1682    3  14  -3  -1     2.14     2.22     0.22 o
      1682    2  14   2  -4     2.14     2.22     0.22 o
      1682    1  14   1   5     2.14     2.22     0.22 o
      1683    1  14   1   6    18.94    17.90     0.35 o
      1684    3  14  -4  -2    11.94    12.27     0.33 o
      1684    2  14   3  -5    11.94    12.27     0.33 o
      1684    1  14   1   7    11.94    12.27     0.33 o
      1685    1  14   1   8     0.33     0.40     0.16 <
      1686    1  14   1   9     0.85     1.00     0.18 o
      1687    3  14  -1   3   109.91   106.27     1.39 o
      1687    2  14  -1  -3   109.91   106.27     1.39 o
      1687    1  14   2   0   109.91   106.27     1.39 o
      1688    1  14   2   1    32.25    32.55     0.66 o
      1689    3  14  -2   2     2.79     2.90     0.22 o
      1689    2  14   0  -4     2.79     2.90     0.22 o
      1689    1  14   2   2     2.79     2.90     0.22 o
      1690    1  14   2   3     6.35     5.38     0.31 o
      1691    3  14  -3   1     0.29     0.63     0.20 o
      1691    2  14   1  -5     0.29     0.63     0.20 o
      1691    1  14   2   4     0.29     0.63     0.20 o
      1692    1  14   2   5     7.76     7.15     0.28 o
      1693    3  14  -4   0    15.49    16.34     0.33 o
      1693    2  14   2  -6    15.49    16.34     0.33 o
      1693    1  14   2   6    15.49    16.34     0.33 o
      1694    1  14   2   7     0.38     0.44     0.17 <
      1695    1  14   2   8    12.50    12.79     0.32 o
      1696    1  14   2   9    19.13    16.18     0.86 o
      1697    1  14   3   0     2.08     2.12     0.33 o
      1698    3  14  -2   4     3.87     3.88     0.26 o
      1698    2  14  -1  -5     3.87     3.88     0.26 o
      1698    1  14   3   1     3.87     3.88     0.26 o
      1699    1  14   3   2    23.61    24.09     0.41 o
      1700    3  14  -3   3    56.88    58.76     0.72 o
      1700    2  14   0  -6    56.88    58.76     0.72 o
      1700    1  14   3   3    56.88    58.76     0.72 o
      1701    1  14   3   4     9.41     9.31     0.25 o
      1702    3  14  -4   2     1.81     1.92     0.18 o
      1702    2  14   1  -7     1.81     1.92     0.18 o
      1702    1  14   3   5     1.81     1.92     0.18 o
      1703    1  14   3   6    14.38    14.34     0.35 o
      1704    1  14   3   7     8.88     8.73     0.33 o
      1705    1  14   3   8     0.25     0.35     0.38 <
      1706    3  14  -2   6    69.36    68.91     1.26 o
      1706    2  14  -2  -6    69.36    68.91     1.26 o
      1706    1  14   4   0    69.36    68.91     1.26 o
      1707    1  14   4   1    20.70    21.72     0.58 o
      1708    3  14  -3   5     1.70     1.62     0.25 o
      1708    2  14  -1  -7     1.70     1.62     0.25 o
      1708    1  14   4   2     1.70     1.62     0.25 o
      1709    1  14   4   3     4.27     4.24     0.24 o
      1710    1  14   4   4     0.19     0.36     0.21 <
      1711    1  14   4   5     4.97     5.23     0.23 o
      1712    1  14   4   6     9.78    11.16     0.29 o
      1713    1  14   5   0     1.28     1.17     0.33 o
      1714    1  14   5   1     1.78     1.72     0.25 o
      1715    1  14   5   2    12.95    13.29     0.33 o
      1716    1  14   5   3    31.05    32.06     0.43 o
      1717    1  14   5   4     5.19     5.01     0.35 o
      1718    1  15   0   1    12.04    12.07     0.54 o
      1719    3  15  -1  -1    19.78    19.35     0.63 o
      1719    2  15   1  -1    19.78    19.35     0.63 o
      1719    1  15   0   2    19.78    19.35     0.63 o
      1720    1  15   0   3     9.91    10.07     0.48 o
      1721    3  15  -2  -2     0.44     1.06     0.36 <
      1721    2  15   2  -2     0.44     1.06     0.36 <
      1721    1  15   0   4     0.44     1.06     0.36 <
      1722    1  15   0   5    54.19    54.66     0.94 o
      1723    3  15  -3  -3     5.33     6.23     0.42 o
      1723    2  15   3  -3     5.33     6.23     0.42 o
      1723    1  15   0   6     5.33     6.23     0.42 o
      1724    1  15   0   7     0.43     0.69     0.30 <
      1725    3  15  -1   1     3.82     5.05     0.32 o
      1725    2  15   0  -2     3.82     5.05     0.32 o
      1725    1  15   1   1     3.82     5.05     0.32 o
      1726    1  15   1   2    43.45    41.93     0.59 o
      1727    2  15   1  -3     4.47     5.00     0.31 o
      1727    1  15   1   3     4.47     5.00     0.31 o
      1728    1  15   1   4     0.69     0.68     0.23 <
      1729    3  15  -3  -1    24.93    25.76     0.53 o
      1729    2  15   2  -4    24.93    25.76     0.53 o
      1729    1  15   1   5    24.93    25.76     0.53 o
      1730    1  15   1   6    11.96    12.42     0.36 o
      1731    3  15  -4  -2     0.39     0.08     0.34 <
      1731    2  15   3  -5     0.39     0.08     0.34 <
      1731    1  15   1   7     0.39     0.08     0.34 <
      1732    1  15   2   1    10.51    10.65     0.38 o
      1733    3  15  -2   2    17.26    18.80     0.41 o
      1733    2  15   0  -4    17.26    18.80     0.41 o
      1733    1  15   2   2    17.26    18.80     0.41 o
      1734    1  15   2   3     8.41     8.25     0.35 o
      1735    3  15  -3   1     0.38     0.73     0.20 o
      1735    2  15   1  -5     0.38     0.73     0.20 o
      1735    1  15   2   4     0.38     0.73     0.20 o
      1736    1  15   2   5    46.55    47.71     0.63 o
      1737    2  15   2  -6     4.57     5.11     0.30 o
      1737    1  15   2   6     4.57     5.11     0.30 o
      1738    3  15  -2   4     3.03     3.40     0.26 o
      1738    2  15  -1  -5     3.03     3.40     0.26 o
      1738    1  15   3   1     3.03     3.40     0.26 o
      1739    1  15   3   2    32.15    31.78     0.48 o
      1740    3  15  -3   3     3.36     3.70     0.22 o
      1740    2  15   0  -6     3.36     3.70     0.22 o
      1740    1  15   3   3     3.36     3.70     0.22 o
      1741    1  15   3   4     0.61     0.70     0.20 o
      1742    3  15  -4   2    18.70    19.44     0.41 o
      1742    2  15   1  -7    18.70    19.44     0.41 o
      1742    1  15   3   5    18.70    19.44     0.41 o
      1743    1  15   4   1     6.95     7.03     0.37 o
      1744    3  15  -3   5    11.25    12.06     0.45 o
      1744    2  15  -1  -7    11.25    12.06     0.45 o
      1744    1  15   4   2    11.25    12.06     0.45 o
      1745    3  16   0   0     4.59     5.38     0.74 o
      1745    2  16   0   0     4.59     5.38     0.74 o
      1745    1  16   0   0     4.59     5.38     0.74 o
      1746    1  16   0   1     0.12     0.30     0.32 <
      1747    3  16  -1  -1    12.05    13.36     0.51 o
      1747    2  16   1  -1    12.05    13.36     0.51 o
      1747    1  16   0   2    12.05    13.36     0.51 o
      1748    1  16   0   3    38.70    39.11     0.95 o
      1749    3  16  -2  -2     4.54     5.09     0.48 o
      1749    2  16   2  -2     4.54     5.09     0.48 o
      1749    1  16   0   4     4.54     5.09     0.48 o
      1750    1  16   1   0    54.96    53.67     0.95 o
      1751    3  16  -1   1    15.49    15.84     0.42 o
      1751    2  16   0  -2    15.49    15.84     0.42 o
      1751    1  16   1   1    15.49    15.84     0.42 o
      1752    1  16   1   2     0.05     0.09     0.25 <
      1753    3  16  -2   0     0.86     0.90     0.25 o
      1753    2  16   1  -3     0.86     0.90     0.25 o
      1753    1  16   1   3     0.86     0.90     0.25 o
      1754    1  16   1   4     0.95     1.20     0.47 <
      1755    3  16  -1   3     3.73     3.55     0.33 o
      1755    2  16  -1  -3     3.73     3.55     0.33 o
      1755    1  16   2   0     3.73     3.55     0.33 o
      1756    1  16   2   1     0.09     0.14     0.21 <
      1757    3  16  -2   2    10.10     9.97     0.54 o
      1757    2  16   0  -4    10.10     9.97     0.54 o
      1757    1  16   2   2    10.10     9.97     0.54 o
