# Supplementary material for: Comparison of the temperature- and pressure-dependent behavior of the crystal structure of CrAs
Source: Acta Crystallogr B Struct Sci Cryst Eng Mater. 2021 Jul 23;77(Pt 4):594–604. doi: 10.1107/S2052520621005655 (PMC8337019; doi:10.1107/S2052520621005655)
Supplement: Supplementary file 5 [file b-77-00594-Synchrotron-250Ksup5.hkl]

#
# h,k,l, Fc-squared, Fo-squared, sigma(Fo-squared) and status flag
#
data_Synchrotron-250K
_shelx_title                             '   '
_shelx_refln_list_code                   4
_shelx_F_calc_maximum                    152.81
_exptl_crystal_F_000                     228
_reflns_d_resolution_high                0.3397

loop_
 _symmetry_equiv_pos_as_xyz
 'x, y, z'
 '-x+1/2, -y, z+1/2'
 '-x, y+1/2, -z'
 'x+1/2, -y+1/2, -z+1/2'
 '-x, -y, -z'
 'x+1/2, y, -z+1/2'
 'x, -y+1/2, z'
 '-x+1/2, y+1/2, z+1/2'

_cell_length_a                           5.61730(10)
_cell_length_b                           3.57720(10)
_cell_length_c                           6.14680(10)
_cell_angle_alpha                        90
_cell_angle_beta                         90
_cell_angle_gamma                        90

_shelx_F_squared_multiplier              1.000

loop_
 _twin_refln_datum_id
 _twin_refln_individual_id
 _twin_refln_index_h
 _twin_refln_index_k
 _twin_refln_index_l
 _twin_refln_F_squared_calc
 _twin_refln_F_squared_meas
 _twin_refln_F_squared_sigma
 _twin_refln_include_status
         1    3   0  -1  -1   114.89   134.83     2.02 o
         1    2   0   1  -1   114.89   134.83     2.02 o
         1    1   0   0   2   114.89   134.83     2.02 o
         2    3   0  -2  -2   306.50   370.81     4.50 o
         2    2   0   2  -2   306.50   370.81     4.50 o
         2    1   0   0   4   306.50   370.81     4.50 o
         3    3   0  -3  -3  3941.38  3513.54    19.11 o
         3    2   0   3  -3  3941.38  3513.54    19.11 o
         3    1   0   0   6  3941.38  3513.54    19.11 o
         4    1   0   0   8  1696.52  1679.13     8.79 o
         5    1   0   0  10  1330.85  1214.54    10.21 o
         6    1   0   0  12    63.87    68.92     2.65 o
         7    1   0   0  14   388.38   417.58     5.56 o
         8    1   0   0  16    84.78    86.55     4.52 o
         9    3   0  -1   1   388.04   445.26     1.97 o
         9    2   0   0  -2   388.04   445.26     1.97 o
         9    1   0   1   1   388.04   445.26     1.97 o
        10    3   0  -2   0 18899.40 17138.20    72.48 o
        10    2   0   1  -3 18899.40 17138.20    72.48 o
        10    1   0   1   3 18899.40 17138.20    72.48 o
        11    3   0  -3  -1   826.40   826.73     4.17 o
        11    2   0   2  -4   826.40   826.73     4.17 o
        11    1   0   1   5   826.40   826.73     4.17 o
        12    1   0   1   7  1384.23  1440.40     5.58 o
        13    1   0   1   9   359.32   336.83     2.84 o
        14    1   0   1  11  1149.21  1151.94     8.65 o
        15    1   0   1  13   545.68   550.15     4.58 o
        16    1   0   1  15   114.70   121.64     2.48 o
        17    1   0   1  17    41.83    54.01     2.92 o
        18    3   0  -1   3 22218.20 23351.30    74.31 o
        18    2   0  -1  -3 22218.20 23351.30    74.31 o
        18    1   0   2   0 22218.20 23351.30    74.31 o
        19    3   0  -2   2    16.92    13.95     0.74 o
        19    2   0   0  -4    16.92    13.95     0.74 o
        19    1   0   2   2    16.92    13.95     0.74 o
        20    3   0  -3   1   275.27   285.76     2.24 o
        20    2   0   1  -5   275.27   285.76     2.24 o
        20    1   0   2   4   275.27   285.76     2.24 o
        21    1   0   2   6  2725.10  2584.76    13.71 o
        22    1   0   2   8  1387.62  1352.54     7.32 o
        23    1   0   2  10  1151.96  1130.82     8.05 o
        24    1   0   2  12    55.46    58.63     1.57 o
        25    1   0   2  14   349.47   366.20     4.49 o
        26    1   0   2  16    77.70    82.65     2.47 o
        27    3   0  -2   4    49.81    51.87     1.26 o
        27    2   0  -1  -5    49.81    51.87     1.26 o
        27    1   0   3   1    49.81    51.87     1.26 o
        28    3   0  -3   3  8445.85  9066.42    24.53 o
        28    2   0   0  -6  8445.85  9066.42    24.53 o
        28    1   0   3   3  8445.85  9066.42    24.53 o
        29    1   0   3   5   488.28   498.41     2.80 o
        30    1   0   3   7   899.18   866.11     4.79 o
        31    1   0   3   9   234.28   228.66     2.52 o
        32    1   0   3  11   892.59   893.38     7.15 o
        33    1   0   3  13   439.80   446.90     5.04 o
        34    1   0   3  15    98.52    92.42     2.10 o
        35    1   0   3  17    35.57    34.07     2.61 o
        36    1   0   4   0  8199.46  7745.97    41.92 o
        37    1   0   4   2     1.46    17.42     0.87 o
        38    1   0   4   4   128.90   128.48     1.77 o
        39    1   0   4   6  1391.83  1398.44     8.34 o
        40    1   0   4   8   842.16   815.11     5.44 o
        41    1   0   4  10   782.76   818.47     6.90 o
        42    1   0   4  12    40.32    39.00     1.72 o
        43    1   0   4  14   256.42   260.74     4.11 o
        44    1   0   4  16    59.89    59.31     1.72 o
        45    1   0   5   1     9.85    12.41     0.78 o
        46    1   0   5   3  3253.26  3000.71    14.80 o
        47    1   0   5   5   203.53   200.74     2.65 o
        48    1   0   5   7   467.67   485.56     4.07 o
        49    1   0   5   9   120.65   112.60     2.00 o
        50    1   0   5  11   563.08   554.51     5.87 o
        51    1   0   5  13   290.32   279.84     4.27 o
        52    1   0   5  15    73.79    70.24     2.07 o
        53    1   0   6   0  3056.37  3428.15    38.01 o
        54    1   0   6   2     1.58     3.95     1.14 o
        55    1   0   6   4    41.31    54.68     2.18 o
        56    1   0   6   6   611.26   607.69     6.92 o
        57    1   0   6   8   439.11   461.58     4.18 o
        58    1   0   6  10   444.18   388.73     5.38 o
        59    1   0   6  12    29.07    26.24     1.82 o
        60    1   0   6  14   154.07   135.91     3.74 o
        61    1   0   7   1    12.31    13.48     1.23 o
        62    1   0   7   3  1314.80  1348.97    10.61 o
        63    1   0   7   5    81.11    87.94     2.20 o
        64    1   0   7   7   223.35   231.91     2.76 o
        65    1   0   7   9    64.34    73.96     2.31 o
        66    1   0   7  11   293.57   299.18     4.75 o
        67    1   0   7  13   157.17   160.57     3.33 o
        68    1   0   8   0  1218.97  1154.96    11.73 o
        69    1   0   8   2     2.09     2.17     1.23 <
        70    1   0   8   4    15.68    15.77     1.51 o
        71    1   0   8   6   269.55   276.15     3.61 o
        72    1   0   8   8   200.45   221.82     4.02 o
        73    1   0   8  10   209.99   197.93     3.27 o
        74    1   0   9   1     5.05     4.25     1.04 o
        75    1   0   9   3   523.11   404.72     5.15 o
        76    1   0   9   5    33.80    35.20     1.68 o
        77    1   0   9   7    94.75   104.16     2.42 o
        78    1   0   9   9    34.21    32.23     2.35 o
        79    1   0  10   0   441.80   416.23     7.85 o
        80    1   0  10   2     0.50     0.80     1.19 <
        81    1   0  10   4     7.13     7.14     1.19 o
        82    1   1   0   1    24.66    33.89     1.59 o
        83    3   1  -1  -1  8167.14  8309.02    34.95 o
        83    2   1   1  -1  8167.14  8309.02    34.95 o
        83    1   1   0   2  8167.14  8309.02    34.95 o
        84    1   1   0   3  2215.37  2150.58     6.60 o
        85    3   1  -2  -2  4685.86  4564.51    12.83 o
        85    2   1   2  -2  4685.86  4564.51    12.83 o
        85    1   1   0   4  4685.86  4564.51    12.83 o
        86    1   1   0   5  3644.65  3832.46    11.67 o
        87    3   1  -3  -3     6.59     8.17     0.63 o
        87    2   1   3  -3     6.59     8.17     0.63 o
        87    1   1   0   6     6.59     8.17     0.63 o
        88    1   1   0   7   271.45   278.73     2.19 o
        89    1   1   0   8  1486.61  1430.08     6.84 o
        90    1   1   0   9   215.85   202.47     2.15 o
        91    1   1   0  10   769.39   698.86     4.92 o
        92    1   1   0  11    61.63    68.56     1.47 o
        93    1   1   0  12     0.28     0.88     0.83 <
        94    1   1   0  13   156.05   155.19     1.85 o
        95    1   1   0  14   222.49   235.00     2.78 o
        96    1   1   0  15    98.99    97.68     2.05 o
        97    1   1   0  16   164.82   177.35     4.35 o
        98    1   1   0  17    34.63    39.27     2.50 o
        99    3   1  -1   1  7888.96  8973.25    19.01 o
        99    2   1   0  -2  7888.96  8973.25    19.01 o
        99    1   1   1   1  7888.96  8973.25    19.01 o
       100    1   1   1   2  3423.24  3479.83     7.41 o
       101    2   1   1  -3     6.75     7.75     0.39 o
       101    1   1   1   3     6.75     7.75     0.39 o
       102    1   1   1   4   655.00   672.71     2.31 o
       103    3   1  -3  -1  3630.86  3725.00     7.22 o
       103    2   1   2  -4  3630.86  3725.00     7.22 o
       103    1   1   1   5  3630.86  3725.00     7.22 o
       104    1   1   1   6  1294.72  1345.25     3.66 o
       105    1   1   1   7  1806.14  1854.28     5.09 o
       106    1   1   1   8   995.18   957.36     3.22 o
       107    1   1   1   9     2.03     2.77     0.43 o
       108    1   1   1  10     0.61     1.33     0.47 <
       109    1   1   1  11   527.98   541.81     3.18 o
       110    1   1   1  12    10.49    10.41     0.63 o
       111    1   1   1  13   332.50   340.15     2.87 o
       112    1   1   1  14    25.64    27.50     0.83 o
       113    1   1   1  15     0.01     0.47     0.81 <
       114    1   1   1  16   178.64   167.14     2.65 o
       115    1   1   1  17   100.21   101.56     1.95 o
       116    1   1   2   1    27.36    30.14     0.53 o
       117    3   1  -2   2  5158.26  5499.10    11.09 o
       117    2   1   0  -4  5158.26  5499.10    11.09 o
       117    1   1   2   2  5158.26  5499.10    11.09 o
       118    1   1   2   3  1282.67  1362.04     3.61 o
       119    3   1  -3   1  3386.22  3443.22     7.46 o
       119    2   1   1  -5  3386.22  3443.22     7.46 o
       119    1   1   2   4  3386.22  3443.22     7.46 o
       120    1   1   2   5  2590.19  2657.75     6.29 o
       121    1   1   2   6     4.85     4.74     0.45 o
       122    1   1   2   7   219.37   220.75     1.53 o
       123    1   1   2   8  1205.34  1162.93     4.05 o
       124    1   1   2   9   185.76   178.54     1.48 o
       125    1   1   2  10   653.37   625.47     3.99 o
       126    1   1   2  11    53.82    56.59     1.00 o
       127    1   1   2  12     0.23     0.65     0.60 <
       128    1   1   2  13   139.54   137.32     1.52 o
       129    1   1   2  14   202.17   211.53     1.98 o
       130    1   1   2  15    88.52    92.42     1.83 o
       131    1   1   2  16   151.35   153.98     2.01 o
       132    1   1   2  17    30.44    25.80     1.15 o
       133    3   1  -2   4  3581.19  3622.44     9.02 o
       133    2   1  -1  -5  3581.19  3622.44     9.02 o
       133    1   1   3   1  3581.19  3622.44     9.02 o
       134    1   1   3   2  1412.21  1433.86     3.96 o
       135    3   1  -3   3     3.04     3.65     0.41 o
       135    2   1   0  -6     3.04     3.65     0.41 o
       135    1   1   3   3     3.04     3.65     0.41 o
       136    1   1   3   4   278.21   285.13     1.59 o
       137    1   1   3   5  2053.58  2143.65     5.61 o
       138    1   1   3   6   795.10   786.49     3.04 o
       139    1   1   3   7  1155.21  1176.44     4.02 o
       140    1   1   3   8   703.46   712.98     3.97 o
       141    1   1   3   9     1.40     1.27     0.53 <
       142    1   1   3  10     0.30     0.68     0.53 <
       143    1   1   3  11   404.20   425.68     3.11 o
       144    1   1   3  12     8.37     9.08     0.78 o
       145    1   1   3  13   269.11   274.79     2.58 o
       146    1   1   3  14    19.86    21.08     0.96 o
       147    1   1   3  15     0.01     0.38     0.71 <
       148    1   1   3  16   144.79   142.61     2.02 o
       149    1   1   3  17    85.72    83.90     1.45 o
       150    1   1   4   1    20.01    18.64     0.63 o
       151    1   1   4   2  2092.91  2163.94     6.62 o
       152    1   1   4   3   495.97   494.12     2.17 o
       153    1   1   4   4  1504.83  1571.88     4.78 o
       154    1   1   4   5  1283.26  1266.08     4.24 o
       155    1   1   4   6     2.52     4.21     0.48 o
       156    1   1   4   7   145.33   145.00     1.29 o
       157    1   1   4   8   706.99   712.18     3.74 o
       158    1   1   4   9   125.98   128.00     1.33 o
       159    1   1   4  10   426.78   427.95     3.16 o
       160    1   1   4  11    37.45    38.45     0.96 o
       161    1   1   4  12     0.13     0.40     0.65 <
       162    1   1   4  13   100.80    95.23     2.04 o
       163    1   1   4  14   154.02   153.16     1.87 o
       164    1   1   4  15    63.05    61.18     1.40 o
       165    1   1   4  16   117.33   109.83     1.69 o
       166    1   1   5   1  1282.20  1133.13     4.71 o
       167    1   1   5   2   539.15   522.23     2.78 o
       168    1   1   5   3     1.13     1.40     0.51 <
       169    1   1   5   4   137.50   133.65     1.50 o
       170    1   1   5   5   902.22   873.67     4.23 o
       171    1   1   5   6   427.32   430.01     2.61 o
       172    1   1   5   7   571.30   585.33     4.24 o
       173    1   1   5   8   407.29   415.09     2.83 o
       174    1   1   5   9     0.74     1.02     0.58 <
       175    1   1   5  10     0.16     0.12     0.64 <
       176    1   1   5  11   257.14   254.44     2.34 o
       177    1   1   5  12     5.30     5.19     0.80 o
       178    1   1   5  13   182.79   174.22     2.93 o
       179    1   1   5  14    11.50    11.33     0.92 o
       180    1   1   5  15     0.00     0.10     0.87 <
       181    1   1   6   1     5.02     3.83     0.65 o
       182    1   1   6   2   767.78   766.48     5.34 o
       183    1   1   6   3   223.88   234.41     2.32 o
       184    1   1   6   4   592.58   623.97     4.78 o
       185    1   1   6   5   611.10   655.80     4.10 o
       186    1   1   6   6     1.16     1.38     0.70 <
       187    1   1   6   7    85.70    89.86     1.27 o
       188    1   1   6   8   360.39   381.14     3.17 o
       189    1   1   6   9    70.48    73.22     1.33 o
       190    1   1   6  10   241.10   238.38     2.19 o
       191    1   1   6  11    22.28    21.37     1.33 o
       192    1   1   6  12     0.05     0.88     1.35 <
       193    1   1   6  13    59.47    54.67     1.69 o
       194    1   1   6  14   100.03    94.53     1.81 o
       195    1   1   7   1   469.05   495.08     3.82 o
       196    1   1   7   2   225.19   233.97     2.83 o
       197    1   1   7   3     0.47     1.83     0.76 <
       198    1   1   7   4    72.93    77.61     1.41 o
       199    1   1   7   5   382.73   390.92     3.30 o
       200    1   1   7   6   208.55   213.95     2.03 o
       201    1   1   7   7   265.54   284.51     2.55 o
       202    1   1   7   8   203.13   211.23     2.18 o
       203    1   1   7   9     0.31     0.44     0.78 <
       204    1   1   7  10     0.14     0.05     0.83 <
       205    1   1   7  11   143.71   138.99     2.43 o
       206    1   1   7  12     2.63     2.74     1.13 <
       207    1   1   7  13   105.33   100.05     2.08 o
       208    1   1   8   1     1.43     1.41     0.66 <
       209    1   1   8   2   300.31   295.60     2.62 o
       210    1   1   8   3    97.33    99.92     1.75 o
       211    1   1   8   4   242.25   253.18     2.55 o
       212    1   1   8   5   267.19   260.71     2.67 o
       213    1   1   8   6     0.45     0.43     0.81 <
       214    1   1   8   7    37.64    37.98     1.17 o
       215    1   1   8   8   171.87   174.99     2.30 o
       216    1   1   8   9    31.38    28.95     1.26 o
       217    1   1   8  10   120.76   115.31     2.33 o
       218    1   1   8  11    11.36    10.49     1.18 o
       219    1   1   9   1   183.63   187.34     2.01 o
       220    1   1   9   2    88.52    82.23     1.32 o
       221    1   1   9   3     0.17     0.59     0.81 <
       222    1   1   9   4    27.92    30.32     1.16 o
       223    1   1   9   5   160.34   156.71     1.94 o
       224    1   1   9   6    81.62    79.96     1.45 o
       225    1   1   9   7   115.53   117.14     2.08 o
       226    1   1   9   8    83.06    82.55     1.79 o
       227    1   1   9   9     0.09    -0.05     1.62 <
       228    1   1  10   1     0.70     1.33     1.00 <
       229    1   1  10   2   113.56   109.63     1.60 o
       230    1   1  10   3    33.29    32.16     1.05 o
       231    1   1  10   4    92.77    90.05     1.37 o
       232    1   1  10   5    94.71    78.10     1.81 o
       233    3   2   0   0   265.30   361.84     2.65 o
       233    2   2   0   0   265.30   361.84     2.65 o
       233    1   2   0   0   265.30   361.84     2.65 o
       234    1   2   0   1   440.02   468.92     1.78 o
       235    3   2  -1  -1  9890.86 10068.10    45.57 o
       235    2   2   1  -1  9890.86 10068.10    45.57 o
       235    1   2   0   2  9890.86 10068.10    45.57 o
       236    1   2   0   3  2437.68  2309.50     8.40 o
       237    3   2  -2  -2  3192.53  3121.80     9.54 o
       237    2   2   2  -2  3192.53  3121.80     9.54 o
       237    1   2   0   4  3192.53  3121.80     9.54 o
       238    1   2   0   5   331.49   339.13     2.02 o
       239    3   2  -3  -3  2948.72  2841.26     9.16 o
       239    2   2   3  -3  2948.72  2841.26     9.16 o
       239    1   2   0   6  2948.72  2841.26     9.16 o
       240    1   2   0   7   192.70   173.11     1.89 o
       241    1   2   0   8     7.89     7.38     0.71 o
       242    1   2   0   9   328.35   307.65     2.54 o
       243    1   2   0  10    44.98    41.23     1.15 o
       244    1   2   0  11    91.48    92.21     1.34 o
       245    1   2   0  12  1357.41  1357.87    10.85 o
       246    1   2   0  13    37.54    40.06     1.40 o
       247    1   2   0  14     1.96     2.35     0.95 <
       248    1   2   0  15    64.70    67.47     2.01 o
       249    1   2   0  16    12.03    12.70     1.35 o
       250    1   2   0  17    13.86    16.26     2.00 o
       251    1   2   1   0  3370.62  3284.48    14.63 o
       252    3   2  -1   1 11137.70 11186.10    24.31 o
       252    2   2   0  -2 11137.70 11186.10    24.31 o
       252    1   2   1   1 11137.70 11186.10    24.31 o
       253    1   2   1   2   392.30   404.24     1.59 o
       254    3   2  -2   0  1242.75  1382.05     3.48 o
       254    2   2   1  -3  1242.75  1382.05     3.48 o
       254    1   2   1   3  1242.75  1382.05     3.48 o
       255    1   2   1   4   302.38   309.42     1.42 o
       256    3   2  -3  -1  1406.57  1355.92     3.50 o
       256    2   2   2  -4  1406.57  1355.92     3.50 o
       256    1   2   1   5  1406.57  1355.92     3.50 o
       257    1   2   1   6   907.47   901.29     2.82 o
       258    1   2   1   7    91.32    90.89     0.91 o
       259    1   2   1   8   180.24   170.96     1.27 o
       260    1   2   1   9  2502.60  2379.02     6.55 o
       261    1   2   1  10    88.69    79.44     1.02 o
       262    1   2   1  11    43.71    43.23     0.98 o
       263    1   2   1  12   122.14   123.43     1.64 o
       264    1   2   1  13    21.42    21.06     0.80 o
       265    1   2   1  14    37.08    39.08     0.99 o
       266    1   2   1  15   368.32   371.38     2.86 o
       267    1   2   1  16    12.18    12.44     0.89 o
       268    1   2   1  17    35.96    36.57     1.46 o
       269    3   2  -1   3   365.56   474.22     2.84 o
       269    2   2  -1  -3   365.56   474.22     2.84 o
       269    1   2   2   0   365.56   474.22     2.84 o
       270    1   2   2   1   295.70   307.54     1.45 o
       271    3   2  -2   2  5846.77  6451.10    14.64 o
       271    2   2   0  -4  5846.77  6451.10    14.64 o
       271    1   2   2   2  5846.77  6451.10    14.64 o
       272    1   2   2   3  1711.04  1743.20     4.64 o
       273    3   2  -3   1  2203.36  2297.94     5.40 o
       273    2   2   1  -5  2203.36  2297.94     5.40 o
       273    1   2   2   4  2203.36  2297.94     5.40 o
       274    1   2   2   5   250.64   245.77     1.44 o
       275    1   2   2   6  2295.61  2300.45     5.64 o
       276    1   2   2   7   153.52   148.82     1.08 o
       277    1   2   2   8     5.24     5.42     0.50 o
       278    1   2   2   9   272.88   265.29     1.87 o
       279    1   2   2  10    41.84    40.36     0.99 o
       280    1   2   2  11    79.85    83.54     1.28 o
       281    1   2   2  12  1206.78  1237.83     6.95 o
       282    1   2   2  13    33.81    35.79     0.98 o
       283    1   2   2  14     1.67     1.51     0.69 <
       284    1   2   2  15    59.29    55.52     1.33 o
       285    1   2   2  16    11.33    11.35     0.92 o
       286    1   2   2  17    12.75    13.16     1.04 o
       287    1   2   3   0  1589.51  1630.76     6.05 o
       288    3   2  -2   4  4488.32  4503.89     9.57 o
       288    2   2  -1  -5  4488.32  4503.89     9.57 o
       288    1   2   3   1  4488.32  4503.89     9.57 o
       289    1   2   3   2   213.11   214.70     1.30 o
       290    3   2  -3   3   857.42   869.77     3.15 o
       290    2   2   0  -6   857.42   869.77     3.15 o
       290    1   2   3   3   857.42   869.77     3.15 o
       291    1   2   3   4   173.98   186.38     1.35 o
       292    1   2   3   5   742.23   800.82     2.96 o
       293    1   2   3   6   562.62   563.28     2.33 o
       294    1   2   3   7    55.76    54.98     0.77 o
       295    1   2   3   8   123.18   128.68     1.18 o
       296    1   2   3   9  1824.93  1889.06     9.24 o
       297    1   2   3  10    66.67    74.95     1.91 o
       298    1   2   3  11    36.88    37.58     1.06 o
       299    1   2   3  12    96.70   100.13     1.53 o
       300    1   2   3  13    16.47    16.12     0.79 o
       301    1   2   3  14    30.46    30.17     1.14 o
       302    1   2   3  15   305.04   323.97     3.46 o
       303    1   2   3  16    10.37    10.23     0.86 o
       304    1   2   3  17    30.21    29.75     1.09 o
       305    1   2   4   0   222.03   235.05     2.19 o
       306    1   2   4   1   130.45   115.41     1.03 o
       307    1   2   4   2  2282.18  2184.80     6.26 o
       308    1   2   4   3   767.31   725.83     3.12 o
       309    1   2   4   4   968.98   985.23     3.76 o
       310    1   2   4   5   123.75   126.42     1.10 o
       311    1   2   4   6  1211.60  1235.28     5.11 o
       312    1   2   4   7    86.69    87.37     0.92 o
       313    1   2   4   8     1.50     2.15     0.49 o
       314    1   2   4   9   169.33   174.69     1.83 o
       315    1   2   4  10    32.23    32.59     0.97 o
       316    1   2   4  11    55.34    50.32     1.18 o
       317    1   2   4  12   864.86   798.56     5.27 o
       318    1   2   4  13    25.18    24.03     0.88 o
       319    1   2   4  14     0.93     0.88     0.78 <
       320    1   2   4  15    45.99    43.94     1.41 o
       321    1   2   4  16     9.47     9.51     0.95 o
       322    1   2   5   0   600.66   552.84     3.93 o
       323    1   2   5   1  1736.60  1708.21     6.56 o
       324    1   2   5   2    81.60    74.86     1.24 o
       325    1   2   5   3   298.70   337.33     2.55 o
       326    1   2   5   4    72.75    69.52     1.18 o
       327    1   2   5   5   339.41   370.99     2.52 o
       328    1   2   5   6   266.36   239.10     2.06 o
       329    1   2   5   7    24.14    37.83     1.07 o
       330    1   2   5   8    67.12    62.53     1.17 o
       331    1   2   5   9  1079.49  1149.79     8.47 o
       332    1   2   5  10    41.24    39.94     0.97 o
       333    1   2   5  11    23.66    23.77     0.97 o
       334    1   2   5  12    64.43    60.29     1.41 o
       335    1   2   5  13     8.98     9.40     1.04 o
       336    1   2   5  14    20.90    19.46     1.06 o
       337    1   2   5  15   210.25   200.14     2.33 o
       338    1   2   6   0    54.47    49.12     1.35 o
       339    1   2   6   1    45.69    45.98     0.93 o
       340    1   2   6   2   940.69   974.09     5.89 o
       341    1   2   6   3   301.29   301.89     2.28 o
       342    1   2   6   4   423.19   426.91     3.23 o
       343    1   2   6   5    52.33    51.65     1.11 o
       344    1   2   6   6   555.51   626.76     4.46 o
       345    1   2   6   7    42.67    41.52     1.17 o
       346    1   2   6   8     0.53     3.75     0.89 o
       347    1   2   6   9    91.53    91.22     1.46 o
       348    1   2   6  10    17.54    19.45     0.95 o
       349    1   2   6  11    32.49    34.37     1.07 o
       350    1   2   6  12   513.63   523.10     5.09 o
       351    1   2   6  13    15.90    15.11     1.08 o
       352    1   2   6  14     0.30     0.62     0.90 <
       353    1   2   7   0   228.43   231.95     2.97 o
       354    1   2   7   1   727.83   754.16     5.22 o
       355    1   2   7   2    29.70    28.36     0.95 o
       356    1   2   7   3    99.75   101.24     1.49 o
       357    1   2   7   4    29.40    26.99     0.97 o
       358    1   2   7   5   148.48   151.69     1.73 o
       359    1   2   7   6   119.65   111.08     1.85 o
       360    1   2   7   7    11.11    11.07     0.80 o
       361    1   2   7   8    33.16    32.14     1.03 o
       362    1   2   7   9   552.73   549.71     4.31 o
       363    1   2   7  10    22.36    22.26     0.98 o
       364    1   2   7  11    10.19    10.78     1.06 o
       365    1   2   7  12    37.32    35.22     1.40 o
       366    1   2   7  13     3.06     3.40     1.38 <
       367    1   2   8   0    15.83    13.28     1.18 o
       368    1   2   8   1    17.24    15.54     0.83 o
       369    1   2   8   2   391.94   380.98     3.21 o
       370    1   2   8   3   122.79   128.63     1.72 o
       371    1   2   8   4   181.04   182.87     2.06 o
       372    1   2   8   5    22.28    21.70     1.02 o
       373    1   2   8   6   247.22   255.20     2.50 o
       374    1   2   8   7    19.94    20.23     0.96 o
       375    1   2   8   8     0.45     0.65     0.86 <
       376    1   2   8   9    45.41    42.91     1.33 o
       377    1   2   8  10     5.83     5.23     0.95 o
       378    1   2   8  11    16.10    16.17     1.13 o
       379    1   2   9   0    90.32    86.61     1.87 o
       380    1   2   9   1   286.26   284.26     2.61 o
       381    1   2   9   2    11.75    11.61     0.95 o
       382    1   2   9   3    41.89    41.20     1.25 o
       383    1   2   9   4    12.25    13.00     0.91 o
       384    1   2   9   5    61.11    61.19     1.47 o
       385    1   2   9   6    51.39    54.10     1.43 o
       386    1   2   9   7     5.99     5.72     0.86 o
       387    1   2   9   8    14.37    13.72     1.30 o
       388    1   2  10   0     8.03     9.58     1.45 o
       389    1   2  10   1     6.63     7.52     0.97 o
       390    1   2  10   2   139.99   145.17     2.29 o
       391    1   2  10   3    46.59    45.12     1.47 o
       392    1   2  10   4    67.01    65.54     1.46 o
       393    1   2  10   5     8.52     8.38     1.60 o
       394    1   3   0   1  5571.48  4973.35    22.47 o
       395    3   3  -1  -1  2211.48  2417.64     8.53 o
       395    2   3   1  -1  2211.48  2417.64     8.53 o
       395    1   3   0   2  2211.48  2417.64     8.53 o
       396    1   3   0   3  1317.08  1150.74     4.24 o
       397    3   3  -2  -2  2239.67  2340.93     7.16 o
       397    2   3   2  -2  2239.67  2340.93     7.16 o
       397    1   3   0   4  2239.67  2340.93     7.16 o
       398    1   3   0   5     9.73     8.87     0.52 o
       399    3   3  -3  -3    17.19    17.96     0.63 o
       399    2   3   3  -3    17.19    17.96     0.63 o
       399    1   3   0   6    17.19    17.96     0.63 o
       400    1   3   0   7  3365.04  3239.40    10.97 o
       401    1   3   0   8   457.23   434.52     2.56 o
       402    1   3   0   9   152.81   139.46     1.53 o
       403    1   3   0  10   354.30   356.60     3.60 o
       404    1   3   0  11   235.09   247.73     2.94 o
       405    1   3   0  12     0.40     0.92     0.79 <
       406    1   3   0  13    42.50    43.36     1.39 o
       407    1   3   0  14   131.10   142.99     3.81 o
       408    1   3   0  15   107.56   111.58     2.36 o
       409    1   3   0  16    47.59    46.76     1.79 o
       410    1   3   0  17   249.52   236.60     3.56 o
       411    3   3  -1   1  2802.31  3060.03     7.43 o
       411    2   3   0  -2  2802.31  3060.03     7.43 o
       411    1   3   1   1  2802.31  3060.03     7.43 o
       412    1   3   1   2   605.16   626.19     2.28 o
       413    2   3   1  -3    20.70    22.49     0.50 o
       413    1   3   1   3    20.70    22.49     0.50 o
       414    1   3   1   4  6686.29  6538.19    13.49 o
       415    3   3  -3  -1  1005.30  1039.53     3.26 o
       415    2   3   2  -4  1005.30  1039.53     3.26 o
       415    1   3   1   5  1005.30  1039.53     3.26 o
       416    1   3   1   6   939.51   862.70     2.55 o
       417    1   3   1   7   945.61   855.30     3.10 o
       418    1   3   1   8    33.52    31.70     0.62 o
       419    1   3   1   9     2.27     2.89     0.50 o
       420    1   3   1  10   703.47   669.96     3.92 o
       421    1   3   1  11   224.19   228.05     1.72 o
       422    1   3   1  12    17.74    17.67     0.87 o
       423    1   3   1  13   116.04   120.63     1.96 o
       424    1   3   1  14   385.32   382.84     3.76 o
       425    1   3   1  15     1.85     1.69     0.90 <
       426    1   3   1  16     0.57     0.82     0.80 <
       427    1   3   1  17    65.32    61.14     1.80 o
       428    1   3   2   1  3750.49  3577.49     8.08 o
       429    3   3  -2   2  1580.98  1656.79     4.31 o
       429    2   3   0  -4  1580.98  1656.79     4.31 o
       429    1   3   2   2  1580.98  1656.79     4.31 o
       430    1   3   2   3   861.38   846.93     2.76 o
       431    3   3  -3   1  1675.96  1691.57     5.12 o
       431    2   3   1  -5  1675.96  1691.57     5.12 o
       431    1   3   2   4  1675.96  1691.57     5.12 o
       432    1   3   2   5    10.23     8.99     0.50 o
       433    1   3   2   6    13.42    14.15     0.47 o
       434    1   3   2   7  2733.04  2789.74     7.07 o
       435    1   3   2   8   373.77   360.78     1.92 o
       436    1   3   2   9   133.88   123.56     1.40 o
       437    1   3   2  10   304.43   312.65     2.90 o
       438    1   3   2  11   205.48   203.51     2.12 o
       439    1   3   2  12     0.35     0.62     0.66 <
       440    1   3   2  13    38.64    40.05     1.09 o
       441    1   3   2  14   119.20   121.32     1.76 o
       442    1   3   2  15    96.04    95.68     1.43 o
       443    1   3   2  16    43.94    44.48     1.21 o
       444    1   3   2  17   226.51   222.69     2.73 o
       445    3   3  -2   4  1486.04  1563.14     4.19 o
       445    2   3  -1  -5  1486.04  1563.14     4.19 o
       445    1   3   3   1  1486.04  1563.14     4.19 o
       446    1   3   3   2   397.57   413.40     1.75 o
       447    3   3  -3   3    10.75    12.40     0.48 o
       447    2   3   0  -6    10.75    12.40     0.48 o
       447    1   3   3   3    10.75    12.40     0.48 o
       448    1   3   3   4  3803.46  3601.57     9.30 o
       449    1   3   3   5   577.97   614.37     2.61 o
       450    1   3   3   6   622.41   638.42     2.59 o
       451    1   3   3   7   629.86   618.87     3.31 o
       452    1   3   3   8    17.98    18.62     0.71 o
       453    1   3   3   9     1.83     1.91     0.61 o
       454    1   3   3  10   532.86   527.34     3.84 o
       455    1   3   3  11   173.97   182.24     1.80 o
       456    1   3   3  12    13.90    14.75     0.86 o
       457    1   3   3  13    94.68    92.50     1.39 o
       458    1   3   3  14   314.67   316.42     2.65 o
       459    1   3   3  15     1.45     1.42     0.68 <
       460    1   3   3  16     0.48     0.98     0.82 <
       461    1   3   3  17    55.29    48.92     3.49 o
       462    1   3   4   1  1627.24  1550.13     4.34 o
       463    1   3   4   2   691.88   655.66     2.69 o
       464    1   3   4   3   393.93   378.15     2.00 o
       465    1   3   4   4   801.56   779.71     3.06 o
       466    1   3   4   5     2.78     3.07     0.47 o
       467    1   3   4   6     8.31     9.49     0.51 o
       468    1   3   4   7  1641.88  1647.21    11.39 o
       469    1   3   4   8   222.88   211.78     2.26 o
       470    1   3   4   9    93.69    94.35     1.20 o
       471    1   3   4  10   204.16   201.55     1.84 o
       472    1   3   4  11   143.75   148.36     1.67 o
       473    1   3   4  12     0.22     0.72     0.67 <
       474    1   3   4  13    30.20    29.67     0.90 o
       475    1   3   4  14    90.57    88.11     1.58 o
       476    1   3   4  15    68.17    64.94     1.39 o
       477    1   3   4  16    34.60    32.90     1.25 o
       478    1   3   5   1   572.28   541.14     2.65 o
       479    1   3   5   2   148.56   145.77     1.37 o
       480    1   3   5   3     4.99     5.86     0.57 o
       481    1   3   5   4  1765.74  1736.43     7.79 o
       482    1   3   5   5   260.12   281.75     2.61 o
       483    1   3   5   6   354.20   370.68     2.91 o
       484    1   3   5   7   332.37   355.58     2.51 o
       485    1   3   5   8     6.76     7.17     0.75 o
       486    1   3   5   9     1.25     1.26     0.67 <
       487    1   3   5  10   330.22   341.11     2.90 o
       488    1   3   5  11   112.53   114.45     1.57 o
       489    1   3   5  12     8.60     8.70     0.86 o
       490    1   3   5  13    65.15    64.30     1.34 o
       491    1   3   5  14   211.52   202.32     2.62 o
       492    1   3   5  15     0.88     0.75     0.81 <
       493    1   3   6   1   644.49   649.53     3.77 o
       494    1   3   6   2   265.50   259.79     2.60 o
       495    1   3   6   3   191.03   195.76     1.97 o
       496    1   3   6   4   343.81   350.24     2.41 o
       497    1   3   6   5     1.19     1.05     0.59 <
       498    1   3   6   6     4.69     4.60     0.90 o
       499    1   3   6   7   851.53   857.64     6.09 o
       500    1   3   6   8   115.82   132.51     2.06 o
       501    1   3   6   9    53.49    53.05     1.44 o
       502    1   3   6  10   117.61   118.69     1.75 o
       503    1   3   6  11    86.97    82.99     1.56 o
       504    1   3   6  12     0.10     0.32     0.82 <
       505    1   3   6  13    21.35    21.97     1.41 o
       506    1   3   6  14    58.02    54.58     1.39 o
       507    1   3   7   1   223.83   217.99     2.47 o
       508    1   3   7   2    49.27    45.21     1.22 o
       509    1   3   7   3     2.49     3.52     0.73 o
       510    1   3   7   4   789.52   811.90     5.24 o
       511    1   3   7   5   112.11   105.92     1.55 o
       512    1   3   7   6   175.95   161.02     2.08 o
       513    1   3   7   7   160.94   168.88     2.23 o
       514    1   3   7   8     3.80     2.57     1.03 <
       515    1   3   7   9     0.71     1.40     0.80 <
       516    1   3   7  10   175.74   174.14     1.96 o
       517    1   3   7  11    63.46    59.36     1.29 o
       518    1   3   7  12     4.14     3.43     1.13 o
       519    1   3   7  13    37.99    34.71     2.65 o
       520    1   3   8   1   262.39   258.19     2.54 o
       521    1   3   8   2   106.85    97.61     1.62 o
       522    1   3   8   3    84.07    91.25     1.70 o
       523    1   3   8   4   146.96   147.98     1.96 o
       524    1   3   8   5     0.82     1.26     1.10 <
       525    1   3   8   6     2.25     2.46     0.94 <
       526    1   3   8   7   387.16   374.66     3.39 o
       527    1   3   8   8    56.59    63.81     1.43 o
       528    1   3   8   9    24.13    23.06     1.08 o
       529    1   3   8  10    58.90    61.23     1.48 o
       530    1   3   8  11    45.45    37.04     1.79 o
       531    1   3   9   1    89.81    89.46     1.58 o
       532    1   3   9   2    20.98    20.27     1.13 o
       533    1   3   9   3     1.05     1.25     0.86 <
       534    1   3   9   4   318.01   304.50     3.20 o
       535    1   3   9   5    48.18    51.08     1.30 o
       536    1   3   9   6    69.16    69.51     1.42 o
       537    1   3   9   7    69.71    69.05     1.55 o
       538    1   3   9   8     2.98     3.57     0.92 o
       539    1   3  10   1    97.02   103.35     1.83 o
       540    1   3  10   2    40.97    43.21     1.33 o
       541    1   3  10   3    28.82    29.58     1.20 o
       542    1   3  10   4    55.85    61.68     1.87 o
       543    3   4   0   0  7609.03  7297.64    31.92 o
       543    2   4   0   0  7609.03  7297.64    31.92 o
       543    1   4   0   0  7609.03  7297.64    31.92 o
       544    1   4   0   1  1879.64  1814.98     5.98 o
       545    3   4  -1  -1   552.08   620.50     2.64 o
       545    2   4   1  -1   552.08   620.50     2.64 o
       545    1   4   0   2   552.08   620.50     2.64 o
       546    1   4   0   3  3324.67  3111.70    10.33 o
       547    3   4  -2  -2    17.21    11.46     0.64 o
       547    2   4   2  -2    17.21    11.46     0.64 o
       547    1   4   0   4    17.21    11.46     0.64 o
       548    1   4   0   5   749.75   741.96     3.32 o
       549    3   4  -3  -3   435.87   332.12     1.93 o
       549    2   4   3  -3   435.87   332.12     1.93 o
       549    1   4   0   6   435.87   332.12     1.93 o
       550    1   4   0   7   288.05   285.17     1.79 o
       551    1   4   0   8   529.97   500.31     3.39 o
       552    1   4   0   9  1071.85  1051.08     9.87 o
       553    1   4   0  10   611.23   608.29     6.55 o
       554    1   4   0  11    79.62    72.20     1.80 o
       555    1   4   0  12    30.30    30.37     1.28 o
       556    1   4   0  13    33.37    30.37     1.54 o
       557    1   4   0  14   149.57   156.03     3.07 o
       558    1   4   0  15   204.91   215.05     4.91 o
       559    1   4   0  16    27.24    24.78     1.71 o
       560    1   4   0  17    34.15    29.74     1.67 o
       561    1   4   1   0  3600.10  3458.65    10.22 o
       562    3   4  -1   1   809.21   870.81     2.54 o
       562    2   4   0  -2   809.21   870.81     2.54 o
       562    1   4   1   1   809.21   870.81     2.54 o
       563    1   4   1   2  1549.74  1588.07     3.92 o
       564    3   4  -2   0  3438.29  3718.36     8.13 o
       564    2   4   1  -3  3438.29  3718.36     8.13 o
       564    1   4   1   3  3438.29  3718.36     8.13 o
       565    1   4   1   4   880.57   885.46     2.64 o
       566    3   4  -3  -1    47.90    44.42     0.65 o
       566    2   4   2  -4    47.90    44.42     0.65 o
       566    1   4   1   5    47.90    44.42     0.65 o
       567    1   4   1   6  1972.47  1951.26     4.98 o
       568    1   4   1   7   378.54   371.90     1.69 o
       569    1   4   1   8   223.36   219.72     1.46 o
       570    1   4   1   9     8.08    11.59     0.63 o
       571    1   4   1  10    74.54    75.70     1.28 o
       572    1   4   1  11   498.70   513.20     4.32 o
       573    1   4   1  12   480.22   489.13     4.58 o
       574    1   4   1  13   265.94   270.90     2.70 o
       575    1   4   1  14    44.44    43.58     1.25 o
       576    1   4   1  15     2.29     2.32     0.86 <
       577    1   4   1  16    24.15    25.24     1.06 o
       578    1   4   1  17     4.19     4.17     0.79 o
       579    3   4  -1   3  5065.37  5329.62    15.67 o
       579    2   4  -1  -3  5065.37  5329.62    15.67 o
       579    1   4   2   0  5065.37  5329.62    15.67 o
       580    1   4   2   1  1350.24  1375.56     3.30 o
       581    3   4  -2   2   338.04   364.51     1.55 o
       581    2   4   0  -4   338.04   364.51     1.55 o
       581    1   4   2   2   338.04   364.51     1.55 o
       582    1   4   2   3  2512.16  2502.13     6.72 o
       583    3   4  -3   1    10.89    16.24     0.56 o
       583    2   4   1  -5    10.89    16.24     0.56 o
       583    1   4   2   4    10.89    16.24     0.56 o
       584    1   4   2   5   583.98   589.32     2.51 o
       585    1   4   2   6   293.23   302.62     2.24 o
       586    1   4   2   7   233.52   225.85     1.77 o
       587    1   4   2   8   450.34   431.98     2.46 o
       588    1   4   2   9   912.58   825.02     5.12 o
       589    1   4   2  10   538.20   547.62     3.28 o
       590    1   4   2  11    69.53    69.97     1.24 o
       591    1   4   2  12    27.06    27.48     1.00 o
       592    1   4   2  13    30.37    30.84     0.99 o
       593    1   4   2  14   134.37   131.51     2.00 o
       594    1   4   2  15   187.66   189.38     2.13 o
       595    1   4   2  16    24.85    24.28     1.02 o
       596    1   4   2  17    31.39    30.39     1.19 o
       597    1   4   3   0  2058.74  2059.75     8.61 o
       598    3   4  -2   4   365.52   362.52     1.71 o
       598    2   4  -1  -5   365.52   362.52     1.71 o
       598    1   4   3   1   365.52   362.52     1.71 o
       599    1   4   3   2   877.74   866.54     2.74 o
       600    3   4  -3   3  1907.09  1870.56     4.49 o
       600    2   4   0  -6  1907.09  1870.56     4.49 o
       600    1   4   3   3  1907.09  1870.56     4.49 o
       601    1   4   3   4   534.66   503.15     1.92 o
       602    1   4   3   5    24.97    30.70     0.75 o
       603    1   4   3   6  1285.02  1260.09     8.15 o
       604    1   4   3   7   266.16   264.78     2.46 o
       605    1   4   3   8   154.69   152.60     1.58 o
       606    1   4   3   9     8.24     8.47     0.62 o
       607    1   4   3  10    56.00    57.53     1.08 o
       608    1   4   3  11   394.37   390.10     2.72 o
       609    1   4   3  12   386.09   406.86     3.53 o
       610    1   4   3  13   214.16   216.72     2.18 o
       611    1   4   3  14    37.06    39.01     1.08 o
       612    1   4   3  15     2.27     2.92     0.80 o
       613    1   4   3  16    20.72    19.50     0.94 o
       614    1   4   4   0  2299.94  2238.34     9.07 o
       615    1   4   4   1   632.12   604.14     2.47 o
       616    1   4   4   2   159.58   159.29     1.19 o
       617    1   4   4   3  1228.32  1130.66     3.40 o
       618    1   4   4   4     3.08     3.49     0.42 o
       619    1   4   4   5   311.24   291.86     1.93 o
       620    1   4   4   6   161.27   193.33     1.87 o
       621    1   4   4   7   136.41   137.44     1.53 o
       622    1   4   4   8   295.41   268.96     3.26 o
       623    1   4   4   9   599.16   606.59     3.74 o
       624    1   4   4  10   376.49   383.73     2.66 o
       625    1   4   4  11    48.67    48.75     1.05 o
       626    1   4   4  12    18.38    17.83     0.87 o
       627    1   4   4  13    23.43    22.57     0.88 o
       628    1   4   4  14    97.48    98.76     1.55 o
       629    1   4   4  15   144.69   137.87     1.70 o
       630    1   4   4  16    18.86    19.93     1.90 o
       631    1   4   5   0   843.02   766.92     5.81 o
       632    1   4   5   1   183.84   177.22     1.33 o
       633    1   4   5   2   383.19   352.69     2.29 o
       634    1   4   5   3   877.80   873.67     4.16 o
       635    1   4   5   4   249.97   250.73     2.43 o
       636    1   4   5   5    10.29    12.59     0.75 o
       637    1   4   5   6   654.40   652.72     4.22 o
       638    1   4   5   7   151.72   156.64     1.74 o
       639    1   4   5   8    85.60    88.73     1.44 o
       640    1   4   5   9     6.27     6.02     0.68 o
       641    1   4   5  10    35.33    36.04     1.06 o
       642    1   4   5  11   250.86   264.23     2.62 o
       643    1   4   5  12   258.97   253.96     2.59 o
       644    1   4   5  13   139.55   137.68     1.82 o
       645    1   4   5  14    26.19    24.46     1.07 o
       646    1   4   5  15     2.18     1.93     0.90 <
       647    1   4   6   0  1021.90  1019.68     6.16 o
       648    1   4   6   1   264.80   257.85     1.97 o
       649    1   4   6   2    89.25    88.14     1.33 o
       650    1   4   6   3   510.14   522.37     3.25 o
       651    1   4   6   4     3.10     7.31     0.86 o
       652    1   4   6   5   143.42   157.48     1.94 o
       653    1   4   6   6    76.84    82.98     1.53 o
       654    1   4   6   7    69.45    74.11     1.52 o
       655    1   4   6   8   161.76   162.35     2.28 o
       656    1   4   6   9   337.92   352.76     3.30 o
       657    1   4   6  10   214.72   212.38     2.60 o
       658    1   4   6  11    29.63    27.71     0.99 o
       659    1   4   6  12     8.57     9.04     0.85 o
       660    1   4   6  13    15.80    14.54     0.87 o
       661    1   4   6  14    56.88    54.81     4.09 o
       662    1   4   7   0   331.58   321.77     3.71 o
       663    1   4   7   1    94.63   101.37     1.29 o
       664    1   4   7   2   162.40   162.12     1.66 o
       665    1   4   7   3   395.26   363.46     3.91 o
       666    1   4   7   4   111.30   117.59     1.67 o
       667    1   4   7   5     4.21     7.07     1.03 o
       668    1   4   7   6   310.17   304.07     3.02 o
       669    1   4   7   7    75.27    84.64     1.52 o
       670    1   4   7   8    43.47    46.90     1.23 o
       671    1   4   7   9     2.51     3.22     0.99 o
       672    1   4   7  10    20.39    22.28     1.02 o
       673    1   4   7  11   128.26   120.18     1.65 o
       674    1   4   7  12   146.75   138.35     1.89 o
       675    1   4   8   0   435.46   440.23     4.67 o
       676    1   4   8   1   111.49   111.32     1.55 o
       677    1   4   8   2    40.45    38.83     1.17 o
       678    1   4   8   3   215.94   217.09     2.74 o
       679    1   4   8   4     1.44     2.00     0.90 <
       680    1   4   8   5    63.75    66.61     1.57 o
       681    1   4   8   6    35.90    36.17     1.17 o
       682    1   4   8   7    33.63    33.00     1.18 o
       683    1   4   8   8    73.25    81.51     1.73 o
       684    1   4   8   9   166.96   174.11     2.18 o
       685    1   4   8  10    98.57   101.63     1.69 o
       686    1   4   9   0   135.34   129.79     3.02 o
       687    1   4   9   1    35.87    36.72     1.33 o
       688    1   4   9   2    66.31    58.91     1.55 o
       689    1   4   9   3   159.13   169.79     2.33 o
       690    1   4   9   4    47.13    48.39     1.43 o
       691    1   4   9   5     1.94     2.16     0.88 <
       692    1   4   9   6   134.83   126.04     2.35 o
       693    1   4   9   7    31.17    31.20     1.08 o
       694    1   4   9   8    19.43    20.14     1.78 o
       695    1   4  10   0   154.78   160.76     3.59 o
       696    1   4  10   1    41.92    41.25     1.55 o
       697    1   4  10   2    12.77    10.62     1.01 o
       698    1   4  10   3    83.41    97.30     3.40 o
       699    1   5   0   1  2135.95  2106.06     5.90 o
       700    3   5  -1  -1   223.46   235.32     1.48 o
       700    2   5   1  -1   223.46   235.32     1.48 o
       700    1   5   0   2   223.46   235.32     1.48 o
       701    1   5   0   3   748.91   722.74     3.70 o
       702    3   5  -2  -2     9.18     6.56     0.64 o
       702    2   5   2  -2     9.18     6.56     0.64 o
       702    1   5   0   4     9.18     6.56     0.64 o
       703    1   5   0   5  5181.36  5013.18    15.70 o
       704    3   5  -3  -3    30.29    28.99     0.72 o
       704    2   5   3  -3    30.29    28.99     0.72 o
       704    1   5   0   6    30.29    28.99     0.72 o
       705    1   5   0   7   128.78   127.85     1.35 o
       706    1   5   0   8    91.66    93.09     1.33 o
       707    1   5   0   9   160.15   149.17     2.37 o
       708    1   5   0  10     6.54     4.79     0.85 o
       709    1   5   0  11   419.31   413.35     4.65 o
       710    1   5   0  12     1.56     1.51     1.04 <
       711    1   5   0  13   475.46   488.22     5.34 o
       712    1   5   0  14     1.03     2.35     1.15 <
       713    1   5   0  15    63.63    66.27     2.01 o
       714    1   5   0  16    12.67    13.63     1.54 o
       715    1   5   0  17     3.78     2.68     1.08 <
       716    3   5  -1   1    63.94    77.57     0.68 o
       716    2   5   0  -2    63.94    77.57     0.68 o
       716    1   5   1   1    63.94    77.57     0.68 o
       717    1   5   1   2  5273.64  5186.92    12.67 o
       718    2   5   1  -3    30.05    29.25     0.65 o
       718    1   5   1   3    30.05    29.25     0.65 o
       719    1   5   1   4   311.11   309.19     1.44 o
       720    3   5  -3  -1   206.10   199.13     1.19 o
       720    2   5   2  -4   206.10   199.13     1.19 o
       720    1   5   1   5   206.10   199.13     1.19 o
       721    1   5   1   6   738.21   709.14     2.48 o
       722    1   5   1   7     0.72     1.35     0.37 o
       723    1   5   1   8  2078.63  2050.16     7.59 o
       724    1   5   1   9     3.86     4.35     0.63 o
       725    1   5   1  10   271.13   275.50     2.48 o
       726    1   5   1  11    16.48    17.58     0.77 o
       727    1   5   1  12     5.27     6.09     0.86 o
       728    1   5   1  13    15.15    15.51     0.87 o
       729    1   5   1  14    28.41    29.90     1.04 o
       730    1   5   1  15     5.49     6.16     0.88 o
       731    1   5   1  16   361.51   349.68     3.66 o
       732    1   5   1  17     0.15    -0.06     1.10 <
       733    1   5   2   1  1635.95  1586.43     4.21 o
       734    3   5  -2   2   170.51   187.13     1.21 o
       734    2   5   0  -4   170.51   187.13     1.21 o
       734    1   5   2   2   170.51   187.13     1.21 o
       735    1   5   2   3   567.37   563.78     2.32 o
       736    3   5  -3   1     6.63     6.22     0.48 o
       736    2   5   1  -5     6.63     6.22     0.48 o
       736    1   5   2   4     6.63     6.22     0.48 o
       737    1   5   2   5  4154.71  3977.21    10.18 o
       738    1   5   2   6    24.99    25.61     0.66 o
       739    1   5   2   7    98.59    99.79     1.13 o
       740    1   5   2   8    78.43    71.73     1.19 o
       741    1   5   2   9   140.66   136.73     1.42 o
       742    1   5   2  10     5.64     4.76     0.68 o
       743    1   5   2  11   372.29   368.21     3.54 o
       744    1   5   2  12     1.41     1.53     0.76 <
       745    1   5   2  13   428.73   467.25     5.00 o
       746    1   5   2  14     0.97     1.76     0.75 <
       747    1   5   2  15    56.80    57.65     1.53 o
       748    1   5   2  16    11.49    11.50     0.83 o
       749    3   5  -2   4    38.95    36.84     0.57 o
       749    2   5  -1  -5    38.95    36.84     0.57 o
       749    1   5   3   1    38.95    36.84     0.57 o
       750    1   5   3   2  3166.23  3131.93     6.72 o
       751    3   5  -3   3    19.36    21.05     0.56 o
       751    2   5   0  -6    19.36    21.05     0.56 o
       751    1   5   3   3    19.36    21.05     0.56 o
       752    1   5   3   4   184.13   178.16     1.57 o
       753    1   5   3   5   137.92   123.13     1.37 o
       754    1   5   3   6   531.32   490.63     3.59 o
       755    1   5   3   7     0.31     0.11     0.57 <
       756    1   5   3   8  1539.13  1500.24     8.10 o
       757    1   5   3   9     3.08     3.18     0.59 o
       758    1   5   3  10   206.67   209.95     2.19 o
       759    1   5   3  11    13.10    14.46     0.82 o
       760    1   5   3  12     4.25     5.29     0.74 o
       761    1   5   3  13    12.36    12.70     1.04 o
       762    1   5   3  14    25.63    27.06     1.09 o
       763    1   5   3  15     4.47     4.26     0.78 o
       764    1   5   3  16   297.70   296.72     2.53 o
       765    1   5   4   1   804.35   775.42     3.03 o
       766    1   5   4   2    86.77    93.00     0.97 o
       767    1   5   4   3   318.39   298.81     1.81 o
       768    1   5   4   4     0.93     1.87     0.55 o
       769    1   5   4   5  2427.51  2458.20    10.01 o
       770    1   5   4   6    16.60    15.90     0.74 o
       771    1   5   4   7    48.59    48.15     1.03 o
       772    1   5   4   8    52.05    50.05     1.02 o
       773    1   5   4   9    97.69   100.87     1.17 o
       774    1   5   4  10     3.85     4.25     0.60 o
       775    1   5   4  11   268.76   271.90     2.22 o
       776    1   5   4  12     1.04     1.63     0.85 <
       777    1   5   4  13   317.41   325.74     3.30 o
       778    1   5   4  14     0.84     1.06     0.76 <
       779    1   5   4  15    40.33    38.60     1.08 o
       780    1   5   5   1    15.14    14.32     0.59 o
       781    1   5   5   2  1498.05  1503.30     8.46 o
       782    1   5   5   3    10.29    11.20     0.71 o
       783    1   5   5   4    68.49    68.15     1.18 o
       784    1   5   5   5    75.03    86.78     1.33 o
       785    1   5   5   6   315.10   307.58     2.69 o
       786    1   5   5   7     0.09     0.13     0.63 <
       787    1   5   5   8   925.31   955.00     6.07 o
       788    1   5   5   9     1.97     1.87     0.58 o
       789    1   5   5  10   132.21   132.77     1.51 o
       790    1   5   5  11     8.69     9.53     0.72 o
       791    1   5   5  12     2.73     3.17     0.74 o
       792    1   5   5  13     8.33     8.86     0.83 o
       793    1   5   5  14    21.16    19.82     1.01 o
       794    1   5   6   1   330.40   321.21     2.19 o
       795    1   5   6   2    40.13    40.57     0.96 o
       796    1   5   6   3   164.40   166.10     2.20 o
       797    1   5   6   4     0.20     0.99     0.62 <
       798    1   5   6   5  1230.38  1263.13     7.72 o
       799    1   5   6   6     9.35     9.44     0.77 o
       800    1   5   6   7    22.84    20.98     0.90 o
       801    1   5   6   8    29.20    30.08     1.01 o
       802    1   5   6   9    54.30    52.95     1.37 o
       803    1   5   6  10     2.33     3.35     0.77 o
       804    1   5   6  11   165.27   165.26     2.00 o
       805    1   5   6  12     0.63     1.07     0.77 <
       806    1   5   6  13   194.43   182.91     2.38 o
       807    1   5   7   1     6.16     7.10     0.78 o
       808    1   5   7   2   669.56   692.33     4.45 o
       809    1   5   7   3     5.15     5.17     0.83 o
       810    1   5   7   4    27.09    22.13     1.00 o
       811    1   5   7   5    36.63    38.09     1.02 o
       812    1   5   7   6   154.89   157.73     1.85 o
       813    1   5   7   7     0.05     0.88     0.77 <
       814    1   5   7   8   477.04   493.43     4.14 o
       815    1   5   7   9     0.97     1.23     0.75 <
       816    1   5   7  10    75.69    74.57     1.50 o
       817    1   5   7  11     4.93     4.68     0.83 o
       818    1   5   7  12     1.40     0.74     0.78 <
       819    1   5   8   1   140.76   143.62     1.94 o
       820    1   5   8   2    17.64    17.20     0.92 o
       821    1   5   8   3    71.59    73.38     1.50 o
       822    1   5   8   4     0.09    -0.06     1.00 <
       823    1   5   8   5   554.78   570.81     4.42 o
       824    1   5   8   6     4.20     4.11     0.79 o
       825    1   5   8   7    13.68    13.92     0.88 o
       826    1   5   8   8    13.94    15.34     1.04 o
       827    1   5   8   9    23.49    23.48     1.02 o
       828    1   5   8  10     1.24     1.44     0.74 <
       829    1   5   9   1     2.61     2.90     0.97 o
       830    1   5   9   2   274.07   249.64     3.10 o
       831    1   5   9   3     2.05     1.81     0.89 <
       832    1   5   9   4    14.37    17.08     1.15 o
       833    1   5   9   5    15.32    16.86     1.30 o
       834    1   5   9   6    59.09    63.37     1.67 o
       835    1   5   9   7     0.05     0.59     0.98 <
       836    3   6   0   0  1627.34  1717.52     8.99 o
       836    2   6   0   0  1627.34  1717.52     8.99 o
       836    1   6   0   0  1627.34  1717.52     8.99 o
       837    1   6   0   1   378.54   378.81     1.96 o
       838    3   6  -1  -1   639.71   690.36     3.22 o
       838    2   6   1  -1   639.71   690.36     3.22 o
       838    1   6   0   2   639.71   690.36     3.22 o
       839    1   6   0   3  3262.08  3386.14    11.00 o
       840    3   6  -2  -2   135.76   145.27     1.76 o
       840    2   6   2  -2   135.76   145.27     1.76 o
       840    1   6   0   4   135.76   145.27     1.76 o
       841    1   6   0   5   442.36   417.30     3.54 o
       842    3   6  -3  -3    15.55     2.93     0.81 o
       842    2   6   3  -3    15.55     2.93     0.81 o
       842    1   6   0   6    15.55     2.93     0.81 o
       843    1   6   0   7   369.65   346.92     3.24 o
       844    1   6   0   8   218.41   244.29     4.34 o
       845    1   6   0   9   535.91   510.68     4.98 o
       846    1   6   0  10   263.70   274.00     3.47 o
       847    1   6   0  11   228.60   243.93     3.76 o
       848    1   6   0  12   130.41   132.51     2.90 o
       849    1   6   0  13   114.44   116.78     2.37 o
       850    1   6   0  14    78.22    78.90     2.00 o
       851    1   6   0  15   142.10   142.20     2.74 o
       852    1   6   0  16     3.22     2.15     1.18 <
       853    1   6   1   0  4145.66  4078.44    14.65 o
       854    3   6  -1   1   860.40   923.69     2.77 o
       854    2   6   0  -2   860.40   923.69     2.77 o
       854    1   6   1   1   860.40   923.69     2.77 o
       855    1   6   1   2   380.51   370.67     1.56 o
       856    3   6  -2   0   651.42   684.96     2.51 o
       856    2   6   1  -3   651.42   684.96     2.51 o
       856    1   6   1   3   651.42   684.96     2.51 o
       857    1   6   1   4   382.76   373.18     1.66 o
       858    3   6  -3  -1    14.85     6.80     0.50 o
       858    2   6   2  -4    14.85     6.80     0.50 o
       858    1   6   1   5    14.85     6.80     0.50 o
       859    1   6   1   6  1397.88  1376.68     4.84 o
       860    1   6   1   7    83.42    81.33     0.90 o
       861    1   6   1   8   360.22   347.46     2.61 o
       862    1   6   1   9   150.32   154.53     1.69 o
       863    1   6   1  10   241.37   241.76     2.24 o
       864    1   6   1  11   274.73   267.13     3.16 o
       865    1   6   1  12   227.69   212.41     2.42 o
       866    1   6   1  13   110.54   113.25     1.56 o
       867    1   6   1  14    93.33    94.78     1.75 o
       868    1   6   1  15    10.30    11.37     0.92 o
       869    1   6   1  16    34.81    31.04     1.21 o
       870    3   6  -1   3  1235.25  1230.06     5.27 o
       870    2   6  -1  -3  1235.25  1230.06     5.27 o
       870    1   6   2   0  1235.25  1230.06     5.27 o
       871    1   6   2   1   294.56   301.53     1.52 o
       872    3   6  -2   2   491.89   514.34     2.01 o
       872    2   6   0  -4   491.89   514.34     2.01 o
       872    1   6   2   2   491.89   514.34     2.01 o
       873    1   6   2   3  2583.78  2603.37     7.27 o
       874    3   6  -3   1   108.32   112.16     1.07 o
       874    2   6   1  -5   108.32   112.16     1.07 o
       874    1   6   2   4   108.32   112.16     1.07 o
       875    1   6   2   5   357.95   327.66     1.90 o
       876    1   6   2   6     1.14     1.88     0.43 o
       877    1   6   2   7   312.23   293.95     1.91 o
       878    1   6   2   8   191.04   191.49     1.51 o
       879    1   6   2   9   463.23   442.53     3.25 o
       880    1   6   2  10   234.53   244.24     2.63 o
       881    1   6   2  11   203.86   207.36     2.95 o
       882    1   6   2  12   116.13   123.19     1.90 o
       883    1   6   2  13   103.91   108.68     1.96 o
       884    1   6   2  14    70.05    71.61     1.48 o
       885    1   6   2  15   130.88   141.59     2.23 o
       886    1   6   2  16     2.88     3.28     0.81 o
       887    1   6   3   0  2597.94  2463.68     8.22 o
       888    3   6  -2   4   542.22   525.37     2.07 o
       888    2   6  -1  -5   542.22   525.37     2.07 o
       888    1   6   3   1   542.22   525.37     2.07 o
       889    1   6   3   2   235.91   226.53     1.43 o
       890    3   6  -3   3   422.79   442.11     2.48 o
       890    2   6   0  -6   422.79   442.11     2.48 o
       890    1   6   3   3   422.79   442.11     2.48 o
       891    1   6   3   4   249.06   249.22     1.74 o
       892    1   6   3   5     2.92    11.76     0.61 o
       893    1   6   3   6   971.82   890.42     5.59 o
       894    1   6   3   7    63.44    63.66     1.03 o
       895    1   6   3   8   269.09   260.72     2.01 o
       896    1   6   3   9   119.10   116.75     1.48 o
       897    1   6   3  10   190.95   197.16     2.35 o
       898    1   6   3  11   218.44   222.08     2.45 o
       899    1   6   3  12   187.08   194.43     2.22 o
       900    1   6   3  13    88.10    89.15     1.43 o
       901    1   6   3  14    77.19    79.47     1.63 o
       902    1   6   3  15     8.01     8.07     0.91 o
       903    1   6   3  16    29.58    26.20     3.36 o
       904    1   6   4   0   697.89   666.89     4.62 o
       905    1   6   4   1   148.77   144.22     1.42 o
       906    1   6   4   2   290.22   275.79     2.04 o
       907    1   6   4   3  1438.67  1408.12     6.24 o
       908    1   6   4   4    63.38    69.20     1.20 o
       909    1   6   4   5   207.95   218.73     1.77 o
       910    1   6   4   6     0.58     8.97     0.83 o
       911    1   6   4   7   201.35   208.96     1.97 o
       912    1   6   4   8   131.81   140.26     1.64 o
       913    1   6   4   9   315.97   320.68     2.48 o
       914    1   6   4  10   165.81   166.65     1.75 o
       915    1   6   4  11   147.41   145.49     1.89 o
       916    1   6   4  12    81.65    82.13     1.43 o
       917    1   6   4  13    78.38    81.60     1.41 o
       918    1   6   4  14    50.23    51.50     1.31 o
       919    1   6   4  15   102.20   105.11     1.94 o
       920    1   6   5   0  1268.53  1195.46     8.18 o
       921    1   6   5   1   303.66   296.58     2.19 o
       922    1   6   5   2   107.49   109.52     1.42 o
       923    1   6   5   3   231.87   234.14     2.57 o
       924    1   6   5   4   125.52   126.38     1.40 o
       925    1   6   5   5     2.05     2.56     0.63 o
       926    1   6   5   6   540.73   550.62     3.98 o
       927    1   6   5   7    38.93    37.72     1.13 o
       928    1   6   5   8   163.77   167.36     2.12 o
       929    1   6   5   9    74.68    79.25     1.29 o
       930    1   6   5  10   124.86   125.78     1.57 o
       931    1   6   5  11   138.47   136.01     1.79 o
       932    1   6   5  12   130.47   136.48     1.77 o
       933    1   6   5  13    55.58    54.79     1.28 o
       934    1   6   5  14    52.85    53.19     1.31 o
       935    1   6   6   0   359.26   359.08     3.86 o
       936    1   6   6   1    62.90    63.09     1.06 o
       937    1   6   6   2   156.12   155.48     1.88 o
       938    1   6   6   3   693.90   611.45     3.93 o
       939    1   6   6   4    34.91    38.26     1.16 o
       940    1   6   6   5   104.23   107.88     1.44 o
       941    1   6   6   6     0.29     0.93     0.66 <
       942    1   6   6   7   111.64   114.79     1.71 o
       943    1   6   6   8    73.50    79.47     1.44 o
       944    1   6   6   9   186.91   201.03     2.20 o
       945    1   6   6  10    92.94    93.53     1.53 o
       946    1   6   6  11    88.61    82.14     1.46 o
       947    1   6   6  12    44.59    45.05     1.35 o
       948    1   6   6  13    49.30    48.47     1.25 o
       949    1   6   7   0   579.07   474.98     5.09 o
       950    1   6   7   1   148.63   154.93     1.76 o
       951    1   6   7   2    46.97    49.72     1.10 o
       952    1   6   7   3   112.54   111.10     1.49 o
       953    1   6   7   4    59.60    61.74     1.27 o
       954    1   6   7   5     1.06     2.49     0.84 <
       955    1   6   7   6   273.19   285.13     2.93 o
       956    1   6   7   7    19.29    21.48     0.96 o
       957    1   6   7   8    86.00    88.70     1.62 o
       958    1   6   7   9    36.06    35.62     0.97 o
       959    1   6   7  10    68.97    70.84     1.29 o
       960    1   6   7  11    69.17    70.31     1.48 o
       961    1   6   8   0   157.09   160.88     3.38 o
       962    1   6   8   1    27.82    25.75     1.15 o
       963    1   6   8   2    68.18    67.37     1.60 o
       964    1   6   8   3   314.60   326.19     3.15 o
       965    1   6   8   4    15.21    12.75     1.05 o
       966    1   6   8   5    48.64    51.86     1.30 o
       967    1   6   8   6     0.18     0.84     0.88 <
       968    1   6   8   7    54.64    55.53     1.36 o
       969    1   6   8   8    32.45    33.21     1.13 o
       970    1   6   8   9    96.19   102.37     1.53 o
       971    1   6   9   0   242.76   245.82     4.19 o
       972    1   6   9   1    56.67    58.83     1.55 o
       973    1   6   9   2    20.45    22.38     1.14 o
       974    1   6   9   3    44.04    45.58     1.84 o
       975    1   6   9   4    26.48    27.49     1.30 o
       976    1   6   9   5     0.37     0.48     0.79 <
       977    1   6   9   6   120.69   123.71     2.12 o
       978    1   7   0   1  2148.79  2134.40     6.33 o
       979    3   7  -1  -1   368.68   358.18     2.07 o
       979    2   7   1  -1   368.68   358.18     2.07 o
       979    1   7   0   2   368.68   358.18     2.07 o
       980    1   7   0   3   386.35   366.42     2.40 o
       981    3   7  -2  -2    46.94    54.76     1.24 o
       981    2   7   2  -2    46.94    54.76     1.24 o
       981    1   7   0   4    46.94    54.76     1.24 o
       982    1   7   0   5    49.00    49.47     1.15 o
       983    3   7  -3  -3    62.03    63.00     1.24 o
       983    2   7   3  -3    62.03    63.00     1.24 o
       983    1   7   0   6    62.03    63.00     1.24 o
       984    1   7   0   7  1910.10  1920.12    19.62 o
       985    1   7   0   8   162.73   154.80     2.49 o
       986    1   7   0   9    95.43    92.19     1.76 o
       987    1   7   0  10    33.32    32.84     1.39 o
       988    1   7   0  11   212.82   216.29     3.55 o
       989    1   7   0  12     0.01     0.32     1.09 <
       990    1   7   0  13    54.37    59.30     2.15 o
       991    1   7   0  14     3.24     3.71     1.37 <
       992    1   7   0  15    54.47    50.23     1.65 o
       993    1   7   0  16    35.20    38.98     1.65 o
       994    3   7  -1   1   159.12   169.03     1.06 o
       994    2   7   0  -2   159.12   169.03     1.06 o
       994    1   7   1   1   159.12   169.03     1.06 o
       995    1   7   1   2   474.29   453.30     1.80 o
       996    2   7   1  -3    46.14    44.80     0.70 o
       996    1   7   1   3    46.14    44.80     0.70 o
       997    1   7   1   4  2961.50  2819.18     6.68 o
       998    3   7  -3  -1   340.55   335.38     1.76 o
       998    2   7   2  -4   340.55   335.38     1.76 o
       998    1   7   1   5   340.55   335.38     1.76 o
       999    1   7   1   6   451.03   460.37     2.53 o
      1000    1   7   1   7    17.29    17.74     0.67 o
      1001    1   7   1   8    52.05    52.45     0.88 o
      1002    1   7   1   9    16.12    14.53     0.67 o
      1003    1   7   1  10   512.46   505.29     3.65 o
      1004    1   7   1  11    33.74    35.23     1.08 o
      1005    1   7   1  12     7.62     9.03     0.81 o
      1006    1   7   1  13    46.90    50.40     1.37 o
      1007    1   7   1  14   302.68   322.61     3.31 o
      1008    1   7   1  15     1.94     3.11     0.81 o
      1009    1   7   1  16     3.75     4.15     0.74 o
      1010    1   7   2   1  1727.67  1617.31     4.51 o
      1011    3   7  -2   2   301.15   306.28     1.87 o
      1011    2   7   0  -4   301.15   306.28     1.87 o
      1011    1   7   2   2   301.15   306.28     1.87 o
      1012    1   7   2   3   324.32   317.01     1.83 o
      1013    3   7  -3   1    35.96    33.02     0.72 o
      1013    2   7   1  -5    35.96    33.02     0.72 o
      1013    1   7   2   4    35.96    33.02     0.72 o
      1014    1   7   2   5    36.22    34.31     0.62 o
      1015    1   7   2   6    53.00    49.52     0.86 o
      1016    1   7   2   7  1650.92  1714.42     7.19 o
      1017    1   7   2   8   142.34   139.46     1.34 o
      1018    1   7   2   9    85.07    78.86     1.55 o
      1019    1   7   2  10    29.56    29.68     0.99 o
      1020    1   7   2  11   191.46   191.96     2.38 o
      1021    1   7   2  12     0.01     0.82     0.80 <
      1022    1   7   2  13    50.37    50.06     1.31 o
      1023    1   7   2  14     3.06     2.80     0.81 o
      1024    1   7   2  15    48.34    48.46     1.50 o
      1025    1   7   2  16    32.03    32.29     3.64 o
      1026    3   7  -2   4   103.47    95.26     0.99 o
      1026    2   7  -1  -5   103.47    95.26     0.99 o
      1026    1   7   3   1   103.47    95.26     0.99 o
      1027    1   7   3   2   300.80   303.17     1.85 o
      1028    3   7  -3   3    34.49    33.33     0.77 o
      1028    2   7   0  -6    34.49    33.33     0.77 o
      1028    1   7   3   3    34.49    33.33     0.77 o
      1029    1   7   3   4  2096.68  1908.21     7.75 o
      1030    1   7   3   5   245.89   239.44     2.00 o
      1031    1   7   3   6   347.26   335.80     2.31 o
      1032    1   7   3   7    11.78    11.76     0.58 o
      1033    1   7   3   8    37.33    36.37     0.79 o
      1034    1   7   3   9    12.73    13.16     0.71 o
      1035    1   7   3  10   407.88   433.33     3.51 o
      1036    1   7   3  11    27.45    26.61     1.09 o
      1037    1   7   3  12     5.92     7.37     0.77 o
      1038    1   7   3  13    38.67    42.42     1.08 o
      1039    1   7   3  14   249.01   259.55     2.48 o
      1040    1   7   3  15     1.52     1.84     0.76 <
      1041    1   7   4   1   998.01   936.34     5.41 o
      1042    1   7   4   2   174.73   173.87     1.85 o
      1043    1   7   4   3   211.42   209.13     1.89 o
      1044    1   7   4   4    14.88    14.99     0.71 o
      1045    1   7   4   5    16.36    16.69     0.74 o
      1046    1   7   4   6    36.39    33.18     0.88 o
      1047    1   7   4   7  1114.55  1079.71     5.82 o
      1048    1   7   4   8    98.74    97.68     1.20 o
      1049    1   7   4   9    60.58    62.53     1.12 o
      1050    1   7   4  10    21.41    20.46     0.89 o
      1051    1   7   4  11   142.32   140.93     1.71 o
      1052    1   7   4  12     0.01     0.54     0.70 <
      1053    1   7   4  13    40.53    41.41     1.13 o
      1054    1   7   4  14     2.59     2.84     0.87 o
      1055    1   7   5   1    48.64    46.57     0.91 o
      1056    1   7   5   2   144.06   138.72     1.65 o
      1057    1   7   5   3    19.70    21.73     0.89 o
      1058    1   7   5   4  1194.61  1163.32     6.69 o
      1059    1   7   5   5   144.57   156.87     1.73 o
      1060    1   7   5   6   215.82   225.18     2.00 o
      1061    1   7   5   7     6.66     6.77     0.70 o
      1062    1   7   5   8    23.82    23.40     0.87 o
      1063    1   7   5   9     8.07     7.85     0.79 o
      1064    1   7   5  10   267.50   265.64     2.38 o
      1065    1   7   5  11    18.70    18.43     0.97 o
      1066    1   7   5  12     3.53     3.71     0.86 o
      1067    1   7   5  13    26.41    24.56     0.97 o
      1068    1   7   6   1   496.81   480.87     3.84 o
      1069    1   7   6   2    89.13    96.52     1.59 o
      1070    1   7   6   3   115.63   115.86     1.87 o
      1071    1   7   6   4     6.85     6.03     0.82 o
      1072    1   7   6   5     7.95     7.43     0.82 o
      1073    1   7   6   6    20.44    22.92     1.03 o
      1074    1   7   6   7   625.86   621.80     5.12 o
      1075    1   7   6   8    57.29    61.64     1.39 o
      1076    1   7   6   9    34.33    36.42     1.03 o
      1077    1   7   6  10    13.35    12.59     0.85 o
      1078    1   7   6  11    89.83    90.18     1.54 o
      1079    1   7   6  12     0.01    -0.16     1.03 <
      1080    1   7   7   1    22.81    21.97     1.12 o
      1081    1   7   7   2    68.51    62.89     1.62 o
      1082    1   7   7   3     9.85     9.25     0.80 o
      1083    1   7   7   4   590.08   631.14     4.51 o
      1084    1   7   7   5    73.43    73.57     1.31 o
      1085    1   7   7   6   107.09   109.02     1.65 o
      1086    1   7   7   7     3.82     5.01     0.89 o
      1087    1   7   7   8    15.98    17.55     0.93 o
      1088    1   7   7   9     4.10     4.53     0.78 o
      1089    1   7   7  10   145.98   146.25     1.93 o
      1090    1   7   7  11    10.69     9.96     1.71 o
      1091    1   7   8   1   225.70   218.82     2.52 o
      1092    1   7   8   2    40.88    40.52     1.16 o
      1093    1   7   8   3    50.47    54.23     1.43 o
      1094    1   7   8   4     3.50     4.09     0.81 o
      1095    1   7   8   5     5.88     6.75     0.97 o
      1096    1   7   8   6     9.15     9.65     0.91 o
      1097    1   7   8   7   291.44   303.00     2.98 o
      1098    1   7   8   8    27.62    28.84     1.09 o
      1099    1   7   9   1     9.96    10.49     0.97 o
      1100    1   7   9   2    32.64    34.96     1.29 o
      1101    1   7   9   3     3.88     3.25     0.95 o
      1102    1   7   9   4   242.00   252.44     3.19 o
      1103    3   8   0   0     1.31     1.46     0.68 <
      1103    2   8   0   0     1.31     1.46     0.68 <
      1103    1   8   0   0     1.31     1.46     0.68 <
      1104    1   8   0   1   600.94   577.83     2.92 o
      1105    3   8  -1  -1  1103.57  1142.14     4.79 o
      1105    2   8   1  -1  1103.57  1142.14     4.79 o
      1105    1   8   0   2  1103.57  1142.14     4.79 o
      1106    1   8   0   3   562.82   519.56     3.88 o
      1107    3   8  -2  -2   419.53   412.09     3.35 o
      1107    2   8   2  -2   419.53   412.09     3.35 o
      1107    1   8   0   4   419.53   412.09     3.35 o
      1108    1   8   0   5   196.09   190.46     2.10 o
      1109    3   8  -3  -3   395.21   416.14     4.76 o
      1109    2   8   3  -3   395.21   416.14     4.76 o
      1109    1   8   0   6   395.21   416.14     4.76 o
      1110    1   8   0   7    66.95    68.93     1.39 o
      1111    1   8   0   8     5.00     5.36     0.96 o
      1112    1   8   0   9   479.99   502.76     5.14 o
      1113    1   8   0  10    65.09    61.31     1.70 o
      1114    1   8   0  11     5.72     6.34     1.11 o
      1115    1   8   0  12   415.57   434.49     4.80 o
      1116    1   8   0  13     6.68     6.02     1.10 o
      1117    1   8   0  14     2.73     2.66     1.44 <
      1118    1   8   0  15   103.08    82.05     3.30 o
      1119    1   8   1   0   495.35   482.34     3.04 o
      1120    3   8  -1   1  1255.35  1320.50     3.75 o
      1120    2   8   0  -2  1255.35  1320.50     3.75 o
      1120    1   8   1   1  1255.35  1320.50     3.75 o
      1121    1   8   1   2   497.60   497.13     2.09 o
      1122    3   8  -2   0    43.35    42.05     0.72 o
      1122    2   8   1  -3    43.35    42.05     0.72 o
      1122    1   8   1   3    43.35    42.05     0.72 o
      1123    1   8   1   4   288.53   279.38     1.98 o
      1124    3   8  -3  -1   213.61   205.05     1.52 o
      1124    2   8   2  -4   213.61   205.05     1.52 o
      1124    1   8   1   5   213.61   205.05     1.52 o
      1125    1   8   1   6   567.61   569.34     3.49 o
      1126    1   8   1   7     0.36     2.10     0.56 o
      1127    1   8   1   8    31.80    34.68     0.92 o
      1128    1   8   1   9   637.75   662.89     5.51 o
      1129    1   8   1  10     9.55     8.82     0.80 o
      1130    1   8   1  11    39.47    41.77     1.13 o
      1131    1   8   1  12   262.66   288.23     3.14 o
      1132    1   8   1  13    26.66    28.75     1.03 o
      1133    1   8   1  14     7.00     8.50     0.96 o
      1134    1   8   1  15   104.91   107.82     2.01 o
      1135    3   8  -1   3     3.31     6.34     0.59 o
      1135    2   8  -1  -3     3.31     6.34     0.59 o
      1135    1   8   2   0     3.31     6.34     0.59 o
      1136    1   8   2   1   501.49   495.18     2.41 o
      1137    3   8  -2   2   919.21   954.54     3.72 o
      1137    2   8   0  -4   919.21   954.54     3.72 o
      1137    1   8   2   2   919.21   954.54     3.72 o
      1138    1   8   2   3   463.53   429.56     2.68 o
      1139    3   8  -3   1   351.24   350.86     2.09 o
      1139    2   8   1  -5   351.24   350.86     2.09 o
      1139    1   8   2   4   351.24   350.86     2.09 o
      1140    1   8   2   5   166.63   164.61     1.54 o
      1141    1   8   2   6   339.45   352.47     2.34 o
      1142    1   8   2   7    57.81    61.55     0.93 o
      1143    1   8   2   8     4.64     5.20     0.58 o
      1144    1   8   2   9   426.77   417.92     3.05 o
      1145    1   8   2  10    57.55    59.38     1.31 o
      1146    1   8   2  11     5.24     5.69     0.71 o
      1147    1   8   2  12   373.77   359.82     3.01 o
      1148    1   8   2  13     6.31     7.33     0.92 o
      1149    1   8   2  14     2.26     2.44     0.81 <
      1150    1   8   2  15    94.37    98.55     1.73 o
      1151    1   8   3   0   330.69   310.78     3.59 o
      1152    3   8  -2   4   890.34   855.39     4.65 o
      1152    2   8  -1  -5   890.34   855.39     4.65 o
      1152    1   8   3   1   890.34   855.39     4.65 o
      1153    1   8   3   2   356.00   337.34     2.24 o
      1154    3   8  -3   3    32.39    27.60     0.83 o
      1154    2   8   0  -6    32.39    27.60     0.83 o
      1154    1   8   3   3    32.39    27.60     0.83 o
      1155    1   8   3   4   210.33   199.58     1.91 o
      1156    1   8   3   5   142.31   168.53     2.01 o
      1157    1   8   3   6   424.62   406.25     2.54 o
      1158    1   8   3   7     0.26     2.55     0.65 o
      1159    1   8   3   8    24.33    22.85     0.82 o
      1160    1   8   3   9   505.57   514.99     4.08 o
      1161    1   8   3  10     7.98     9.21     0.89 o
      1162    1   8   3  11    30.38    33.03     1.13 o
      1163    1   8   3  12   216.01   201.59     2.23 o
      1164    1   8   3  13    20.22    21.52     0.94 o
      1165    1   8   3  14     6.07     7.31     0.85 o
      1166    1   8   4   0     3.63     6.22     1.06 o
      1167    1   8   4   1   315.61   315.00     2.76 o
      1168    1   8   4   2   580.77   570.67     4.38 o
      1169    1   8   4   3   280.60   256.49     3.30 o
      1170    1   8   4   4   218.62   233.36     2.57 o
      1171    1   8   4   5   108.63   104.15     1.41 o
      1172    1   8   4   6   227.04   224.97     2.12 o
      1173    1   8   4   7    39.46    37.91     0.87 o
      1174    1   8   4   8     3.32     3.95     0.69 o
      1175    1   8   4   9   307.05   283.01     3.04 o
      1176    1   8   4  10    39.18    41.43     1.04 o
      1177    1   8   4  11     4.20     4.21     0.90 o
      1178    1   8   4  12   272.53   294.52     3.37 o
      1179    1   8   4  13     5.36     5.05     0.80 o
      1180    1   8   4  14     1.24     1.43     0.89 <
      1181    1   8   5   0   173.27   171.45     2.58 o
      1182    1   8   5   1   518.43   513.43     3.96 o
      1183    1   8   5   2   205.32   197.28     2.30 o
      1184    1   8   5   3    11.96    20.92     0.93 o
      1185    1   8   5   4   124.26   123.74     1.63 o
      1186    1   8   5   5    85.43    88.15     1.30 o
      1187    1   8   5   6   260.01   260.18     2.98 o
      1188    1   8   5   7     0.22     3.69     0.75 o
      1189    1   8   5   8    15.72    16.27     0.89 o
      1190    1   8   5   9   325.23   332.74     2.70 o
      1191    1   8   5  10     6.01     5.59     0.75 o
      1192    1   8   5  11    17.33    18.74     1.00 o
      1193    1   8   5  12   147.01   138.77     2.46 o
      1194    1   8   5  13    11.42    11.50     1.04 o
      1195    1   8   6   0     3.20     4.04     0.97 o
      1196    1   8   6   1   168.97   159.57     2.13 o
      1197    1   8   6   2   313.46   293.97     2.96 o
      1198    1   8   6   3   147.93   146.60     1.70 o
      1199    1   8   6   4   120.22   117.13     1.68 o
      1200    1   8   6   5    60.34    61.98     1.20 o
      1201    1   8   6   6   128.91   135.50     1.87 o
      1202    1   8   6   7    23.60    23.93     0.98 o
      1203    1   8   6   8     1.45     2.77     0.80 o
      1204    1   8   6   9   184.58   192.65     2.31 o
      1205    1   8   6  10    19.71    20.35     0.95 o
      1206    1   8   6  11     3.04     3.40     0.78 o
      1207    1   8   7   0    85.92    64.27     1.81 o
      1208    1   8   7   1   255.16   252.22     3.11 o
      1209    1   8   7   2   103.03    99.30     1.83 o
      1210    1   8   7   3     6.85     8.81     1.09 o
      1211    1   8   7   4    64.12    65.07     1.30 o
      1212    1   8   7   5    43.91    46.12     1.24 o
      1213    1   8   7   6   138.73   139.52     1.93 o
      1214    1   8   7   7     0.28     0.84     0.77 <
      1215    1   8   7   8     9.08    10.30     0.98 o
      1216    1   8   7   9   170.23   174.10     2.24 o
      1217    1   8   7  10     4.12     4.04     1.13 o
      1218    1   8   8   0     0.91     0.22     1.31 <
      1219    1   8   8   1    78.28    77.75     1.52 o
      1220    1   8   8   2   139.65   145.05     2.08 o
      1221    1   8   8   3    72.22    78.05     1.72 o
      1222    1   8   8   4    55.10    56.97     1.56 o
      1223    1   8   8   5    28.96    28.39     1.31 o
      1224    1   8   8   6    62.49    63.96     1.79 o
      1225    1   8   8   7    12.41    15.50     1.22 o
      1226    1   8   9   0    39.01    42.89     2.54 o
      1227    1   8   9   1   100.45   102.11     2.14 o
      1228    1   8   9   2    43.07    40.96     1.64 o
      1229    1   9   0   1   127.55   120.31     1.61 o
      1230    3   9  -1  -1   333.19   387.23     3.47 o
      1230    2   9   1  -1   333.19   387.23     3.47 o
      1230    1   9   0   2   333.19   387.23     3.47 o
      1231    1   9   0   3   226.46   210.87     2.80 o
      1232    3   9  -2  -2   795.55   750.18     6.63 o
      1232    2   9   2  -2   795.55   750.18     6.63 o
      1232    1   9   0   4   795.55   750.18     6.63 o
      1233    1   9   0   5  1078.53  1067.14    11.57 o
      1234    3   9  -3  -3    42.40    39.84     1.21 o
      1234    2   9   3  -3    42.40    39.84     1.21 o
      1234    1   9   0   6    42.40    39.84     1.21 o
      1235    1   9   0   7    11.14     9.86     0.99 o
      1236    1   9   0   8    90.06    98.00     1.94 o
      1237    1   9   0   9    59.77    58.27     1.61 o
      1238    1   9   0  10   202.87   212.81     3.40 o
      1239    1   9   0  11    84.05    85.21     2.20 o
      1240    1   9   0  12     3.03     2.97     1.19 <
      1241    1   9   0  13   109.64   115.24     2.49 o
      1242    1   9   0  14    91.46    97.51     2.03 o
      1243    3   9  -1   1   645.63   661.56     2.57 o
      1243    2   9   0  -2   645.63   661.56     2.57 o
      1243    1   9   1   1   645.63   661.56     2.57 o
      1244    1   9   1   2   759.85   719.00     3.21 o
      1245    2   9   1  -3    34.13    37.16     1.06 o
      1245    1   9   1   3    34.13    37.16     1.06 o
      1246    1   9   1   4     7.14     7.49     0.61 o
      1247    3   9  -3  -1   138.18   147.45     1.57 o
      1247    2   9   2  -4   138.18   147.45     1.57 o
      1247    1   9   1   5   138.18   147.45     1.57 o
      1248    1   9   1   6   284.82   277.55     2.02 o
      1249    1   9   1   7   505.49   510.46     3.20 o
      1250    1   9   1   8   520.94   514.22     3.89 o
      1251    1   9   1   9     5.64     6.27     0.65 o
      1252    1   9   1  10    20.64    21.81     0.91 o
      1253    1   9   1  11   101.39   105.11     1.60 o
      1254    1   9   1  12     5.99     6.29     0.74 o
      1255    1   9   1  13    54.93    53.81     1.20 o
      1256    1   9   1  14     0.82     1.11     0.73 <
      1257    1   9   1  15     9.13    11.33     2.26 o
      1258    1   9   2   1   105.77   102.67     1.17 o
      1259    3   9  -2   2   278.48   286.86     1.74 o
      1259    2   9   0  -4   278.48   286.86     1.74 o
      1259    1   9   2   2   278.48   286.86     1.74 o
      1260    1   9   2   3   198.38   188.61     1.69 o
      1261    3   9  -3   1   690.49   672.88     4.96 o
      1261    2   9   1  -5   690.49   672.88     4.96 o
      1261    1   9   2   4   690.49   672.88     4.96 o
      1262    1   9   2   5   943.58   913.53     4.65 o
      1263    1   9   2   6    37.08    39.79     0.95 o
      1264    1   9   2   7    10.23     9.78     0.58 o
      1265    1   9   2   8    79.98    79.49     1.33 o
      1266    1   9   2   9    53.07    51.35     1.03 o
      1267    1   9   2  10   182.85   186.50     2.01 o
      1268    1   9   2  11    76.34    77.06     1.58 o
      1269    1   9   2  12     2.70     3.91     0.92 o
      1270    1   9   2  13    99.06   104.97     1.93 o
      1271    1   9   2  14    83.43    85.48     1.57 o
      1272    3   9  -2   4   473.41   513.28     3.57 o
      1272    2   9  -1  -5   473.41   513.28     3.57 o
      1272    1   9   3   1   473.41   513.28     3.57 o
      1273    1   9   3   2   566.39   567.76     3.62 o
      1274    3   9  -3   3    27.59    28.98     0.75 o
      1274    2   9   0  -6    27.59    28.98     0.75 o
      1274    1   9   3   3    27.59    28.98     0.75 o
      1275    1   9   3   4     7.02     6.34     0.61 o
      1276    1   9   3   5    87.67    92.53     1.42 o
      1277    1   9   3   6   223.71   224.07     1.97 o
      1278    1   9   3   7   397.44   387.41     3.48 o
      1279    1   9   3   8   413.44   417.57     3.51 o
      1280    1   9   3   9     4.55     4.67     0.82 o
      1281    1   9   3  10    17.35    18.59     0.95 o
      1282    1   9   3  11    84.08    87.37     1.59 o
      1283    1   9   3  12     4.80     5.04     0.85 o
      1284    1   9   3  13    46.51    48.19     1.47 o
      1285    1   9   3  14     0.95     0.70     0.77 <
      1286    1   9   4   1    65.53    66.72     1.56 o
      1287    1   9   4   2   165.52   159.55     1.72 o
      1288    1   9   4   3   136.81   137.92     1.72 o
      1289    1   9   4   4   459.67   498.26     3.51 o
      1290    1   9   4   5   650.26   615.25     5.40 o
      1291    1   9   4   6    26.56    27.51     0.89 o
      1292    1   9   4   7     7.09     7.00     0.73 o
      1293    1   9   4   8    58.40    57.88     1.17 o
      1294    1   9   4   9    37.06    36.03     1.05 o
      1295    1   9   4  10   135.51   136.28     2.04 o
      1296    1   9   4  11    57.62    54.26     1.27 o
      1297    1   9   4  12     1.92     2.13     0.89 <
      1298    1   9   4  13    72.97    72.03     1.89 o
      1299    1   9   5   1   270.96   272.03     2.38 o
      1300    1   9   5   2   340.71   327.58     3.03 o
      1301    1   9   5   3    16.79    17.39     0.95 o
      1302    1   9   5   4     4.82     6.32     0.75 o
      1303    1   9   5   5    54.17    56.93     1.33 o
      1304    1   9   5   6   138.68   134.46     1.64 o
      1305    1   9   5   7   255.89   253.00     2.68 o
      1306    1   9   5   8   265.76   267.50     2.70 o
      1307    1   9   5   9     2.92     3.30     0.83 o
      1308    1   9   5  10    12.75    10.86     0.88 o
      1309    1   9   5  11    58.46    60.04     1.61 o
      1310    1   9   5  12     3.07     3.59     0.86 o
      1311    1   9   6   1    36.18    36.60     1.14 o
      1312    1   9   6   2    91.47    91.69     1.49 o
      1313    1   9   6   3    75.00    74.23     1.53 o
      1314    1   9   6   4   260.48   263.49     3.17 o
      1315    1   9   6   5   366.26   374.03     3.18 o
      1316    1   9   6   6    15.11    16.21     0.89 o
      1317    1   9   6   7     2.97     2.63     0.84 o
      1318    1   9   6   8    37.21    38.92     1.14 o
      1319    1   9   6   9    20.05    19.22     1.12 o
      1320    1   9   6  10    83.37    85.15     2.09 o
      1321    1   9   6  11    36.15    30.82     3.08 o
      1322    1   9   7   1   139.99   141.90     1.90 o
      1323    1   9   7   2   172.82   169.88     2.79 o
      1324    1   9   7   3     8.47     7.92     0.91 o
      1325    1   9   7   4     1.62     2.10     0.88 <
      1326    1   9   7   5    30.90    33.10     1.31 o
      1327    1   9   7   6    66.73    64.25     1.42 o
      1328    1   9   7   7   137.09   153.35     1.97 o
      1329    1   9   7   8   138.43   144.07     2.16 o
      1330    1   9   7   9     1.47     1.55     1.24 <
      1331    1   9   8   1    18.75    18.51     0.94 o
      1332    1   9   8   2    45.58    45.76     1.30 o
      1333    1   9   8   3    31.68    32.11     1.05 o
      1334    1   9   8   4   123.84   127.54     1.88 o
      1335    1   9   8   5   166.55   174.84     2.59 o
      1336    1   9   8   6     6.71     5.94     1.57 o
      1337    3  10   0   0  2130.26  2053.32    15.15 o
      1337    2  10   0   0  2130.26  2053.32    15.15 o
      1337    1  10   0   0  2130.26  2053.32    15.15 o
      1338    1  10   0   1    11.60    10.40     0.86 o
      1339    3  10  -1  -1     9.59    10.84     0.84 o
      1339    2  10   1  -1     9.59    10.84     0.84 o
      1339    1  10   0   2     9.59    10.84     0.84 o
      1340    1  10   0   3   225.56   213.94     2.61 o
      1341    3  10  -2  -2    14.05    16.41     0.99 o
      1341    2  10   2  -2    14.05    16.41     0.99 o
      1341    1  10   0   4    14.05    16.41     0.99 o
      1342    1  10   0   5     6.45     6.19     0.79 o
      1343    3  10  -3  -3   396.83   357.82     4.32 o
      1343    2  10   3  -3   396.83   357.82     4.32 o
      1343    1  10   0   6   396.83   357.82     4.32 o
      1344    1  10   0   7    45.22    45.92     1.57 o
      1345    1  10   0   8   305.93   305.44     3.69 o
      1346    1  10   0   9     2.45     2.49     0.84 <
      1347    1  10   0  10   288.26   300.98     4.31 o
      1348    1  10   0  11    41.79    48.93     1.93 o
      1349    1  10   0  12    11.34    11.22     1.16 o
      1350    1  10   0  13    32.02    34.44     1.40 o
      1351    1  10   0  14    99.58   104.01     2.06 o
      1352    1  10   1   0   346.34   326.66     3.30 o
      1353    3  10  -1   1    28.73    28.62     0.66 o
      1353    2  10   0  -2    28.73    28.62     0.66 o
      1353    1  10   1   1    28.73    28.62     0.66 o
      1354    1  10   1   2     6.95     7.34     0.59 o
      1355    3  10  -2   0  1362.25  1449.77     7.90 o
      1355    2  10   1  -3  1362.25  1449.77     7.90 o
      1355    1  10   1   3  1362.25  1449.77     7.90 o
      1356    1  10   1   4     1.78     1.56     0.63 <
      1357    3  10  -3  -1    71.75    78.17     1.27 o
      1357    2  10   2  -4    71.75    78.17     1.27 o
      1357    1  10   1   5    71.75    78.17     1.27 o
      1358    1  10   1   6    48.29    48.01     0.96 o
      1359    1  10   1   7   199.58   194.72     1.94 o
      1360    1  10   1   8    43.16    42.38     1.10 o
      1361    1  10   1   9    37.49    39.05     1.08 o
      1362    1  10   1  10    64.35    69.51     1.36 o
      1363    1  10   1  11   279.75   279.90     3.16 o
      1364    1  10   1  12     0.49     0.62     0.74 <
      1365    1  10   1  13   127.57   124.97     2.10 o
      1366    1  10   1  14    11.49    12.39     0.85 o
      1367    3  10  -1   3  1833.59  1979.21    11.95 o
      1367    2  10  -1  -3  1833.59  1979.21    11.95 o
      1367    1  10   2   0  1833.59  1979.21    11.95 o
      1368    1  10   2   1    10.68    10.56     0.60 o
      1369    3  10  -2   2     8.73     9.36     0.51 o
      1369    2  10   0  -4     8.73     9.36     0.51 o
      1369    1  10   2   2     8.73     9.36     0.51 o
      1370    1  10   2   3   197.55   190.10     1.70 o
      1371    3  10  -3   1    13.34    14.41     0.62 o
      1371    2  10   1  -5    13.34    14.41     0.62 o
      1371    1  10   2   4    13.34    14.41     0.62 o
      1372    1  10   2   5     5.63     5.91     0.59 o
      1373    1  10   2   6   320.52   355.27     2.64 o
      1374    1  10   2   7    40.35    40.98     0.88 o
      1375    1  10   2   8   272.93   258.58     2.80 o
      1376    1  10   2   9     2.29     2.54     0.80 o
      1377    1  10   2  10   258.41   265.14     3.11 o
      1378    1  10   2  11    37.47    37.95     1.09 o
      1379    1  10   2  12    11.16    10.53     0.82 o
      1380    1  10   2  13    28.92    28.85     0.97 o
      1381    1  10   3   0   266.42   257.75     2.60 o
      1382    3  10  -2   4    25.16    25.25     0.79 o
      1382    2  10  -1  -5    25.16    25.25     0.79 o
      1382    1  10   3   1    25.16    25.25     0.79 o
      1383    1  10   3   2     5.88     5.50     0.52 o
      1384    3  10  -3   3  1030.64  1082.18     4.75 o
      1384    2  10   0  -6  1030.64  1082.18     4.75 o
      1384    1  10   3   3  1030.64  1082.18     4.75 o
      1385    1  10   3   4     1.30     1.58     0.52 o
      1386    1  10   3   5    55.22    57.75     0.98 o
      1387    1  10   3   6    38.19    38.14     0.91 o
      1388    1  10   3   7   159.02   165.86     2.09 o
      1389    1  10   3   8    34.54    33.14     1.18 o
      1390    1  10   3   9    32.62    18.16     1.16 o
      1391    1  10   3  10    52.06    48.49     1.43 o
      1392    1  10   3  11   224.89   225.07     2.62 o
      1393    1  10   3  12     0.52     0.11     0.83 <
      1394    1  10   3  13   103.27   105.52     1.95 o
      1395    1  10   4   0  1222.80  1188.79     8.74 o
      1396    1  10   4   1     7.98     8.14     0.66 o
      1397    1  10   4   2     6.52     9.45     0.71 o
      1398    1  10   4   3   137.04   132.12     1.60 o
      1399    1  10   4   4     8.20     9.20     0.70 o
      1400    1  10   4   5     3.94     3.79     0.71 o
      1401    1  10   4   6   230.08   255.92     2.81 o
      1402    1  10   4   7    29.11    27.37     1.05 o
      1403    1  10   4   8   195.51   195.20     2.07 o
      1404    1  10   4   9     1.98     2.22     0.75 <
      1405    1  10   4  10   186.38   179.32     2.36 o
      1406    1  10   4  11    26.97    23.98     1.10 o
      1407    1  10   4  12    10.47     9.54     0.89 o
      1408    1  10   5   0   166.06   162.15     2.82 o
      1409    1  10   5   1    14.79    14.65     0.86 o
      1410    1  10   5   2     3.80     3.43     0.73 o
      1411    1  10   5   3   629.54   627.75     4.38 o
      1412    1  10   5   4     0.87     0.80     0.88 <
      1413    1  10   5   5    35.86    37.43     1.22 o
      1414    1  10   5   6    25.18    25.92     1.15 o
      1415    1  10   5   7   103.25   104.92     1.83 o
      1416    1  10   5   8    22.31    22.85     0.99 o
      1417    1  10   5   9    25.76    27.37     1.33 o
      1418    1  10   5  10    34.10    34.26     1.39 o
      1419    1  10   5  11   144.88   128.23     2.05 o
      1420    1  10   6   0   687.90   713.33     8.10 o
      1421    1  10   6   1     4.33     4.79     1.09 o
      1422    1  10   6   2     3.03     3.72     0.77 o
      1423    1  10   6   3    78.81    75.26     1.46 o
      1424    1  10   6   4     5.65     7.82     0.81 o
      1425    1  10   6   5     2.40     2.75     0.88 o
      1426    1  10   6   6   140.23   151.40     2.40 o
      1427    1  10   6   7    17.28    16.99     0.97 o
      1428    1  10   6   8   113.17   115.66     2.25 o
      1429    1  10   6   9     1.60     2.02     0.86 <
      1430    1  10   7   0    85.82    86.77     2.19 o
      1431    1  10   7   1     5.62     5.84     0.95 o
      1432    1  10   7   2     1.67     1.95     0.74 <
      1433    1  10   7   3   327.71   314.16     3.29 o
      1434    1  10   7   4     0.60     0.89     0.85 <
      1435    1  10   7   5    20.25    23.38     1.04 o
      1436    1  10   7   6    14.13    13.88     0.99 o
      1437    1  10   7   7    54.69    57.32     1.61 o
      1438    1  10   8   0   316.34   316.76     4.14 o
      1439    1  10   8   1     1.59     1.36     0.84 <
      1440    1  10   8   2     0.67     0.54     0.81 <
      1441    1  10   8   3    37.16    36.28     1.17 o
      1442    1  10   8   4     3.71     3.66     1.44 <
      1443    1  11   0   1    39.63    34.50     1.49 o
      1444    3  11  -1  -1   609.19   599.98     5.15 o
      1444    2  11   1  -1   609.19   599.98     5.15 o
      1444    1  11   0   2   609.19   599.98     5.15 o
      1445    1  11   0   3   147.65   139.52     2.05 o
      1446    3  11  -2  -2   153.39   154.72     2.58 o
      1446    2  11   2  -2   153.39   154.72     2.58 o
      1446    1  11   0   4   153.39   154.72     2.58 o
      1447    1  11   0   5   154.84   144.42     2.87 o
      1448    3  11  -3  -3    55.37    51.35     1.60 o
      1448    2  11   3  -3    55.37    51.35     1.60 o
      1448    1  11   0   6    55.37    51.35     1.60 o
      1449    1  11   0   7   163.76   149.42     2.64 o
      1450    1  11   0   8   348.12   348.67     4.01 o
      1451    1  11   0   9    50.25    44.44     1.52 o
      1452    1  11   0  10   108.65   104.66     2.43 o
      1453    1  11   0  11     0.55     1.10     1.10 <
      1454    1  11   0  12     0.16     0.40     1.33 <
      1455    1  11   0  13     7.38     9.01     1.42 o
      1456    3  11  -1   1   332.70   372.33     2.97 o
      1456    2  11   0  -2   332.70   372.33     2.97 o
      1456    1  11   1   1   332.70   372.33     2.97 o
      1457    1  11   1   2    44.00    44.51     0.97 o
      1458    2  11   1  -3    39.77    40.31     0.95 o
      1458    1  11   1   3    39.77    40.31     0.95 o
      1459    1  11   1   4   220.77   225.94     2.10 o
      1460    3  11  -3  -1   603.51   572.24     3.99 o
      1460    2  11   2  -4   603.51   572.24     3.99 o
      1460    1  11   1   5   603.51   572.24     3.99 o
      1461    1  11   1   6   196.82   195.30     1.97 o
      1462    1  11   1   7    88.41    84.01     1.60 o
      1463    1  11   1   8    56.30    55.36     1.27 o
      1464    1  11   1   9    12.64    14.26     0.85 o
      1465    1  11   1  10    15.27    14.12     0.95 o
      1466    1  11   1  11   113.94   112.77     1.91 o
      1467    1  11   1  12     0.56     0.65     0.87 <
      1468    1  11   1  13   106.46   108.85     2.12 o
      1469    1  11   2   1    35.02    34.94     0.83 o
      1470    3  11  -2   2   540.43   564.27     4.19 o
      1470    2  11   0  -4   540.43   564.27     4.19 o
      1470    1  11   2   2   540.43   564.27     4.19 o
      1471    1  11   2   3   130.82   127.79     1.50 o
      1472    3  11  -3   1   133.82   138.06     1.48 o
      1472    2  11   1  -5   133.82   138.06     1.48 o
      1472    1  11   2   4   133.82   138.06     1.48 o
      1473    1  11   2   5   137.16   138.27     1.41 o
      1474    1  11   2   6    48.33    53.53     1.10 o
      1475    1  11   2   7   145.45   146.77     1.84 o
      1476    1  11   2   8   313.83   303.57     2.84 o
      1477    1  11   2   9    44.72    40.24     1.16 o
      1478    1  11   2  10    99.27    95.91     2.44 o
      1479    1  11   2  11     0.52     0.15     0.90 <
      1480    1  11   2  12     0.14    -0.05     0.80 <
      1481    3  11  -2   4   258.99   286.87     2.32 o
      1481    2  11  -1  -5   258.99   286.87     2.32 o
      1481    1  11   3   1   258.99   286.87     2.32 o
      1482    1  11   3   2    34.54    35.69     0.96 o
      1483    3  11  -3   3    32.38    34.96     0.98 o
      1483    2  11   0  -6    32.38    34.96     0.98 o
      1483    1  11   3   3    32.38    34.96     0.98 o
      1484    1  11   3   4   173.64   173.64     1.58 o
      1485    1  11   3   5   477.45   493.88     2.96 o
      1486    1  11   3   6   154.99   152.66     1.59 o
      1487    1  11   3   7    73.01    80.67     1.39 o
      1488    1  11   3   8    43.89    41.58     1.27 o
      1489    1  11   3   9     9.98    10.09     1.04 o
      1490    1  11   3  10    12.12    13.56     1.06 o
      1491    1  11   3  11    95.14    89.72     1.61 o
      1492    1  11   3  12     0.39     0.61     0.90 <
      1493    1  11   4   1    24.46    24.89     0.86 o
      1494    1  11   4   2   373.95   384.82     3.14 o
      1495    1  11   4   3    91.12    88.45     1.39 o
      1496    1  11   4   4    86.84    93.21     1.47 o
      1497    1  11   4   5    94.91    97.63     1.56 o
      1498    1  11   4   6    34.02    36.14     0.94 o
      1499    1  11   4   7   101.83    88.82     1.48 o
      1500    1  11   4   8   231.64   222.64     2.54 o
      1501    1  11   4   9    31.43    30.69     1.29 o
      1502    1  11   4  10    75.93    77.03     1.78 o
      1503    1  11   4  11     0.41     0.61     0.89 <
      1504    1  11   5   1   159.96   144.78     2.04 o
      1505    1  11   5   2    20.95    21.35     0.96 o
      1506    1  11   5   3    19.36    20.87     0.90 o
      1507    1  11   5   4   107.64   108.66     1.74 o
      1508    1  11   5   5   312.05   324.90     3.01 o
      1509    1  11   5   6    95.83    94.99     1.52 o
      1510    1  11   5   7    51.62    51.95     1.15 o
      1511    1  11   5   8    26.29    28.27     1.26 o
      1512    1  11   5   9     6.17     6.19     0.91 o
      1513    1  11   5  10     7.60     7.33     0.87 o
      1514    1  11   6   1    13.65    12.77     0.91 o
      1515    1  11   6   2   220.46   210.80     2.70 o
      1516    1  11   6   3    49.63    51.33     1.17 o
      1517    1  11   6   4    54.96    55.31     1.28 o
      1518    1  11   6   5    50.44    50.88     1.31 o
      1519    1  11   6   6    18.74    19.01     1.06 o
      1520    1  11   6   7    55.63    55.95     1.84 o
      1521    1  11   6   8   140.24   150.78     2.50 o
      1522    1  11   7   1    88.53    86.35     1.50 o
      1523    1  11   7   2     9.52     9.86     0.92 o
      1524    1  11   7   3     9.44    10.31     0.93 o
      1525    1  11   7   4    51.87    51.97     1.29 o
      1526    1  11   7   5   167.10   164.47     2.32 o
      1527    1  11   7   6    45.76    40.94     2.46 o
      1528    3  12   0   0    32.60    39.99     3.27 o
      1528    2  12   0   0    32.60    39.99     3.27 o
      1528    1  12   0   0    32.60    39.99     3.27 o
      1529    1  12   0   1    37.96    42.12     1.81 o
      1530    3  12  -1  -1   497.58   529.23     4.97 o
      1530    2  12   1  -1   497.58   529.23     4.97 o
      1530    1  12   0   2   497.58   529.23     4.97 o
      1531    1  12   0   3    79.05    76.29     1.62 o
      1532    3  12  -2  -2   236.19   235.27     2.76 o
      1532    2  12   2  -2   236.19   235.27     2.76 o
      1532    1  12   0   4   236.19   235.27     2.76 o
      1533    1  12   0   5     1.00     1.05     1.02 <
      1534    3  12  -3  -3   309.09   295.76     3.73 o
      1534    2  12   3  -3   309.09   295.76     3.73 o
      1534    1  12   0   6   309.09   295.76     3.73 o
      1535    1  12   0   7    10.17     9.08     1.09 o
      1536    1  12   0   8     1.33     2.24     0.99 <
      1537    1  12   0   9     3.14     3.83     1.04 o
      1538    1  12   0  10     4.03     4.16     1.16 o
      1539    1  12   0  11    34.83    34.11     1.51 o
      1540    1  12   0  12   255.73   264.83     3.86 o
      1541    1  12   1   0   143.40   151.23     3.01 o
      1542    3  12  -1   1   567.96   640.31     4.37 o
      1542    2  12   0  -2   567.96   640.31     4.37 o
      1542    1  12   1   1   567.96   640.31     4.37 o
      1543    1  12   1   2    22.10    23.44     0.90 o
      1544    3  12  -2   0    94.88    97.41     1.50 o
      1544    2  12   1  -3    94.88    97.41     1.50 o
      1544    1  12   1   3    94.88    97.41     1.50 o
      1545    1  12   1   4     3.84     4.43     0.61 o
      1546    3  12  -3  -1   129.46   133.01     1.60 o
      1546    2  12   2  -4   129.46   133.01     1.60 o
      1546    1  12   1   5   129.46   133.01     1.60 o
      1547    1  12   1   6     5.51     5.72     0.68 o
      1548    1  12   1   7    11.79    14.06     0.85 o
      1549    1  12   1   8    30.80    34.50     1.13 o
      1550    1  12   1   9   405.40   399.70     3.42 o
      1551    1  12   1  10    22.23    20.62     0.95 o
      1552    1  12   1  11     3.26     3.28     0.75 o
      1553    1  12   1  12     2.79     3.70     0.75 o
      1554    3  12  -1   3    31.86    42.89     1.61 o
      1554    2  12  -1  -3    31.86    42.89     1.61 o
      1554    1  12   2   0    31.86    42.89     1.61 o
      1555    1  12   2   1    33.77    34.48     0.95 o
      1556    3  12  -2   2   436.85   468.43     3.49 o
      1556    2  12   0  -4   436.85   468.43     3.49 o
      1556    1  12   2   2   436.85   468.43     3.49 o
      1557    1  12   2   3    70.52    70.86     1.45 o
      1558    3  12  -3   1   207.90   209.94     2.02 o
      1558    2  12   1  -5   207.90   209.94     2.02 o
      1558    1  12   2   4   207.90   209.94     2.02 o
      1559    1  12   2   5     0.91     0.87     0.62 <
      1560    1  12   2   6   276.67   267.43     2.15 o
      1561    1  12   2   7     9.09     9.08     0.74 o
      1562    1  12   2   8     1.37     1.92     0.77 <
      1563    1  12   2   9     2.69     1.96     0.87 <
      1564    1  12   2  10     3.23     2.19     1.03 <
      1565    1  12   2  11    31.18    31.06     1.23 o
      1566    1  12   3   0   113.89   101.55     2.14 o
      1567    3  12  -2   4   440.76   447.94     3.43 o
      1567    2  12  -1  -5   440.76   447.94     3.43 o
      1567    1  12   3   1   440.76   447.94     3.43 o
      1568    1  12   3   2    17.41    18.82     0.86 o
      1569    3  12  -3   3    83.18    86.15     1.36 o
      1569    2  12   0  -6    83.18    86.15     1.36 o
      1569    1  12   3   3    83.18    86.15     1.36 o
      1570    1  12   3   4     3.00     2.95     0.71 o
      1571    1  12   3   5    95.58   107.25     1.67 o
      1572    1  12   3   6     4.56     5.08     0.68 o
      1573    1  12   3   7    10.38    11.39     0.80 o
      1574    1  12   3   8    24.72    24.30     1.08 o
      1575    1  12   3   9   329.44   337.23     3.21 o
      1576    1  12   3  10    17.61    16.29     0.95 o
      1577    1  12   3  11     2.11     2.59     0.95 <
      1578    1  12   4   0    23.31    19.04     1.40 o
      1579    1  12   4   1    23.59    25.78     0.94 o
      1580    1  12   4   2   301.83   277.55     3.28 o
      1581    1  12   4   3    50.41    49.16     1.31 o
      1582    1  12   4   4   142.77   143.64     1.93 o
      1583    1  12   4   5     0.71     0.56     0.76 <
      1584    1  12   4   6   205.09   201.91     2.66 o
      1585    1  12   4   7     6.49     6.85     0.76 o
      1586    1  12   4   8     1.47     1.98     0.82 <
      1587    1  12   4   9     1.68     1.84     0.78 <
      1588    1  12   4  10     1.58     1.53     0.92 <
      1589    1  12   5   0    72.48    63.53     1.81 o
      1590    1  12   5   1   276.29   267.63     3.16 o
      1591    1  12   5   2    10.60    10.56     0.96 o
      1592    1  12   5   3    55.53    60.96     1.41 o
      1593    1  12   5   4     1.78     1.26     0.80 <
      1594    1  12   5   5    63.24    68.95     1.41 o
      1595    1  12   5   6     3.18     3.21     0.76 o
      1596    1  12   5   7     8.16    10.08     0.87 o
      1597    1  12   5   8    15.88    16.62     1.29 o
      1598    1  12   5   9   216.69   185.12     5.31 o
      1599    1  12   6   0    18.35    15.45     1.45 o
      1600    1  12   6   1    12.67    12.76     0.96 o
      1601    1  12   6   2   171.88   171.02     2.81 o
      1602    1  12   6   3    28.98    27.51     1.10 o
      1603    1  12   6   4    83.66    77.36     1.51 o
      1604    1  12   6   5     0.48     0.75     0.83 <
      1605    1  12   6   6   125.44   130.59     1.84 o
      1606    1  12   7   0    36.64    33.52     2.03 o
      1607    1  12   7   1   139.49   137.55     2.00 o
      1608    1  12   7   2     4.85     4.01     1.05 o
      1609    1  12   7   3    34.93    28.08     3.02 o
      1610    1  13   0   1   105.69   112.05     3.49 o
      1611    3  13  -1  -1    93.24   115.95     3.75 o
      1611    2  13   1  -1    93.24   115.95     3.75 o
      1611    1  13   0   2    93.24   115.95     3.75 o
      1612    1  13   0   3    70.88    69.74     2.06 o
      1613    3  13  -2  -2   358.06   363.74     4.84 o
      1613    2  13   2  -2   358.06   363.74     4.84 o
      1613    1  13   0   4   358.06   363.74     4.84 o
      1614    1  13   0   5    25.05    21.63     1.37 o
      1615    3  13  -3  -3    41.68    41.16     1.43 o
      1615    2  13   3  -3    41.68    41.16     1.43 o
      1615    1  13   0   6    41.68    41.16     1.43 o
      1616    1  13   0   7   207.30   196.05     2.97 o
      1617    1  13   0   8    31.42    30.44     1.45 o
      1618    1  13   0   9    14.65    16.30     1.44 o
      1619    1  13   0  10    92.61    86.52     2.82 o
      1620    3  13  -1   1   244.48   257.90     2.95 o
      1620    2  13   0  -2   244.48   257.90     2.95 o
      1620    1  13   1   1   244.48   257.90     2.95 o
      1621    1  13   1   2     0.24     1.19     0.81 <
      1622    2  13   1  -3    30.99    32.81     1.13 o
      1622    1  13   1   3    30.99    32.81     1.13 o
      1623    1  13   1   4   272.15   265.29     2.47 o
      1624    3  13  -3  -1    35.76    35.50     1.09 o
      1624    2  13   2  -4    35.76    35.50     1.09 o
      1624    1  13   1   5    35.76    35.50     1.09 o
      1625    1  13   1   6    86.46    83.84     1.36 o
      1626    1  13   1   7   246.28   223.02     2.36 o
      1627    1  13   1   8     5.33     5.40     0.74 o
      1628    1  13   1   9     8.36     8.06     0.76 o
      1629    1  13   1  10    47.30    47.86     1.36 o
      1630    1  13   2   1    94.66    95.97     1.58 o
      1631    3  13  -2   2    84.42    91.84     1.65 o
      1631    2  13   0  -4    84.42    91.84     1.65 o
      1631    1  13   2   2    84.42    91.84     1.65 o
      1632    1  13   2   3    62.65    57.64     1.29 o
      1633    3  13  -3   1   323.75   322.13     2.84 o
      1633    2  13   1  -5   323.75   322.13     2.84 o
      1633    1  13   2   4   323.75   322.13     2.84 o
      1634    1  13   2   5    21.54    23.15     0.93 o
      1635    1  13   2   6    36.36    36.63     0.99 o
      1636    1  13   2   7   185.27   172.75     1.97 o
      1637    1  13   2   8    29.26    27.74     0.99 o
      1638    1  13   2   9    12.87    10.66     0.91 o
      1639    1  13   2  10    84.15    79.63     1.83 o
      1640    3  13  -2   4   200.22   212.30     2.22 o
      1640    2  13  -1  -5   200.22   212.30     2.22 o
      1640    1  13   3   1   200.22   212.30     2.22 o
      1641    1  13   3   2     0.25     0.41     0.73 <
      1642    3  13  -3   3    25.23    28.06     0.94 o
      1642    2  13   0  -6    25.23    28.06     0.94 o
      1642    1  13   3   3    25.23    28.06     0.94 o
      1643    1  13   3   4   216.77   212.09     2.42 o
      1644    1  13   3   5    23.65    26.03     1.02 o
      1645    1  13   3   6    67.25    66.22     1.29 o
      1646    1  13   3   7   200.58   200.72     2.35 o
      1647    1  13   3   8     3.66     3.34     0.85 o
      1648    1  13   3   9     6.65     5.89     0.82 o
      1649    1  13   4   1    68.52    68.25     1.39 o
      1650    1  13   4   2    59.00    58.92     1.33 o
      1651    1  13   4   3    43.08    38.83     1.26 o
      1652    1  13   4   4   233.83   233.86     2.46 o
      1653    1  13   4   5    13.37    13.52     1.06 o
      1654    1  13   4   6    25.53    24.98     1.13 o
      1655    1  13   4   7   132.09   124.47     1.85 o
      1656    1  13   4   8    23.56    22.59     1.28 o
      1657    1  13   5   1   129.74   123.40     1.80 o
      1658    1  13   5   2     0.33     0.57     0.76 <
      1659    1  13   5   3    15.01    14.67     0.94 o
      1660    1  13   5   4   137.46   135.49     2.22 o
      1661    1  13   5   5    18.20    18.14     1.37 o
      1662    1  13   5   6    40.33    40.34     1.19 o
      1663    1  13   5   7   132.54   135.89     3.60 o
      1664    1  13   6   1    40.19    38.91     1.26 o
      1665    1  13   6   2    38.23    35.85     1.34 o
      1666    1  13   6   3    22.73    20.35     1.32 o
      1667    1  13   6   4   138.42   134.72     5.05 o
      1668    3  14   0   0   493.25   530.21     8.21 o
      1668    2  14   0   0   493.25   530.21     8.21 o
      1668    1  14   0   0   493.25   530.21     8.21 o
      1669    1  14   0   1   144.40   145.02     3.33 o
      1670    3  14  -1  -1    12.96    17.39     1.69 o
      1670    2  14   1  -1    12.96    17.39     1.69 o
      1670    1  14   0   2    12.96    17.39     1.69 o
      1671    1  14   0   3    27.20    27.02     1.71 o
      1672    3  14  -2  -2     1.51     2.00     1.30 <
      1672    2  14   2  -2     1.51     2.00     1.30 <
      1672    1  14   0   4     1.51     2.00     1.30 <
      1673    1  14   0   5    36.27    44.22     2.28 o
      1674    3  14  -3  -3    80.02    73.77     2.04 o
      1674    2  14   3  -3    80.02    73.77     2.04 o
      1674    1  14   0   6    80.02    73.77     2.04 o
      1675    1  14   0   7     2.00     1.48     1.12 <
      1676    1  14   0   8    67.56    63.37     1.78 o
      1677    1  14   0   9   109.66    97.52     2.31 o
      1678    1  14   1   0     9.09     8.81     1.31 o
      1679    3  14  -1   1    21.21    24.51     1.34 o
      1679    2  14   0  -2    21.21    24.51     1.34 o
      1679    1  14   1   1    21.21    24.51     1.34 o
      1680    1  14   1   2   123.99   132.07     2.16 o
      1681    3  14  -2   0   309.36   336.96     3.41 o
      1681    2  14   1  -3   309.36   336.96     3.41 o
      1681    1  14   1   3   309.36   336.96     3.41 o
      1682    1  14   1   4    51.24    52.72     1.51 o
      1683    3  14  -3  -1     9.58     9.94     0.96 o
      1683    2  14   2  -4     9.58     9.94     0.96 o
      1683    1  14   1   5     9.58     9.94     0.96 o
      1684    1  14   1   6    82.67    77.53     1.46 o
      1685    1  14   1   7    55.14    53.84     1.48 o
      1686    1  14   1   8     1.62     1.21     0.66 <
      1687    1  14   1   9     5.06     3.59     0.79 o
      1688    3  14  -1   3   437.12   449.86     5.92 o
      1688    2  14  -1  -3   437.12   449.86     5.92 o
      1688    1  14   2   0   437.12   449.86     5.92 o
      1689    1  14   2   1   129.35   136.85     2.60 o
      1690    3  14  -2   2    10.59    11.57     0.90 o
      1690    2  14   0  -4    10.59    11.57     0.90 o
      1690    1  14   2   2    10.59    11.57     0.90 o
      1691    1  14   2   3    25.24    26.51     1.29 o
      1692    3  14  -3   1     1.60     1.98     0.86 <
      1692    2  14   1  -5     1.60     1.98     0.86 <
      1692    1  14   2   4     1.60     1.98     0.86 <
      1693    1  14   2   5    32.86    32.28     1.13 o
      1694    1  14   2   6    65.73    66.49     1.38 o
      1695    1  14   2   7     1.91     2.18     0.84 <
      1696    1  14   2   8    60.39    60.17     1.46 o
      1697    1  14   2   9    98.98    75.69     3.22 o
      1698    1  14   3   0     8.36     7.00     1.44 o
      1699    3  14  -2   4    15.13    16.69     1.11 o
      1699    2  14  -1  -5    15.13    16.69     1.11 o
      1699    1  14   3   1    15.13    16.69     1.11 o
      1700    1  14   3   2    99.70   103.48     1.74 o
      1701    3  14  -3   3   245.35   236.76     2.85 o
      1701    2  14   0  -6   245.35   236.76     2.85 o
      1701    1  14   3   3   245.35   236.76     2.85 o
      1702    1  14   3   4    41.61    40.16     1.14 o
      1703    1  14   3   5     7.93     7.96     0.83 o
      1704    1  14   3   6    68.34    65.02     1.54 o
      1705    1  14   3   7    44.67    42.23     1.47 o
      1706    1  14   3   8     1.53     0.40     2.53 <
      1707    1  14   4   0   307.24   301.12     5.14 o
      1708    1  14   4   1    92.99    94.11     2.03 o
      1709    1  14   4   2     6.12     8.10     1.05 o
      1710    1  14   4   3    20.30    18.09     0.99 o
      1711    1  14   4   4     1.22     1.80     0.91 <
      1712    1  14   4   5    24.40    24.00     1.06 o
      1713    1  14   4   6    50.26    49.49     1.32 o
      1714    1  14   5   0     7.05     6.58     1.46 o
      1715    1  14   5   1     7.55     8.72     1.07 o
      1716    1  14   5   2    64.34    62.68     1.56 o
      1717    1  14   5   3   156.45   144.48     1.91 o
      1718    1  14   5   4    27.35    24.15     1.50 o
      1719    1  15   0   1    53.33    55.43     2.19 o
      1720    3  15  -1  -1    89.07    92.35     2.58 o
      1720    2  15   1  -1    89.07    92.35     2.58 o
      1720    1  15   0   2    89.07    92.35     2.58 o
      1721    1  15   0   3    42.86    46.90     1.96 o
      1722    3  15  -2  -2     2.92     4.40     1.24 o
      1722    2  15   2  -2     2.92     4.40     1.24 o
      1722    1  15   0   4     2.92     4.40     1.24 o
      1723    1  15   0   5   254.56   257.87     3.96 o
      1724    3  15  -3  -3    24.97    29.18     1.68 o
      1724    2  15   3  -3    24.97    29.18     1.68 o
      1724    1  15   0   6    24.97    29.18     1.68 o
      1725    1  15   0   7     3.16     2.54     1.35 <
      1726    3  15  -1   1    17.92    22.71     1.38 o
      1726    2  15   0  -2    17.92    22.71     1.38 o
      1726    1  15   1   1    17.92    22.71     1.38 o
      1727    1  15   1   2   192.97   184.89     2.57 o
      1728    2  15   1  -3    20.13    23.25     1.35 o
      1728    1  15   1   3    20.13    23.25     1.35 o
      1729    1  15   1   4     3.89     4.26     1.10 o
      1730    3  15  -3  -1   119.99   122.84     2.06 o
      1730    2  15   2  -4   119.99   122.84     2.06 o
      1730    1  15   1   5   119.99   122.84     2.06 o
      1731    1  15   1   6    56.16    63.71     1.70 o
      1732    1  15   1   7     0.15     0.66     1.37 <
      1733    1  15   2   1    49.13    50.89     1.69 o
      1734    3  15  -2   2    81.27    86.82     1.80 o
      1734    2  15   0  -4    81.27    86.82     1.80 o
      1734    1  15   2   2    81.27    86.82     1.80 o
      1735    1  15   2   3    37.76    39.88     1.54 o
      1736    3  15  -3   1     2.36     3.18     0.96 o
      1736    2  15   1  -5     2.36     3.18     0.96 o
      1736    1  15   2   4     2.36     3.18     0.96 o
      1737    1  15   2   5   228.27   220.46     3.07 o
      1738    1  15   2   6    21.53    22.87     1.54 o
      1739    3  15  -2   4    15.75    16.59     1.23 o
      1739    2  15  -1  -5    15.75    16.59     1.23 o
      1739    1  15   3   1    15.75    16.59     1.23 o
      1740    1  15   3   2   156.64   153.02     2.31 o
      1741    3  15  -3   3    16.10    17.79     1.11 o
      1741    2  15   0  -6    16.10    17.79     1.11 o
      1741    1  15   3   3    16.10    17.79     1.11 o
      1742    1  15   3   4     4.05     3.36     1.04 o
      1743    1  15   3   5    96.55    97.14     2.01 o
      1744    1  15   4   1    38.33    37.74     1.74 o
      1745    1  15   4   2    58.43    57.01     2.68 o
      1746    3  16   0   0    20.12    26.61     2.71 o
      1746    2  16   0   0    20.12    26.61     2.71 o
      1746    1  16   0   0    20.12    26.61     2.71 o
      1747    1  16   0   1     0.35     1.05     1.34 <
      1748    3  16  -1  -1    59.67    65.73     2.27 o
      1748    2  16   1  -1    59.67    65.73     2.27 o
      1748    1  16   0   2    59.67    65.73     2.27 o
      1749    1  16   0   3   206.49   199.64     4.48 o
      1750    3  16  -2  -2    24.06    23.62     2.18 o
      1750    2  16   2  -2    24.06    23.62     2.18 o
      1750    1  16   0   4    24.06    23.62     2.18 o
      1751    1  16   1   0   285.39   267.38     5.19 o
      1752    3  16  -1   1    76.78    80.16     1.95 o
      1752    2  16   0  -2    76.78    80.16     1.95 o
      1752    1  16   1   1    76.78    80.16     1.95 o
      1753    1  16   1   2     0.44     0.22     1.12 <
      1754    3  16  -2   0     3.55     4.55     1.12 o
      1754    2  16   1  -3     3.55     4.55     1.12 o
      1754    1  16   1   3     3.55     4.55     1.12 o
      1755    1  16   1   4     6.30     8.60     2.36 o
      1756    3  16  -1   3    16.75    17.85     1.58 o
      1756    2  16  -1  -3    16.75    17.85     1.58 o
      1756    1  16   2   0    16.75    17.85     1.58 o
      1757    1  16   2   1     0.27     0.83     0.97 <
      1758    3  16  -2   2    51.81    52.53     2.55 o
      1758    2  16   0  -4    51.81    52.53     2.55 o
      1758    1  16   2   2    51.81    52.53     2.55 o
