# Supplementary material for: Comparison of the temperature- and pressure-dependent behavior of the crystal structure of CrAs
Source: Acta Crystallogr B Struct Sci Cryst Eng Mater. 2021 Jul 23;77(Pt 4):594–604. doi: 10.1107/S2052520621005655 (PMC8337019; doi:10.1107/S2052520621005655)
Supplement: Supplementary file 6 [file b-77-00594-Synchrotron-240Ksup6.hkl]

#
# h,k,l, Fc-squared, Fo-squared, sigma(Fo-squared) and status flag
#
data_Synchrotron-40K
_shelx_title                             '   '
_shelx_refln_list_code                   4
_shelx_F_calc_maximum                    144.93
_exptl_crystal_F_000                     228
_reflns_d_resolution_high                0.3396

loop_
 _symmetry_equiv_pos_as_xyz
 'x, y, z'
 '-x+1/2, -y, z+1/2'
 '-x, y+1/2, -z'
 'x+1/2, -y+1/2, -z+1/2'
 '-x, -y, -z'
 'x+1/2, y, -z+1/2'
 'x, -y+1/2, z'
 '-x+1/2, y+1/2, z+1/2'

_cell_length_a                           5.61600(10)
_cell_length_b                           3.57840(10)
_cell_length_c                           6.14550(10)
_cell_angle_alpha                        90
_cell_angle_beta                         90
_cell_angle_gamma                        90

_shelx_F_squared_multiplier              1.000

loop_
 _twin_refln_datum_id
 _twin_refln_individual_id
 _twin_refln_index_h
 _twin_refln_index_k
 _twin_refln_index_l
 _twin_refln_F_squared_calc
 _twin_refln_F_squared_meas
 _twin_refln_F_squared_sigma
 _twin_refln_include_status
         1    3   0  -1  -1   117.42   107.56     1.83 o
         1    2   0   1  -1   117.42   107.56     1.83 o
         1    1   0   0   2   117.42   107.56     1.83 o
         2    3   0  -2  -2   318.33   349.83     4.44 o
         2    2   0   2  -2   318.33   349.83     4.44 o
         2    1   0   0   4   318.33   349.83     4.44 o
         3    3   0  -3  -3  4048.19  3747.38    16.99 o
         3    2   0   3  -3  4048.19  3747.38    16.99 o
         3    1   0   0   6  4048.19  3747.38    16.99 o
         4    1   0   0   8  1798.29  1774.85    10.38 o
         5    1   0   0  10  1478.95  1326.17    10.65 o
         6    1   0   0  12    72.42    72.02     2.64 o
         7    1   0   0  14   445.06   485.48     6.26 o
         8    1   0   0  16   100.40   101.07     4.63 o
         9    3   0  -1   1   385.97   415.71     1.87 o
         9    2   0   0  -2   385.97   415.71     1.87 o
         9    1   0   1   1   385.97   415.71     1.87 o
        10    3   0  -2   0 18716.50 18144.10    43.08 o
        10    2   0   1  -3 18716.50 18144.10    43.08 o
        10    1   0   1   3 18716.50 18144.10    43.08 o
        11    3   0  -3  -1   836.81   839.55     4.17 o
        11    2   0   2  -4   836.81   839.55     4.17 o
        11    1   0   1   5   836.81   839.55     4.17 o
        12    1   0   1   7  1469.11  1503.91     6.27 o
        13    1   0   1   9   389.80   354.80     3.15 o
        14    1   0   1  11  1270.70  1370.90    10.34 o
        15    1   0   1  13   629.61   691.74     5.42 o
        16    1   0   1  15   132.41   138.26     2.83 o
        17    1   0   1  17    47.38    48.34     2.60 o
        18    3   0  -1   3 22325.50 21005.80    88.44 o
        18    2   0  -1  -3 22325.50 21005.80    88.44 o
        18    1   0   2   0 22325.50 21005.80    88.44 o
        19    3   0  -2   2    17.77    12.95     0.72 o
        19    2   0   0  -4    17.77    12.95     0.72 o
        19    1   0   2   2    17.77    12.95     0.72 o
        20    3   0  -3   1   280.25   275.87     2.07 o
        20    2   0   1  -5   280.25   275.87     2.07 o
        20    1   0   2   4   280.25   275.87     2.07 o
        21    1   0   2   6  2804.04  2849.87    10.26 o
        22    1   0   2   8  1452.53  1395.05     7.48 o
        23    1   0   2  10  1263.88  1234.44     7.57 o
        24    1   0   2  12    61.74    60.73     1.64 o
        25    1   0   2  14   395.01   427.98     4.84 o
        26    1   0   2  16    90.58    94.74     2.79 o
        27    3   0  -2   4    48.96    44.34     1.20 o
        27    2   0  -1  -5    48.96    44.34     1.20 o
        27    1   0   3   1    48.96    44.34     1.20 o
        28    3   0  -3   3  8298.03  8765.25    27.38 o
        28    2   0   0  -6  8298.03  8765.25    27.38 o
        28    1   0   3   3  8298.03  8765.25    27.38 o
        29    1   0   3   5   480.74   547.23     3.21 o
        30    1   0   3   7   930.26   932.49     5.37 o
        31    1   0   3   9   246.10   251.30     2.85 o
        32    1   0   3  11   962.47   996.32     6.72 o
        33    1   0   3  13   494.18   484.02     6.05 o
        34    1   0   3  15   110.35   110.00     2.52 o
        35    1   0   3  17    38.92    34.00     2.43 o
        36    1   0   4   0  7805.85  7356.59    33.43 o
        37    1   0   4   2     1.16     9.81     0.89 o
        38    1   0   4   4   125.88   135.22     1.71 o
        39    1   0   4   6  1375.22  1405.83     8.44 o
        40    1   0   4   8   850.05   807.93     5.15 o
        41    1   0   4  10   827.40   874.40     7.05 o
        42    1   0   4  12    42.63    43.50     1.86 o
        43    1   0   4  14   278.36   279.68     4.67 o
        44    1   0   4  16    66.65    66.83     1.92 o
        45    1   0   5   1     9.63    10.19     0.78 o
        46    1   0   5   3  3043.85  2855.46    13.61 o
        47    1   0   5   5   190.56   198.01     2.58 o
        48    1   0   5   7   460.97   471.05     4.59 o
        49    1   0   5   9   119.33   115.88     2.22 o
        50    1   0   5  11   578.55   571.42     5.73 o
        51    1   0   5  13   309.96   312.00     4.78 o
        52    1   0   5  15    78.09    64.66     2.18 o
        53    1   0   6   0  2744.68  2663.60    27.77 o
        54    1   0   6   2     1.65     2.31     0.92 <
        55    1   0   6   4    37.86    42.83     1.63 o
        56    1   0   6   6   567.72   443.74     5.07 o
        57    1   0   6   8   418.92   428.38     4.05 o
        58    1   0   6  10   442.93   422.34     5.50 o
        59    1   0   6  12    28.65    20.68     1.66 o
        60    1   0   6  14   156.88   148.20     3.76 o
        61    1   0   7   1    11.11     8.28     0.90 o
        62    1   0   7   3  1150.97  1129.58     8.02 o
        63    1   0   7   5    71.23    75.39     1.70 o
        64    1   0   7   7   206.29   224.39     2.94 o
        65    1   0   7   9    59.15    66.99     2.12 o
        66    1   0   7  11   282.16   238.31     3.84 o
        67    1   0   7  13   156.20   152.38     3.19 o
        68    1   0   8   0  1019.66  1027.73     9.18 o
        69    1   0   8   2     1.88     1.35     0.97 <
        70    1   0   8   4    13.50    12.62     1.09 o
        71    1   0   8   6   233.06   218.73     3.28 o
        72    1   0   8   8   178.54   196.00     3.46 o
        73    1   0   8  10   194.71   185.64     3.18 o
        74    1   0   9   1     4.04     4.88     0.86 o
        75    1   0   9   3   426.46   437.22     3.72 o
        76    1   0   9   5    28.05    27.55     1.46 o
        77    1   0   9   7    81.65    83.22     2.18 o
        78    1   0   9   9    29.75    30.25     2.43 o
        79    1   0  10   0   346.05   370.82     5.79 o
        80    1   0  10   2     0.35     0.43     0.82 <
        81    1   0  10   4     6.03     6.87     1.20 o
        82    1   1   0   1    25.08    31.40     1.89 o
        83    3   1  -1  -1  8226.15  8642.43    23.38 o
        83    2   1   1  -1  8226.15  8642.43    23.38 o
        83    1   1   0   2  8226.15  8642.43    23.38 o
        84    1   1   0   3  2237.31  2138.87     7.37 o
        85    3   1  -2  -2  4747.69  4819.90    12.52 o
        85    2   1   2  -2  4747.69  4819.90    12.52 o
        85    1   1   0   4  4747.69  4819.90    12.52 o
        86    1   1   0   5  3763.31  3850.99    10.24 o
        87    3   1  -3  -3     5.78     4.58     0.70 o
        87    2   1   3  -3     5.78     4.58     0.70 o
        87    1   1   0   6     5.78     4.58     0.70 o
        88    1   1   0   7   287.96   293.34     2.35 o
        89    1   1   0   8  1602.27  1603.56     7.37 o
        90    1   1   0   9   233.97   213.92     2.19 o
        91    1   1   0  10   844.34   811.99     5.17 o
        92    1   1   0  11    70.12    73.03     1.51 o
        93    1   1   0  12     0.18     0.02     1.04 <
        94    1   1   0  13   177.84   176.09     1.99 o
        95    1   1   0  14   259.97   258.51     3.86 o
        96    1   1   0  15   115.42   104.49     2.10 o
        97    1   1   0  16   190.44   184.51     4.24 o
        98    1   1   0  17    39.66    38.33     2.49 o
        99    3   1  -1   1  7870.69  9443.85    17.04 o
        99    2   1   0  -2  7870.69  9443.85    17.04 o
        99    1   1   1   1  7870.69  9443.85    17.04 o
       100    1   1   1   2  3439.26  3403.81     6.37 o
       101    2   1   1  -3     6.04     6.36     0.39 o
       101    1   1   1   3     6.04     6.36     0.39 o
       102    1   1   1   4   666.61   674.74     2.20 o
       103    3   1  -3  -1  3731.18  3713.82     7.26 o
       103    2   1   2  -4  3731.18  3713.82     7.26 o
       103    1   1   1   5  3731.18  3713.82     7.26 o
       104    1   1   1   6  1342.65  1353.28     3.46 o
       105    1   1   1   7  1893.15  1823.21     5.17 o
       106    1   1   1   8  1067.48  1020.29     3.63 o
       107    1   1   1   9     1.68     2.10     0.47 o
       108    1   1   1  10     0.60     1.64     0.55 <
       109    1   1   1  11   593.57   592.99     3.81 o
       110    1   1   1  12    11.96    14.19     0.75 o
       111    1   1   1  13   377.64   399.14     2.95 o
       112    1   1   1  14    29.09    30.88     1.02 o
       113    1   1   1  15     0.00     0.15     0.89 <
       114    1   1   1  16   206.24   202.42     2.53 o
       115    1   1   1  17   116.40    99.41     2.26 o
       116    1   1   2   1    27.15    30.98     0.49 o
       117    3   1  -2   2  5126.95  5490.59     9.12 o
       117    2   1   0  -4  5126.95  5490.59     9.12 o
       117    1   1   2   2  5126.95  5490.59     9.12 o
       118    1   1   2   3  1280.59  1354.47     3.61 o
       119    3   1  -3   1  3390.23  3543.66     7.55 o
       119    2   1   1  -5  3390.23  3543.66     7.55 o
       119    1   1   2   4  3390.23  3543.66     7.55 o
       120    1   1   2   5  2642.41  2758.89     5.91 o
       121    1   1   2   6     4.20     5.02     0.46 o
       122    1   1   2   7   230.29   216.83     1.61 o
       123    1   1   2   8  1281.37  1235.03     4.14 o
       124    1   1   2   9   198.89   191.79     1.55 o
       125    1   1   2  10   707.22   719.13     4.12 o
       126    1   1   2  11    60.31    64.64     1.13 o
       127    1   1   2  12     0.14     2.30     0.73 o
       128    1   1   2  13   157.10   167.55     1.88 o
       129    1   1   2  14   232.77   232.60     2.33 o
       130    1   1   2  15   102.00    79.44     1.54 o
       131    1   1   2  16   172.28   158.94     1.95 o
       132    1   1   2  17    34.46    29.63     1.31 o
       133    3   1  -2   4  3486.56  3453.44     7.82 o
       133    2   1  -1  -5  3486.56  3453.44     7.82 o
       133    1   1   3   1  3486.56  3453.44     7.82 o
       134    1   1   3   2  1384.74  1426.85     3.52 o
       135    3   1  -3   3     2.63     5.84     0.45 o
       135    2   1   0  -6     2.63     5.84     0.45 o
       135    1   1   3   3     2.63     5.84     0.45 o
       136    1   1   3   4   277.70   307.85     1.63 o
       137    1   1   3   5  2062.02  2127.92     5.30 o
       138    1   1   3   6   805.62   799.76     3.08 o
       139    1   1   3   7  1178.58  1210.47     3.91 o
       140    1   1   3   8   735.87   719.48     3.64 o
       141    1   1   3   9     1.13     1.55     0.57 <
       142    1   1   3  10     0.28     0.79     0.58 <
       143    1   1   3  11   441.96   454.70     3.03 o
       144    1   1   3  12     9.38    10.41     0.89 o
       145    1   1   3  13   297.27   314.27     2.80 o
       146    1   1   3  14    22.14    22.69     1.10 o
       147    1   1   3  15     0.00     0.21     0.87 <
       148    1   1   3  16   162.84   160.18     2.26 o
       149    1   1   3  17    96.45    89.24     1.66 o
       150    1   1   4   1    18.88    18.64     0.56 o
       151    1   1   4   2  2002.18  2103.97     5.28 o
       152    1   1   4   3   478.55   499.34     2.09 o
       153    1   1   4   4  1452.10  1546.55     4.91 o
       154    1   1   4   5  1263.07  1242.24     3.81 o
       155    1   1   4   6     2.12     3.14     0.60 o
       156    1   1   4   7   147.70   147.61     1.33 o
       157    1   1   4   8   722.32   742.02     3.68 o
       158    1   1   4   9   130.05   137.63     1.40 o
       159    1   1   4  10   443.96   466.99     3.17 o
       160    1   1   4  11    40.14    43.17     1.07 o
       161    1   1   4  12     0.07    -0.35     0.73 <
       162    1   1   4  13   109.53   116.59     2.17 o
       163    1   1   4  14   169.92   171.58     2.09 o
       164    1   1   4  15    70.18    65.66     1.49 o
       165    1   1   4  16   127.79   125.80     2.03 o
       166    1   1   5   1  1185.49  1153.72     4.14 o
       167    1   1   5   2   504.27   498.44     2.65 o
       168    1   1   5   3     0.95     1.17     0.52 <
       169    1   1   5   4   131.72   140.14     1.38 o
       170    1   1   5   5   861.36   881.54     3.79 o
       171    1   1   5   6   413.80   415.54     2.63 o
       172    1   1   5   7   554.03   567.65     3.46 o
       173    1   1   5   8   405.95   426.46     2.88 o
       174    1   1   5   9     0.57     1.63     0.67 <
       175    1   1   5  10     0.15     0.14     0.71 <
       176    1   1   5  11   266.80   280.52     2.70 o
       177    1   1   5  12     5.76     5.78     0.81 o
       178    1   1   5  13   191.57   175.00     2.52 o
       179    1   1   5  14    12.39    11.87     0.99 o
       180    1   1   5  15     0.00    -0.09     0.95 <
       181    1   1   6   1     4.39     4.31     0.63 o
       182    1   1   6   2   691.93   666.63     4.26 o
       183    1   1   6   3   204.55   207.01     1.96 o
       184    1   1   6   4   538.52   539.84     3.79 o
       185    1   1   6   5   568.40   587.72     3.65 o
       186    1   1   6   6     0.94     0.80     0.62 <
       187    1   1   6   7    82.45    84.39     1.25 o
       188    1   1   6   8   346.55   361.69     2.98 o
       189    1   1   6   9    68.58    71.31     1.37 o
       190    1   1   6  10   236.11   228.76     2.44 o
       191    1   1   6  11    22.28    22.10     1.26 o
       192    1   1   6  12     0.02     2.80     1.09 <
       193    1   1   6  13    61.11    60.03     1.60 o
       194    1   1   6  14   103.28   103.97     1.94 o
       195    1   1   7   1   405.73   385.70     2.91 o
       196    1   1   7   2   197.42   193.52     1.99 o
       197    1   1   7   3     0.38     1.08     0.58 <
       198    1   1   7   4    65.57    66.68     1.22 o
       199    1   1   7   5   341.83   340.76     2.84 o
       200    1   1   7   6   189.33   196.31     1.77 o
       201    1   1   7   7   240.96   259.48     2.32 o
       202    1   1   7   8   189.29   199.71     2.00 o
       203    1   1   7   9     0.22     0.46     0.81 <
       204    1   1   7  10     0.13     0.28     0.86 <
       205    1   1   7  11   139.08   143.27     2.31 o
       206    1   1   7  12     2.74     3.31     1.01 o
       207    1   1   7  13   102.91   106.19     2.67 o
       208    1   1   8   1     1.17     1.69     0.56 o
       209    1   1   8   2   252.47   246.21     2.15 o
       210    1   1   8   3    82.83    78.31     1.39 o
       211    1   1   8   4   205.44   202.33     1.99 o
       212    1   1   8   5   231.37   222.54     2.16 o
       213    1   1   8   6     0.34     0.46     0.72 <
       214    1   1   8   7    33.54    34.10     1.03 o
       215    1   1   8   8   154.01   164.04     1.96 o
       216    1   1   8   9    28.24    29.67     1.27 o
       217    1   1   8  10   110.32   109.76     2.04 o
       218    1   1   8  11    10.44    10.16     1.15 o
       219    1   1   9   1   148.65   151.89     1.54 o
       220    1   1   9   2    72.15    75.34     1.13 o
       221    1   1   9   3     0.13     1.30     0.70 <
       222    1   1   9   4    23.05    22.67     0.99 o
       223    1   1   9   5   133.92   133.12     1.63 o
       224    1   1   9   6    68.50    70.27     1.41 o
       225    1   1   9   7    98.28   107.46     2.04 o
       226    1   1   9   8    71.62    71.77     1.54 o
       227    1   1   9   9     0.06     0.54     1.65 <
       228    1   1  10   1     0.58     0.64     0.61 <
       229    1   1  10   2    90.41    90.19     1.17 o
       230    1   1  10   3    26.15    26.31     0.91 o
       231    1   1  10   4    74.73    78.57     1.28 o
       232    1   1  10   5    76.15    77.82     1.64 o
       233    3   2   0   0   264.99   371.74     2.57 o
       233    2   2   0   0   264.99   371.74     2.57 o
       233    1   2   0   0   264.99   371.74     2.57 o
       234    1   2   0   1   443.65   462.75     1.64 o
       235    3   2  -1  -1  9900.47 10074.60    19.12 o
       235    2   2   1  -1  9900.47 10074.60    19.12 o
       235    1   2   0   2  9900.47 10074.60    19.12 o
       236    1   2   0   3  2480.97  2430.86     5.63 o
       237    3   2  -2  -2  3250.42  3323.75    10.38 o
       237    2   2   2  -2  3250.42  3323.75    10.38 o
       237    1   2   0   4  3250.42  3323.75    10.38 o
       238    1   2   0   5   340.02   346.15     2.48 o
       239    3   2  -3  -3  3087.21  2972.34    10.16 o
       239    2   2   3  -3  3087.21  2972.34    10.16 o
       239    1   2   0   6  3087.21  2972.34    10.16 o
       240    1   2   0   7   207.76   193.72     2.39 o
       241    1   2   0   8     7.76     7.09     0.76 o
       242    1   2   0   9   359.35   347.83     2.80 o
       243    1   2   0  10    47.86    45.60     1.24 o
       244    1   2   0  11   101.38   108.17     1.66 o
       245    1   2   0  12  1548.44  1696.45    12.50 o
       246    1   2   0  13    44.34    44.80     1.59 o
       247    1   2   0  14     2.53     2.64     1.10 <
       248    1   2   0  15    75.54    80.53     2.26 o
       249    1   2   0  16    14.49    16.09     1.55 o
       250    1   2   0  17    16.06    13.83     2.03 o
       251    1   2   1   0  3384.49  3453.38     8.47 o
       252    3   2  -1   1 11161.00 10830.90    17.22 o
       252    2   2   0  -2 11161.00 10830.90    17.22 o
       252    1   2   1   1 11161.00 10830.90    17.22 o
       253    1   2   1   2   392.74   411.24     1.51 o
       254    3   2  -2   0  1255.82  1315.21     3.28 o
       254    2   2   1  -3  1255.82  1315.21     3.28 o
       254    1   2   1   3  1255.82  1315.21     3.28 o
       255    1   2   1   4   312.10   303.18     1.40 o
       256    3   2  -3  -1  1421.82  1271.76     3.32 o
       256    2   2   2  -4  1421.82  1271.76     3.32 o
       256    1   2   1   5  1421.82  1271.76     3.32 o
       257    1   2   1   6   947.98   931.44     2.91 o
       258    1   2   1   7   100.02    98.18     0.96 o
       259    1   2   1   8   191.04   186.45     1.42 o
       260    1   2   1   9  2722.04  2571.80     6.61 o
       261    1   2   1  10    99.80    98.41     1.23 o
       262    1   2   1  11    50.60    53.15     1.14 o
       263    1   2   1  12   139.12   151.67     1.81 o
       264    1   2   1  13    23.78    24.46     0.92 o
       265    1   2   1  14    42.39    44.32     1.17 o
       266    1   2   1  15   430.34   431.35     3.30 o
       267    1   2   1  16    14.82    15.97     1.05 o
       268    1   2   1  17    40.99    43.48     1.79 o
       269    3   2  -1   3   357.70   454.11     2.50 o
       269    2   2  -1  -3   357.70   454.11     2.50 o
       269    1   2   2   0   357.70   454.11     2.50 o
       270    1   2   2   1   294.06   311.30     1.25 o
       271    3   2  -2   2  5812.88  6298.61    11.13 o
       271    2   2   0  -4  5812.88  6298.61    11.13 o
       271    1   2   2   2  5812.88  6298.61    11.13 o
       272    1   2   2   3  1718.36  1735.01     4.73 o
       273    3   2  -3   1  2221.95  2318.83     5.33 o
       273    2   2   1  -5  2221.95  2318.83     5.33 o
       273    1   2   2   4  2221.95  2318.83     5.33 o
       274    1   2   2   5   253.69   239.13     1.48 o
       275    1   2   2   6  2367.18  2421.79     5.59 o
       276    1   2   2   7   163.34   160.80     1.23 o
       277    1   2   2   8     4.96     5.06     0.53 o
       278    1   2   2   9   294.50   291.23     2.19 o
       279    1   2   2  10    44.29    45.88     1.16 o
       280    1   2   2  11    87.33    94.32     1.43 o
       281    1   2   2  12  1358.79  1427.94     7.22 o
       282    1   2   2  13    39.38    43.03     1.13 o
       283    1   2   2  14     2.14     2.67     0.85 o
       284    1   2   2  15    68.23    71.85     1.54 o
       285    1   2   2  16    13.44    12.74     1.01 o
       286    1   2   2  17    14.53    14.62     1.14 o
       287    1   2   3   0  1554.73  1661.39     6.34 o
       288    3   2  -2   4  4418.63  4470.32     9.14 o
       288    2   2  -1  -5  4418.63  4470.32     9.14 o
       288    1   2   3   1  4418.63  4470.32     9.14 o
       289    1   2   3   2   207.70   214.22     1.23 o
       290    3   2  -3   3   840.96   872.79     3.11 o
       290    2   2   0  -6   840.96   872.79     3.11 o
       290    1   2   3   3   840.96   872.79     3.11 o
       291    1   2   3   4   174.81   187.67     1.48 o
       292    1   2   3   5   739.61   796.83     2.85 o
       293    1   2   3   6   572.13   559.67     2.23 o
       294    1   2   3   7    59.10    59.48     0.81 o
       295    1   2   3   8   127.26   130.70     1.27 o
       296    1   2   3   9  1935.67  2057.31    11.04 o
       297    1   2   3  10    73.07    74.88     1.94 o
       298    1   2   3  11    41.90    41.72     1.38 o
       299    1   2   3  12   107.10   114.03     1.70 o
       300    1   2   3  13    17.96    18.43     0.93 o
       301    1   2   3  14    33.86    34.52     1.28 o
       302    1   2   3  15   346.38   327.92     3.10 o
       303    1   2   3  16    12.22    12.47     0.96 o
       304    1   2   3  17    33.50    30.15     1.32 o
       305    1   2   4   0   208.24   203.25     2.11 o
       306    1   2   4   1   124.66   127.70     1.06 o
       307    1   2   4   2  2189.38  2228.21     5.35 o
       308    1   2   4   3   741.40   692.37     2.57 o
       309    1   2   4   4   948.68  1017.50     3.42 o
       310    1   2   4   5   120.55   118.13     1.12 o
       311    1   2   4   6  1202.89  1216.50     4.25 o
       312    1   2   4   7    88.77    91.77     0.96 o
       313    1   2   4   8     1.26     2.17     0.52 o
       314    1   2   4   9   175.53   183.61     1.89 o
       315    1   2   4  10    33.44    33.92     1.01 o
       316    1   2   4  11    58.25    59.07     1.23 o
       317    1   2   4  12   937.48   941.32     4.89 o
       318    1   2   4  13    28.15    27.53     0.98 o
       319    1   2   4  14     1.18     1.10     0.87 <
       320    1   2   4  15    50.73    49.93     1.60 o
       321    1   2   4  16    10.77    11.42     1.12 o
       322    1   2   5   0   559.25   524.62     4.07 o
       323    1   2   5   1  1622.33  1613.11     5.75 o
       324    1   2   5   2    75.59    73.74     1.15 o
       325    1   2   5   3   277.45   287.33     2.42 o
       326    1   2   5   4    69.52    67.97     1.12 o
       327    1   2   5   5   321.82   333.07     2.61 o
       328    1   2   5   6   257.49   246.82     2.06 o
       329    1   2   5   7    24.04    33.15     1.05 o
       330    1   2   5   8    66.09    63.74     1.14 o
       331    1   2   5   9  1091.71  1169.61     6.26 o
       332    1   2   5  10    42.99    43.53     1.02 o
       333    1   2   5  11    25.90    28.06     1.02 o
       334    1   2   5  12    67.71    65.48     1.34 o
       335    1   2   5  13     9.41     9.98     1.17 o
       336    1   2   5  14    22.01    22.97     1.22 o
       337    1   2   5  15   225.98   219.17     2.85 o
       338    1   2   6   0    47.40    40.71     1.19 o
       339    1   2   6   1    41.08    39.00     0.93 o
       340    1   2   6   2   852.82   813.25     4.35 o
       341    1   2   6   3   274.47   268.09     1.99 o
       342    1   2   6   4   390.74   405.03     2.96 o
       343    1   2   6   5    48.11    47.53     1.10 o
       344    1   2   6   6   520.71   562.80     4.23 o
       345    1   2   6   7    41.21    39.24     1.16 o
       346    1   2   6   8     0.44     3.35     0.87 o
       347    1   2   6   9    89.27    86.93     1.44 o
       348    1   2   6  10    17.45    17.59     0.98 o
       349    1   2   6  11    32.25    31.46     1.20 o
       350    1   2   6  12   524.63   531.42     5.49 o
       351    1   2   6  13    16.68    16.28     1.18 o
       352    1   2   6  14     0.36     0.36     1.00 <
       353    1   2   7   0   199.27   198.45     2.49 o
       354    1   2   7   1   637.49   600.64     3.26 o
       355    1   2   7   2    25.76    25.26     0.76 o
       356    1   2   7   3    86.61    81.74     1.15 o
       357    1   2   7   4    26.31    25.90     0.77 o
       358    1   2   7   5   131.72   134.26     1.63 o
       359    1   2   7   6   108.22   107.58     2.10 o
       360    1   2   7   7    10.21    10.34     0.83 o
       361    1   2   7   8    30.64    31.97     0.97 o
       362    1   2   7   9   524.11   531.45     3.80 o
       363    1   2   7  10    21.81    21.12     1.03 o
       364    1   2   7  11    10.54    10.86     1.04 o
       365    1   2   7  12    36.61    36.88     1.28 o
       366    1   2   7  13     3.00     2.38     1.18 <
       367    1   2   8   0    12.94    10.57     0.93 o
       368    1   2   8   1    14.48    13.17     0.66 o
       369    1   2   8   2   331.32   316.78     2.32 o
       370    1   2   8   3   104.45   108.07     1.37 o
       371    1   2   8   4   155.64   152.66     1.71 o
       372    1   2   8   5    19.18    19.55     0.91 o
       373    1   2   8   6   216.88   223.67     2.32 o
       374    1   2   8   7    17.99    18.11     0.87 o
       375    1   2   8   8     0.34     0.69     0.74 <
       376    1   2   8   9    41.33    42.70     1.15 o
       377    1   2   8  10     5.41     6.72     0.93 o
       378    1   2   8  11    14.92    16.44     1.09 o
       379    1   2   9   0    73.75    71.67     1.43 o
       380    1   2   9   1   233.19   229.68     1.85 o
       381    1   2   9   2     9.58    10.58     0.74 o
       382    1   2   9   3    34.63    34.75     0.97 o
       383    1   2   9   4    10.29    11.24     0.80 o
       384    1   2   9   5    50.61    49.96     1.19 o
       385    1   2   9   6    43.55    43.69     1.17 o
       386    1   2   9   7     5.16     5.72     0.76 o
       387    1   2   9   8    12.48    12.69     1.14 o
       388    1   2  10   0     6.77     7.59     0.90 o
       389    1   2  10   1     5.33     5.66     0.66 o
       390    1   2  10   2   110.59   116.00     1.68 o
       391    1   2  10   3    37.57    36.28     1.21 o
       392    1   2  10   4    53.95    55.32     1.31 o
       393    1   2  10   5     7.02     5.99     1.38 o
       394    1   3   0   1  5628.37  5159.97    14.42 o
       395    3   3  -1  -1  2229.37  2461.16     5.77 o
       395    2   3   1  -1  2229.37  2461.16     5.77 o
       395    1   3   0   2  2229.37  2461.16     5.77 o
       396    1   3   0   3  1350.13  1352.42     4.32 o
       397    3   3  -2  -2  2295.10  2330.81     6.54 o
       397    2   3   2  -2  2295.10  2330.81     6.54 o
       397    1   3   0   4  2295.10  2330.81     6.54 o
       398    1   3   0   5    10.82     9.47     0.58 o
       399    3   3  -3  -3    19.41    20.60     0.62 o
       399    2   3   3  -3    19.41    20.60     0.62 o
       399    1   3   0   6    19.41    20.60     0.62 o
       400    1   3   0   7  3583.07  3435.87    11.29 o
       401    1   3   0   8   496.89   463.39     2.77 o
       402    1   3   0   9   172.29   167.66     1.91 o
       403    1   3   0  10   393.50   388.97     3.58 o
       404    1   3   0  11   268.27   282.57     3.30 o
       405    1   3   0  12     0.32     0.76     0.90 <
       406    1   3   0  13    49.28    47.51     1.93 o
       407    1   3   0  14   154.26   164.24     4.13 o
       408    1   3   0  15   124.63   127.37     3.16 o
       409    1   3   0  16    56.52    57.84     2.05 o
       410    1   3   0  17   294.62   287.73     4.04 o
       411    3   3  -1   1  2811.52  3081.52     6.12 o
       411    2   3   0  -2  2811.52  3081.52     6.12 o
       411    1   3   1   1  2811.52  3081.52     6.12 o
       412    1   3   1   2   615.64   622.72     2.05 o
       413    2   3   1  -3    22.25    22.54     0.52 o
       413    1   3   1   3    22.25    22.54     0.52 o
       414    1   3   1   4  6847.61  6818.08    11.90 o
       415    3   3  -3  -1  1036.60  1014.61     3.42 o
       415    2   3   2  -4  1036.60  1014.61     3.42 o
       415    1   3   1   5  1036.60  1014.61     3.42 o
       416    1   3   1   6   994.89   962.98     2.84 o
       417    1   3   1   7  1000.15   936.82     3.16 o
       418    1   3   1   8    37.09    34.95     0.67 o
       419    1   3   1   9     2.90     4.30     0.54 o
       420    1   3   1  10   781.44   742.44     3.98 o
       421    1   3   1  11   254.36   252.80     2.09 o
       422    1   3   1  12    19.08    21.21     0.99 o
       423    1   3   1  13   134.44   137.56     2.37 o
       424    1   3   1  14   453.03   439.47     5.13 o
       425    1   3   1  15     1.93     1.90     1.00 <
       426    1   3   1  16     0.67     1.21     0.92 <
       427    1   3   1  17    76.80    78.90     2.01 o
       428    1   3   2   1  3741.19  3873.33     6.66 o
       429    3   3  -2   2  1577.10  1703.86     3.92 o
       429    2   3   0  -4  1577.10  1703.86     3.92 o
       429    1   3   2   2  1577.10  1703.86     3.92 o
       430    1   3   2   3   873.65   920.57     2.70 o
       431    3   3  -3   1  1694.14  1740.57     4.81 o
       431    2   3   1  -5  1694.14  1740.57     4.81 o
       431    1   3   2   4  1694.14  1740.57     4.81 o
       432    1   3   2   5    10.91    11.09     0.52 o
       433    1   3   2   6    15.00    15.15     0.50 o
       434    1   3   2   7  2874.22  2752.37     6.54 o
       435    1   3   2   8   400.75   374.41     2.06 o
       436    1   3   2   9   149.04   138.76     1.48 o
       437    1   3   2  10   333.59   347.63     2.83 o
       438    1   3   2  11   231.44   244.50     2.43 o
       439    1   3   2  12     0.27     1.03     0.75 <
       440    1   3   2  13    44.03    41.44     1.21 o
       441    1   3   2  14   138.37   147.85     1.91 o
       442    1   3   2  15   109.98   108.43     1.64 o
       443    1   3   2  16    51.40    50.70     1.41 o
       444    1   3   2  17   263.76   255.32     3.03 o
       445    3   3  -2   4  1454.54  1531.88     3.88 o
       445    2   3  -1  -5  1454.54  1531.88     3.88 o
       445    1   3   3   1  1454.54  1531.88     3.88 o
       446    1   3   3   2   392.33   386.87     1.65 o
       447    3   3  -3   3    11.34    12.99     0.45 o
       447    2   3   0  -6    11.34    12.99     0.45 o
       447    1   3   3   3    11.34    12.99     0.45 o
       448    1   3   3   4  3801.81  3917.09     8.71 o
       449    1   3   3   5   583.25   607.14     2.53 o
       450    1   3   3   6   644.23   621.60     2.60 o
       451    1   3   3   7   649.32   627.69     3.07 o
       452    1   3   3   8    19.20    19.78     0.76 o
       453    1   3   3   9     2.26     2.88     0.67 o
       454    1   3   3  10   576.60   589.93     4.02 o
       455    1   3   3  11   192.27   204.13     1.99 o
       456    1   3   3  12    14.69    14.09     0.89 o
       457    1   3   3  13   106.65   109.42     1.48 o
       458    1   3   3  14   360.78   368.01     3.15 o
       459    1   3   3  15     1.48     1.48     0.79 <
       460    1   3   3  16     0.55     0.19     0.87 <
       461    1   3   3  17    63.11    47.97     3.59 o
       462    1   3   4   1  1564.31  1555.04     4.11 o
       463    1   3   4   2   664.82   638.11     2.76 o
       464    1   3   4   3   386.60   384.48     1.82 o
       465    1   3   4   4   781.55   805.76     2.73 o
       466    1   3   4   5     2.72     3.42     0.48 o
       467    1   3   4   6     8.93     9.50     0.57 o
       468    1   3   4   7  1665.53  1691.37     8.11 o
       469    1   3   4   8   229.89   236.28     2.11 o
       470    1   3   4   9   100.49   107.24     1.37 o
       471    1   3   4  10   215.18   215.48     2.15 o
       472    1   3   4  11   155.97   158.57     2.00 o
       473    1   3   4  12     0.17     0.03     0.73 <
       474    1   3   4  13    32.76    32.90     0.98 o
       475    1   3   4  14   101.09   101.77     1.77 o
       476    1   3   4  15    75.39    73.05     1.61 o
       477    1   3   4  16    38.70    39.35     1.46 o
       478    1   3   5   1   533.74   523.78     2.51 o
       479    1   3   5   2   138.81   119.84     1.15 o
       480    1   3   5   3     5.02     5.76     0.57 o
       481    1   3   5   4  1685.29  1658.52     6.85 o
       482    1   3   5   5   249.66   267.71     2.69 o
       483    1   3   5   6   350.50   356.21     2.92 o
       484    1   3   5   7   326.53   350.09     2.46 o
       485    1   3   5   8     6.76     6.93     0.79 o
       486    1   3   5   9     1.43     1.94     0.68 <
       487    1   3   5  10   339.99   349.51     2.87 o
       488    1   3   5  11   118.42   125.90     1.79 o
       489    1   3   5  12     8.78     9.29     0.95 o
       490    1   3   5  13    69.61    72.66     1.54 o
       491    1   3   5  14   231.09   214.30     2.60 o
       492    1   3   5  15     0.86     0.63     0.99 <
       493    1   3   6   1   585.54   575.54     3.56 o
       494    1   3   6   2   240.63   219.76     2.03 o
       495    1   3   6   3   177.68   168.34     1.63 o
       496    1   3   6   4   316.85   306.52     2.25 o
       497    1   3   6   5     1.16     1.63     0.65 <
       498    1   3   6   6     4.74     5.87     0.90 o
       499    1   3   6   7   816.78   836.05     5.93 o
       500    1   3   6   8   112.71   120.88     1.90 o
       501    1   3   6   9    54.09    54.91     1.34 o
       502    1   3   6  10   116.85   126.96     1.94 o
       503    1   3   6  11    89.21    83.91     1.75 o
       504    1   3   6  12     0.08     0.38     0.81 <
       505    1   3   6  13    21.57    20.14     1.34 o
       506    1   3   6  14    60.95    58.89     1.46 o
       507    1   3   7   1   195.96   186.55     1.85 o
       508    1   3   7   2    43.00    42.22     0.96 o
       509    1   3   7   3     2.35     2.95     0.61 o
       510    1   3   7   4   707.92   694.71     4.17 o
       511    1   3   7   5   100.86   108.19     1.55 o
       512    1   3   7   6   163.41   172.56     2.01 o
       513    1   3   7   7   148.41   148.68     1.90 o
       514    1   3   7   8     3.57     5.15     1.08 o
       515    1   3   7   9     0.74     1.72     0.71 <
       516    1   3   7  10   169.29   169.16     2.19 o
       517    1   3   7  11    62.64    60.77     1.37 o
       518    1   3   7  12     4.03     4.16     1.05 o
       519    1   3   7  13    37.88    39.37     2.65 o
       520    1   3   8   1   223.09   212.20     2.09 o
       521    1   3   8   2    90.65    89.94     1.26 o
       522    1   3   8   3    72.96    72.29     1.37 o
       523    1   3   8   4   126.88   122.67     1.65 o
       524    1   3   8   5     0.73     0.15     0.83 <
       525    1   3   8   6     2.10     1.85     0.77 <
       526    1   3   8   7   346.94   336.91     3.00 o
       527    1   3   8   8    51.62    54.07     1.22 o
       528    1   3   8   9    22.58    20.70     0.95 o
       529    1   3   8  10    54.73    49.80     1.37 o
       530    1   3   8  11    43.78    37.79     1.81 o
       531    1   3   9   1    73.92    73.30     1.11 o
       532    1   3   9   2    17.45    17.02     0.87 o
       533    1   3   9   3     0.91     1.37     0.76 <
       534    1   3   9   4   266.59   260.19     2.59 o
       535    1   3   9   5    40.85    42.68     1.12 o
       536    1   3   9   6    59.49    56.89     1.42 o
       537    1   3   9   7    60.42    62.26     1.35 o
       538    1   3   9   8     2.77     3.26     0.82 o
       539    1   3  10   1    78.22    73.33     1.26 o
       540    1   3  10   2    33.24    36.35     1.08 o
       541    1   3  10   3    23.14    23.51     0.98 o
       542    1   3  10   4    45.93    45.96     1.42 o
       543    3   4   0   0  7689.52  7351.34    26.37 o
       543    2   4   0   0  7689.52  7351.34    26.37 o
       543    1   4   0   0  7689.52  7351.34    26.37 o
       544    1   4   0   1  1917.44  1784.50     5.42 o
       545    3   4  -1  -1   564.79   629.47     2.48 o
       545    2   4   1  -1   564.79   629.47     2.48 o
       545    1   4   0   2   564.79   629.47     2.48 o
       546    1   4   0   3  3411.74  3168.14     9.48 o
       547    3   4  -2  -2    17.05    17.84     0.81 o
       547    2   4   2  -2    17.05    17.84     0.81 o
       547    1   4   0   4    17.05    17.84     0.81 o
       548    1   4   0   5   776.54   739.74     2.96 o
       549    3   4  -3  -3   453.49   378.90     2.30 o
       549    2   4   3  -3   453.49   378.90     2.30 o
       549    1   4   0   6   453.49   378.90     2.30 o
       550    1   4   0   7   315.11   304.10     1.85 o
       551    1   4   0   8   573.24   518.55     3.04 o
       552    1   4   0   9  1190.11  1136.26     6.93 o
       553    1   4   0  10   690.59   689.86     5.81 o
       554    1   4   0  11    89.10    84.53     1.96 o
       555    1   4   0  12    35.13    32.48     1.54 o
       556    1   4   0  13    40.79    45.44     1.90 o
       557    1   4   0  14   177.34   188.69     3.77 o
       558    1   4   0  15   247.45   240.52     5.08 o
       559    1   4   0  16    32.89    36.26     2.06 o
       560    1   4   0  17    39.26    40.64     2.10 o
       561    1   4   1   0  3636.90  3578.08     9.03 o
       562    3   4  -1   1   819.73   919.65     2.39 o
       562    2   4   0  -2   819.73   919.65     2.39 o
       562    1   4   1   1   819.73   919.65     2.39 o
       563    1   4   1   2  1572.45  1569.70     3.65 o
       564    3   4  -2   0  3488.49  3726.32     6.77 o
       564    2   4   1  -3  3488.49  3726.32     6.77 o
       564    1   4   1   3  3488.49  3726.32     6.77 o
       565    1   4   1   4   916.93   901.34     2.65 o
       566    3   4  -3  -1    47.90    43.54     0.78 o
       566    2   4   2  -4    47.90    43.54     0.78 o
       566    1   4   1   5    47.90    43.54     0.78 o
       567    1   4   1   6  2085.65  2004.45     4.88 o
       568    1   4   1   7   406.65   380.54     1.74 o
       569    1   4   1   8   238.54   226.28     1.56 o
       570    1   4   1   9     8.95     8.42     0.72 o
       571    1   4   1  10    86.51    89.59     1.55 o
       572    1   4   1  11   566.49   554.46     3.94 o
       573    1   4   1  12   557.47   539.55     4.16 o
       574    1   4   1  13   313.31   334.11     3.25 o
       575    1   4   1  14    51.22    41.62     1.54 o
       576    1   4   1  15     2.77     3.12     1.09 <
       577    1   4   1  16    29.35    32.42     1.28 o
       578    1   4   1  17     4.99     5.16     0.94 o
       579    3   4  -1   3  5082.74  5432.13    15.66 o
       579    2   4  -1  -3  5082.74  5432.13    15.66 o
       579    1   4   2   0  5082.74  5432.13    15.66 o
       580    1   4   2   1  1360.31  1393.60     3.18 o
       581    3   4  -2   2   343.60   361.98     1.55 o
       581    2   4   0  -4   343.60   361.98     1.55 o
       581    1   4   2   2   343.60   361.98     1.55 o
       582    1   4   2   3  2544.79  2403.35     5.73 o
       583    3   4  -3   1    10.67    13.83     0.56 o
       583    2   4   1  -5    10.67    13.83     0.56 o
       583    1   4   2   4    10.67    13.83     0.56 o
       584    1   4   2   5   597.09   569.68     2.32 o
       585    1   4   2   6   305.76   293.77     2.27 o
       586    1   4   2   7   252.01   246.81     1.75 o
       587    1   4   2   8   481.68   458.18     2.75 o
       588    1   4   2   9  1000.48   945.90     5.14 o
       589    1   4   2  10   601.07   621.11     3.46 o
       590    1   4   2  11    76.74    78.43     1.40 o
       591    1   4   2  12    31.12    29.82     1.11 o
       592    1   4   2  13    36.60    37.73     1.13 o
       593    1   4   2  14   157.33   156.81     2.16 o
       594    1   4   2  15   223.44   225.62     2.36 o
       595    1   4   2  16    29.55    30.32     1.26 o
       596    1   4   2  17    35.59    36.32     1.43 o
       597    1   4   3   0  2027.07  1979.69     7.18 o
       598    3   4  -2   4   363.75   382.36     1.75 o
       598    2   4  -1  -5   363.75   382.36     1.75 o
       598    1   4   3   1   363.75   382.36     1.75 o
       599    1   4   3   2   868.87   859.92     2.75 o
       600    3   4  -3   3  1899.44  1995.16     4.38 o
       600    2   4   0  -6  1899.44  1995.16     4.38 o
       600    1   4   3   3  1899.44  1995.16     4.38 o
       601    1   4   3   4   542.79   537.69     2.03 o
       602    1   4   3   5    24.49    27.19     0.79 o
       603    1   4   3   6  1325.12  1376.10     6.74 o
       604    1   4   3   7   279.46   274.77     2.14 o
       605    1   4   3   8   160.84   153.50     1.60 o
       606    1   4   3   9     9.08     9.79     0.75 o
       607    1   4   3  10    63.20    65.26     1.15 o
       608    1   4   3  11   437.88   447.49     2.89 o
       609    1   4   3  12   436.80   444.78     3.59 o
       610    1   4   3  13   246.26   243.46     2.51 o
       611    1   4   3  14    41.60    43.72     1.28 o
       612    1   4   3  15     2.66     3.50     0.93 o
       613    1   4   3  16    24.51    25.44     1.15 o
       614    1   4   4   0  2222.68  2207.86     8.33 o
       615    1   4   4   1   614.29   605.33     2.59 o
       616    1   4   4   2   157.57   153.26     1.13 o
       617    1   4   4   3  1198.78  1132.38     3.42 o
       618    1   4   4   4     3.08     3.16     0.41 o
       619    1   4   4   5   306.61   298.16     2.01 o
       620    1   4   4   6   161.69   189.47     2.04 o
       621    1   4   4   7   141.55   142.91     1.76 o
       622    1   4   4   8   305.83   296.91     3.47 o
       623    1   4   4   9   633.34   628.27     4.28 o
       624    1   4   4  10   406.53   392.31     3.23 o
       625    1   4   4  11    51.64    51.95     1.15 o
       626    1   4   4  12    20.61    21.26     1.01 o
       627    1   4   4  13    27.11    26.39     0.96 o
       628    1   4   4  14   110.02   115.08     1.68 o
       629    1   4   4  15   165.35   155.15     2.10 o
       630    1   4   4  16    21.45    17.50     1.60 o
       631    1   4   5   0   791.03   718.50     4.62 o
       632    1   4   5   1   175.61   173.83     1.39 o
       633    1   4   5   2   362.19   335.88     2.16 o
       634    1   4   5   3   836.17   828.29     3.59 o
       635    1   4   5   4   241.96   242.00     2.25 o
       636    1   4   5   5     9.63    10.29     0.75 o
       637    1   4   5   6   644.03   677.02     4.02 o
       638    1   4   5   7   152.55   163.65     1.86 o
       639    1   4   5   8    84.69    90.48     1.38 o
       640    1   4   5   9     6.76     7.74     0.75 o
       641    1   4   5  10    37.84    36.76     1.09 o
       642    1   4   5  11   266.59   271.20     2.70 o
       643    1   4   5  12   279.15   284.10     2.75 o
       644    1   4   5  13   153.12   161.85     2.35 o
       645    1   4   5  14    27.99    28.17     1.25 o
       646    1   4   5  15     2.42     2.01     1.14 <
       647    1   4   6   0   936.42   932.53     5.98 o
       648    1   4   6   1   243.64   239.59     1.72 o
       649    1   4   6   2    83.64    84.73     1.22 o
       650    1   4   6   3   470.78   465.19     3.04 o
       651    1   4   6   4     2.95     5.50     0.73 o
       652    1   4   6   5   133.57   128.99     1.65 o
       653    1   4   6   6    72.60    74.47     1.34 o
       654    1   4   6   7    67.92    74.22     1.56 o
       655    1   4   6   8   159.19   157.01     2.33 o
       656    1   4   6   9   338.08   353.89     2.83 o
       657    1   4   6  10   219.92   204.51     2.38 o
       658    1   4   6  11    29.68    29.16     1.15 o
       659    1   4   6  12     9.18     9.54     0.93 o
       660    1   4   6  13    17.20    16.60     1.04 o
       661    1   4   6  14    60.57    63.15     3.96 o
       662    1   4   7   0   292.45   280.54     2.88 o
       663    1   4   7   1    85.07    87.59     1.14 o
       664    1   4   7   2   144.47   145.73     1.42 o
       665    1   4   7   3   354.24   379.67     3.39 o
       666    1   4   7   4   101.20   100.35     1.56 o
       667    1   4   7   5     3.74     5.73     0.82 o
       668    1   4   7   6   287.41   282.85     2.97 o
       669    1   4   7   7    71.43    77.53     1.34 o
       670    1   4   7   8    40.40    42.24     1.22 o
       671    1   4   7   9     2.59     4.34     1.03 o
       672    1   4   7  10    20.42    23.34     1.11 o
       673    1   4   7  11   128.31   125.12     1.98 o
       674    1   4   7  12   148.49   140.61     2.03 o
       675    1   4   8   0   373.86   367.71     3.64 o
       676    1   4   8   1    96.26    96.32     1.44 o
       677    1   4   8   2    35.27    35.37     1.08 o
       678    1   4   8   3   187.34   180.34     2.33 o
       679    1   4   8   4     1.24     1.52     0.71 <
       680    1   4   8   5    55.75    57.66     1.33 o
       681    1   4   8   6    31.78    33.22     1.06 o
       682    1   4   8   7    30.78    33.22     1.12 o
       683    1   4   8   8    67.78    72.03     1.59 o
       684    1   4   8   9   157.01   152.80     1.90 o
       685    1   4   8  10    94.55    94.26     1.59 o
       686    1   4   9   0   112.94   115.41     2.46 o
       687    1   4   9   1    29.76    28.20     0.98 o
       688    1   4   9   2    55.56    53.82     1.21 o
       689    1   4   9   3   133.60   126.97     1.75 o
       690    1   4   9   4    40.31    37.05     1.04 o
       691    1   4   9   5     1.69     1.44     0.69 <
       692    1   4   9   6   118.20   122.89     2.06 o
       693    1   4   9   7    27.85    29.68     0.96 o
       694    1   4   9   8    17.15    17.18     1.63 o
       695    1   4  10   0   125.08   138.10     2.65 o
       696    1   4  10   1    34.47    36.01     1.27 o
       697    1   4  10   2    10.08    10.48     0.94 o
       698    1   4  10   3    69.75    62.74     2.42 o
       699    1   5   0   1  2182.22  2209.43     5.93 o
       700    3   5  -1  -1   228.26   231.25     1.54 o
       700    2   5   1  -1   228.26   231.25     1.54 o
       700    1   5   0   2   228.26   231.25     1.54 o
       701    1   5   0   3   765.87   736.95     3.89 o
       702    3   5  -2  -2     8.76     5.46     0.65 o
       702    2   5   2  -2     8.76     5.46     0.65 o
       702    1   5   0   4     8.76     5.46     0.65 o
       703    1   5   0   5  5474.12  5125.29    15.49 o
       704    3   5  -3  -3    32.27    28.62     0.86 o
       704    2   5   3  -3    32.27    28.62     0.86 o
       704    1   5   0   6    32.27    28.62     0.86 o
       705    1   5   0   7   137.95   132.80     1.29 o
       706    1   5   0   8   100.84   102.28     1.57 o
       707    1   5   0   9   175.07   159.70     2.14 o
       708    1   5   0  10     7.26     5.70     0.98 o
       709    1   5   0  11   491.48   480.42     4.97 o
       710    1   5   0  12     1.74     1.64     1.09 <
       711    1   5   0  13   566.05   601.10     6.18 o
       712    1   5   0  14     1.36     3.54     1.61 <
       713    1   5   0  15    79.11    87.55     2.70 o
       714    1   5   0  16    15.30    15.16     1.85 o
       715    1   5   0  17     5.03     4.73     1.43 o
       716    3   5  -1   1    63.46    76.66     0.68 o
       716    2   5   0  -2    63.46    76.66     0.68 o
       716    1   5   1   1    63.46    76.66     0.68 o
       717    1   5   1   2  5401.04  5236.64     9.36 o
       718    2   5   1  -3    31.14    31.25     0.69 o
       718    1   5   1   3    31.14    31.25     0.69 o
       719    1   5   1   4   321.28   314.32     1.51 o
       720    3   5  -3  -1   216.38   212.10     1.27 o
       720    2   5   2  -4   216.38   212.10     1.27 o
       720    1   5   1   5   216.38   212.10     1.27 o
       721    1   5   1   6   776.31   747.74     2.56 o
       722    1   5   1   7     0.68     0.68     0.38 <
       723    1   5   1   8  2293.80  2303.55     7.86 o
       724    1   5   1   9     4.30     4.67     0.66 o
       725    1   5   1  10   305.84   301.76     2.34 o
       726    1   5   1  11    19.20    20.38     0.93 o
       727    1   5   1  12     6.84     7.55     0.90 o
       728    1   5   1  13    17.71    18.02     1.05 o
       729    1   5   1  14    35.48    35.01     1.40 o
       730    1   5   1  15     6.33     8.04     1.08 o
       731    1   5   1  16   439.27   452.43     4.30 o
       732    1   5   1  17     0.20     0.32     1.65 <
       733    1   5   2   1  1650.06  1634.82     3.94 o
       734    3   5  -2   2   172.12   182.79     1.18 o
       734    2   5   0  -4   172.12   182.79     1.18 o
       734    1   5   2   2   172.12   182.79     1.18 o
       735    1   5   2   3   574.21   576.66     2.27 o
       736    3   5  -3   1     6.35     6.14     0.55 o
       736    2   5   1  -5     6.35     6.14     0.55 o
       736    1   5   2   4     6.35     6.14     0.55 o
       737    1   5   2   5  4338.61  4016.91     9.69 o
       738    1   5   2   6    26.41    25.37     0.62 o
       739    1   5   2   7   103.90    98.26     1.17 o
       740    1   5   2   8    85.25    79.66     1.21 o
       741    1   5   2   9   152.10   151.75     1.64 o
       742    1   5   2  10     6.20     5.88     0.76 o
       743    1   5   2  11   430.69   438.98     4.19 o
       744    1   5   2  12     1.56     1.51     0.80 <
       745    1   5   2  13   504.35   506.54     4.26 o
       746    1   5   2  14     1.25     1.43     0.90 <
       747    1   5   2  15    69.89    73.72     1.62 o
       748    1   5   2  16    13.72    13.16     1.02 o
       749    3   5  -2   4    37.86    35.15     0.57 o
       749    2   5  -1  -5    37.86    35.15     0.57 o
       749    1   5   3   1    37.86    35.15     0.57 o
       750    1   5   3   2  3167.90  3132.45     6.29 o
       751    3   5  -3   3    19.69    19.42     0.56 o
       751    2   5   0  -6    19.69    19.42     0.56 o
       751    1   5   3   3    19.69    19.42     0.56 o
       752    1   5   3   4   184.42   176.84     1.44 o
       753    1   5   3   5   141.63   135.22     1.43 o
       754    1   5   3   6   547.35   540.29     3.55 o
       755    1   5   3   7     0.27     0.44     0.59 <
       756    1   5   3   8  1658.81  1654.62     7.08 o
       757    1   5   3   9     3.35     3.09     0.66 o
       758    1   5   3  10   227.41   232.97     2.47 o
       759    1   5   3  11    14.83    16.03     0.91 o
       760    1   5   3  12     5.44     5.67     0.81 o
       761    1   5   3  13    14.16    15.03     1.12 o
       762    1   5   3  14    30.91    29.30     1.20 o
       763    1   5   3  15     5.04     5.43     0.91 o
       764    1   5   3  16   352.76   348.82     3.14 o
       765    1   5   4   1   782.09   755.92     2.68 o
       766    1   5   4   2    84.81    95.16     0.97 o
       767    1   5   4   3   312.63   303.58     1.80 o
       768    1   5   4   4     0.77     1.87     0.51 o
       769    1   5   4   5  2450.81  2362.14     8.40 o
       770    1   5   4   6    17.03    16.46     0.71 o
       771    1   5   4   7    48.88    50.40     1.01 o
       772    1   5   4   8    54.64    57.19     1.13 o
       773    1   5   4   9   102.27    99.40     1.24 o
       774    1   5   4  10     4.11     4.49     0.68 o
       775    1   5   4  11   299.43   298.62     2.45 o
       776    1   5   4  12     1.13     1.50     0.91 <
       777    1   5   4  13   360.76   344.88     3.80 o
       778    1   5   4  14     1.01     1.30     0.89 <
       779    1   5   4  15    48.11    46.62     1.27 o
       780    1   5   5   1    13.99    14.04     0.58 o
       781    1   5   5   2  1434.47  1352.63     7.06 o
       782    1   5   5   3    10.09    10.34     0.72 o
       783    1   5   5   4    64.77    61.79     1.27 o
       784    1   5   5   5    73.88    85.09     1.33 o
       785    1   5   5   6   311.87   312.05     2.88 o
       786    1   5   5   7     0.07     0.49     0.62 <
       787    1   5   5   8   953.92   924.56     5.14 o
       788    1   5   5   9     2.04     1.95     0.62 o
       789    1   5   5  10   139.09   150.80     1.86 o
       790    1   5   5  11     9.34     9.30     0.86 o
       791    1   5   5  12     3.41     4.37     0.86 o
       792    1   5   5  13     9.19    10.24     0.95 o
       793    1   5   5  14    23.99    20.36     1.17 o
       794    1   5   6   1   304.24   294.48     1.88 o
       795    1   5   6   2    37.32    36.54     0.97 o
       796    1   5   6   3   153.84   143.87     1.74 o
       797    1   5   6   4     0.14     0.63     0.62 <
       798    1   5   6   5  1179.70  1214.70     6.29 o
       799    1   5   6   6     9.15     9.22     0.79 o
       800    1   5   6   7    21.62    21.88     0.87 o
       801    1   5   6   8    29.06    30.34     1.09 o
       802    1   5   6   9    53.96    55.62     1.25 o
       803    1   5   6  10     2.39     3.04     0.83 o
       804    1   5   6  11   174.02   168.10     2.14 o
       805    1   5   6  12     0.67     1.03     0.91 <
       806    1   5   6  13   209.76   210.51     2.73 o
       807    1   5   7   1     5.36     6.21     0.64 o
       808    1   5   7   2   605.27   626.57     3.67 o
       809    1   5   7   3     4.79     5.38     0.77 o
       810    1   5   7   4    24.09    25.15     0.96 o
       811    1   5   7   5    34.10    36.07     0.96 o
       812    1   5   7   6   144.85   142.98     1.78 o
       813    1   5   7   7     0.04     1.50     0.69 <
       814    1   5   7   8   463.77   468.73     4.20 o
       815    1   5   7   9     0.94     1.32     0.73 <
       816    1   5   7  10    75.46    70.99     1.50 o
       817    1   5   7  11     4.95     4.97     0.92 o
       818    1   5   7  12     1.68     1.06     0.79 <
       819    1   5   8   1   122.39   123.63     1.58 o
       820    1   5   8   2    15.48    16.06     0.82 o
       821    1   5   8   3    62.97    53.47     1.23 o
       822    1   5   8   4     0.07     0.00     0.82 <
       823    1   5   8   5   500.71   497.66     3.65 o
       824    1   5   8   6     3.86     3.63     0.79 o
       825    1   5   8   7    12.51    12.29     0.83 o
       826    1   5   8   8    13.03    13.51     0.92 o
       827    1   5   8   9    21.84    21.99     0.96 o
       828    1   5   8  10     1.24     0.99     0.78 <
       829    1   5   9   1     2.17     2.47     0.69 o
       830    1   5   9   2   234.22   203.50     2.63 o
       831    1   5   9   3     1.79     1.51     0.74 <
       832    1   5   9   4    12.58    13.54     0.82 o
       833    1   5   9   5    13.46    13.25     1.03 o
       834    1   5   9   6    51.72    51.66     1.29 o
       835    1   5   9   7     0.04     0.58     0.88 <
       836    3   6   0   0  1676.58  1830.70     7.36 o
       836    2   6   0   0  1676.58  1830.70     7.36 o
       836    1   6   0   0  1676.58  1830.70     7.36 o
       837    1   6   0   1   388.83   394.88     2.06 o
       838    3   6  -1  -1   658.04   703.20     3.31 o
       838    2   6   1  -1   658.04   703.20     3.31 o
       838    1   6   0   2   658.04   703.20     3.31 o
       839    1   6   0   3  3397.94  3386.96    10.67 o
       840    3   6  -2  -2   140.45   143.62     1.86 o
       840    2   6   2  -2   140.45   143.62     1.86 o
       840    1   6   0   4   140.45   143.62     1.86 o
       841    1   6   0   5   464.97   451.48     3.16 o
       842    3   6  -3  -3    15.56     4.00     0.80 o
       842    2   6   3  -3    15.56     4.00     0.80 o
       842    1   6   0   6    15.56     4.00     0.80 o
       843    1   6   0   7   411.39   376.96     3.71 o
       844    1   6   0   8   242.36   244.05     4.10 o
       845    1   6   0   9   609.47   571.52     5.28 o
       846    1   6   0  10   305.82   313.95     3.86 o
       847    1   6   0  11   265.39   244.79     3.50 o
       848    1   6   0  12   155.36   142.19     3.35 o
       849    1   6   0  13   142.43   133.85     2.83 o
       850    1   6   0  14    95.16   105.87     2.64 o
       851    1   6   0  15   177.08   188.65     3.69 o
       852    1   6   0  16     4.14     4.35     1.40 o
       853    1   6   1   0  4255.14  4087.56    12.73 o
       854    3   6  -1   1   879.65   934.60     2.81 o
       854    2   6   0  -2   879.65   934.60     2.81 o
       854    1   6   1   1   879.65   934.60     2.81 o
       855    1   6   1   2   387.89   368.27     1.50 o
       856    3   6  -2   0   677.60   700.92     2.45 o
       856    2   6   1  -3   677.60   700.92     2.45 o
       856    1   6   1   3   677.60   700.92     2.45 o
       857    1   6   1   4   405.23   393.23     1.71 o
       858    3   6  -3  -1    14.76     7.74     0.54 o
       858    2   6   2  -4    14.76     7.74     0.54 o
       858    1   6   1   5    14.76     7.74     0.54 o
       859    1   6   1   6  1502.82  1415.07     3.99 o
       860    1   6   1   7    91.79    91.36     1.02 o
       861    1   6   1   8   395.34   382.42     2.35 o
       862    1   6   1   9   168.96   174.88     1.93 o
       863    1   6   1  10   282.77   289.07     2.97 o
       864    1   6   1  11   320.77   316.72     3.04 o
       865    1   6   1  12   273.40   276.98     3.84 o
       866    1   6   1  13   134.80   132.75     2.16 o
       867    1   6   1  14   113.80   116.49     1.97 o
       868    1   6   1  15    12.60    13.15     1.16 o
       869    1   6   1  16    45.57    46.26     1.64 o
       870    3   6  -1   3  1261.96  1285.43     4.79 o
       870    2   6  -1  -3  1261.96  1285.43     4.79 o
       870    1   6   2   0  1261.96  1285.43     4.79 o
       871    1   6   2   1   298.75   298.89     1.47 o
       872    3   6  -2   2   501.91   519.73     2.08 o
       872    2   6   0  -4   501.91   519.73     2.08 o
       872    1   6   2   2   501.91   519.73     2.08 o
       873    1   6   2   3  2660.18  2633.11     7.24 o
       874    3   6  -3   1   111.13   118.19     1.02 o
       874    2   6   1  -5   111.13   118.19     1.02 o
       874    1   6   2   4   111.13   118.19     1.02 o
       875    1   6   2   5   371.91   359.89     1.88 o
       876    1   6   2   6     1.33     2.26     0.46 o
       877    1   6   2   7   343.54   306.45     1.97 o
       878    1   6   2   8   209.88   206.73     1.77 o
       879    1   6   2   9   520.28   517.13     3.86 o
       880    1   6   2  10   269.26   271.33     3.47 o
       881    1   6   2  11   234.00   244.97     3.03 o
       882    1   6   2  12   136.96   151.25     2.24 o
       883    1   6   2  13   127.76   130.35     2.31 o
       884    1   6   2  14    84.24    85.43     2.07 o
       885    1   6   2  15   161.09   167.81     2.17 o
       886    1   6   2  16     3.65     4.13     0.94 o
       887    1   6   3   0  2606.84  2487.19     7.00 o
       888    3   6  -2   4   544.44   536.64     2.19 o
       888    2   6  -1  -5   544.44   536.64     2.19 o
       888    1   6   3   1   544.44   536.64     2.19 o
       889    1   6   3   2   234.66   232.34     1.38 o
       890    3   6  -3   3   431.82   450.69     2.59 o
       890    2   6   0  -6   431.82   450.69     2.59 o
       890    1   6   3   3   431.82   450.69     2.59 o
       891    1   6   3   4   257.55   278.91     1.92 o
       892    1   6   3   5     3.04    10.63     0.70 o
       893    1   6   3   6  1020.26   957.48     5.45 o
       894    1   6   3   7    68.47    67.69     1.07 o
       895    1   6   3   8   288.98   288.02     2.11 o
       896    1   6   3   9   131.42   134.27     1.72 o
       897    1   6   3  10   218.72   224.39     2.44 o
       898    1   6   3  11   249.83   263.26     2.92 o
       899    1   6   3  12   219.20   212.04     2.29 o
       900    1   6   3  13   105.19   106.07     1.66 o
       901    1   6   3  14    91.86    91.14     1.90 o
       902    1   6   3  15     9.58     8.56     1.11 o
       903    1   6   3  16    37.64    30.17     3.77 o
       904    1   6   4   0   691.16   653.72     4.62 o
       905    1   6   4   1   145.48   140.83     1.23 o
       906    1   6   4   2   287.80   283.34     1.83 o
       907    1   6   4   3  1432.55  1389.17     6.09 o
       908    1   6   4   4    63.49    66.64     1.17 o
       909    1   6   4   5   209.09   201.35     1.63 o
       910    1   6   4   6     0.63     6.76     0.75 o
       911    1   6   4   7   214.45   214.34     1.96 o
       912    1   6   4   8   140.66   135.28     1.68 o
       913    1   6   4   9   342.51   342.77     2.63 o
       914    1   6   4  10   184.85   181.63     1.95 o
       915    1   6   4  11   163.82   160.77     1.99 o
       916    1   6   4  12    93.49    78.43     1.94 o
       917    1   6   4  13    93.03    94.13     1.51 o
       918    1   6   4  14    58.37    55.88     2.08 o
       919    1   6   4  15   121.40   122.11     2.30 o
       920    1   6   5   0  1220.46  1109.16     7.09 o
       921    1   6   5   1   293.27   272.06     1.97 o
       922    1   6   5   2   102.18   105.42     1.43 o
       923    1   6   5   3   227.52   233.25     2.29 o
       924    1   6   5   4   124.32   127.04     1.40 o
       925    1   6   5   5     2.04     2.68     0.67 o
       926    1   6   5   6   543.32   537.33     4.04 o
       927    1   6   5   7    40.52    41.09     1.17 o
       928    1   6   5   8   168.98   180.43     2.18 o
       929    1   6   5   9    79.51    76.51     1.35 o
       930    1   6   5  10   137.16   136.54     1.90 o
       931    1   6   5  11   152.21   150.47     2.32 o
       932    1   6   5  12   146.21   170.79     2.56 o
       933    1   6   5  13    63.72    67.58     1.44 o
       934    1   6   5  14    60.12    60.72     1.58 o
       935    1   6   6   0   339.13   332.95     3.28 o
       936    1   6   6   1    58.32    62.18     0.99 o
       937    1   6   6   2   147.70   150.90     1.46 o
       938    1   6   6   3   657.37   642.38     3.88 o
       939    1   6   6   4    33.31    35.34     1.11 o
       940    1   6   6   5    99.91    96.16     1.34 o
       941    1   6   6   6     0.28     1.33     0.73 <
       942    1   6   6   7   113.30   106.24     1.70 o
       943    1   6   6   8    74.96    73.22     1.44 o
       944    1   6   6   9   192.46   191.24     2.08 o
       945    1   6   6  10    98.96    94.20     1.66 o
       946    1   6   6  11    93.85    93.02     1.78 o
       947    1   6   6  12    48.71    48.28     1.52 o
       948    1   6   6  13    55.49    55.96     1.43 o
       949    1   6   7   0   527.93   539.97     5.00 o
       950    1   6   7   1   135.96   135.36     1.55 o
       951    1   6   7   2    42.31    43.09     1.02 o
       952    1   6   7   3   104.46   107.38     1.52 o
       953    1   6   7   4    55.99    56.86     1.10 o
       954    1   6   7   5     0.98     2.20     0.79 <
       955    1   6   7   6   259.90   264.39     2.60 o
       956    1   6   7   7    19.12    22.30     0.94 o
       957    1   6   7   8    84.41    81.55     1.63 o
       958    1   6   7   9    36.49    35.64     0.99 o
       959    1   6   7  10    71.81    71.60     1.38 o
       960    1   6   7  11    72.00    71.31     1.72 o
       961    1   6   8   0   139.73   145.31     2.73 o
       962    1   6   8   1    24.54    26.93     1.05 o
       963    1   6   8   2    60.70    62.18     1.49 o
       964    1   6   8   3   282.34   284.51     2.72 o
       965    1   6   8   4    13.61    10.19     0.88 o
       966    1   6   8   5    44.43    46.62     1.20 o
       967    1   6   8   6     0.16     0.43     0.72 <
       968    1   6   8   7    52.66    53.49     1.23 o
       969    1   6   8   8    31.32    34.05     1.08 o
       970    1   6   8   9    94.14    91.97     1.40 o
       971    1   6   9   0   210.98   216.98     3.39 o
       972    1   6   9   1    48.60    49.96     1.28 o
       973    1   6   9   2    17.81    18.78     1.02 o
       974    1   6   9   3    38.45    36.32     1.52 o
       975    1   6   9   4    23.90    22.51     1.06 o
       976    1   6   9   5     0.30     0.31     0.72 <
       977    1   6   9   6   109.95   109.88     1.60 o
       978    1   7   0   1  2225.42  2182.19     6.49 o
       979    3   7  -1  -1   388.05   374.46     2.23 o
       979    2   7   1  -1   388.05   374.46     2.23 o
       979    1   7   0   2   388.05   374.46     2.23 o
       980    1   7   0   3   408.52   376.84     2.81 o
       981    3   7  -2  -2    48.83    43.58     1.22 o
       981    2   7   2  -2    48.83    43.58     1.22 o
       981    1   7   0   4    48.83    43.58     1.22 o
       982    1   7   0   5    53.68    51.90     1.17 o
       983    3   7  -3  -3    66.73    67.04     1.22 o
       983    2   7   3  -3    66.73    67.04     1.22 o
       983    1   7   0   6    66.73    67.04     1.22 o
       984    1   7   0   7  2109.73  2036.93    11.77 o
       985    1   7   0   8   186.00   183.45     2.45 o
       986    1   7   0   9   112.25   106.64     2.25 o
       987    1   7   0  10    38.61    42.00     1.62 o
       988    1   7   0  11   257.95   262.63     4.19 o
       989    1   7   0  12     0.01    -0.40     1.25 <
       990    1   7   0  13    67.56    68.98     2.46 o
       991    1   7   0  14     4.62     4.54     1.51 o
       992    1   7   0  15    68.03    68.56     2.33 o
       993    1   7   0  16    44.01    49.67     2.11 o
       994    3   7  -1   1   164.95   184.01     1.26 o
       994    2   7   0  -2   164.95   184.01     1.26 o
       994    1   7   1   1   164.95   184.01     1.26 o
       995    1   7   1   2   493.72   468.25     1.84 o
       996    2   7   1  -3    48.26    45.71     0.75 o
       996    1   7   1   3    48.26    45.71     0.75 o
       997    1   7   1   4  3123.26  2966.58     6.31 o
       998    3   7  -3  -1   368.76   333.26     1.66 o
       998    2   7   2  -4   368.76   333.26     1.66 o
       998    1   7   1   5   368.76   333.26     1.66 o
       999    1   7   1   6   495.20   498.26     2.59 o
      1000    1   7   1   7    18.87    17.23     0.78 o
      1001    1   7   1   8    59.97    55.66     1.03 o
      1002    1   7   1   9    17.88    17.42     0.78 o
      1003    1   7   1  10   597.76   591.61     4.06 o
      1004    1   7   1  11    41.53    45.14     1.24 o
      1005    1   7   1  12     8.69     9.79     0.96 o
      1006    1   7   1  13    56.83    41.91     1.85 o
      1007    1   7   1  14   383.75   417.52     4.34 o
      1008    1   7   1  15     2.54     3.55     0.96 o
      1009    1   7   1  16     5.03     5.61     1.09 o
      1010    1   7   2   1  1770.04  1679.33     4.26 o
      1011    3   7  -2   2   313.59   317.20     1.94 o
      1011    2   7   0  -4   313.59   317.20     1.94 o
      1011    1   7   2   2   313.59   317.20     1.94 o
      1012    1   7   2   3   339.65   348.06     2.00 o
      1013    3   7  -3   1    37.14    34.60     0.77 o
      1013    2   7   1  -5    37.14    34.60     0.77 o
      1013    1   7   2   4    37.14    34.60     0.77 o
      1014    1   7   2   5    39.06    39.27     0.70 o
      1015    1   7   2   6    56.58    49.95     0.85 o
      1016    1   7   2   7  1804.46  1852.26     6.30 o
      1017    1   7   2   8   160.91   161.12     1.48 o
      1018    1   7   2   9    99.01    96.56     1.79 o
      1019    1   7   2  10    33.90    35.28     1.10 o
      1020    1   7   2  11   229.51   238.09     2.75 o
      1021    1   7   2  12     0.01     0.13     0.88 <
      1022    1   7   2  13    61.77    66.42     1.65 o
      1023    1   7   2  14     4.28     4.08     1.01 o
      1024    1   7   2  15    59.81    62.73     1.64 o
      1025    1   7   2  16    39.61    35.58     3.56 o
      1026    3   7  -2   4   105.09    99.50     0.96 o
      1026    2   7  -1  -5   105.09    99.50     0.96 o
      1026    1   7   3   1   105.09    99.50     0.96 o
      1027    1   7   3   2   305.66   300.05     1.73 o
      1028    3   7  -3   3    35.46    37.93     0.92 o
      1028    2   7   0  -6    35.46    37.93     0.92 o
      1028    1   7   3   3    35.46    37.93     0.92 o
      1029    1   7   3   4  2166.36  1968.63     7.12 o
      1030    1   7   3   5   260.95   247.76     1.85 o
      1031    1   7   3   6   373.89   360.01     2.45 o
      1032    1   7   3   7    12.53    12.71     0.69 o
      1033    1   7   3   8    41.89    43.50     1.00 o
      1034    1   7   3   9    13.80    13.53     0.85 o
      1035    1   7   3  10   465.52   471.08     3.57 o
      1036    1   7   3  11    32.95    32.51     1.22 o
      1037    1   7   3  12     6.66     7.02     0.84 o
      1038    1   7   3  13    45.94    49.03     1.26 o
      1039    1   7   3  14   309.15   325.57     3.39 o
      1040    1   7   3  15     1.97     2.49     0.88 <
      1041    1   7   4   1   991.38   971.78     5.06 o
      1042    1   7   4   2   176.64   181.04     2.05 o
      1043    1   7   4   3   215.26   219.59     1.82 o
      1044    1   7   4   4    14.78    15.76     0.73 o
      1045    1   7   4   5    16.84    16.92     0.68 o
      1046    1   7   4   6    37.80    37.81     1.02 o
      1047    1   7   4   7  1182.12  1210.54     6.78 o
      1048    1   7   4   8   108.15   103.41     1.31 o
      1049    1   7   4   9    68.38    67.80     1.24 o
      1050    1   7   4  10    23.84    24.09     1.00 o
      1051    1   7   4  11   165.41   162.87     1.90 o
      1052    1   7   4  12     0.00     0.16     0.77 <
      1053    1   7   4  13    47.90    49.13     1.33 o
      1054    1   7   4  14     3.43     3.14     0.98 o
      1055    1   7   5   1    47.30    46.47     0.90 o
      1056    1   7   5   2   140.14   143.24     1.60 o
      1057    1   7   5   3    19.60    21.26     0.88 o
      1058    1   7   5   4  1188.09  1222.09     5.87 o
      1059    1   7   5   5   147.68   159.67     1.89 o
      1060    1   7   5   6   223.88   229.52     2.04 o
      1061    1   7   5   7     6.76     7.89     0.71 o
      1062    1   7   5   8    25.54    22.23     0.96 o
      1063    1   7   5   9     8.38     8.12     0.86 o
      1064    1   7   5  10   293.32   308.05     2.78 o
      1065    1   7   5  11    21.42    20.20     1.04 o
      1066    1   7   5  12     3.88     4.74     1.00 o
      1067    1   7   5  13    30.26    27.35     1.20 o
      1068    1   7   6   1   471.47   482.41     3.44 o
      1069    1   7   6   2    86.14    86.65     1.32 o
      1070    1   7   6   3   112.66   114.86     1.46 o
      1071    1   7   6   4     6.42     7.17     0.82 o
      1072    1   7   6   5     7.73     7.21     0.81 o
      1073    1   7   6   6    20.33    21.77     0.98 o
      1074    1   7   6   7   634.62   632.67     5.41 o
      1075    1   7   6   8    59.85    57.19     1.43 o
      1076    1   7   6   9    36.93    37.40     1.10 o
      1077    1   7   6  10    14.28    14.57     0.99 o
      1078    1   7   6  11    99.93    97.55     1.80 o
      1079    1   7   6  12     0.00    -0.27     1.06 <
      1080    1   7   7   1    21.08    20.05     1.09 o
      1081    1   7   7   2    63.44    62.73     1.40 o
      1082    1   7   7   3     9.36     8.97     0.78 o
      1083    1   7   7   4   558.79   566.55     3.90 o
      1084    1   7   7   5    71.41    67.28     1.23 o
      1085    1   7   7   6   105.58   107.18     1.71 o
      1086    1   7   7   7     3.72     4.95     1.00 o
      1087    1   7   7   8    16.40    16.58     0.87 o
      1088    1   7   7   9     4.01     4.35     0.79 o
      1089    1   7   7  10   152.44   145.02     1.82 o
      1090    1   7   7  11    11.57    10.48     1.86 o
      1091    1   7   8   1   204.11   203.24     2.48 o
      1092    1   7   8   2    37.63    35.80     1.12 o
      1093    1   7   8   3    46.57    47.47     1.24 o
      1094    1   7   8   4     3.16     3.98     0.73 o
      1095    1   7   8   5     5.62     5.32     0.86 o
      1096    1   7   8   6     8.62     9.18     0.87 o
      1097    1   7   8   7   281.50   270.36     2.67 o
      1098    1   7   8   8    27.42    28.21     1.02 o
      1099    1   7   9   1     8.90     8.45     0.94 o
      1100    1   7   9   2    29.55    31.86     1.29 o
      1101    1   7   9   3     3.50     4.30     0.87 o
      1102    1   7   9   4   219.52   222.49     2.79 o
      1103    3   8   0   0     1.30     3.31     0.79 o
      1103    2   8   0   0     1.30     3.31     0.79 o
      1103    1   8   0   0     1.30     3.31     0.79 o
      1104    1   8   0   1   631.46   632.90     3.37 o
      1105    3   8  -1  -1  1155.02  1182.45     4.63 o
      1105    2   8   1  -1  1155.02  1182.45     4.63 o
      1105    1   8   0   2  1155.02  1182.45     4.63 o
      1106    1   8   0   3   593.54   512.31     3.91 o
      1107    3   8  -2  -2   449.84   486.22     4.43 o
      1107    2   8   2  -2   449.84   486.22     4.43 o
      1107    1   8   0   4   449.84   486.22     4.43 o
      1108    1   8   0   5   210.41   214.63     2.11 o
      1109    3   8  -3  -3   436.83   431.74     4.43 o
      1109    2   8   3  -3   436.83   431.74     4.43 o
      1109    1   8   0   6   436.83   431.74     4.43 o
      1110    1   8   0   7    76.39    71.82     1.51 o
      1111    1   8   0   8     6.04     6.09     0.98 o
      1112    1   8   0   9   561.48   565.77     5.54 o
      1113    1   8   0  10    75.02    73.42     1.99 o
      1114    1   8   0  11     6.82     7.72     1.48 o
      1115    1   8   0  12   517.54   543.41     5.78 o
      1116    1   8   0  13     8.89     8.86     1.49 o
      1117    1   8   0  14     3.65     4.86     2.02 <
      1118    1   8   0  15   137.90   160.99     6.08 o
      1119    1   8   1   0   511.77   487.14     3.04 o
      1120    3   8  -1   1  1309.69  1375.11     3.57 o
      1120    2   8   0  -2  1309.69  1375.11     3.57 o
      1120    1   8   1   1  1309.69  1375.11     3.57 o
      1121    1   8   1   2   521.30   483.13     2.06 o
      1122    3   8  -2   0    46.39    46.79     0.80 o
      1122    2   8   1  -3    46.39    46.79     0.80 o
      1122    1   8   1   3    46.39    46.79     0.80 o
      1123    1   8   1   4   310.27   300.60     1.94 o
      1124    3   8  -3  -1   227.30   217.85     1.62 o
      1124    2   8   2  -4   227.30   217.85     1.62 o
      1124    1   8   1   5   227.30   217.85     1.62 o
      1125    1   8   1   6   624.15   608.01     3.53 o
      1126    1   8   1   7     0.54     2.89     0.68 o
      1127    1   8   1   8    35.40    36.87     0.99 o
      1128    1   8   1   9   743.80   723.47     4.65 o
      1129    1   8   1  10    12.01    11.18     0.96 o
      1130    1   8   1  11    48.79    46.66     1.40 o
      1131    1   8   1  12   327.76   362.76     3.67 o
      1132    1   8   1  13    31.91    30.31     1.29 o
      1133    1   8   1  14     8.84     8.28     1.07 o
      1134    1   8   1  15   136.85   140.44     2.55 o
      1135    3   8  -1   3     3.34     6.15     0.63 o
      1135    2   8  -1  -3     3.34     6.15     0.63 o
      1135    1   8   2   0     3.34     6.15     0.63 o
      1136    1   8   2   1   521.86   502.30     2.35 o
      1137    3   8  -2   2   954.10   972.28     3.68 o
      1137    2   8   0  -4   954.10   972.28     3.68 o
      1137    1   8   2   2   954.10   972.28     3.68 o
      1138    1   8   2   3   483.62   448.87     2.60 o
      1139    3   8  -3   1   373.58   379.09     2.41 o
      1139    2   8   1  -5   373.58   379.09     2.41 o
      1139    1   8   2   4   373.58   379.09     2.41 o
      1140    1   8   2   5   176.92   177.86     1.59 o
      1141    1   8   2   6   371.43   379.27     2.47 o
      1142    1   8   2   7    65.16    66.65     1.06 o
      1143    1   8   2   8     5.59     5.64     0.71 o
      1144    1   8   2   9   494.38   506.58     3.80 o
      1145    1   8   2  10    65.83    67.38     1.51 o
      1146    1   8   2  11     6.18     5.74     0.80 o
      1147    1   8   2  12   461.01   441.43     3.79 o
      1148    1   8   2  13     8.30     8.48     1.02 o
      1149    1   8   2  14     3.01     3.37     1.04 o
      1150    1   8   2  15   124.84   130.74     2.15 o
      1151    1   8   3   0   334.21   330.07     3.21 o
      1152    3   8  -2   4   913.39   900.12     4.65 o
      1152    2   8  -1  -5   913.39   900.12     4.65 o
      1152    1   8   3   1   913.39   900.12     4.65 o
      1153    1   8   3   2   365.89   355.49     2.16 o
      1154    3   8  -3   3    33.84    31.16     0.89 o
      1154    2   8   0  -6    33.84    31.16     0.89 o
      1154    1   8   3   3    33.84    31.16     0.89 o
      1155    1   8   3   4   221.61   217.84     1.91 o
      1156    1   8   3   5   149.52   161.00     2.07 o
      1157    1   8   3   6   457.90   445.29     2.92 o
      1158    1   8   3   7     0.36     1.76     0.76 <
      1159    1   8   3   8    26.43    26.39     0.97 o
      1160    1   8   3   9   578.73   580.83     4.11 o
      1161    1   8   3  10     9.74     9.44     0.98 o
      1162    1   8   3  11    37.04    37.11     1.50 o
      1163    1   8   3  12   264.29   252.44     3.21 o
      1164    1   8   3  13    23.76    25.07     1.14 o
      1165    1   8   3  14     7.54     7.67     0.97 o
      1166    1   8   4   0     3.67     5.89     0.91 o
      1167    1   8   4   1   319.46   324.82     2.57 o
      1168    1   8   4   2   586.98   613.61     3.57 o
      1169    1   8   4   3   284.09   282.01     2.79 o
      1170    1   8   4   4   226.93   237.58     3.17 o
      1171    1   8   4   5   111.93   114.02     1.47 o
      1172    1   8   4   6   241.51   233.07     2.04 o
      1173    1   8   4   7    42.99    42.33     1.00 o
      1174    1   8   4   8     3.96     4.27     0.81 o
      1175    1   8   4   9   346.08   343.36     3.61 o
      1176    1   8   4  10    43.80    43.99     1.25 o
      1177    1   8   4  11     4.79     5.17     1.05 o
      1178    1   8   4  12   327.00   331.97     3.79 o
      1179    1   8   4  13     6.80     7.00     1.01 o
      1180    1   8   4  14     1.64     2.18     1.16 <
      1181    1   8   5   0   168.36   169.26     2.68 o
      1182    1   8   5   1   513.28   516.70     4.06 o
      1183    1   8   5   2   203.70   210.30     2.13 o
      1184    1   8   5   3    11.93    17.53     0.90 o
      1185    1   8   5   4   126.12   131.14     1.83 o
      1186    1   8   5   5    86.47    92.99     1.32 o
      1187    1   8   5   6   270.76   272.74     2.70 o
      1188    1   8   5   7     0.27     3.45     0.75 o
      1189    1   8   5   8    16.38    17.25     0.91 o
      1190    1   8   5   9   359.75   370.53     3.08 o
      1191    1   8   5  10     6.98     6.65     0.91 o
      1192    1   8   5  11    20.58    22.76     1.26 o
      1193    1   8   5  12   173.62   175.17     2.99 o
      1194    1   8   5  13    12.92    15.44     1.33 o
      1195    1   8   6   0     3.13     3.75     1.05 o
      1196    1   8   6   1   164.13   166.85     1.93 o
      1197    1   8   6   2   303.99   316.65     2.66 o
      1198    1   8   6   3   143.64   147.26     1.72 o
      1199    1   8   6   4   119.61   116.03     1.70 o
      1200    1   8   6   5    59.55    60.50     1.27 o
      1201    1   8   6   6   131.73   139.41     1.72 o
      1202    1   8   6   7    24.51    23.51     0.97 o
      1203    1   8   6   8     1.71     1.49     0.77 <
      1204    1   8   6   9   200.13   198.46     2.26 o
      1205    1   8   6  10    21.19    20.53     1.09 o
      1206    1   8   6  11     3.35     3.29     0.90 o
      1207    1   8   7   0    79.97    52.12     1.69 o
      1208    1   8   7   1   241.39   249.85     2.82 o
      1209    1   8   7   2    97.80    97.57     1.54 o
      1210    1   8   7   3     6.59     7.65     0.93 o
      1211    1   8   7   4    62.15    59.79     1.25 o
      1212    1   8   7   5    42.45    41.14     1.13 o
      1213    1   8   7   6   138.76   134.89     1.70 o
      1214    1   8   7   7     0.31     0.21     0.75 <
      1215    1   8   7   8     9.08     8.97     0.95 o
      1216    1   8   7   9   180.61   181.42     2.24 o
      1217    1   8   7  10     4.56     4.14     1.23 o
      1218    1   8   8   0     0.80     1.97     1.36 <
      1219    1   8   8   1    72.80    73.78     1.64 o
      1220    1   8   8   2   129.30   136.29     1.97 o
      1221    1   8   8   3    67.70    73.48     1.59 o
      1222    1   8   8   4    52.36    45.76     1.39 o
      1223    1   8   8   5    27.45    26.49     1.22 o
      1224    1   8   8   6    61.55    63.05     1.43 o
      1225    1   8   8   7    12.36    12.84     1.04 o
      1226    1   8   9   0    35.76    38.58     2.71 o
      1227    1   8   9   1    91.06    93.11     2.08 o
      1228    1   8   9   2    39.51    39.76     1.38 o
      1229    1   9   0   1   133.97   131.87     1.56 o
      1230    3   9  -1  -1   352.06   392.27     3.57 o
      1230    2   9   1  -1   352.06   392.27     3.57 o
      1230    1   9   0   2   352.06   392.27     3.57 o
      1231    1   9   0   3   240.13   233.15     2.87 o
      1232    3   9  -2  -2   859.89   858.50     6.72 o
      1232    2   9   2  -2   859.89   858.50     6.72 o
      1232    1   9   0   4   859.89   858.50     6.72 o
      1233    1   9   0   5  1179.89  1106.75     7.90 o
      1234    3   9  -3  -3    49.21    48.03     1.56 o
      1234    2   9   3  -3    49.21    48.03     1.56 o
      1234    1   9   0   6    49.21    48.03     1.56 o
      1235    1   9   0   7    12.47    10.03     1.17 o
      1236    1   9   0   8   106.19   108.06     2.35 o
      1237    1   9   0   9    69.67    67.72     1.95 o
      1238    1   9   0  10   246.07   246.75     4.08 o
      1239    1   9   0  11   104.87   102.40     2.78 o
      1240    1   9   0  12     3.13     3.69     1.56 <
      1241    1   9   0  13   144.02   149.21     3.39 o
      1242    1   9   0  14   122.26   134.99     2.78 o
      1243    3   9  -1   1   679.37   692.77     2.79 o
      1243    2   9   0  -2   679.37   692.77     2.79 o
      1243    1   9   1   1   679.37   692.77     2.79 o
      1244    1   9   1   2   801.41   748.62     3.12 o
      1245    2   9   1  -3    37.74    38.70     1.04 o
      1245    1   9   1   3    37.74    38.70     1.04 o
      1246    1   9   1   4     7.70     7.75     0.69 o
      1247    3   9  -3  -1   150.24   151.78     1.70 o
      1247    2   9   2  -4   150.24   151.78     1.70 o
      1247    1   9   1   5   150.24   151.78     1.70 o
      1248    1   9   1   6   313.82   310.01     2.29 o
      1249    1   9   1   7   571.83   560.46     3.54 o
      1250    1   9   1   8   602.43   588.28     4.46 o
      1251    1   9   1   9     7.48     7.86     0.76 o
      1252    1   9   1  10    25.47    26.11     1.09 o
      1253    1   9   1  11   127.47   128.36     1.88 o
      1254    1   9   1  12     7.80     7.81     0.97 o
      1255    1   9   1  13    72.14    77.71     1.61 o
      1256    1   9   1  14     1.18     0.91     0.94 <
      1257    1   9   1  15    10.94    10.19     2.55 o
      1258    1   9   2   1   109.96   106.95     1.18 o
      1259    3   9  -2   2   291.78   297.07     1.75 o
      1259    2   9   0  -4   291.78   297.07     1.75 o
      1259    1   9   2   2   291.78   297.07     1.75 o
      1260    1   9   2   3   208.70   192.52     2.12 o
      1261    3   9  -3   1   739.42   741.53     4.12 o
      1261    2   9   1  -5   739.42   741.53     4.12 o
      1261    1   9   2   4   739.42   741.53     4.12 o
      1262    1   9   2   5  1023.31   996.98     4.78 o
      1263    1   9   2   6    42.77    43.20     0.98 o
      1264    1   9   2   7    11.40    10.18     0.69 o
      1265    1   9   2   8    93.38    98.19     1.43 o
      1266    1   9   2   9    61.35    57.67     1.21 o
      1267    1   9   2  10   219.61   229.20     2.43 o
      1268    1   9   2  11    94.31    92.88     1.59 o
      1269    1   9   2  12     2.78     4.38     1.03 o
      1270    1   9   2  13   129.07   126.80     2.15 o
      1271    1   9   2  14   110.60   111.63     2.04 o
      1272    3   9  -2   4   489.58   517.74     3.29 o
      1272    2   9  -1  -5   489.58   517.74     3.29 o
      1272    1   9   3   1   489.58   517.74     3.29 o
      1273    1   9   3   2   587.04   592.41     3.03 o
      1274    3   9  -3   3    30.06    29.85     0.83 o
      1274    2   9   0  -6    30.06    29.85     0.83 o
      1274    1   9   3   3    30.06    29.85     0.83 o
      1275    1   9   3   4     7.54     8.02     0.67 o
      1276    1   9   3   5    94.38   102.25     1.44 o
      1277    1   9   3   6   242.65   232.71     2.02 o
      1278    1   9   3   7   441.62   437.23     4.03 o
      1279    1   9   3   8   469.89   440.06     3.44 o
      1280    1   9   3   9     5.91     5.78     1.01 o
      1281    1   9   3  10    21.03    20.07     1.07 o
      1282    1   9   3  11   103.96   110.00     2.04 o
      1283    1   9   3  12     6.16     6.85     1.00 o
      1284    1   9   3  13    59.77    59.19     1.95 o
      1285    1   9   3  14     1.31     1.72     0.93 <
      1286    1   9   4   1    66.21    67.83     1.64 o
      1287    1   9   4   2   168.74   176.77     1.83 o
      1288    1   9   4   3   140.66   144.62     1.56 o
      1289    1   9   4   4   480.29   494.30     3.34 o
      1290    1   9   4   5   687.96   687.50     4.90 o
      1291    1   9   4   6    29.92    31.42     0.96 o
      1292    1   9   4   7     7.78     8.12     0.89 o
      1293    1   9   4   8    66.37    63.31     1.31 o
      1294    1   9   4   9    41.83    41.74     1.27 o
      1295    1   9   4  10   158.34   164.84     2.21 o
      1296    1   9   4  11    69.27    67.99     1.52 o
      1297    1   9   4  12     1.95     2.62     1.06 <
      1298    1   9   4  13    92.97   100.86     2.22 o
      1299    1   9   5   1   271.18   275.02     2.48 o
      1300    1   9   5   2   342.07   340.77     3.50 o
      1301    1   9   5   3    17.79    18.45     0.91 o
      1302    1   9   5   4     5.07     7.02     0.76 o
      1303    1   9   5   5    56.22    62.06     1.54 o
      1304    1   9   5   6   146.01   147.30     1.70 o
      1305    1   9   5   7   275.32   267.94     3.67 o
      1306    1   9   5   8   292.69   280.84     3.48 o
      1307    1   9   5   9     3.65     3.99     0.94 o
      1308    1   9   5  10    15.02    15.38     1.05 o
      1309    1   9   5  11    70.26    70.65     1.64 o
      1310    1   9   5  12     3.84     4.96     0.98 o
      1311    1   9   6   1    35.20    35.80     1.04 o
      1312    1   9   6   2    89.67    91.13     1.44 o
      1313    1   9   6   3    74.44    73.64     1.57 o
      1314    1   9   6   4   262.52   269.09     2.85 o
      1315    1   9   6   5   373.77   382.82     3.32 o
      1316    1   9   6   6    16.43    16.15     0.92 o
      1317    1   9   6   7     3.13     3.58     0.85 o
      1318    1   9   6   8    40.86    42.06     1.26 o
      1319    1   9   6   9    21.84    20.70     1.15 o
      1320    1   9   6  10    93.84    87.26     2.35 o
      1321    1   9   7   1   134.92   134.83     1.81 o
      1322    1   9   7   2   167.01   176.53     2.83 o
      1323    1   9   7   3     8.64     8.34     0.92 o
      1324    1   9   7   4     1.62     1.63     0.89 <
      1325    1   9   7   5    30.95    31.95     1.18 o
      1326    1   9   7   6    67.58    68.48     1.36 o
      1327    1   9   7   7   142.17   143.70     1.78 o
      1328    1   9   7   8   146.91   143.31     2.14 o
      1329    1   9   7   9     1.74     2.06     1.37 <
      1330    1   9   8   1    17.79    17.36     0.96 o
      1331    1   9   8   2    43.37    44.79     1.33 o
      1332    1   9   8   3    30.19    29.85     1.15 o
      1333    1   9   8   4   120.79   114.52     1.94 o
      1334    1   9   8   5   164.03   160.53     2.04 o
      1335    1   9   8   6     6.98     6.79     1.34 o
      1336    3  10   0   0  2248.89  2246.16    13.42 o
      1336    2  10   0   0  2248.89  2246.16    13.42 o
      1336    1  10   0   0  2248.89  2246.16    13.42 o
      1337    1  10   0   1    12.71    11.44     0.90 o
      1338    3  10  -1  -1    10.14    12.84     0.89 o
      1338    2  10   1  -1    10.14    12.84     0.89 o
      1338    1  10   0   2    10.14    12.84     0.89 o
      1339    1  10   0   3   243.17   236.75     2.73 o
      1340    3  10  -2  -2    16.16    17.65     1.07 o
      1340    2  10   2  -2    16.16    17.65     1.07 o
      1340    1  10   0   4    16.16    17.65     1.07 o
      1341    1  10   0   5     7.13     6.57     0.83 o
      1342    3  10  -3  -3   443.37   424.35     4.62 o
      1342    2  10   3  -3   443.37   424.35     4.62 o
      1342    1  10   0   6   443.37   424.35     4.62 o
      1343    1  10   0   7    51.97    53.13     1.80 o
      1344    1  10   0   8   355.18   359.59     4.24 o
      1345    1  10   0   9     3.06     2.85     1.05 <
      1346    1  10   0  10   360.28   341.76     5.14 o
      1347    1  10   0  11    53.34    55.53     2.26 o
      1348    1  10   0  12    15.75    15.48     1.55 o
      1349    1  10   0  13    42.51    41.05     1.89 o
      1350    1  10   0  14   132.73   139.41     3.34 o
      1351    1  10   1   0   367.56   362.89     3.41 o
      1352    3  10  -1   1    29.68    28.61     0.76 o
      1352    2  10   0  -2    29.68    28.61     0.76 o
      1352    1  10   1   1    29.68    28.61     0.76 o
      1353    1  10   1   2     7.66    10.13     0.66 o
      1354    3  10  -2   0  1457.00  1496.92     6.63 o
      1354    2  10   1  -3  1457.00  1496.92     6.63 o
      1354    1  10   1   3  1457.00  1496.92     6.63 o
      1355    1  10   1   4     1.90     2.49     0.75 o
      1356    3  10  -3  -1    77.94    83.35     1.33 o
      1356    2  10   2  -4    77.94    83.35     1.33 o
      1356    1  10   1   5    77.94    83.35     1.33 o
      1357    1  10   1   6    54.21    54.50     1.04 o
      1358    1  10   1   7   232.51   223.37     2.18 o
      1359    1  10   1   8    50.86    51.90     1.33 o
      1360    1  10   1   9    46.01    44.71     1.23 o
      1361    1  10   1  10    78.89    80.99     1.80 o
      1362    1  10   1  11   348.93   350.68     3.38 o
      1363    1  10   1  12     0.72     0.22     0.95 <
      1364    1  10   1  13   172.10   181.47     2.62 o
      1365    1  10   1  14    16.43    17.64     1.15 o
      1366    3  10  -1   3  1922.64  1982.87    12.51 o
      1366    2  10  -1  -3  1922.64  1982.87    12.51 o
      1366    1  10   2   0  1922.64  1982.87    12.51 o
      1367    1  10   2   1    11.64    12.84     0.69 o
      1368    3  10  -2   2     9.28     8.88     0.54 o
      1368    2  10   0  -4     9.28     8.88     0.54 o
      1368    1  10   2   2     9.28     8.88     0.54 o
      1369    1  10   2   3   211.26   213.47     1.90 o
      1370    3  10  -3   1    15.03    16.56     0.71 o
      1370    2  10   1  -5    15.03    16.56     0.71 o
      1370    1  10   2   4    15.03    16.56     0.71 o
      1371    1  10   2   5     6.19     5.91     0.77 o
      1372    1  10   2   6   358.27   355.52     2.70 o
      1373    1  10   2   7    46.06    43.62     1.01 o
      1374    1  10   2   8   314.47   309.38     3.09 o
      1375    1  10   2   9     2.83     2.90     0.89 o
      1376    1  10   2  10   320.60   306.15     3.21 o
      1377    1  10   2  11    47.52    46.62     1.40 o
      1378    1  10   2  12    15.29    14.58     1.23 o
      1379    1  10   2  13    38.08    37.26     1.42 o
      1380    1  10   3   0   278.51   259.82     2.98 o
      1381    3  10  -2   4    25.82    24.30     0.84 o
      1381    2  10  -1  -5    25.82    24.30     0.84 o
      1381    1  10   3   1    25.82    24.30     0.84 o
      1382    1  10   3   2     6.40     7.36     0.66 o
      1383    3  10  -3   3  1086.91  1137.27     4.48 o
      1383    2  10   0  -6  1086.91  1137.27     4.48 o
      1383    1  10   3   3  1086.91  1137.27     4.48 o
      1384    1  10   3   4     1.36     2.01     0.60 o
      1385    1  10   3   5    59.02    61.91     1.13 o
      1386    1  10   3   6    42.08    41.91     1.01 o
      1387    1  10   3   7   182.47   187.03     2.54 o
      1388    1  10   3   8    40.23    42.55     1.39 o
      1389    1  10   3   9    39.19    24.62     1.34 o
      1390    1  10   3  10    62.95    63.62     1.74 o
      1391    1  10   3  11   276.47   290.38     3.21 o
      1392    1  10   3  12     0.74     2.06     1.02 <
      1393    1  10   3  13   137.33   137.51     2.22 o
      1394    1  10   4   0  1253.20  1226.57     9.71 o
      1395    1  10   4   1     8.55     8.53     0.71 o
      1396    1  10   4   2     6.84     9.52     0.76 o
      1397    1  10   4   3   143.26   136.84     1.79 o
      1398    1  10   4   4     9.09     9.92     0.77 o
      1399    1  10   4   5     4.26     4.82     0.77 o
      1400    1  10   4   6   251.01   291.92     2.86 o
      1401    1  10   4   7    32.61    34.01     1.18 o
      1402    1  10   4   8   220.55   224.60     2.25 o
      1403    1  10   4   9     2.34     2.16     0.92 <
      1404    1  10   4  10   226.56   225.96     3.12 o
      1405    1  10   4  11    33.61    35.66     1.36 o
      1406    1  10   4  12    13.87    12.98     1.09 o
      1407    1  10   5   0   168.91   170.02     2.55 o
      1408    1  10   5   1    14.84    15.18     0.94 o
      1409    1  10   5   2     4.04     4.04     0.77 o
      1410    1  10   5   3   645.45   675.85     4.29 o
      1411    1  10   5   4     0.89     0.92     0.99 <
      1412    1  10   5   5    37.29    41.55     1.29 o
      1413    1  10   5   6    26.87    27.87     1.25 o
      1414    1  10   5   7   115.38   118.80     1.78 o
      1415    1  10   5   8    25.47    26.98     1.14 o
      1416    1  10   5   9    29.95    30.93     1.57 o
      1417    1  10   5  10    40.24    43.44     1.56 o
      1418    1  10   5  11   173.70   181.74     2.44 o
      1419    1  10   6   0   682.69   699.07     7.52 o
      1420    1  10   6   1     4.51     4.63     1.22 o
      1421    1  10   6   2     3.08     4.00     0.84 o
      1422    1  10   6   3    79.81    77.69     1.47 o
      1423    1  10   6   4     6.06     7.75     0.88 o
      1424    1  10   6   5     2.56     2.27     0.85 <
      1425    1  10   6   6   148.23   158.00     2.33 o
      1426    1  10   6   7    18.88    18.35     1.03 o
      1427    1  10   6   8   124.10   120.29     1.96 o
      1428    1  10   6   9     1.83     0.99     0.92 <
      1429    1  10   7   0    84.57    72.66     2.09 o
      1430    1  10   7   1     5.38     4.86     0.86 o
      1431    1  10   7   2     1.70     1.43     0.76 <
      1432    1  10   7   3   325.46   304.27     3.59 o
      1433    1  10   7   4     0.62     0.77     0.89 <
      1434    1  10   7   5    20.55    24.68     1.14 o
      1435    1  10   7   6    14.61    13.71     1.00 o
      1436    1  10   7   7    59.46    61.81     1.70 o
      1437    1  10   8   0   305.34   307.61     3.94 o
      1438    1  10   8   1     1.57     1.54     0.82 <
      1439    1  10   8   2     0.61    -0.01     0.82 <
      1440    1  10   8   3    36.64    36.71     1.24 o
      1441    1  10   8   4     3.95     4.57     1.54 <
      1442    1  11   0   1    42.10    41.67     1.66 o
      1443    3  11  -1  -1   655.32   671.58     5.14 o
      1443    2  11   1  -1   655.32   671.58     5.14 o
      1443    1  11   0   2   655.32   671.58     5.14 o
      1444    1  11   0   3   158.08   153.54     2.11 o
      1445    3  11  -2  -2   165.32   180.49     2.56 o
      1445    2  11   2  -2   165.32   180.49     2.56 o
      1445    1  11   0   4   165.32   180.49     2.56 o
      1446    1  11   0   5   171.16   150.51     3.05 o
      1447    3  11  -3  -3    61.41    60.01     1.64 o
      1447    2  11   3  -3    61.41    60.01     1.64 o
      1447    1  11   0   6    61.41    60.01     1.64 o
      1448    1  11   0   7   189.23   180.74     3.10 o
      1449    1  11   0   8   418.57   411.71     4.61 o
      1450    1  11   0   9    59.29    59.85     1.95 o
      1451    1  11   0  10   135.85   140.59     3.16 o
      1452    1  11   0  11     0.77    -0.10     1.40 <
      1453    1  11   0  12     0.27     0.07     2.01 <
      1454    1  11   0  13     9.77    10.25     1.71 o
      1455    3  11  -1   1   352.45   391.15     2.86 o
      1455    2  11   0  -2   352.45   391.15     2.86 o
      1455    1  11   1   1   352.45   391.15     2.86 o
      1456    1  11   1   2    46.77    47.84     0.99 o
      1457    2  11   1  -3    42.58    45.17     0.96 o
      1457    1  11   1   3    42.58    45.17     0.96 o
      1458    1  11   1   4   240.54   245.52     2.10 o
      1459    3  11  -3  -1   675.21   646.70     3.88 o
      1459    2  11   2  -4   675.21   646.70     3.88 o
      1459    1  11   1   5   675.21   646.70     3.88 o
      1460    1  11   1   6   219.79   203.09     2.09 o
      1461    1  11   1   7   101.69   101.55     1.79 o
      1462    1  11   1   8    66.01    65.41     1.48 o
      1463    1  11   1   9    14.58    13.91     1.02 o
      1464    1  11   1  10    19.13    16.55     1.24 o
      1465    1  11   1  11   151.05   151.44     2.90 o
      1466    1  11   1  12     0.97     0.82     1.13 <
      1467    1  11   1  13   144.43   150.57     2.84 o
      1468    1  11   2   1    36.97    35.67     0.91 o
      1469    3  11  -2   2   577.20   624.89     3.87 o
      1469    2  11   0  -4   577.20   624.89     3.87 o
      1469    1  11   2   2   577.20   624.89     3.87 o
      1470    1  11   2   3   139.16   138.40     1.63 o
      1471    3  11  -3   1   143.54   148.87     1.85 o
      1471    2  11   1  -5   143.54   148.87     1.85 o
      1471    1  11   2   4   143.54   148.87     1.85 o
      1472    1  11   2   5   150.68   145.38     1.54 o
      1473    1  11   2   6    53.37    56.54     1.16 o
      1474    1  11   2   7   167.03   157.58     2.02 o
      1475    1  11   2   8   374.64   372.87     4.07 o
      1476    1  11   2   9    52.40    52.84     1.38 o
      1477    1  11   2  10   123.33   115.05     2.47 o
      1478    1  11   2  11     0.71     1.04     1.05 <
      1479    1  11   2  12     0.25     0.39     1.10 <
      1480    3  11  -2   4   270.83   283.77     2.30 o
      1480    2  11  -1  -5   270.83   283.77     2.30 o
      1480    1  11   3   1   270.83   283.77     2.30 o
      1481    1  11   3   2    36.27    38.32     1.06 o
      1482    3  11  -3   3    34.30    38.27     1.07 o
      1482    2  11   0  -6    34.30    38.27     1.07 o
      1482    1  11   3   3    34.30    38.27     1.07 o
      1483    1  11   3   4   186.87   178.87     1.65 o
      1484    1  11   3   5   527.42   553.22     3.26 o
      1485    1  11   3   6   170.91   161.16     1.84 o
      1486    1  11   3   7    82.71    84.02     1.49 o
      1487    1  11   3   8    50.84    51.60     1.43 o
      1488    1  11   3   9    11.33    11.84     1.22 o
      1489    1  11   3  10    15.02    15.43     1.15 o
      1490    1  11   3  11   124.24   127.17     2.49 o
      1491    1  11   3  12     0.71     0.95     1.07 <
      1492    1  11   4   1    25.36    26.87     0.90 o
      1493    1  11   4   2   391.84   403.03     3.46 o
      1494    1  11   4   3    95.17    91.65     1.50 o
      1495    1  11   4   4    91.26    98.69     1.64 o
      1496    1  11   4   5   102.44   100.96     1.67 o
      1497    1  11   4   6    36.92    38.68     1.06 o
      1498    1  11   4   7   114.96   112.03     1.93 o
      1499    1  11   4   8   271.19   283.12     3.17 o
      1500    1  11   4   9    36.11    33.70     1.41 o
      1501    1  11   4  10    92.83    92.97     2.00 o
      1502    1  11   4  11     0.57     0.19     1.07 <
      1503    1  11   5   1   162.87   159.89     2.14 o
      1504    1  11   5   2    21.50    22.15     0.98 o
      1505    1  11   5   3    20.12    22.28     1.07 o
      1506    1  11   5   4   113.32   114.60     1.81 o
      1507    1  11   5   5   336.80   356.11     3.25 o
      1508    1  11   5   6   103.26    99.73     1.76 o
      1509    1  11   5   7    57.16    55.94     1.34 o
      1510    1  11   5   8    29.78    32.35     1.29 o
      1511    1  11   5   9     6.80     8.17     1.16 o
      1512    1  11   5  10     9.24     9.12     1.03 o
      1513    1  11   6   1    13.81    14.11     0.93 o
      1514    1  11   6   2   225.16   230.96     2.36 o
      1515    1  11   6   3    50.48    48.95     1.20 o
      1516    1  11   6   4    56.28    56.33     1.35 o
      1517    1  11   6   5    53.04    52.65     1.42 o
      1518    1  11   6   6    19.85    20.62     1.25 o
      1519    1  11   6   7    61.37    60.84     1.99 o
      1520    1  11   6   8   160.33   169.40     2.53 o
      1521    1  11   7   1    88.13    87.04     1.54 o
      1522    1  11   7   2     9.47    10.35     0.91 o
      1523    1  11   7   3     9.58     9.34     0.91 o
      1524    1  11   7   4    53.27    54.26     1.39 o
      1525    1  11   7   5   176.46   173.77     2.40 o
      1526    1  11   7   6    47.97    45.84     2.27 o
      1527    3  12   0   0    35.76    41.39     3.20 o
      1527    2  12   0   0    35.76    41.39     3.20 o
      1527    1  12   0   0    35.76    41.39     3.20 o
      1528    1  12   0   1    40.97    39.80     1.84 o
      1529    3  12  -1  -1   529.51   575.43     5.24 o
      1529    2  12   1  -1   529.51   575.43     5.24 o
      1529    1  12   0   2   529.51   575.43     5.24 o
      1530    1  12   0   3    85.83    84.93     1.69 o
      1531    3  12  -2  -2   259.14   266.46     3.24 o
      1531    2  12   2  -2   259.14   266.46     3.24 o
      1531    1  12   0   4   259.14   266.46     3.24 o
      1532    1  12   0   5     0.98     1.22     1.14 <
      1533    3  12  -3  -3   355.01   321.62     3.67 o
      1533    2  12   3  -3   355.01   321.62     3.67 o
      1533    1  12   0   6   355.01   321.62     3.67 o
      1534    1  12   0   7    12.36    12.78     1.30 o
      1535    1  12   0   8     1.54     1.34     1.20 <
      1536    1  12   0   9     3.84     4.58     1.29 o
      1537    1  12   0  10     4.43     4.81     1.57 o
      1538    1  12   0  11    43.87    45.53     2.20 o
      1539    1  12   0  12   348.44   348.53     5.14 o
      1540    1  12   1   0   153.26   167.73     3.13 o
      1541    3  12  -1   1   602.30   675.43     3.84 o
      1541    2  12   0  -2   602.30   675.43     3.84 o
      1541    1  12   1   1   602.30   675.43     3.84 o
      1542    1  12   1   2    24.31    25.83     0.96 o
      1543    3  12  -2   0   104.26   107.07     1.55 o
      1543    2  12   1  -3   104.26   107.07     1.55 o
      1543    1  12   1   3   104.26   107.07     1.55 o
      1544    1  12   1   4     4.09     4.02     0.68 o
      1545    3  12  -3  -1   141.87   145.33     1.93 o
      1545    2  12   2  -4   141.87   145.33     1.93 o
      1545    1  12   1   5   141.87   145.33     1.93 o
      1546    1  12   1   6     6.21     6.82     0.82 o
      1547    1  12   1   7    14.51    15.07     1.05 o
      1548    1  12   1   8    35.67    36.09     1.25 o
      1549    1  12   1   9   502.05   467.90     3.87 o
      1550    1  12   1  10    28.97    28.07     1.32 o
      1551    1  12   1  11     4.13     5.41     0.98 o
      1552    1  12   1  12     3.75     3.69     0.97 o
      1553    3  12  -1   3    34.56    40.04     1.33 o
      1553    2  12  -1  -3    34.56    40.04     1.33 o
      1553    1  12   2   0    34.56    40.04     1.33 o
      1554    1  12   2   1    36.28    36.35     1.05 o
      1555    3  12  -2   2   462.60   481.90     3.18 o
      1555    2  12   0  -4   462.60   481.90     3.18 o
      1555    1  12   2   2   462.60   481.90     3.18 o
      1556    1  12   2   3    76.10    76.47     1.63 o
      1557    3  12  -3   1   227.06   237.77     2.19 o
      1557    2  12   1  -5   227.06   237.77     2.19 o
      1557    1  12   2   4   227.06   237.77     2.19 o
      1558    1  12   2   5     0.89     1.37     0.67 <
      1559    1  12   2   6   316.06   310.45     2.34 o
      1560    1  12   2   7    11.02    12.02     0.85 o
      1561    1  12   2   8     1.56     1.10     0.88 <
      1562    1  12   2   9     3.30     3.97     1.02 o
      1563    1  12   2  10     3.52     3.46     1.42 <
      1564    1  12   2  11    39.07    39.69     1.55 o
      1565    1  12   3   0   120.40   120.15     2.17 o
      1566    3  12  -2   4   462.71   471.05     3.39 o
      1566    2  12  -1  -5   462.71   471.05     3.39 o
      1566    1  12   3   1   462.71   471.05     3.39 o
      1567    1  12   3   2    19.00    20.93     0.94 o
      1568    3  12  -3   3    90.20    98.40     1.53 o
      1568    2  12   0  -6    90.20    98.40     1.53 o
      1568    1  12   3   3    90.20    98.40     1.53 o
      1569    1  12   3   4     3.15     3.56     0.79 o
      1570    1  12   3   5   104.16   115.54     2.08 o
      1571    1  12   3   6     5.03     4.77     0.76 o
      1572    1  12   3   7    12.56    11.07     0.88 o
      1573    1  12   3   8    28.39    29.24     1.26 o
      1574    1  12   3   9   403.88   413.99     4.69 o
      1575    1  12   3  10    22.83    24.03     1.24 o
      1576    1  12   3  11     2.65     3.77     1.13 o
      1577    1  12   4   0    24.77    20.52     1.57 o
      1578    1  12   4   1    25.02    25.42     0.98 o
      1579    1  12   4   2   314.67   316.07     3.17 o
      1580    1  12   4   3    53.49    55.74     1.61 o
      1581    1  12   4   4   153.90   161.09     2.14 o
      1582    1  12   4   5     0.69     1.45     0.85 <
      1583    1  12   4   6   230.60   217.08     3.04 o
      1584    1  12   4   7     7.83     7.61     0.89 o
      1585    1  12   4   8     1.65     1.10     0.91 <
      1586    1  12   4   9     2.07     2.64     0.97 <
      1587    1  12   4  10     1.67     2.04     0.96 <
      1588    1  12   5   0    75.16    68.50     2.03 o
      1589    1  12   5   1   284.33   277.98     3.13 o
      1590    1  12   5   2    11.40    13.41     1.08 o
      1591    1  12   5   3    58.94    61.77     1.55 o
      1592    1  12   5   4     1.82     2.45     0.99 <
      1593    1  12   5   5    67.62    68.76     1.51 o
      1594    1  12   5   6     3.40     3.36     0.89 o
      1595    1  12   5   7     9.63    10.42     1.02 o
      1596    1  12   5   8    17.98    18.80     1.43 o
      1597    1  12   5   9   261.72   255.10     7.47 o
      1598    1  12   6   0    19.10    17.96     1.38 o
      1599    1  12   6   1    13.19    13.21     0.95 o
      1600    1  12   6   2   175.55   173.80     2.73 o
      1601    1  12   6   3    30.07    30.01     1.21 o
      1602    1  12   6   4    88.41    80.52     1.84 o
      1603    1  12   6   5     0.47     0.03     0.95 <
      1604    1  12   6   6   138.76   147.38     2.07 o
      1605    1  12   7   0    37.25    33.42     1.90 o
      1606    1  12   7   1   140.95   142.25     2.12 o
      1607    1  12   7   2     5.12     5.02     1.16 o
      1608    1  12   7   3    36.77    34.32     2.28 o
      1609    1  13   0   1   111.64   111.64     3.36 o
      1610    3  13  -1  -1   100.13   121.53     2.50 o
      1610    2  13   1  -1   100.13   121.53     2.50 o
      1610    1  13   0   2   100.13   121.53     2.50 o
      1611    1  13   0   3    76.75    72.78     2.06 o
      1612    3  13  -2  -2   395.21   409.29     5.15 o
      1612    2  13   2  -2   395.21   409.29     5.15 o
      1612    1  13   0   4   395.21   409.29     5.15 o
      1613    1  13   0   5    26.83    29.22     1.41 o
      1614    3  13  -3  -3    48.28    48.19     1.66 o
      1614    2  13   3  -3    48.28    48.19     1.66 o
      1614    1  13   0   6    48.28    48.19     1.66 o
      1615    1  13   0   7   238.62   238.40     3.62 o
      1616    1  13   0   8    39.11    39.19     1.74 o
      1617    1  13   0   9    18.65    18.48     1.78 o
      1618    1  13   0  10   121.29   112.09     2.99 o
      1619    3  13  -1   1   261.19   264.27     2.87 o
      1619    2  13   0  -2   261.19   264.27     2.87 o
      1619    1  13   1   1   261.19   264.27     2.87 o
      1620    1  13   1   2     0.27     0.34     0.81 <
      1621    2  13   1  -3    34.06    33.45     1.18 o
      1621    1  13   1   3    34.06    33.45     1.18 o
      1622    1  13   1   4   294.78   287.54     2.60 o
      1623    3  13  -3  -1    39.91    45.00     1.35 o
      1623    2  13   2  -4    39.91    45.00     1.35 o
      1623    1  13   1   5    39.91    45.00     1.35 o
      1624    1  13   1   6    99.09    94.45     1.54 o
      1625    1  13   1   7   290.15   274.33     2.75 o
      1626    1  13   1   8     5.70     6.68     0.92 o
      1627    1  13   1   9    10.74    10.92     0.98 o
      1628    1  13   1  10    58.64    58.99     1.74 o
      1629    1  13   2   1    99.46   100.91     1.58 o
      1630    3  13  -2   2    90.31    98.79     1.69 o
      1630    2  13   0  -4    90.31    98.79     1.69 o
      1630    1  13   2   2    90.31    98.79     1.69 o
      1631    1  13   2   3    67.56    68.29     1.48 o
      1632    3  13  -3   1   355.59   348.97     2.89 o
      1632    2  13   1  -5   355.59   348.97     2.89 o
      1632    1  13   2   4   355.59   348.97     2.89 o
      1633    1  13   2   5    22.98    24.30     1.07 o
      1634    1  13   2   6    42.05    44.34     1.08 o
      1635    1  13   2   7   212.30   197.69     2.39 o
      1636    1  13   2   8    36.23    36.73     1.16 o
      1637    1  13   2   9    16.34    17.08     1.14 o
      1638    1  13   2  10   109.71   104.50     2.43 o
      1639    3  13  -2   4   212.03   222.68     2.34 o
      1639    2  13  -1  -5   212.03   222.68     2.34 o
      1639    1  13   3   1   212.03   222.68     2.34 o
      1640    1  13   3   2     0.28     0.36     0.88 <
      1641    3  13  -3   3    27.56    28.91     1.06 o
      1641    2  13   0  -6    27.56    28.91     1.06 o
      1641    1  13   3   3    27.56    28.91     1.06 o
      1642    1  13   3   4   232.62   235.80     2.40 o
      1643    1  13   3   5    26.61    29.25     1.11 o
      1644    1  13   3   6    76.54    69.85     1.40 o
      1645    1  13   3   7   234.36   227.00     2.86 o
      1646    1  13   3   8     3.86     5.09     1.01 o
      1647    1  13   3   9     8.44     9.91     1.06 o
      1648    1  13   4   1    71.00    72.34     1.52 o
      1649    1  13   4   2    62.23    62.03     1.44 o
      1650    1  13   4   3    45.94    46.50     1.42 o
      1651    1  13   4   4   254.02   262.48     2.72 o
      1652    1  13   4   5    14.10    14.21     1.11 o
      1653    1  13   4   6    29.24    31.40     1.45 o
      1654    1  13   4   7   149.60   138.53     2.07 o
      1655    1  13   4   8    28.84    27.71     1.37 o
      1656    1  13   5   1   135.39   131.92     1.96 o
      1657    1  13   5   2     0.37     0.25     0.83 <
      1658    1  13   5   3    16.24    16.65     1.07 o
      1659    1  13   5   4   145.35   145.51     2.13 o
      1660    1  13   5   5    20.12    20.14     1.74 o
      1661    1  13   5   6    45.41    45.84     1.38 o
      1662    1  13   5   7   153.13   140.76     3.78 o
      1663    1  13   6   1    41.02    39.63     1.40 o
      1664    1  13   6   2    39.77    37.20     1.50 o
      1665    1  13   6   3    23.92    22.36     1.53 o
      1666    1  13   6   4   148.76   152.82     5.59 o
      1667    3  14   0   0   518.33   552.77     7.35 o
      1667    2  14   0   0   518.33   552.77     7.35 o
      1667    1  14   0   0   518.33   552.77     7.35 o
      1668    1  14   0   1   153.48   142.03     3.83 o
      1669    3  14  -1  -1    12.89    16.72     1.66 o
      1669    2  14   1  -1    12.89    16.72     1.66 o
      1669    1  14   0   2    12.89    16.72     1.66 o
      1670    1  14   0   3    29.21    28.96     1.90 o
      1671    3  14  -2  -2     1.83     1.79     1.44 <
      1671    2  14   2  -2     1.83     1.79     1.44 <
      1671    1  14   0   4     1.83     1.79     1.44 <
      1672    1  14   0   5    39.47    38.31     1.99 o
      1673    3  14  -3  -3    91.48    81.44     2.22 o
      1673    2  14   3  -3    91.48    81.44     2.22 o
      1673    1  14   0   6    91.48    81.44     2.22 o
      1674    1  14   0   7     2.76     2.21     1.55 <
      1675    1  14   0   8    82.32    83.53     2.23 o
      1676    1  14   0   9   136.96   141.06     3.21 o
      1677    1  14   1   0     9.43     9.30     1.31 o
      1678    3  14  -1   1    21.18    24.62     1.35 o
      1678    2  14   0  -2    21.18    24.62     1.35 o
      1678    1  14   1   1    21.18    24.62     1.35 o
      1679    1  14   1   2   131.30   133.05     1.96 o
      1680    3  14  -2   0   331.78   344.97     3.30 o
      1680    2  14   1  -3   331.78   344.97     3.30 o
      1680    1  14   1   3   331.78   344.97     3.30 o
      1681    1  14   1   4    57.00    56.52     1.58 o
      1682    3  14  -3  -1    11.13    10.57     0.99 o
      1682    2  14   2  -4    11.13    10.57     0.99 o
      1682    1  14   1   5    11.13    10.57     0.99 o
      1683    1  14   1   6    94.38    90.08     1.64 o
      1684    1  14   1   7    65.43    65.58     1.66 o
      1685    1  14   1   8     1.75     1.32     0.85 <
      1686    1  14   1   9     7.04     6.01     1.06 o
      1687    3  14  -1   3   458.08   437.10     6.33 o
      1687    2  14  -1  -3   458.08   437.10     6.33 o
      1687    1  14   2   0   458.08   437.10     6.33 o
      1688    1  14   2   1   137.01   138.62     2.93 o
      1689    3  14  -2   2    10.50    12.18     0.92 o
      1689    2  14   0  -4    10.50    12.18     0.92 o
      1689    1  14   2   2    10.50    12.18     0.92 o
      1690    1  14   2   3    26.96    27.78     1.25 o
      1691    3  14  -3   1     1.92     2.05     0.90 <
      1691    2  14   1  -5     1.92     2.05     0.90 <
      1691    1  14   2   4     1.92     2.05     0.90 <
      1692    1  14   2   5    35.57    33.27     1.26 o
      1693    1  14   2   6    75.76    76.48     1.52 o
      1694    1  14   2   7     2.60     2.38     0.90 <
      1695    1  14   2   8    73.42    70.58     1.73 o
      1696    1  14   2   9   123.37    85.63     4.46 o
      1697    1  14   3   0     8.55     7.19     1.37 o
      1698    3  14  -2   4    15.03    17.67     1.12 o
      1698    2  14  -1  -5    15.03    17.67     1.12 o
      1698    1  14   3   1    15.03    17.67     1.12 o
      1699    1  14   3   2   104.85   107.22     1.89 o
      1700    3  14  -3   3   261.77   265.72     2.95 o
      1700    2  14   0  -6   261.77   265.72     2.95 o
      1700    1  14   3   3   261.77   265.72     2.95 o
      1701    1  14   3   4    45.94    44.93     1.26 o
      1702    1  14   3   5     9.19     9.82     0.93 o
      1703    1  14   3   6    77.59    71.35     1.73 o
      1704    1  14   3   7    52.70    49.68     1.64 o
      1705    1  14   3   8     1.62     2.44     2.27 <
      1706    1  14   4   0   319.01   313.42     5.21 o
      1707    1  14   4   1    97.65   105.80     2.30 o
      1708    1  14   4   2     5.99     7.26     1.11 o
      1709    1  14   4   3    21.42    19.80     1.15 o
      1710    1  14   4   4     1.50     2.02     1.00 <
      1711    1  14   4   5    26.08    25.79     1.16 o
      1712    1  14   4   6    57.46    56.52     1.51 o
      1713    1  14   5   0     7.10     6.05     1.51 o
      1714    1  14   5   1     7.36     8.74     1.15 o
      1715    1  14   5   2    66.99    65.44     1.61 o
      1716    1  14   5   3   165.49   159.70     2.14 o
      1717    1  14   5   4    29.89    28.82     1.89 o
      1718    1  15   0   1    56.16    54.73     2.79 o
      1719    3  15  -1  -1    94.99    98.99     2.76 o
      1719    2  15   1  -1    94.99    98.99     2.76 o
      1719    1  15   0   2    94.99    98.99     2.76 o
      1720    1  15   0   3    43.89    46.80     2.11 o
      1721    3  15  -2  -2     2.99     4.19     1.57 <
      1721    2  15   2  -2     2.99     4.19     1.57 <
      1721    1  15   0   4     2.99     4.19     1.57 <
      1722    1  15   0   5   280.07   273.54     4.24 o
      1723    3  15  -3  -3    28.31    31.04     1.85 o
      1723    2  15   3  -3    28.31    31.04     1.85 o
      1723    1  15   0   6    28.31    31.04     1.85 o
      1724    1  15   0   7     4.04     3.66     1.47 <
      1725    3  15  -1   1    19.30    23.12     1.34 o
      1725    2  15   0  -2    19.30    23.12     1.34 o
      1725    1  15   1   1    19.30    23.12     1.34 o
      1726    1  15   1   2   202.41   195.01     2.54 o
      1727    2  15   1  -3    21.48    22.26     1.36 o
      1727    1  15   1   3    21.48    22.26     1.36 o
      1728    1  15   1   4     4.49     4.28     1.09 o
      1729    3  15  -3  -1   133.49   131.17     2.08 o
      1729    2  15   2  -4   133.49   131.17     2.08 o
      1729    1  15   1   5   133.49   131.17     2.08 o
      1730    1  15   1   6    60.21    60.98     1.62 o
      1731    1  15   1   7     0.17     0.64     1.67 <
      1732    1  15   2   1    51.55    48.69     1.60 o
      1733    3  15  -2   2    86.45    89.81     1.87 o
      1733    2  15   0  -4    86.45    89.81     1.87 o
      1733    1  15   2   2    86.45    89.81     1.87 o
      1734    1  15   2   3    38.56    40.58     1.57 o
      1735    3  15  -3   1     2.50     2.54     0.97 <
      1735    2  15   1  -5     2.50     2.54     0.97 <
      1735    1  15   2   4     2.50     2.54     0.97 <
      1736    1  15   2   5   250.57   221.88     2.99 o
      1737    1  15   2   6    24.46    21.32     1.35 o
      1738    3  15  -2   4    16.90    18.04     1.23 o
      1738    2  15  -1  -5    16.90    18.04     1.23 o
      1738    1  15   3   1    16.90    18.04     1.23 o
      1739    1  15   3   2   163.42   153.40     2.26 o
      1740    3  15  -3   3    17.18    18.99     1.08 o
      1740    2  15   0  -6    17.18    18.99     1.08 o
      1740    1  15   3   3    17.18    18.99     1.08 o
      1741    1  15   3   4     4.59     3.86     1.06 o
      1742    1  15   3   5   107.14   102.53     2.13 o
      1743    1  15   4   1    39.88    44.54     1.81 o
      1744    1  15   4   2    61.95    63.05     2.68 o
      1745    3  16   0   0    18.51    22.81     3.12 o
      1745    2  16   0   0    18.51    22.81     3.12 o
      1745    1  16   0   0    18.51    22.81     3.12 o
      1746    1  16   0   1     0.32     0.50     1.53 <
      1747    3  16  -1  -1    60.65    66.65     2.38 o
      1747    2  16   1  -1    60.65    66.65     2.38 o
      1747    1  16   0   2    60.65    66.65     2.38 o
      1748    1  16   0   3   216.59   215.84     4.71 o
      1749    3  16  -2  -2    24.73    26.88     2.29 o
      1749    2  16   2  -2    24.73    26.88     2.29 o
      1749    1  16   0   4    24.73    26.88     2.29 o
      1750    1  16   1   0   292.02   282.74     5.04 o
      1751    3  16  -1   1    76.98    80.26     1.94 o
      1751    2  16   0  -2    76.98    80.26     1.94 o
      1751    1  16   1   1    76.98    80.26     1.94 o
      1752    1  16   1   2     0.48    -0.16     1.11 <
      1753    3  16  -2   0     2.99     5.08     1.14 o
      1753    2  16   1  -3     2.99     5.08     1.14 o
      1753    1  16   1   3     2.99     5.08     1.14 o
      1754    1  16   1   4     7.20     6.12     2.60 <
      1755    3  16  -1   3    15.36    17.44     1.62 o
      1755    2  16  -1  -3    15.36    17.44     1.62 o
      1755    1  16   2   0    15.36    17.44     1.62 o
      1756    1  16   2   1     0.25     0.68     1.00 <
      1757    3  16  -2   2    52.68    53.18     2.49 o
      1757    2  16   0  -4    52.68    53.18     2.49 o
      1757    1  16   2   2    52.68    53.18     2.49 o
