# Supplementary material for: Comparison of the temperature- and pressure-dependent behavior of the crystal structure of CrAs
Source: Acta Crystallogr B Struct Sci Cryst Eng Mater. 2021 Jul 23;77(Pt 4):594–604. doi: 10.1107/S2052520621005655 (PMC8337019; doi:10.1107/S2052520621005655)
Supplement: Supplementary file 7 [file b-77-00594-Synchrotron-220Ksup7.hkl]

#
# h,k,l, Fc-squared, Fo-squared, sigma(Fo-squared) and status flag
#
data_Synchrotron-220K
_shelx_title                             '   '
_shelx_refln_list_code                   4
_shelx_F_calc_maximum                    149.00
_exptl_crystal_F_000                     228
_reflns_d_resolution_high                0.3394

loop_
 _symmetry_equiv_pos_as_xyz
 'x, y, z'
 '-x+1/2, -y, z+1/2'
 '-x, y+1/2, -z'
 'x+1/2, -y+1/2, -z+1/2'
 '-x, -y, -z'
 'x+1/2, y, -z+1/2'
 'x, -y+1/2, z'
 '-x+1/2, y+1/2, z+1/2'

_cell_length_a                           5.61290(10)
_cell_length_b                           3.58050(10)
_cell_length_c                           6.14270(10)
_cell_angle_alpha                        90
_cell_angle_beta                         90
_cell_angle_gamma                        90

_shelx_F_squared_multiplier              1.000

loop_
 _twin_refln_datum_id
 _twin_refln_individual_id
 _twin_refln_index_h
 _twin_refln_index_k
 _twin_refln_index_l
 _twin_refln_F_squared_calc
 _twin_refln_F_squared_meas
 _twin_refln_F_squared_sigma
 _twin_refln_include_status
         1    3   0  -1  -1   118.97   122.69     1.35 o
         1    2   0   1  -1   118.97   122.69     1.35 o
         1    1   0   0   2   118.97   122.69     1.35 o
         2    3   0  -2  -2   334.13   356.05     3.96 o
         2    2   0   2  -2   334.13   356.05     3.96 o
         2    1   0   0   4   334.13   356.05     3.96 o
         3    1   0   0   6  3676.69  3219.78    16.26 o
         4    1   0   0   8  1766.73  1703.83     8.97 o
         5    1   0   0  10  1491.72  1316.65    10.75 o
         6    1   0   0  12    70.74    75.44     2.82 o
         7    1   0   0  14   430.10   443.01     5.84 o
         8    1   0   0  16   103.08   107.16     4.31 o
         9    3   0  -1   1   384.55   409.25     1.92 o
         9    2   0   0  -2   384.55   409.25     1.92 o
         9    1   0   1   1   384.55   409.25     1.92 o
        10    3   0  -2   0 18776.50 18680.10    58.75 o
        10    2   0   1  -3 18776.50 18680.10    58.75 o
        10    1   0   1   3 18776.50 18680.10    58.75 o
        11    3   0  -3  -1   825.57   827.57     3.92 o
        11    2   0   2  -4   825.57   827.57     3.92 o
        11    1   0   1   5   825.57   827.57     3.92 o
        12    1   0   1   7  1502.60  1463.09     5.55 o
        13    1   0   1   9   382.50   359.18     2.67 o
        14    1   0   1  11  1242.71  1363.50     9.85 o
        15    1   0   1  13   634.60   673.09     5.69 o
        16    1   0   1  15   131.97   140.10     2.72 o
        17    1   0   1  17    45.49    48.02     2.17 o
        18    3   0  -1   3 22530.20 22200.30    85.36 o
        18    2   0  -1  -3 22530.20 22200.30    85.36 o
        18    1   0   2   0 22530.20 22200.30    85.36 o
        19    3   0  -2   2    19.19    13.82     0.62 o
        19    2   0   0  -4    19.19    13.82     0.62 o
        19    1   0   2   2    19.19    13.82     0.62 o
        20    3   0  -3   1   292.11   291.04     1.96 o
        20    2   0   1  -5   292.11   291.04     1.96 o
        20    1   0   2   4   292.11   291.04     1.96 o
        21    1   0   2   6  2816.61  2909.71    11.36 o
        22    1   0   2   8  1444.72  1432.57     7.11 o
        23    1   0   2  10  1289.51  1266.69     7.59 o
        24    1   0   2  12    60.80    60.27     1.48 o
        25    1   0   2  14   385.97   403.83     4.81 o
        26    1   0   2  16    93.94    87.67     2.45 o
        27    3   0  -2   4    48.37    43.13     1.11 o
        27    2   0  -1  -5    48.37    43.13     1.11 o
        27    1   0   3   1    48.37    43.13     1.11 o
        28    1   0   3   3  8349.60  9051.26    28.61 o
        29    1   0   3   5   484.26   504.05     2.85 o
        30    1   0   3   7   973.44   960.43     5.51 o
        31    1   0   3   9   245.32   244.57     2.55 o
        32    1   0   3  11   963.79  1035.61     7.69 o
        33    1   0   3  13   508.81   498.44     5.38 o
        34    1   0   3  15   112.38   114.81     2.60 o
        35    1   0   3  17    38.33    38.32     2.06 o
        36    1   0   4   0  8254.63  7976.32    40.76 o
        37    1   0   4   2     0.89     7.09     0.72 o
        38    1   0   4   4   134.90   140.04     1.86 o
        39    1   0   4   6  1426.13  1363.43     7.55 o
        40    1   0   4   8   876.86   852.77     6.01 o
        41    1   0   4  10   873.28   884.14     6.07 o
        42    1   0   4  12    43.16    41.18     1.69 o
        43    1   0   4  14   281.00   275.76     3.77 o
        44    1   0   4  16    71.23    68.96     1.76 o
        45    1   0   5   1    11.87    13.16     0.82 o
        46    1   0   5   3  3288.80  2963.09    12.31 o
        47    1   0   5   5   199.95   183.27     2.21 o
        48    1   0   5   7   504.50   510.83     4.34 o
        49    1   0   5   9   123.05   118.68     2.29 o
        50    1   0   5  11   606.34   635.99     6.03 o
        51    1   0   5  13   332.60   321.85     4.85 o
        52    1   0   5  15    83.21    76.64     2.07 o
        53    1   0   6   0  3081.38  3356.65    32.82 o
        54    1   0   6   2     2.55     2.85     0.96 <
        55    1   0   6   4    42.08    54.01     1.55 o
        56    1   0   6   6   620.92   663.74     6.76 o
        57    1   0   6   8   458.17   454.16     4.13 o
        58    1   0   6  10   493.62   441.29     5.51 o
        59    1   0   6  12    30.75    22.05     1.62 o
        60    1   0   6  14   166.91   157.67     3.96 o
        61    1   0   7   1    14.74    15.95     1.05 o
        62    1   0   7   3  1333.10  1335.34    11.19 o
        63    1   0   7   5    79.57    86.27     1.88 o
        64    1   0   7   7   241.04   267.61     3.56 o
        65    1   0   7   9    65.01    67.58     2.19 o
        66    1   0   7  11   315.33   331.40     4.63 o
        67    1   0   7  13   177.65   175.48     3.31 o
        68    1   0   8   0  1241.91  1257.33    10.92 o
        69    1   0   8   2     2.96     4.69     1.39 o
        70    1   0   8   4    15.92    15.62     1.28 o
        71    1   0   8   6   275.30   274.99     3.62 o
        72    1   0   8   8   210.95   223.96     3.72 o
        73    1   0   8  10   232.93   217.65     3.33 o
        74    1   0   9   1     5.96     6.60     0.89 o
        75    1   0   9   3   540.37   526.90     4.36 o
        76    1   0   9   5    34.32    33.43     1.71 o
        77    1   0   9   7   103.67   110.10     2.43 o
        78    1   0   9   9    36.43    43.38     1.79 o
        79    1   0  10   0   465.38   458.57     6.60 o
        80    1   0  10   2     0.57     0.76     0.84 <
        81    1   0  10   4     7.95     9.06     1.22 o
        82    1   1   0   1    24.91    19.35     1.40 o
        83    3   1  -1  -1  8236.83  7940.21    32.13 o
        83    2   1   1  -1  8236.83  7940.21    32.13 o
        83    1   1   0   2  8236.83  7940.21    32.13 o
        84    1   1   0   3  2244.51  2191.77     7.08 o
        85    3   1  -2  -2  4702.90  4439.14    11.53 o
        85    2   1   2  -2  4702.90  4439.14    11.53 o
        85    1   1   0   4  4702.90  4439.14    11.53 o
        86    1   1   0   5  3779.80  3824.89    10.86 o
        87    1   1   0   6     4.08     5.73     0.60 o
        88    1   1   0   7   288.16   292.08     2.00 o
        89    1   1   0   8  1605.70  1590.34     6.72 o
        90    1   1   0   9   226.67   202.93     2.00 o
        91    1   1   0  10   824.42   772.40     4.54 o
        92    1   1   0  11    68.81    69.34     1.31 o
        93    1   1   0  12     0.02    -0.21     0.92 <
        94    1   1   0  13   176.42   184.06     1.97 o
        95    1   1   0  14   259.55   268.88     2.88 o
        96    1   1   0  15   116.61   121.49     2.18 o
        97    1   1   0  16   187.26   176.95     3.88 o
        98    1   1   0  17    39.27    38.35     2.05 o
        99    3   1  -1   1  7875.39  8784.24    18.53 o
        99    2   1   0  -2  7875.39  8784.24    18.53 o
        99    1   1   1   1  7875.39  8784.24    18.53 o
       100    1   1   1   2  3484.25  3455.87     7.55 o
       101    2   1   1  -3     4.88     5.61     0.33 o
       101    1   1   1   3     4.88     5.61     0.33 o
       102    1   1   1   4   676.13   706.30     2.12 o
       103    3   1  -3  -1  3745.42  3650.12     7.69 o
       103    2   1   2  -4  3745.42  3650.12     7.69 o
       103    1   1   1   5  3745.42  3650.12     7.69 o
       104    1   1   1   6  1337.27  1353.82     3.36 o
       105    1   1   1   7  1870.69  1791.30     4.86 o
       106    1   1   1   8  1066.04  1014.36     3.15 o
       107    1   1   1   9     0.92     0.93     0.42 <
       108    1   1   1  10     0.63     1.16     0.47 <
       109    1   1   1  11   593.61   609.80     3.52 o
       110    1   1   1  12    13.04    13.97     0.73 o
       111    1   1   1  13   368.80   407.33     3.11 o
       112    1   1   1  14    28.93    29.93     1.00 o
       113    1   1   1  15     0.04    -0.12     0.83 <
       114    1   1   1  16   205.43   204.85     2.36 o
       115    1   1   1  17   118.57   110.14     1.98 o
       116    1   1   2   1    27.04    30.17     0.44 o
       117    3   1  -2   2  5190.82  5449.59    10.09 o
       117    2   1   0  -4  5190.82  5449.59    10.09 o
       117    1   1   2   2  5190.82  5449.59    10.09 o
       118    1   1   2   3  1303.79  1425.36     3.78 o
       119    3   1  -3   1  3393.16  3516.25     7.39 o
       119    2   1   1  -5  3393.16  3516.25     7.39 o
       119    1   1   2   4  3393.16  3516.25     7.39 o
       120    1   1   2   5  2690.26  2811.96     6.31 o
       121    1   1   2   6     3.05     4.03     0.38 o
       122    1   1   2   7   234.29   226.38     1.45 o
       123    1   1   2   8  1297.96  1275.29     3.74 o
       124    1   1   2   9   195.36   185.93     1.29 o
       125    1   1   2  10   698.04   711.41     4.12 o
       126    1   1   2  11    59.83    63.94     1.17 o
       127    1   1   2  12     0.01     1.02     0.66 <
       128    1   1   2  13   157.52   160.56     1.83 o
       129    1   1   2  14   234.84   244.19     2.39 o
       130    1   1   2  15   104.05    87.61     1.47 o
       131    1   1   2  16   171.25   167.42     2.00 o
       132    1   1   2  17    34.36    31.50     1.12 o
       133    3   1  -2   4  3562.18  3641.46     8.65 o
       133    2   1  -1  -5  3562.18  3641.46     8.65 o
       133    1   1   3   1  3562.18  3641.46     8.65 o
       134    1   1   3   2  1440.02  1511.71     3.72 o
       135    1   1   3   3     2.03     3.50     0.40 o
       136    1   1   3   4   292.03   309.36     1.55 o
       137    1   1   3   5  2127.42  2250.96     5.58 o
       138    1   1   3   6   825.42   824.03     3.06 o
       139    1   1   3   7  1190.12  1163.31     3.56 o
       140    1   1   3   8   753.50   724.03     3.08 o
       141    1   1   3   9     0.64     1.15     0.53 <
       142    1   1   3  10     0.29     0.88     0.54 <
       143    1   1   3  11   451.39   472.20     3.16 o
       144    1   1   3  12    10.43    10.61     0.85 o
       145    1   1   3  13   296.63   290.45     2.69 o
       146    1   1   3  14    22.45    23.13     1.03 o
       147    1   1   3  15     0.03     0.77     0.78 <
       148    1   1   3  16   165.28   147.19     2.33 o
       149    1   1   3  17   100.37    93.64     1.57 o
       150    1   1   4   1    19.14    18.10     0.53 o
       151    1   1   4   2  2108.56  2188.84     6.13 o
       152    1   1   4   3   508.39   527.43     2.00 o
       153    1   1   4   4  1510.93  1571.69     4.22 o
       154    1   1   4   5  1337.16  1314.09     4.06 o
       155    1   1   4   6     1.63     4.16     0.48 o
       156    1   1   4   7   157.26   153.86     1.22 o
       157    1   1   4   8   755.53   754.89     3.46 o
       158    1   1   4   9   132.92   135.19     1.45 o
       159    1   1   4  10   452.66   460.07     2.89 o
       160    1   1   4  11    41.17    40.77     0.97 o
       161    1   1   4  12     0.00     0.76     0.67 <
       162    1   1   4  13   113.29   109.91     2.16 o
       163    1   1   4  14   176.91   181.94     2.01 o
       164    1   1   4  15    73.59    72.81     1.39 o
       165    1   1   4  16   131.28   126.21     1.88 o
       166    1   1   5   1  1274.73  1221.74     4.09 o
       167    1   1   5   2   551.34   518.32     2.43 o
       168    1   1   5   3     0.82     1.05     0.50 <
       169    1   1   5   4   147.45   150.50     1.44 o
       170    1   1   5   5   927.86   957.53     3.87 o
       171    1   1   5   6   447.49   447.72     2.75 o
       172    1   1   5   7   584.20   607.45     3.37 o
       173    1   1   5   8   436.30   436.38     2.69 o
       174    1   1   5   9     0.35     0.81     0.61 <
       175    1   1   5  10     0.15     0.15     0.65 <
       176    1   1   5  11   284.25   279.43     2.62 o
       177    1   1   5  12     6.64     7.51     0.80 o
       178    1   1   5  13   199.64   201.02     2.68 o
       179    1   1   5  14    12.99    12.38     0.94 o
       180    1   1   5  15     0.03     0.31     0.92 <
       181    1   1   6   1     4.47     4.47     0.63 o
       182    1   1   6   2   769.21   751.85     5.00 o
       183    1   1   6   3   232.43   234.78     2.11 o
       184    1   1   6   4   591.51   613.74     4.11 o
       185    1   1   6   5   640.40   671.78     3.82 o
       186    1   1   6   6     0.79     1.48     0.60 <
       187    1   1   6   7    93.92    92.46     1.30 o
       188    1   1   6   8   382.36   377.76     3.01 o
       189    1   1   6   9    74.53    79.21     1.30 o
       190    1   1   6  10   254.22   242.00     2.32 o
       191    1   1   6  11    24.17    24.76     1.24 o
       192    1   1   6  12     0.00     2.19     1.03 <
       193    1   1   6  13    66.39    60.88     1.62 o
       194    1   1   6  14   113.42   105.77     1.89 o
       195    1   1   7   1   465.67   473.30     3.67 o
       196    1   1   7   2   232.13   238.62     2.37 o
       197    1   1   7   3     0.36     0.93     0.60 <
       198    1   1   7   4    79.60    78.71     1.27 o
       199    1   1   7   5   392.85   398.16     3.39 o
       200    1   1   7   6   220.57   213.96     1.90 o
       201    1   1   7   7   271.33   301.57     2.70 o
       202    1   1   7   8   217.88   224.39     2.27 o
       203    1   1   7   9     0.14     1.04     0.76 <
       204    1   1   7  10     0.14     1.36     0.88 <
       205    1   1   7  11   157.96   168.52     2.54 o
       206    1   1   7  12     3.32     3.32     1.07 o
       207    1   1   7  13   114.60   118.04     2.16 o
       208    1   1   8   1     1.22     1.19     0.59 <
       209    1   1   8   2   302.96   296.28     2.33 o
       210    1   1   8   3   102.55   104.19     1.45 o
       211    1   1   8   4   243.77   238.75     2.40 o
       212    1   1   8   5   282.67   288.30     2.61 o
       213    1   1   8   6     0.32     2.30     0.86 <
       214    1   1   8   7    41.46    44.17     1.15 o
       215    1   1   8   8   183.23   183.29     2.09 o
       216    1   1   8   9    33.10    33.89     1.25 o
       217    1   1   8  10   128.43   129.75     2.05 o
       218    1   1   8  11    12.25    11.76     1.11 o
       219    1   1   9   1   186.52   178.62     1.73 o
       220    1   1   9   2    92.82    89.61     1.22 o
       221    1   1   9   3     0.13     0.50     0.70 <
       222    1   1   9   4    30.66    26.24     1.17 o
       223    1   1   9   5   168.00   168.69     1.97 o
       224    1   1   9   6    86.96    87.50     1.65 o
       225    1   1   9   7   121.16   131.62     2.09 o
       226    1   1   9   8    89.51    95.07     1.87 o
       227    1   1   9   9     0.04     0.40     1.46 <
       228    1   1  10   1     0.71     0.86     0.64 <
       229    1   1  10   2   120.05   114.25     1.61 o
       230    1   1  10   3    35.51    33.80     0.99 o
       231    1   1  10   4    98.38    99.45     1.49 o
       232    1   1  10   5   101.91    90.17     1.71 o
       233    3   2   0   0   265.87   374.30     2.12 o
       233    2   2   0   0   265.87   374.30     2.12 o
       233    1   2   0   0   265.87   374.30     2.12 o
       234    1   2   0   1   446.99   451.24     1.80 o
       235    3   2  -1  -1  9845.04  9752.12    22.44 o
       235    2   2   1  -1  9845.04  9752.12    22.44 o
       235    1   2   0   2  9845.04  9752.12    22.44 o
       236    1   2   0   3  2498.89  2475.46     6.68 o
       237    3   2  -2  -2  3236.75  3080.90     9.42 o
       237    2   2   2  -2  3236.75  3080.90     9.42 o
       237    1   2   0   4  3236.75  3080.90     9.42 o
       238    1   2   0   5   333.48   320.79     1.73 o
       239    1   2   0   6  3099.89  3126.75    10.05 o
       240    1   2   0   7   213.51   211.89     1.95 o
       241    1   2   0   8     5.79     6.01     0.60 o
       242    1   2   0   9   354.93   334.10     2.54 o
       243    1   2   0  10    45.28    46.72     1.14 o
       244    1   2   0  11    97.63    99.67     1.71 o
       245    1   2   0  12  1524.82  1579.01    10.45 o
       246    1   2   0  13    45.81    48.67     1.63 o
       247    1   2   0  14     2.98     3.46     0.98 o
       248    1   2   0  15    75.02    74.97     1.83 o
       249    1   2   0  16    15.51    17.30     1.51 o
       250    1   2   0  17    15.15    14.68     1.86 o
       251    1   2   1   0  3429.46  3524.62    10.08 o
       252    3   2  -1   1 11191.50 11341.70    20.33 o
       252    2   2   0  -2 11191.50 11341.70    20.33 o
       252    1   2   1   1 11191.50 11341.70    20.33 o
       253    1   2   1   2   390.63   412.48     1.41 o
       254    3   2  -2   0  1262.40  1359.07     3.12 o
       254    2   2   1  -3  1262.40  1359.07     3.12 o
       254    1   2   1   3  1262.40  1359.07     3.12 o
       255    1   2   1   4   319.55   328.74     1.30 o
       256    3   2  -3  -1  1377.08  1324.87     3.47 o
       256    2   2   2  -4  1377.08  1324.87     3.47 o
       256    1   2   1   5  1377.08  1324.87     3.47 o
       257    1   2   1   6   949.24   936.96     2.79 o
       258    1   2   1   7   102.49   101.98     0.83 o
       259    1   2   1   8   186.12   180.38     1.20 o
       260    1   2   1   9  2708.23  2611.94     6.88 o
       261    1   2   1  10   103.13   100.81     1.13 o
       262    1   2   1  11    53.95    52.47     1.11 o
       263    1   2   1  12   136.99   147.68     1.61 o
       264    1   2   1  13    21.93    23.58     0.85 o
       265    1   2   1  14    40.45    42.19     1.12 o
       266    1   2   1  15   424.93   424.36     3.15 o
       267    1   2   1  16    15.44    16.02     0.91 o
       268    1   2   1  17    39.64    40.29     1.78 o
       269    3   2  -1   3   351.68   424.64     2.48 o
       269    2   2  -1  -3   351.68   424.64     2.48 o
       269    1   2   2   0   351.68   424.64     2.48 o
       270    1   2   2   1   299.44   330.73     1.37 o
       271    3   2  -2   2  5855.71  6391.21    12.25 o
       271    2   2   0  -4  5855.71  6391.21    12.25 o
       271    1   2   2   2  5855.71  6391.21    12.25 o
       272    1   2   2   3  1749.80  1750.90     4.41 o
       273    3   2  -3   1  2242.71  2323.24     5.70 o
       273    2   2   1  -5  2242.71  2323.24     5.70 o
       273    1   2   2   4  2242.71  2323.24     5.70 o
       274    1   2   2   5   251.49   254.18     1.39 o
       275    1   2   2   6  2394.41  2472.72     5.82 o
       276    1   2   2   7   169.61   166.87     1.03 o
       277    1   2   2   8     3.56     3.55     0.41 o
       278    1   2   2   9   293.94   285.23     1.93 o
       279    1   2   2  10    42.74    45.79     1.07 o
       280    1   2   2  11    85.03    87.01     1.45 o
       281    1   2   2  12  1352.98  1387.45     7.94 o
       282    1   2   2  13    41.09    44.65     1.08 o
       283    1   2   2  14     2.54     3.52     0.79 o
       284    1   2   2  15    68.47    71.33     1.45 o
       285    1   2   2  16    14.51    13.42     0.92 o
       286    1   2   2  17    13.88    13.63     0.96 o
       287    1   2   3   0  1610.04  1623.27     6.21 o
       288    3   2  -2   4  4558.25  4795.81    10.27 o
       288    2   2  -1  -5  4558.25  4795.81    10.27 o
       288    1   2   3   1  4558.25  4795.81    10.27 o
       289    1   2   3   2   211.07   215.71     1.09 o
       290    1   2   3   3   798.71   895.76     2.89 o
       291    1   2   3   4   182.68   189.00     1.49 o
       292    1   2   3   5   743.61   759.47     2.49 o
       293    1   2   3   6   585.29   573.19     2.12 o
       294    1   2   3   7    61.40    62.66     0.79 o
       295    1   2   3   8   126.73   119.29     1.08 o
       296    1   2   3   9  1970.89  2098.16    10.02 o
       297    1   2   3  10    77.06    79.65     1.67 o
       298    1   2   3  11    45.69    46.77     1.22 o
       299    1   2   3  12   107.69   109.73     1.42 o
       300    1   2   3  13    16.99    16.15     0.80 o
       301    1   2   3  14    33.02    32.48     1.12 o
       302    1   2   3  15   349.29   333.04     2.98 o
       303    1   2   3  16    13.00    13.93     0.94 o
       304    1   2   3  17    33.12    31.75     1.27 o
       305    1   2   4   0   212.31   204.68     1.92 o
       306    1   2   4   1   130.90   132.88     1.00 o
       307    1   2   4   2  2304.94  2314.08     5.77 o
       308    1   2   4   3   779.89   728.84     2.61 o
       309    1   2   4   4  1002.26  1045.65     3.28 o
       310    1   2   4   5   123.37   129.98     1.02 o
       311    1   2   4   6  1257.47  1217.65     3.98 o
       312    1   2   4   7    95.08    93.87     0.96 o
       313    1   2   4   8     0.83     1.28     0.52 <
       314    1   2   4   9   180.80   179.17     1.72 o
       315    1   2   4  10    33.95    33.32     0.94 o
       316    1   2   4  11    58.58    57.44     1.24 o
       317    1   2   4  12   964.48   980.11     4.82 o
       318    1   2   4  13    30.26    29.73     0.91 o
       319    1   2   4  14     1.44     2.57     0.84 o
       320    1   2   4  15    52.53    49.84     1.76 o
       321    1   2   4  16    11.92    12.75     1.09 o
       322    1   2   5   0   604.84   513.79     3.78 o
       323    1   2   5   1  1768.22  1730.60     5.94 o
       324    1   2   5   2    80.02    70.28     1.00 o
       325    1   2   5   3   293.18   295.86     2.27 o
       326    1   2   5   4    75.68    72.62     1.07 o
       327    1   2   5   5   338.96   351.53     2.41 o
       328    1   2   5   6   274.90   260.07     2.10 o
       329    1   2   5   7    25.68    33.17     1.13 o
       330    1   2   5   8    68.73    67.88     1.15 o
       331    1   2   5   9  1162.97  1169.07     6.87 o
       332    1   2   5  10    47.21    48.36     1.01 o
       333    1   2   5  11    29.51    27.33     0.98 o
       334    1   2   5  12    71.04    68.99     1.58 o
       335    1   2   5  13     9.26     9.39     0.95 o
       336    1   2   5  14    22.42    21.25     1.18 o
       337    1   2   5  15   237.56   247.87     3.14 o
       338    1   2   6   0    48.59    47.78     1.23 o
       339    1   2   6   1    45.37    46.84     1.07 o
       340    1   2   6   2   955.35   988.48     6.24 o
       341    1   2   6   3   304.76   305.12     2.21 o
       342    1   2   6   4   437.58   440.93     3.08 o
       343    1   2   6   5    51.91    54.15     1.06 o
       344    1   2   6   6   574.88   612.41     4.05 o
       345    1   2   6   7    46.46    48.17     1.29 o
       346    1   2   6   8     0.42     2.11     0.90 <
       347    1   2   6   9    96.98    91.56     1.54 o
       348    1   2   6  10    18.93    19.53     0.94 o
       349    1   2   6  11    34.20    31.31     1.18 o
       350    1   2   6  12   568.89   568.12     5.49 o
       351    1   2   6  13    18.83    18.75     1.14 o
       352    1   2   6  14     0.43     0.71     1.00 <
       353    1   2   7   0   230.00   229.92     2.79 o
       354    1   2   7   1   747.43   741.31     3.95 o
       355    1   2   7   2    29.01    29.14     0.81 o
       356    1   2   7   3    96.09    96.48     1.29 o
       357    1   2   7   4    30.46    32.30     0.96 o
       358    1   2   7   5   148.67   147.88     1.68 o
       359    1   2   7   6   123.23   134.49     2.17 o
       360    1   2   7   7    11.48    13.11     0.85 o
       361    1   2   7   8    33.98    31.94     1.01 o
       362    1   2   7   9   595.93   575.28     4.45 o
       363    1   2   7  10    25.42    25.97     0.93 o
       364    1   2   7  11    12.68    12.49     1.12 o
       365    1   2   7  12    41.02    43.27     1.43 o
       366    1   2   7  13     3.01     4.71     1.12 o
       367    1   2   8   0    13.64    11.21     1.02 o
       368    1   2   8   1    17.22    16.94     0.69 o
       369    1   2   8   2   403.13   396.87     2.88 o
       370    1   2   8   3   125.09   125.41     1.52 o
       371    1   2   8   4   188.62   189.01     2.01 o
       372    1   2   8   5    22.32    22.09     1.02 o
       373    1   2   8   6   258.37   268.24     2.59 o
       374    1   2   8   7    21.79    20.54     0.92 o
       375    1   2   8   8     0.32     0.48     0.85 <
       376    1   2   8   9    48.50    42.49     1.19 o
       377    1   2   8  10     6.21     5.44     1.01 o
       378    1   2   8  11    17.03    16.04     1.10 o
       379    1   2   9   0    92.84    90.36     1.96 o
       380    1   2   9   1   299.27   293.31     2.52 o
       381    1   2   9   2    11.80    12.01     0.78 o
       382    1   2   9   3    41.96    40.25     1.16 o
       383    1   2   9   4    12.98    13.48     1.03 o
       384    1   2   9   5    62.57    64.02     1.51 o
       385    1   2   9   6    54.15    57.86     1.46 o
       386    1   2   9   7     6.40     6.78     0.84 o
       387    1   2   9   8    15.08    15.76     1.32 o
       388    1   2  10   0     8.31     7.87     0.95 o
       389    1   2  10   1     7.03     6.87     0.73 o
       390    1   2  10   2   148.26   150.75     2.09 o
       391    1   2  10   3    49.66    47.50     1.61 o
       392    1   2  10   4    71.94    70.78     1.53 o
       393    1   2  10   5     9.04     9.56     1.53 o
       394    1   3   0   1  5661.78  5126.58    15.71 o
       395    3   3  -1  -1  2218.00  2361.21     6.42 o
       395    2   3   1  -1  2218.00  2361.21     6.42 o
       395    1   3   0   2  2218.00  2361.21     6.42 o
       396    1   3   0   3  1370.15  1366.88     4.37 o
       397    3   3  -2  -2  2280.97  2209.36     7.05 o
       397    2   3   2  -2  2280.97  2209.36     7.05 o
       397    1   3   0   4  2280.97  2209.36     7.05 o
       398    1   3   0   5    12.04    11.59     0.52 o
       399    1   3   0   6    21.43    21.58     0.50 o
       400    1   3   0   7  3541.72  3440.95    11.28 o
       401    1   3   0   8   493.74   472.26     2.39 o
       402    1   3   0   9   175.77   167.85     1.52 o
       403    1   3   0  10   382.80   392.98     3.45 o
       404    1   3   0  11   270.78   291.42     3.69 o
       405    1   3   0  12     0.19     1.32     0.87 <
       406    1   3   0  13    46.24    46.86     1.50 o
       407    1   3   0  14   153.94   163.89     4.03 o
       408    1   3   0  15   119.58   123.96     2.45 o
       409    1   3   0  16    54.12    52.12     1.79 o
       410    1   3   0  17   296.17   291.16     3.88 o
       411    3   3  -1   1  2811.06  3080.64     6.68 o
       411    2   3   0  -2  2811.06  3080.64     6.68 o
       411    1   3   1   1  2811.06  3080.64     6.68 o
       412    1   3   1   2   625.29   638.28     2.03 o
       413    2   3   1  -3    24.32    24.78     0.49 o
       413    1   3   1   3    24.32    24.78     0.49 o
       414    1   3   1   4  6864.03  6489.60    13.02 o
       415    3   3  -3  -1  1028.67  1014.15     2.96 o
       415    2   3   2  -4  1028.67  1014.15     2.96 o
       415    1   3   1   5  1028.67  1014.15     2.96 o
       416    1   3   1   6  1011.31   991.62     2.69 o
       417    1   3   1   7   990.60   936.56     2.89 o
       418    1   3   1   8    39.32    37.26     0.58 o
       419    1   3   1   9     3.62     4.46     0.50 o
       420    1   3   1  10   762.31   740.20     4.29 o
       421    1   3   1  11   253.20   247.05     1.87 o
       422    1   3   1  12    17.54    17.75     0.79 o
       423    1   3   1  13   128.97   132.41     2.21 o
       424    1   3   1  14   452.71   466.86     4.49 o
       425    1   3   1  15     1.73     1.38     0.89 <
       426    1   3   1  16     0.69     0.87     0.88 <
       427    1   3   1  17    77.72    79.11     1.91 o
       428    1   3   2   1  3807.59  3972.38     7.61 o
       429    3   3  -2   2  1586.45  1726.87     4.18 o
       429    2   3   0  -4  1586.45  1726.87     4.18 o
       429    1   3   2   2  1586.45  1726.87     4.18 o
       430    1   3   2   3   900.34   936.76     3.08 o
       431    3   3  -3   1  1701.25  1782.71     4.75 o
       431    2   3   1  -5  1701.25  1782.71     4.75 o
       431    1   3   2   4  1701.25  1782.71     4.75 o
       432    1   3   2   5    11.70    11.72     0.48 o
       433    1   3   2   6    17.04    19.39     0.48 o
       434    1   3   2   7  2875.66  2769.81     6.29 o
       435    1   3   2   8   402.32   368.63     1.82 o
       436    1   3   2   9   153.89   154.85     1.44 o
       437    1   3   2  10   328.11   348.78     3.11 o
       438    1   3   2  11   235.95   247.72     2.28 o
       439    1   3   2  12     0.17     1.52     0.65 <
       440    1   3   2  13    41.76    42.93     1.09 o
       441    1   3   2  14   139.44   142.74     1.80 o
       442    1   3   2  15   106.54   104.75     1.63 o
       443    1   3   2  16    49.81    50.20     1.37 o
       444    1   3   2  17   267.58   258.67     2.81 o
       445    3   3  -2   4  1484.56  1526.18     3.96 o
       445    2   3  -1  -5  1484.56  1526.18     3.96 o
       445    1   3   3   1  1484.56  1526.18     3.96 o
       446    1   3   3   2   403.84   397.19     1.65 o
       447    1   3   3   3    12.21    14.44     0.43 o
       448    1   3   3   4  3905.72  3983.87     9.32 o
       449    1   3   3   5   596.28   623.18     2.35 o
       450    1   3   3   6   672.81   636.02     2.41 o
       451    1   3   3   7   657.61   621.05     2.83 o
       452    1   3   3   8    20.53    20.68     0.71 o
       453    1   3   3   9     2.84     3.57     0.64 o
       454    1   3   3  10   575.13   596.23     3.57 o
       455    1   3   3  11   195.32   198.11     2.15 o
       456    1   3   3  12    13.81    14.07     0.81 o
       457    1   3   3  13   104.64   106.21     1.44 o
       458    1   3   3  14   367.80   364.87     2.86 o
       459    1   3   3  15     1.36     1.60     0.73 <
       460    1   3   3  16     0.54     0.55     0.80 <
       461    1   3   3  17    65.12    58.71     3.90 o
       462    1   3   4   1  1647.12  1620.88     4.18 o
       463    1   3   4   2   695.97   684.98     2.78 o
       464    1   3   4   3   415.51   414.47     1.94 o
       465    1   3   4   4   815.45   826.26     2.88 o
       466    1   3   4   5     2.73     3.37     0.50 o
       467    1   3   4   6    10.41    11.65     0.54 o
       468    1   3   4   7  1726.94  1691.49     8.96 o
       469    1   3   4   8   237.99   231.63     1.93 o
       470    1   3   4   9   107.49   109.01     1.30 o
       471    1   3   4  10   218.77   211.92     1.95 o
       472    1   3   4  11   163.82   161.29     1.80 o
       473    1   3   4  12     0.11     0.49     0.72 <
       474    1   3   4  13    32.17    32.24     0.94 o
       475    1   3   4  14   104.91   107.99     1.57 o
       476    1   3   4  15    75.04    74.42     1.57 o
       477    1   3   4  16    38.90    37.42     1.25 o
       478    1   3   5   1   573.30   536.95     2.61 o
       479    1   3   5   2   147.09   135.06     1.24 o
       480    1   3   5   3     5.87     6.76     0.55 o
       481    1   3   5   4  1816.47  1762.61     7.90 o
       482    1   3   5   5   266.01   282.19     2.20 o
       483    1   3   5   6   385.05   406.16     2.73 o
       484    1   3   5   7   345.64   372.28     2.70 o
       485    1   3   5   8     7.30     7.41     0.74 o
       486    1   3   5   9     1.84     2.11     0.71 <
       487    1   3   5  10   354.35   325.34     2.64 o
       488    1   3   5  11   125.28   127.55     1.71 o
       489    1   3   5  12     8.60     7.73     0.86 o
       490    1   3   5  13    71.50    67.81     1.41 o
       491    1   3   5  14   244.92   232.38     2.80 o
       492    1   3   5  15     0.82     1.67     1.00 <
       493    1   3   6   1   652.12   637.76     3.73 o
       494    1   3   6   2   265.63   254.70     2.29 o
       495    1   3   6   3   203.61   197.41     1.94 o
       496    1   3   6   4   349.29   349.47     2.24 o
       497    1   3   6   5     1.44     2.09     0.61 o
       498    1   3   6   6     5.76     5.68     0.91 o
       499    1   3   6   7   897.10   932.30     5.51 o
       500    1   3   6   8   122.90   129.86     1.73 o
       501    1   3   6   9    61.23    64.81     1.36 o
       502    1   3   6  10   125.53   127.53     1.62 o
       503    1   3   6  11    98.48   100.03     1.80 o
       504    1   3   6  12     0.05     0.13     0.77 <
       505    1   3   6  13    22.59    23.46     1.27 o
       506    1   3   6  14    66.43    64.58     1.48 o
       507    1   3   7   1   224.68   210.53     2.11 o
       508    1   3   7   2    47.65    46.38     1.03 o
       509    1   3   7   3     2.89     2.54     0.65 o
       510    1   3   7   4   817.96   731.90     4.37 o
       511    1   3   7   5   114.52   121.79     1.57 o
       512    1   3   7   6   192.69   191.41     2.00 o
       513    1   3   7   7   167.75   152.51     2.27 o
       514    1   3   7   8     3.99     4.41     1.03 o
       515    1   3   7   9     0.99     1.82     0.77 <
       516    1   3   7  10   188.20   182.76     2.11 o
       517    1   3   7  11    70.48    69.50     1.43 o
       518    1   3   7  12     4.16     3.97     1.09 o
       519    1   3   7  13    41.76    39.91     2.62 o
       520    1   3   8   1   268.42   266.57     2.16 o
       521    1   3   8   2   107.99   107.42     1.34 o
       522    1   3   8   3    90.79    98.38     1.61 o
       523    1   3   8   4   150.97   149.78     1.91 o
       524    1   3   8   5     0.97     0.78     0.82 <
       525    1   3   8   6     2.70     3.05     0.93 o
       526    1   3   8   7   411.15   415.45     3.74 o
       527    1   3   8   8    60.70    68.17     1.52 o
       528    1   3   8   9    27.44    29.33     1.08 o
       529    1   3   8  10    63.57    65.20     1.43 o
       530    1   3   8  11    51.90    49.03     1.99 o
       531    1   3   9   1    92.56    81.49     1.34 o
       532    1   3   9   2    21.05    21.24     0.95 o
       533    1   3   9   3     1.20     0.80     0.84 <
       534    1   3   9   4   335.89   342.29     2.94 o
       535    1   3   9   5    50.75    48.03     1.24 o
       536    1   3   9   6    76.15    74.51     1.40 o
       537    1   3   9   7    74.53    76.90     1.61 o
       538    1   3   9   8     3.48     3.85     0.83 o
       539    1   3  10   1   103.70   101.54     1.49 o
       540    1   3  10   2    43.92    48.14     1.24 o
       541    1   3  10   3    31.45    31.48     1.11 o
       542    1   3  10   4    60.32    54.98     1.57 o
       543    3   4   0   0  7633.90  7557.00    30.51 o
       543    2   4   0   0  7633.90  7557.00    30.51 o
       543    1   4   0   0  7633.90  7557.00    30.51 o
       544    1   4   0   1  1942.45  1836.05     5.82 o
       545    3   4  -1  -1   558.62   660.79     2.67 o
       545    2   4   1  -1   558.62   660.79     2.67 o
       545    1   4   0   2   558.62   660.79     2.67 o
       546    1   4   0   3  3420.73  3357.19     9.15 o
       547    3   4  -2  -2    14.12    11.57     0.51 o
       547    2   4   2  -2    14.12    11.57     0.51 o
       547    1   4   0   4    14.12    11.57     0.51 o
       548    1   4   0   5   761.99   742.70     2.77 o
       549    1   4   0   6   382.61   373.94     1.85 o
       550    1   4   0   7   321.32   317.58     1.81 o
       551    1   4   0   8   564.72   526.78     3.02 o
       552    1   4   0   9  1179.30  1208.29     9.37 o
       553    1   4   0  10   683.91   663.47     4.77 o
       554    1   4   0  11    82.07    80.69     1.70 o
       555    1   4   0  12    35.04    38.15     1.52 o
       556    1   4   0  13    42.07    42.88     1.60 o
       557    1   4   0  14   171.23   183.20     3.56 o
       558    1   4   0  15   242.15   232.34     4.68 o
       559    1   4   0  16    32.54    34.29     1.69 o
       560    1   4   0  17    37.97    42.63     1.92 o
       561    1   4   1   0  3662.82  3542.43     9.45 o
       562    3   4  -1   1   814.65   934.16     2.29 o
       562    2   4   0  -2   814.65   934.16     2.29 o
       562    1   4   1   1   814.65   934.16     2.29 o
       563    1   4   1   2  1579.77  1574.38     3.61 o
       564    3   4  -2   0  3456.07  3643.87     7.35 o
       564    2   4   1  -3  3456.07  3643.87     7.35 o
       564    1   4   1   3  3456.07  3643.87     7.35 o
       565    1   4   1   4   936.07   950.08     2.69 o
       566    3   4  -3  -1    46.02    41.97     0.60 o
       566    2   4   2  -4    46.02    41.97     0.60 o
       566    1   4   1   5    46.02    41.97     0.60 o
       567    1   4   1   6  2085.83  1990.02     4.55 o
       568    1   4   1   7   410.12   393.20     1.63 o
       569    1   4   1   8   227.26   221.56     1.48 o
       570    1   4   1   9     9.52     9.72     0.59 o
       571    1   4   1  10    88.55    93.74     1.35 o
       572    1   4   1  11   553.95   564.72     3.83 o
       573    1   4   1  12   549.96   538.97     4.18 o
       574    1   4   1  13   308.50   302.55     3.13 o
       575    1   4   1  14    47.65    47.98     1.47 o
       576    1   4   1  15     2.64     2.74     0.82 o
       577    1   4   1  16    31.02    33.14     1.33 o
       578    1   4   1  17     4.74     4.57     0.86 o
       579    3   4  -1   3  5118.41  5421.87    16.04 o
       579    2   4  -1  -3  5118.41  5421.87    16.04 o
       579    1   4   2   0  5118.41  5421.87    16.04 o
       580    1   4   2   1  1393.32  1430.71     3.20 o
       581    3   4  -2   2   347.56   382.94     1.49 o
       581    2   4   0  -4   347.56   382.94     1.49 o
       581    1   4   2   2   347.56   382.94     1.49 o
       582    1   4   2   3  2578.06  2581.34     6.18 o
       583    3   4  -3   1     8.57    11.62     0.53 o
       583    2   4   1  -5     8.57    11.62     0.53 o
       583    1   4   2   4     8.57    11.62     0.53 o
       584    1   4   2   5   592.32   592.25     2.31 o
       585    1   4   2   6   302.52   297.85     2.01 o
       586    1   4   2   7   259.59   260.32     1.62 o
       587    1   4   2   8   480.51   448.60     2.38 o
       588    1   4   2   9  1001.79   907.20     5.32 o
       589    1   4   2  10   602.15   597.36     3.21 o
       590    1   4   2  11    71.43    75.06     1.20 o
       591    1   4   2  12    31.43    30.38     1.01 o
       592    1   4   2  13    38.10    38.22     0.99 o
       593    1   4   2  14   153.54   150.12     2.00 o
       594    1   4   2  15   220.92   225.47     2.24 o
       595    1   4   2  16    29.52    29.27     1.15 o
       596    1   4   2  17    34.78    35.20     1.35 o
       597    1   4   3   0  2084.02  2112.23     7.96 o
       598    3   4  -2   4   375.93   365.61     1.67 o
       598    2   4  -1  -5   375.93   365.61     1.67 o
       598    1   4   3   1   375.93   365.61     1.67 o
       599    1   4   3   2   892.26   880.53     2.57 o
       600    1   4   3   3  1905.60  2068.20     4.51 o
       601    1   4   3   4   566.07   553.39     2.07 o
       602    1   4   3   5    24.79    27.14     0.66 o
       603    1   4   3   6  1353.13  1344.06     6.21 o
       604    1   4   3   7   288.48   285.33     2.03 o
       605    1   4   3   8   156.46   149.70     1.45 o
       606    1   4   3   9     9.92     9.22     0.73 o
       607    1   4   3  10    65.96    69.62     1.17 o
       608    1   4   3  11   438.21   449.15     3.08 o
       609    1   4   3  12   439.78   448.20     3.56 o
       610    1   4   3  13   247.51   251.25     2.57 o
       611    1   4   3  14    39.56    40.44     1.25 o
       612    1   4   3  15     2.61     2.96     0.85 o
       613    1   4   3  16    26.35    26.06     1.06 o
       614    1   4   4   0  2338.31  2271.15     8.89 o
       615    1   4   4   1   650.08   631.78     2.45 o
       616    1   4   4   2   168.18   160.09     1.05 o
       617    1   4   4   3  1252.47  1233.42     3.42 o
       618    1   4   4   4     3.13     3.31     0.39 o
       619    1   4   4   5   314.23   307.20     1.95 o
       620    1   4   4   6   164.96   193.10     1.80 o
       621    1   4   4   7   150.32   151.27     1.56 o
       622    1   4   4   8   316.49   327.25     2.93 o
       623    1   4   4   9   654.18   667.57     3.91 o
       624    1   4   4  10   421.16   428.17     3.00 o
       625    1   4   4  11    49.66    50.91     1.12 o
       626    1   4   4  12    21.53    21.47     0.97 o
       627    1   4   4  13    29.03    28.65     0.93 o
       628    1   4   4  14   110.75   109.42     1.69 o
       629    1   4   4  15   168.62   162.56     1.98 o
       630    1   4   4  16    22.04    19.33     1.63 o
       631    1   4   5   0   847.05   783.75     4.99 o
       632    1   4   5   1   192.99   193.26     1.33 o
       633    1   4   5   2   388.58   364.13     2.08 o
       634    1   4   5   3   898.67   853.04     3.39 o
       635    1   4   5   4   263.23   239.07     2.09 o
       636    1   4   5   5    10.10    11.05     0.80 o
       637    1   4   5   6   685.47   696.93     3.74 o
       638    1   4   5   7   164.76   170.75     1.75 o
       639    1   4   5   8    85.97    84.63     1.27 o
       640    1   4   5   9     7.78     8.61     0.78 o
       641    1   4   5  10    41.09    41.91     1.09 o
       642    1   4   5  11   278.84   280.33     3.20 o
       643    1   4   5  12   292.66   283.58     2.90 o
       644    1   4   5  13   160.02   161.35     2.10 o
       645    1   4   5  14    27.86    26.49     1.16 o
       646    1   4   5  15     2.53     2.40     1.15 <
       647    1   4   6   0  1047.38  1038.95     5.46 o
       648    1   4   6   1   272.12   266.63     1.97 o
       649    1   4   6   2    95.78   100.32     1.40 o
       650    1   4   6   3   517.77   507.06     2.92 o
       651    1   4   6   4     3.35     5.89     0.79 o
       652    1   4   6   5   144.51   150.58     1.81 o
       653    1   4   6   6    78.05    88.32     1.36 o
       654    1   4   6   7    75.92    76.32     1.45 o
       655    1   4   6   8   174.54   176.59     2.17 o
       656    1   4   6   9   367.54   363.99     2.84 o
       657    1   4   6  10   240.16   242.86     2.65 o
       658    1   4   6  11    30.25    28.55     1.13 o
       659    1   4   6  12    10.01    11.13     0.89 o
       660    1   4   6  13    19.33    19.28     0.97 o
       661    1   4   6  14    64.00    55.52     3.31 o
       662    1   4   7   0   333.16   329.41     3.23 o
       663    1   4   7   1   101.29   104.80     1.29 o
       664    1   4   7   2   165.36   162.08     1.60 o
       665    1   4   7   3   408.39   439.00     3.53 o
       666    1   4   7   4   117.25   123.08     1.68 o
       667    1   4   7   5     4.17     6.07     0.79 o
       668    1   4   7   6   325.53   338.96     3.10 o
       669    1   4   7   7    82.26    93.47     1.50 o
       670    1   4   7   8    43.87    46.91     1.27 o
       671    1   4   7   9     3.18     4.29     1.04 o
       672    1   4   7  10    23.61    25.39     1.09 o
       673    1   4   7  11   142.59   136.76     1.96 o
       674    1   4   7  12   165.37   155.41     2.19 o
       675    1   4   8   0   453.39   444.12     4.21 o
       676    1   4   8   1   115.76   116.34     1.46 o
       677    1   4   8   2    44.00    43.16     1.13 o
       678    1   4   8   3   221.80   234.30     3.19 o
       679    1   4   8   4     1.57     2.01     0.79 <
       680    1   4   8   5    65.08    64.75     1.50 o
       681    1   4   8   6    36.94    35.11     1.17 o
       682    1   4   8   7    37.04    37.58     1.08 o
       683    1   4   8   8    80.04    87.05     1.55 o
       684    1   4   8   9   183.30   191.16     2.62 o
       685    1   4   8  10   110.25   115.60     1.64 o
       686    1   4   9   0   140.34   143.32     2.77 o
       687    1   4   9   1    38.74    39.57     1.14 o
       688    1   4   9   2    69.21    67.16     1.46 o
       689    1   4   9   3   168.13   176.33     2.37 o
       690    1   4   9   4    50.78    49.66     1.35 o
       691    1   4   9   5     2.08     2.36     0.84 <
       692    1   4   9   6   145.63   139.34     2.29 o
       693    1   4   9   7    34.66    36.59     1.06 o
       694    1   4   9   8    20.49    19.42     1.41 o
       695    1   4  10   0   166.62   161.82     3.04 o
       696    1   4  10   1    45.50    44.75     1.46 o
       697    1   4  10   2    13.61    14.38     0.99 o
       698    1   4  10   3    91.24    91.59     3.05 o
       699    1   5   0   1  2194.46  2064.02     5.54 o
       700    3   5  -1  -1   227.16   234.91     1.37 o
       700    2   5   1  -1   227.16   234.91     1.37 o
       700    1   5   0   2   227.16   234.91     1.37 o
       701    1   5   0   3   752.36   749.40     3.44 o
       702    3   5  -2  -2     7.10     7.47     0.74 o
       702    2   5   2  -2     7.10     7.47     0.74 o
       702    1   5   0   4     7.10     7.47     0.74 o
       703    1   5   0   5  5468.16  5282.87    16.41 o
       704    1   5   0   6    32.18    31.62     0.70 o
       705    1   5   0   7   135.36   131.43     1.20 o
       706    1   5   0   8    99.15   104.64     1.36 o
       707    1   5   0   9   162.94   157.77     1.87 o
       708    1   5   0  10     6.88     8.24     0.90 o
       709    1   5   0  11   483.10   490.88     4.61 o
       710    1   5   0  12     1.86     1.52     1.03 <
       711    1   5   0  13   547.76   571.71     5.62 o
       712    1   5   0  14     1.04     2.55     1.28 <
       713    1   5   0  15    80.76    86.74     2.48 o
       714    1   5   0  16    15.24    16.04     1.73 o
       715    1   5   0  17     5.21     4.64     1.21 o
       716    3   5  -1   1    61.42    76.64     0.60 o
       716    2   5   0  -2    61.42    76.64     0.60 o
       716    1   5   1   1    61.42    76.64     0.60 o
       717    1   5   1   2  5442.23  5292.94    10.55 o
       718    2   5   1  -3    31.81    33.03     0.59 o
       718    1   5   1   3    31.81    33.03     0.59 o
       719    1   5   1   4   320.98   320.03     1.41 o
       720    3   5  -3  -1   216.07   220.70     1.26 o
       720    2   5   2  -4   216.07   220.70     1.26 o
       720    1   5   1   5   216.07   220.70     1.26 o
       721    1   5   1   6   754.22   727.93     2.27 o
       722    1   5   1   7     0.49     0.65     0.37 <
       723    1   5   1   8  2277.51  2320.10     7.97 o
       724    1   5   1   9     4.30     4.94     0.65 o
       725    1   5   1  10   298.38   289.33     2.15 o
       726    1   5   1  11    18.08    20.29     0.86 o
       727    1   5   1  12     8.28     9.98     0.80 o
       728    1   5   1  13    17.57    17.55     0.92 o
       729    1   5   1  14    35.35    38.05     1.13 o
       730    1   5   1  15     6.57     6.99     0.86 o
       731    1   5   1  16   427.00   437.98     4.03 o
       732    1   5   1  17     0.13     1.24     1.48 <
       733    1   5   2   1  1675.15  1663.91     4.06 o
       734    3   5  -2   2   172.75   183.29     1.14 o
       734    2   5   0  -4   172.75   183.29     1.14 o
       734    1   5   2   2   172.75   183.29     1.14 o
       735    1   5   2   3   572.14   588.84     2.17 o
       736    3   5  -3   1     5.37     4.45     0.42 o
       736    2   5   1  -5     5.37     4.45     0.42 o
       736    1   5   2   4     5.37     4.45     0.42 o
       737    1   5   2   5  4384.78  4322.28    10.42 o
       738    1   5   2   6    27.20    27.55     0.60 o
       739    1   5   2   7   102.40   103.57     1.07 o
       740    1   5   2   8    84.78    80.33     1.22 o
       741    1   5   2   9   143.49   138.48     1.46 o
       742    1   5   2  10     5.93     6.17     0.69 o
       743    1   5   2  11   427.64   433.02     3.66 o
       744    1   5   2  12     1.67     1.96     0.70 <
       745    1   5   2  13   493.00   520.95     4.37 o
       746    1   5   2  14     0.98     0.95     0.74 <
       747    1   5   2  15    71.95    74.02     1.46 o
       748    1   5   2  16    13.79    14.85     0.96 o
       749    3   5  -2   4    37.43    33.77     0.49 o
       749    2   5  -1  -5    37.43    33.77     0.49 o
       749    1   5   3   1    37.43    33.77     0.49 o
       750    1   5   3   2  3265.40  3173.20     6.44 o
       751    1   5   3   3    19.82    20.38     0.48 o
       752    1   5   3   4   186.01   184.12     1.39 o
       753    1   5   3   5   144.88   145.61     1.35 o
       754    1   5   3   6   546.66   523.29     2.68 o
       755    1   5   3   7     0.19     0.74     0.55 <
       756    1   5   3   8  1683.72  1673.30     6.65 o
       757    1   5   3   9     3.46     3.70     0.61 o
       758    1   5   3  10   226.18   222.31     2.20 o
       759    1   5   3  11    14.29    14.85     0.85 o
       760    1   5   3  12     6.67     6.72     0.76 o
       761    1   5   3  13    14.32    14.47     1.00 o
       762    1   5   3  14    31.43    30.97     1.16 o
       763    1   5   3  15     5.29     5.42     0.85 o
       764    1   5   3  16   349.31   353.72     3.32 o
       765    1   5   4   1   817.15   782.81     2.68 o
       766    1   5   4   2    88.55    89.87     0.90 o
       767    1   5   4   3   324.72   302.29     1.80 o
       768    1   5   4   4     0.63     1.56     0.50 o
       769    1   5   4   5  2563.47  2548.21     8.83 o
       770    1   5   4   6    18.21    18.75     0.74 o
       771    1   5   4   7    48.78    49.40     0.98 o
       772    1   5   4   8    56.20    58.13     1.01 o
       773    1   5   4   9   100.28   103.51     1.23 o
       774    1   5   4  10     4.06     3.71     0.67 o
       775    1   5   4  11   306.47   300.56     2.28 o
       776    1   5   4  12     1.21     1.16     0.72 <
       777    1   5   4  13   363.35   336.64     3.11 o
       778    1   5   4  14     0.85     0.74     0.72 <
       779    1   5   4  15    50.71    50.12     1.22 o
       780    1   5   5   1    14.62    13.95     0.57 o
       781    1   5   5   2  1545.98  1462.23     8.43 o
       782    1   5   5   3    11.11    11.43     0.75 o
       783    1   5   5   4    66.45    63.82     1.12 o
       784    1   5   5   5    79.07    88.01     1.30 o
       785    1   5   5   6   328.12   343.37     2.79 o
       786    1   5   5   7     0.06     0.40     0.60 <
       787    1   5   5   8  1011.03  1046.29     5.05 o
       788    1   5   5   9     2.23     2.01     0.62 o
       789    1   5   5  10   143.90   147.42     1.71 o
       790    1   5   5  11     9.43     9.24     0.82 o
       791    1   5   5  12     4.29     4.96     0.81 o
       792    1   5   5  13     9.64     9.99     0.89 o
       793    1   5   5  14    25.51    24.50     1.14 o
       794    1   5   6   1   333.59   321.01     2.09 o
       795    1   5   6   2    41.22    41.08     0.96 o
       796    1   5   6   3   170.49   171.12     1.91 o
       797    1   5   6   4     0.12     1.71     0.61 <
       798    1   5   6   5  1304.59  1320.36     6.91 o
       799    1   5   6   6    10.36    10.13     0.79 o
       800    1   5   6   7    22.24    21.01     0.86 o
       801    1   5   6   8    31.55    31.88     1.16 o
       802    1   5   6   9    56.07    51.55     1.30 o
       803    1   5   6  10     2.50     3.34     0.77 o
       804    1   5   6  11   187.36   177.17     2.21 o
       805    1   5   6  12     0.72     0.86     0.88 <
       806    1   5   6  13   221.81   217.48     2.38 o
       807    1   5   7   1     6.01     6.18     0.63 o
       808    1   5   7   2   696.39   693.82     3.93 o
       809    1   5   7   3     5.63     6.36     0.75 o
       810    1   5   7   4    25.66    24.84     0.98 o
       811    1   5   7   5    38.90    42.04     1.04 o
       812    1   5   7   6   163.49   161.21     2.15 o
       813    1   5   7   7     0.04     0.12     0.73 <
       814    1   5   7   8   523.20   538.03     3.91 o
       815    1   5   7   9     1.11     0.94     0.80 <
       816    1   5   7  10    83.11    81.38     1.56 o
       817    1   5   7  11     5.36     5.12     0.88 o
       818    1   5   7  12     2.18     2.65     0.86 o
       819    1   5   8   1   144.08   139.97     1.82 o
       820    1   5   8   2    18.44    18.55     0.90 o
       821    1   5   8   3    75.64    81.46     1.45 o
       822    1   5   8   4     0.07    -1.08     0.72 <
       823    1   5   8   5   596.25   619.22     4.87 o
       824    1   5   8   6     4.69     4.87     0.81 o
       825    1   5   8   7    13.98    15.11     0.87 o
       826    1   5   8   8    15.18    16.20     0.96 o
       827    1   5   8   9    24.33    24.37     1.09 o
       828    1   5   8  10     1.42     1.64     0.79 <
       829    1   5   9   1     2.69     2.67     0.85 o
       830    1   5   9   2   293.02   279.67     3.15 o
       831    1   5   9   3     2.27     2.37     0.81 <
       832    1   5   9   4    14.82    16.32     0.91 o
       833    1   5   9   5    16.62    16.04     1.14 o
       834    1   5   9   6    63.15    64.18     1.63 o
       835    1   5   9   7     0.05     0.23     0.98 <
       836    3   6   0   0  1664.41  1776.13     8.05 o
       836    2   6   0   0  1664.41  1776.13     8.05 o
       836    1   6   0   0  1664.41  1776.13     8.05 o
       837    1   6   0   1   390.65   385.17     2.01 o
       838    3   6  -1  -1   642.58   661.66     3.50 o
       838    2   6   1  -1   642.58   661.66     3.50 o
       838    1   6   0   2   642.58   661.66     3.50 o
       839    1   6   0   3  3407.29  3395.53    10.38 o
       840    3   6  -2  -2   131.84   135.09     1.62 o
       840    2   6   2  -2   131.84   135.09     1.62 o
       840    1   6   0   4   131.84   135.09     1.62 o
       841    1   6   0   5   454.99   438.81     3.15 o
       842    1   6   0   6     1.82     1.90     0.64 <
       843    1   6   0   7   417.50   403.30     3.29 o
       844    1   6   0   8   238.85   250.69     4.12 o
       845    1   6   0   9   593.07   512.35     4.59 o
       846    1   6   0  10   302.30   294.85     3.35 o
       847    1   6   0  11   254.57   263.92     3.33 o
       848    1   6   0  12   149.21   148.61     3.04 o
       849    1   6   0  13   142.59   150.97     2.70 o
       850    1   6   0  14    91.48   101.17     2.26 o
       851    1   6   0  15   171.29   168.32     3.38 o
       852    1   6   0  16     4.32     3.52     1.29 <
       853    1   6   1   0  4294.61  4251.95    13.44 o
       854    3   6  -1   1   864.22   941.24     2.54 o
       854    2   6   0  -2   864.22   941.24     2.54 o
       854    1   6   1   1   864.22   941.24     2.54 o
       855    1   6   1   2   384.70   364.78     1.38 o
       856    3   6  -2   0   670.96   713.93     2.37 o
       856    2   6   1  -3   670.96   713.93     2.37 o
       856    1   6   1   3   670.96   713.93     2.37 o
       857    1   6   1   4   412.00   390.41     1.56 o
       858    3   6  -3  -1    11.60     5.80     0.39 o
       858    2   6   2  -4    11.60     5.80     0.39 o
       858    1   6   1   5    11.60     5.80     0.39 o
       859    1   6   1   6  1493.17  1437.87     4.39 o
       860    1   6   1   7    93.85    93.08     0.95 o
       861    1   6   1   8   384.69   379.86     2.34 o
       862    1   6   1   9   164.77   163.48     2.01 o
       863    1   6   1  10   286.35   282.71     3.03 o
       864    1   6   1  11   312.16   311.12     2.61 o
       865    1   6   1  12   263.20   255.66     2.77 o
       866    1   6   1  13   132.58   139.05     1.93 o
       867    1   6   1  14   107.05   109.93     1.75 o
       868    1   6   1  15    11.89    11.93     0.93 o
       869    1   6   1  16    45.02    45.04     1.45 o
       870    3   6  -1   3  1273.07  1382.90     5.68 o
       870    2   6  -1  -3  1273.07  1382.90     5.68 o
       870    1   6   2   0  1273.07  1382.90     5.68 o
       871    1   6   2   1   302.90   289.09     1.32 o
       872    3   6  -2   2   499.02   510.82     1.83 o
       872    2   6   0  -4   499.02   510.82     1.83 o
       872    1   6   2   2   499.02   510.82     1.83 o
       873    1   6   2   3  2695.64  2550.71     6.78 o
       874    3   6  -3   1   105.74   113.96     0.96 o
       874    2   6   1  -5   105.74   113.96     0.96 o
       874    1   6   2   4   105.74   113.96     0.96 o
       875    1   6   2   5   367.64   361.44     1.75 o
       876    1   6   2   6     1.38     2.56     0.43 o
       877    1   6   2   7   352.04   341.20     2.02 o
       878    1   6   2   8   209.25   204.46     1.63 o
       879    1   6   2   9   511.35   521.90     3.66 o
       880    1   6   2  10   269.20   276.11     3.04 o
       881    1   6   2  11   226.76   232.18     2.85 o
       882    1   6   2  12   132.98   132.77     1.79 o
       883    1   6   2  13   129.07   138.64     2.10 o
       884    1   6   2  14    81.71    83.18     1.62 o
       885    1   6   2  15   157.32   161.31     2.08 o
       886    1   6   2  16     3.85     3.80     0.89 o
       887    1   6   3   0  2687.15  2574.02     7.63 o
       888    3   6  -2   4   553.19   544.06     1.94 o
       888    2   6  -1  -5   553.19   544.06     1.94 o
       888    1   6   3   1   553.19   544.06     1.94 o
       889    1   6   3   2   237.14   227.24     1.21 o
       890    1   6   3   3   435.44   458.30     2.16 o
       891    1   6   3   4   266.88   273.39     1.80 o
       892    1   6   3   5     2.91     9.10     0.64 o
       893    1   6   3   6  1034.63   948.61     4.47 o
       894    1   6   3   7    71.67    71.20     1.05 o
       895    1   6   3   8   287.12   282.17     1.99 o
       896    1   6   3   9   131.43   137.50     1.55 o
       897    1   6   3  10   225.69   229.69     2.41 o
       898    1   6   3  11   248.26   249.49     2.48 o
       899    1   6   3  12   215.31   215.92     2.19 o
       900    1   6   3  13   105.54   110.93     1.70 o
       901    1   6   3  14    88.19    89.16     1.64 o
       902    1   6   3  15     9.19     9.22     1.04 o
       903    1   6   3  16    37.89    32.41     4.14 o
       904    1   6   4   0   726.97   680.18     3.77 o
       905    1   6   4   1   151.60   142.16     1.12 o
       906    1   6   4   2   300.07   287.79     1.96 o
       907    1   6   4   3  1497.75  1429.89     5.54 o
       908    1   6   4   4    64.44    66.32     1.27 o
       909    1   6   4   5   213.04   215.58     1.72 o
       910    1   6   4   6     0.65     4.97     0.72 o
       911    1   6   4   7   226.19   226.80     1.93 o
       912    1   6   4   8   145.02   144.77     1.80 o
       913    1   6   4   9   346.98   354.38     2.98 o
       914    1   6   4  10   190.99   191.47     1.82 o
       915    1   6   4  11   163.60   153.60     1.65 o
       916    1   6   4  12    93.63    96.97     1.44 o
       917    1   6   4  13    96.54    93.87     1.50 o
       918    1   6   4  14    58.08    55.96     1.52 o
       919    1   6   4  15   122.07   120.22     2.23 o
       920    1   6   5   0  1311.73  1196.63     6.75 o
       921    1   6   5   1   314.83   294.40     1.86 o
       922    1   6   5   2   107.23    95.47     1.34 o
       923    1   6   5   3   244.75   250.57     2.48 o
       924    1   6   5   4   133.82   135.17     1.51 o
       925    1   6   5   5     2.11     2.12     0.65 o
       926    1   6   5   6   573.94   580.59     4.00 o
       927    1   6   5   7    44.37    44.66     1.12 o
       928    1   6   5   8   174.87   182.07     2.22 o
       929    1   6   5   9    83.32    86.50     1.42 o
       930    1   6   5  10   146.82   145.32     1.87 o
       931    1   6   5  11   157.28   158.77     2.40 o
       932    1   6   5  12   149.65   151.09     2.02 o
       933    1   6   5  13    66.33    65.71     1.32 o
       934    1   6   5  14    60.11    58.65     1.38 o
       935    1   6   6   0   378.57   373.81     3.20 o
       936    1   6   6   1    63.70    66.01     1.04 o
       937    1   6   6   2   164.29   165.31     1.55 o
       938    1   6   6   3   723.67   684.61     3.66 o
       939    1   6   6   4    36.08    37.94     1.16 o
       940    1   6   6   5   107.09   111.55     1.36 o
       941    1   6   6   6     0.29     0.47     0.69 <
       942    1   6   6   7   125.29   130.90     1.95 o
       943    1   6   6   8    81.39    82.59     1.33 o
       944    1   6   6   9   205.30   208.81     2.36 o
       945    1   6   6  10   107.55   107.11     1.79 o
       946    1   6   6  11    98.41    95.51     1.94 o
       947    1   6   6  12    51.04    51.47     1.49 o
       948    1   6   6  13    60.12    60.37     1.35 o
       949    1   6   7   0   603.50   615.88     5.59 o
       950    1   6   7   1   157.06   159.21     1.76 o
       951    1   6   7   2    47.16    48.50     1.08 o
       952    1   6   7   3   120.09   121.49     1.58 o
       953    1   6   7   4    63.89    63.36     1.13 o
       954    1   6   7   5     1.12     1.46     0.71 <
       955    1   6   7   6   292.01   288.24     2.69 o
       956    1   6   7   7    22.29    25.37     0.96 o
       957    1   6   7   8    92.72    95.86     1.82 o
       958    1   6   7   9    40.64    41.21     1.10 o
       959    1   6   7  10    81.05    81.41     1.40 o
       960    1   6   7  11    78.26    79.08     1.62 o
       961    1   6   8   0   168.23   162.87     3.02 o
       962    1   6   8   1    28.83    29.65     1.05 o
       963    1   6   8   2    73.15    77.66     1.53 o
       964    1   6   8   3   333.83   323.42     2.93 o
       965    1   6   8   4    15.95    15.23     0.94 o
       966    1   6   8   5    51.20    54.10     1.42 o
       967    1   6   8   6     0.17     0.62     0.86 <
       968    1   6   8   7    62.13    57.79     1.39 o
       969    1   6   8   8    36.18    40.48     1.12 o
       970    1   6   8   9   108.22   111.68     1.51 o
       971    1   6   9   0   261.47   260.75     4.07 o
       972    1   6   9   1    61.00    61.04     1.47 o
       973    1   6   9   2    21.72    22.90     1.12 o
       974    1   6   9   3    47.74    49.25     1.65 o
       975    1   6   9   4    29.58    27.82     1.06 o
       976    1   6   9   5     0.39    -0.11     0.73 <
       977    1   6   9   6   134.27   140.33     1.85 o
       978    1   7   0   1  2226.84  2184.05     6.56 o
       979    3   7  -1  -1   394.49   389.72     2.03 o
       979    2   7   1  -1   394.49   389.72     2.03 o
       979    1   7   0   2   394.49   389.72     2.03 o
       980    1   7   0   3   408.85   378.42     2.10 o
       981    3   7  -2  -2    46.82    47.67     1.09 o
       981    2   7   2  -2    46.82    47.67     1.09 o
       981    1   7   0   4    46.82    47.67     1.09 o
       982    1   7   0   5    56.41    53.29     1.05 o
       983    1   7   0   6    64.21    63.13     1.10 o
       984    1   7   0   7  2061.26  2219.01    17.06 o
       985    1   7   0   8   187.36   183.92     2.52 o
       986    1   7   0   9   112.04   113.39     2.05 o
       987    1   7   0  10    37.83    42.81     1.40 o
       988    1   7   0  11   253.28   247.56     3.80 o
       989    1   7   0  12     0.02    -0.23     0.94 <
       990    1   7   0  13    62.81    64.07     2.14 o
       991    1   7   0  14     4.34     4.33     1.19 o
       992    1   7   0  15    63.50    66.01     2.22 o
       993    1   7   0  16    43.43    47.41     1.91 o
       994    3   7  -1   1   166.51   190.67     1.10 o
       994    2   7   0  -2   166.51   190.67     1.10 o
       994    1   7   1   1   166.51   190.67     1.10 o
       995    1   7   1   2   501.33   479.36     1.69 o
       996    2   7   1  -3    47.93    41.45     0.62 o
       996    1   7   1   3    47.93    41.45     0.62 o
       997    1   7   1   4  3102.34  2845.85     6.39 o
       998    3   7  -3  -1   375.04   357.28     1.66 o
       998    2   7   2  -4   375.04   357.28     1.66 o
       998    1   7   1   5   375.04   357.28     1.66 o
       999    1   7   1   6   494.55   486.34     2.31 o
      1000    1   7   1   7    18.36    18.88     0.70 o
      1001    1   7   1   8    61.56    60.69     0.97 o
      1002    1   7   1   9    16.64    17.10     0.72 o
      1003    1   7   1  10   574.74   551.92     4.27 o
      1004    1   7   1  11    41.11    45.17     1.16 o
      1005    1   7   1  12     7.69     7.97     0.86 o
      1006    1   7   1  13    56.21    56.19     1.46 o
      1007    1   7   1  14   371.27   387.36     3.58 o
      1008    1   7   1  15     3.10     3.40     0.81 o
      1009    1   7   1  16     4.41     4.49     1.00 o
      1010    1   7   2   1  1790.14  1705.45     4.46 o
      1011    3   7  -2   2   321.23   327.86     1.76 o
      1011    2   7   0  -4   321.23   327.86     1.76 o
      1011    1   7   2   2   321.23   327.86     1.76 o
      1012    1   7   2   3   344.33   339.13     1.77 o
      1013    3   7  -3   1    36.17    32.56     0.66 o
      1013    2   7   1  -5    36.17    32.56     0.66 o
      1013    1   7   2   4    36.17    32.56     0.66 o
      1014    1   7   2   5    41.19    38.61     0.63 o
      1015    1   7   2   6    55.98    55.15     0.87 o
      1016    1   7   2   7  1782.52  1856.89     6.46 o
      1017    1   7   2   8   163.69   164.25     1.40 o
      1018    1   7   2   9    99.88    97.39     1.76 o
      1019    1   7   2  10    33.47    33.83     0.90 o
      1020    1   7   2  11   227.45   233.98     2.37 o
      1021    1   7   2  12     0.02     0.18     0.74 <
      1022    1   7   2  13    58.04    58.95     1.25 o
      1023    1   7   2  14     4.09     4.62     0.85 o
      1024    1   7   2  15    56.30    59.77     1.48 o
      1025    1   7   2  16    39.36    38.11     2.90 o
      1026    3   7  -2   4   108.02    98.84     0.87 o
      1026    2   7  -1  -5   108.02    98.84     0.87 o
      1026    1   7   3   1   108.02    98.84     0.87 o
      1027    1   7   3   2   315.42   296.33     1.59 o
      1028    1   7   3   3    34.48    35.96     0.72 o
      1029    1   7   3   4  2200.71  2041.69     6.96 o
      1030    1   7   3   5   271.16   254.87     1.73 o
      1031    1   7   3   6   382.35   368.24     2.33 o
      1032    1   7   3   7    12.33    13.04     0.59 o
      1033    1   7   3   8    43.54    44.80     0.91 o
      1034    1   7   3   9    13.13    12.88     0.70 o
      1035    1   7   3  10   456.83   459.60     3.50 o
      1036    1   7   3  11    33.28    32.84     1.28 o
      1037    1   7   3  12     6.02     6.35     0.73 o
      1038    1   7   3  13    46.13    47.10     1.13 o
      1039    1   7   3  14   304.44   313.97     2.80 o
      1040    1   7   3  15     2.43     2.64     0.88 <
      1041    1   7   4   1  1034.87   997.96     5.45 o
      1042    1   7   4   2   187.31   182.31     1.80 o
      1043    1   7   4   3   226.44   231.87     1.85 o
      1044    1   7   4   4    15.12    15.90     0.68 o
      1045    1   7   4   5    17.90    17.82     0.67 o
      1046    1   7   4   6    38.64    37.46     0.84 o
      1047    1   7   4   7  1206.29  1200.28     6.55 o
      1048    1   7   4   8   113.28    98.19     1.23 o
      1049    1   7   4   9    71.16    73.07     1.21 o
      1050    1   7   4  10    24.11    23.32     0.98 o
      1051    1   7   4  11   168.53   166.17     1.90 o
      1052    1   7   4  12     0.02     0.08     0.65 <
      1053    1   7   4  13    46.53    46.69     1.18 o
      1054    1   7   4  14     3.42     3.18     0.81 o
      1055    1   7   5   1    50.87    49.19     0.88 o
      1056    1   7   5   2   149.41   147.11     1.86 o
      1057    1   7   5   3    20.84    19.42     0.80 o
      1058    1   7   5   4  1261.06  1250.21     5.79 o
      1059    1   7   5   5   159.56   171.61     1.79 o
      1060    1   7   5   6   239.55   232.99     1.93 o
      1061    1   7   5   7     6.84     7.09     0.70 o
      1062    1   7   5   8    27.27    28.01     1.08 o
      1063    1   7   5   9     8.30     7.54     0.88 o
      1064    1   7   5  10   299.67   306.18     2.68 o
      1065    1   7   5  11    22.53    22.03     0.99 o
      1066    1   7   5  12     3.65     3.98     0.84 o
      1067    1   7   5  13    31.29    26.59     1.18 o
      1068    1   7   6   1   518.44   514.00     3.96 o
      1069    1   7   6   2    95.82    90.43     1.31 o
      1070    1   7   6   3   125.56   122.34     1.63 o
      1071    1   7   6   4     6.83     7.33     0.76 o
      1072    1   7   6   5     8.33     7.79     0.76 o
      1073    1   7   6   6    21.82    24.74     0.97 o
      1074    1   7   6   7   682.21   631.98     5.38 o
      1075    1   7   6   8    65.70    69.87     1.40 o
      1076    1   7   6   9    40.32    41.61     1.11 o
      1077    1   7   6  10    15.04    15.65     0.98 o
      1078    1   7   6  11   106.62   108.18     1.64 o
      1079    1   7   6  12     0.01    -0.38     0.95 <
      1080    1   7   7   1    23.96    26.28     1.25 o
      1081    1   7   7   2    71.34    72.08     1.36 o
      1082    1   7   7   3    10.53    10.52     0.75 o
      1083    1   7   7   4   631.65   631.90     4.73 o
      1084    1   7   7   5    81.57    73.16     1.24 o
      1085    1   7   7   6   120.16   115.98     1.87 o
      1086    1   7   7   7     3.98     4.91     1.03 o
      1087    1   7   7   8    18.47    19.53     0.89 o
      1088    1   7   7   9     4.18     5.10     0.78 o
      1089    1   7   7  10   165.17   163.00     1.85 o
      1090    1   7   7  11    12.91    12.93     1.79 o
      1091    1   7   8   1   241.02   248.94     2.85 o
      1092    1   7   8   2    44.63    45.33     1.26 o
      1093    1   7   8   3    55.76    57.89     1.28 o
      1094    1   7   8   4     3.61     4.28     0.71 o
      1095    1   7   8   5     6.49     5.50     0.86 o
      1096    1   7   8   6     9.79     9.60     0.93 o
      1097    1   7   8   7   323.97   313.36     2.90 o
      1098    1   7   8   8    32.01    32.52     1.09 o
      1099    1   7   9   1    10.93    12.56     0.99 o
      1100    1   7   9   2    36.16    34.24     1.28 o
      1101    1   7   9   3     4.19     4.19     0.90 o
      1102    1   7   9   4   268.22   269.10     3.11 o
      1103    3   8   0   0     1.01     1.56     0.61 <
      1103    2   8   0   0     1.01     1.56     0.61 <
      1103    1   8   0   0     1.01     1.56     0.61 <
      1104    1   8   0   1   635.82   655.95     3.57 o
      1105    3   8  -1  -1  1136.03  1168.07     4.46 o
      1105    2   8   1  -1  1136.03  1168.07     4.46 o
      1105    1   8   0   2  1136.03  1168.07     4.46 o
      1106    1   8   0   3   591.46   563.43     3.83 o
      1107    3   8  -2  -2   443.44   429.67     3.46 o
      1107    2   8   2  -2   443.44   429.67     3.46 o
      1107    1   8   0   4   443.44   429.67     3.46 o
      1108    1   8   0   5   205.44   196.80     2.43 o
      1109    1   8   0   6   438.03   461.95     4.68 o
      1110    1   8   0   7    75.77    75.91     1.42 o
      1111    1   8   0   8     6.31     5.73     0.89 o
      1112    1   8   0   9   549.68   527.84     4.84 o
      1113    1   8   0  10    69.83    66.86     1.65 o
      1114    1   8   0  11     5.49     4.47     1.24 o
      1115    1   8   0  12   498.79   512.35     5.12 o
      1116    1   8   0  13     8.60     8.65     1.46 o
      1117    1   8   0  14     3.84     3.12     1.56 <
      1118    1   8   0  15   128.99   135.09     5.14 o
      1119    1   8   1   0   512.58   479.99     2.47 o
      1120    3   8  -1   1  1299.79  1355.25     3.49 o
      1120    2   8   0  -2  1299.79  1355.25     3.49 o
      1120    1   8   1   1  1299.79  1355.25     3.49 o
      1121    1   8   1   2   522.34   475.86     1.79 o
      1122    3   8  -2   0    50.30    50.61     0.69 o
      1122    2   8   1  -3    50.30    50.61     0.69 o
      1122    1   8   1   3    50.30    50.61     0.69 o
      1123    1   8   1   4   312.71   299.18     1.85 o
      1124    3   8  -3  -1   217.88   205.19     1.68 o
      1124    2   8   2  -4   217.88   205.19     1.68 o
      1124    1   8   1   5   217.88   205.19     1.68 o
      1125    1   8   1   6   619.11   624.56     3.58 o
      1126    1   8   1   7     0.74     1.59     0.56 <
      1127    1   8   1   8    32.35    33.02     0.88 o
      1128    1   8   1   9   730.04   702.66     4.74 o
      1129    1   8   1  10    11.55    13.75     0.82 o
      1130    1   8   1  11    48.28    47.50     1.14 o
      1131    1   8   1  12   316.04   303.75     2.99 o
      1132    1   8   1  13    29.22    29.27     1.12 o
      1133    1   8   1  14     7.77     7.56     0.93 o
      1134    1   8   1  15   131.61   139.44     2.02 o
      1135    3   8  -1   3     2.67     5.85     0.54 o
      1135    2   8  -1  -3     2.67     5.85     0.54 o
      1135    1   8   2   0     2.67     5.85     0.54 o
      1136    1   8   2   1   530.97   518.81     2.38 o
      1137    3   8  -2   2   950.79   964.96     3.09 o
      1137    2   8   0  -4   950.79   964.96     3.09 o
      1137    1   8   2   2   950.79   964.96     3.09 o
      1138    1   8   2   3   486.47   442.47     2.22 o
      1139    3   8  -3   1   372.68   382.98     2.23 o
      1139    2   8   1  -5   372.68   382.98     2.23 o
      1139    1   8   2   4   372.68   382.98     2.23 o
      1140    1   8   2   5   174.57   174.65     1.59 o
      1141    1   8   2   6   376.30   384.80     2.32 o
      1142    1   8   2   7    65.24    66.49     0.97 o
      1143    1   8   2   8     5.93     6.05     0.62 o
      1144    1   8   2   9   488.56   516.83     3.63 o
      1145    1   8   2  10    61.98    60.09     1.17 o
      1146    1   8   2  11     5.05     5.08     0.71 o
      1147    1   8   2  12   448.40   456.94     3.48 o
      1148    1   8   2  13     8.09     9.26     0.91 o
      1149    1   8   2  14     3.20     2.83     0.79 o
      1150    1   8   2  15   117.85   123.88     1.92 o
      1151    1   8   3   0   340.93   325.55     3.02 o
      1152    3   8  -2   4   931.21   852.22     4.30 o
      1152    2   8  -1  -5   931.21   852.22     4.30 o
      1152    1   8   3   1   931.21   852.22     4.30 o
      1153    1   8   3   2   374.41   346.31     1.99 o
      1154    1   8   3   3    29.30    30.84     0.83 o
      1155    1   8   3   4   227.86   212.14     1.71 o
      1156    1   8   3   5   149.18   156.58     2.15 o
      1157    1   8   3   6   463.00   460.38     2.48 o
      1158    1   8   3   7     0.48     0.82     0.59 <
      1159    1   8   3   8    24.69    26.27     0.81 o
      1160    1   8   3   9   579.35   593.34     4.13 o
      1161    1   8   3  10     9.56    10.61     0.81 o
      1162    1   8   3  11    37.46    39.35     1.16 o
      1163    1   8   3  12   259.44   260.36     2.53 o
      1164    1   8   3  13    22.09    20.66     0.94 o
      1165    1   8   3  14     6.80     7.19     0.79 o
      1166    1   8   4   0     3.34     5.44     0.91 o
      1167    1   8   4   1   335.18   334.97     2.55 o
      1168    1   8   4   2   608.48   615.69     3.81 o
      1169    1   8   4   3   293.95   298.84     2.96 o
      1170    1   8   4   4   236.71   249.79     2.50 o
      1171    1   8   4   5   113.98   112.18     1.61 o
      1172    1   8   4   6   251.70   250.34     1.93 o
      1173    1   8   4   7    44.29    42.75     0.91 o
      1174    1   8   4   8     4.41     4.42     0.73 o
      1175    1   8   4   9   351.62   347.17     3.10 o
      1176    1   8   4  10    42.55    44.53     1.09 o
      1177    1   8   4  11     4.13     4.92     0.85 o
      1178    1   8   4  12   326.63   323.80     2.87 o
      1179    1   8   4  13     6.82     6.45     0.81 o
      1180    1   8   4  14     1.78     1.74     0.88 <
      1181    1   8   5   0   178.31   183.06     2.77 o
      1182    1   8   5   1   548.57   529.30     3.59 o
      1183    1   8   5   2   217.17   218.64     2.04 o
      1184    1   8   5   3    13.31    19.98     0.83 o
      1185    1   8   5   4   134.88   136.39     1.68 o
      1186    1   8   5   5    89.74    94.42     1.32 o
      1187    1   8   5   6   284.37   284.39     2.52 o
      1188    1   8   5   7     0.35     1.83     0.75 <
      1189    1   8   5   8    16.06    15.72     0.84 o
      1190    1   8   5   9   374.08   363.40     2.83 o
      1191    1   8   5  10     7.15     6.61     0.76 o
      1192    1   8   5  11    21.62    21.96     1.10 o
      1193    1   8   5  12   176.49   190.99     2.46 o
      1194    1   8   5  13    12.30    12.93     1.15 o
      1195    1   8   6   0     3.34     3.33     1.02 o
      1196    1   8   6   1   180.94   188.34     2.16 o
      1197    1   8   6   2   332.48   332.45     2.86 o
      1198    1   8   6   3   155.98   151.85     1.63 o
      1199    1   8   6   4   131.29   132.84     1.71 o
      1200    1   8   6   5    63.88    65.01     1.19 o
      1201    1   8   6   6   143.79   152.72     1.97 o
      1202    1   8   6   7    26.53    25.76     0.90 o
      1203    1   8   6   8     2.04     1.08     0.75 <
      1204    1   8   6   9   212.69   210.36     2.37 o
      1205    1   8   6  10    21.46    22.09     0.98 o
      1206    1   8   6  11     3.18     3.19     0.83 o
      1207    1   8   7   0    89.95    99.10     2.76 o
      1208    1   8   7   1   274.60   262.11     2.80 o
      1209    1   8   7   2   110.59   112.35     1.64 o
      1210    1   8   7   3     7.56     7.96     0.88 o
      1211    1   8   7   4    70.40    67.53     1.18 o
      1212    1   8   7   5    46.66    47.14     1.13 o
      1213    1   8   7   6   154.22   152.79     1.83 o
      1214    1   8   7   7     0.40     0.50     0.74 <
      1215    1   8   7   8     9.64    11.02     0.88 o
      1216    1   8   7   9   197.98   188.99     2.25 o
      1217    1   8   7  10     5.01     4.66     1.15 o
      1218    1   8   8   0     0.95     1.57     1.42 <
      1219    1   8   8   1    85.68    89.90     1.73 o
      1220    1   8   8   2   151.41   158.34     1.95 o
      1221    1   8   8   3    78.92    78.76     1.53 o
      1222    1   8   8   4    61.43    66.09     1.48 o
      1223    1   8   8   5    31.66    34.64     1.26 o
      1224    1   8   8   6    71.54    71.56     1.51 o
      1225    1   8   8   7    14.37    14.78     1.08 o
      1226    1   8   9   0    43.91    45.20     2.54 o
      1227    1   8   9   1   111.42   109.84     2.42 o
      1228    1   8   9   2    48.09    52.71     1.53 o
      1229    1   9   0   1   134.55   126.27     1.24 o
      1230    3   9  -1  -1   353.08   393.63     3.67 o
      1230    2   9   1  -1   353.08   393.63     3.67 o
      1230    1   9   0   2   353.08   393.63     3.67 o
      1231    1   9   0   3   234.83   217.65     2.61 o
      1232    3   9  -2  -2   861.21   860.73     6.49 o
      1232    2   9   2  -2   861.21   860.73     6.49 o
      1232    1   9   0   4   861.21   860.73     6.49 o
      1233    1   9   0   5  1160.49  1205.66    11.06 o
      1234    1   9   0   6    50.39    56.37     1.31 o
      1235    1   9   0   7    12.05    12.29     1.09 o
      1236    1   9   0   8   106.12   106.36     2.04 o
      1237    1   9   0   9    65.43    66.31     1.69 o
      1238    1   9   0  10   235.96   237.14     3.66 o
      1239    1   9   0  12     2.85     2.96     1.20 <
      1240    1   9   0  13   134.77   138.80     2.56 o
      1241    1   9   0  14   120.09   124.85     2.46 o
      1242    3   9  -1   1   685.67   703.41     2.77 o
      1242    2   9   0  -2   685.67   703.41     2.77 o
      1242    1   9   1   1   685.67   703.41     2.77 o
      1243    1   9   1   2   798.66   752.48     3.12 o
      1244    2   9   1  -3    39.23    37.32     0.90 o
      1244    1   9   1   3    39.23    37.32     0.90 o
      1245    1   9   1   4     7.33     7.63     0.56 o
      1246    3   9  -3  -1   148.50   155.61     1.66 o
      1246    2   9   2  -4   148.50   155.61     1.66 o
      1246    1   9   1   5   148.50   155.61     1.66 o
      1247    1   9   1   6   303.98   287.49     2.25 o
      1248    1   9   1   7   566.02   553.20     3.36 o
      1249    1   9   1   8   585.38   574.12     3.90 o
      1250    1   9   1   9     8.13     8.61     0.67 o
      1251    1   9   1  10    24.16    24.14     0.92 o
      1252    1   9   1  11   126.50   124.13     1.74 o
      1253    1   9   1  12     7.89     7.98     0.78 o
      1254    1   9   1  13    65.99    66.62     1.35 o
      1255    1   9   1  14     1.03     1.19     0.80 <
      1256    1   9   1  15    10.47     9.89     2.23 o
      1257    1   9   2   1   111.39   109.24     1.15 o
      1258    3   9  -2   2   295.77   298.16     1.62 o
      1258    2   9   0  -4   295.77   298.16     1.62 o
      1258    1   9   2   2   295.77   298.16     1.62 o
      1259    1   9   2   3   206.66   204.55     1.91 o
      1260    3   9  -3   1   746.59   768.77     5.61 o
      1260    2   9   1  -5   746.59   768.77     5.61 o
      1260    1   9   2   4   746.59   768.77     5.61 o
      1261    1   9   2   5  1017.34   991.44     5.18 o
      1262    1   9   2   6    45.06    43.82     0.98 o
      1263    1   9   2   7    11.19    12.31     0.66 o
      1264    1   9   2   8    94.08    98.75     1.29 o
      1265    1   9   2   9    58.27    57.25     1.09 o
      1266    1   9   2  10   212.52   211.64     2.10 o
      1267    1   9   2  11    90.47    90.80     1.39 o
      1268    1   9   2  12     2.54     2.70     0.74 o
      1269    1   9   2  13   121.86   120.32     1.77 o
      1270    1   9   2  14   109.38   112.58     1.78 o
      1271    3   9  -2   4   502.02   532.92     3.34 o
      1271    2   9  -1  -5   502.02   532.92     3.34 o
      1271    1   9   3   1   502.02   532.92     3.34 o
      1272    1   9   3   2   597.55   578.32     2.80 o
      1273    1   9   3   3    30.59    31.45     0.83 o
      1274    1   9   3   4     7.51     8.14     0.63 o
      1275    1   9   3   5    97.24   105.75     1.33 o
      1276    1   9   3   6   240.62   234.09     1.97 o
      1277    1   9   3   7   445.24   447.73     3.51 o
      1278    1   9   3   8   465.76   450.84     3.86 o
      1279    1   9   3   9     6.55     7.15     0.79 o
      1280    1   9   3  10    20.33    20.85     0.93 o
      1281    1   9   3  11   104.79   106.81     1.74 o
      1282    1   9   3  12     6.31     6.86     0.82 o
      1283    1   9   3  13    55.81    54.39     1.45 o
      1284    1   9   3  14     1.19     1.38     0.73 <
      1285    1   9   4   1    68.83    70.21     1.55 o
      1286    1   9   4   2   177.65   181.52     1.68 o
      1287    1   9   4   3   144.40   143.27     1.67 o
      1288    1   9   4   4   500.31   552.05     4.80 o
      1289    1   9   4   5   705.81   711.09     4.67 o
      1290    1   9   4   6    32.39    32.09     0.94 o
      1291    1   9   4   7     7.96     9.29     0.75 o
      1292    1   9   4   8    68.57    69.68     1.26 o
      1293    1   9   4   9    41.03    40.13     1.13 o
      1294    1   9   4  10   157.45   154.39     1.95 o
      1295    1   9   4  11    68.25    76.22     1.62 o
      1296    1   9   4  12     1.80     2.78     0.84 o
      1297    1   9   4  13    90.08    87.49     2.18 o
      1298    1   9   5   1   290.87   295.61     2.34 o
      1299    1   9   5   2   362.91   372.63     3.28 o
      1300    1   9   5   3    19.58    20.39     0.82 o
      1301    1   9   5   4     5.41     6.39     0.74 o
      1302    1   9   5   5    59.98    60.29     1.26 o
      1303    1   9   5   6   151.30   141.04     1.70 o
      1304    1   9   5   7   287.69   291.06     3.17 o
      1305    1   9   5   8   301.43   292.68     2.90 o
      1306    1   9   5   9     4.19     3.99     0.82 o
      1307    1   9   5  10    15.13    14.25     0.91 o
      1308    1   9   5  11    73.03    75.00     1.72 o
      1309    1   9   5  12     4.02     4.19     0.89 o
      1310    1   9   6   1    38.28    39.41     1.03 o
      1311    1   9   6   2    98.77    97.54     1.43 o
      1312    1   9   6   3    80.75    83.90     1.50 o
      1313    1   9   6   4   286.00   300.32     3.25 o
      1314    1   9   6   5   403.05   404.77     3.16 o
      1315    1   9   6   6    18.54    21.32     0.89 o
      1316    1   9   6   7     3.37     3.64     0.76 o
      1317    1   9   6   8    44.10    43.59     1.27 o
      1318    1   9   6   9    22.47    21.65     1.11 o
      1319    1   9   6  10    97.55    97.92     2.26 o
      1320    1   9   7   1   152.73   157.33     2.11 o
      1321    1   9   7   2   188.00   190.28     2.75 o
      1322    1   9   7   3     9.98     9.74     0.90 o
      1323    1   9   7   4     1.84     2.19     0.78 <
      1324    1   9   7   5    34.96    35.24     1.16 o
      1325    1   9   7   6    74.21    72.15     1.35 o
      1326    1   9   7   7   156.36   159.03     1.88 o
      1327    1   9   7   8   159.54   151.45     2.15 o
      1328    1   9   7   9     2.10     2.49     1.40 <
      1329    1   9   8   1    20.75    20.64     1.01 o
      1330    1   9   8   2    51.03    56.07     1.49 o
      1331    1   9   8   3    34.98    34.50     1.12 o
      1332    1   9   8   4   139.65   143.18     2.30 o
      1333    1   9   8   5   188.41   188.79     2.21 o
      1334    1   9   8   6     8.26     7.03     1.36 o
      1335    3  10   0   0  2238.11  2132.24    13.01 o
      1335    2  10   0   0  2238.11  2132.24    13.01 o
      1335    1  10   0   0  2238.11  2132.24    13.01 o
      1336    1  10   0   1    13.13    13.01     0.81 o
      1337    3  10  -1  -1     8.70    10.43     0.77 o
      1337    2  10   1  -1     8.70    10.43     0.77 o
      1337    1  10   0   2     8.70    10.43     0.77 o
      1338    1  10   0   3   241.20   239.30     2.57 o
      1339    3  10  -2  -2    18.07    19.64     1.03 o
      1339    2  10   2  -2    18.07    19.64     1.03 o
      1339    1  10   0   4    18.07    19.64     1.03 o
      1340    1  10   0   5     6.88     7.59     0.80 o
      1341    1  10   0   6   405.95   387.78     4.02 o
      1342    1  10   0   7    51.85    48.96     1.58 o
      1343    1  10   0   8   342.87   361.05     3.93 o
      1344    1  10   0   9     2.38     2.18     0.89 <
      1345    1  10   0  10   351.50   349.16     4.57 o
      1346    1  10   0  11    51.59    41.54     1.76 o
      1347    1  10   0  12    14.97    15.05     1.20 o
      1348    1  10   0  13    40.51    43.47     1.66 o
      1349    1  10   0  14   123.18   130.42     2.83 o
      1350    1  10   1   0   368.27   356.95     2.94 o
      1351    3  10  -1   1    26.61    27.13     0.67 o
      1351    2  10   0  -2    26.61    27.13     0.67 o
      1351    1  10   1   1    26.61    27.13     0.67 o
      1352    1  10   1   2     8.05     8.03     0.58 o
      1353    3  10  -2   0  1448.27  1525.09     6.91 o
      1353    2  10   1  -3  1448.27  1525.09     6.91 o
      1353    1  10   1   3  1448.27  1525.09     6.91 o
      1354    1  10   1   4     1.86     2.59     0.68 o
      1355    3  10  -3  -1    77.78    76.11     1.18 o
      1355    2  10   2  -4    77.78    76.11     1.18 o
      1355    1  10   1   5    77.78    76.11     1.18 o
      1356    1  10   1   6    51.95    54.24     1.09 o
      1357    1  10   1   7   233.58   225.55     2.08 o
      1358    1  10   1   8    50.12    47.73     1.21 o
      1359    1  10   1   9    45.67    43.48     1.08 o
      1360    1  10   1  10    77.82    77.67     1.58 o
      1361    1  10   1  11   330.43   318.61     3.12 o
      1362    1  10   1  12     0.47     0.52     0.76 <
      1363    1  10   1  13   166.00   167.42     2.09 o
      1364    1  10   1  14    15.07    17.38     0.97 o
      1365    3  10  -1   3  1935.27  1972.44    11.21 o
      1365    2  10  -1  -3  1935.27  1972.44    11.21 o
      1365    1  10   2   0  1935.27  1972.44    11.21 o
      1366    1  10   2   1    12.14    13.29     0.66 o
      1367    3  10  -2   2     8.33     8.60     0.57 o
      1367    2  10   0  -4     8.33     8.60     0.57 o
      1367    1  10   2   2     8.33     8.60     0.57 o
      1368    1  10   2   3   211.65   218.27     1.88 o
      1369    3  10  -3   1    16.50    16.62     0.72 o
      1369    2  10   1  -5    16.50    16.62     0.72 o
      1369    1  10   2   4    16.50    16.62     0.72 o
      1370    1  10   2   5     6.02     6.05     0.72 o
      1371    1  10   2   6   359.43   358.56     2.76 o
      1372    1  10   2   7    46.32    44.93     0.97 o
      1373    1  10   2   8   306.45   304.83     2.66 o
      1374    1  10   2   9     2.24     2.03     0.77 <
      1375    1  10   2  10   315.55   300.10     3.23 o
      1376    1  10   2  11    46.34    46.62     1.17 o
      1377    1  10   2  12    14.66    13.59     0.97 o
      1378    1  10   2  13    36.53    37.09     1.17 o
      1379    1  10   3   0   284.64   277.10     2.56 o
      1380    3  10  -2   4    24.17    24.62     0.77 o
      1380    2  10  -1  -5    24.17    24.62     0.77 o
      1380    1  10   3   1    24.17    24.62     0.77 o
      1381    1  10   3   2     6.84     7.23     0.60 o
      1382    1  10   3   3  1085.10  1152.38     4.56 o
      1383    1  10   3   4     1.35     1.66     0.56 <
      1384    1  10   3   5    60.00    63.25     1.15 o
      1385    1  10   3   6    41.18    39.73     0.94 o
      1386    1  10   3   7   186.68   195.93     2.34 o
      1387    1  10   3   8    40.33    38.73     1.13 o
      1388    1  10   3   9    39.40    39.54     1.38 o
      1389    1  10   3  10    62.99    61.53     1.51 o
      1390    1  10   3  11   266.30   244.61     2.90 o
      1391    1  10   3  12     0.53     1.44     0.87 <
      1392    1  10   3  13   134.40   133.16     1.93 o
      1393    1  10   4   0  1306.28  1279.50     8.14 o
      1394    1  10   4   1     9.17     9.13     0.64 o
      1395    1  10   4   2     6.60     7.24     0.72 o
      1396    1  10   4   3   147.81   136.68     1.73 o
      1397    1  10   4   4    10.41    10.64     0.68 o
      1398    1  10   4   5     4.28     5.38     0.68 o
      1399    1  10   4   6   258.32   294.07     2.92 o
      1400    1  10   4   7    33.56    29.78     1.06 o
      1401    1  10   4   8   220.95   232.51     2.15 o
      1402    1  10   4   9     1.99     1.77     0.75 <
      1403    1  10   4  10   228.73   225.77     3.08 o
      1404    1  10   4  11    33.54    35.68     1.19 o
      1405    1  10   4  12    13.67    12.77     0.96 o
      1406    1  10   5   0   179.35   175.29     2.74 o
      1407    1  10   5   1    14.87    16.94     0.88 o
      1408    1  10   5   2     4.45     4.45     0.69 o
      1409    1  10   5   3   684.63   669.67     4.23 o
      1410    1  10   5   4     0.91     1.21     0.83 <
      1411    1  10   5   5    39.19    43.35     1.33 o
      1412    1  10   5   6    27.44    27.72     1.21 o
      1413    1  10   5   7   122.28   120.08     1.85 o
      1414    1  10   5   8    26.39    27.90     1.12 o
      1415    1  10   5   9    31.04    29.06     1.42 o
      1416    1  10   5  10    41.34    45.40     1.48 o
      1417    1  10   5  11   172.70   186.13     2.55 o
      1418    1  10   6   0   746.18   769.03     7.88 o
      1419    1  10   6   1     5.02     5.40     1.11 o
      1420    1  10   6   2     3.20     3.41     0.75 o
      1421    1  10   6   3    86.31    83.41     1.35 o
      1422    1  10   6   4     7.10     8.24     0.85 o
      1423    1  10   6   5     2.70     2.87     0.79 o
      1424    1  10   6   6   159.21   179.64     2.48 o
      1425    1  10   6   7    20.14    19.75     0.96 o
      1426    1  10   6   8   129.80   129.87     1.88 o
      1427    1  10   6   9     1.74     2.08     0.84 <
      1428    1  10   7   0    94.75    96.78     2.22 o
      1429    1  10   7   1     5.75     6.14     0.83 o
      1430    1  10   7   2     1.93     1.79     0.76 <
      1431    1  10   7   3   364.33   362.36     3.71 o
      1432    1  10   7   4     0.67     0.86     0.86 <
      1433    1  10   7   5    22.75    24.38     1.07 o
      1434    1  10   7   6    15.91    15.51     0.94 o
      1435    1  10   7   7    66.19    69.99     1.63 o
      1436    1  10   8   0   354.87   344.98     4.22 o
      1437    1  10   8   1     1.79     1.67     0.83 <
      1438    1  10   8   2     0.66     0.69     0.82 <
      1439    1  10   8   3    42.16    42.02     1.24 o
      1440    1  10   8   4     4.86     5.29     1.66 o
      1441    1  11   0   1    40.58    39.20     1.46 o
      1442    3  11  -1  -1   664.53   655.91     4.88 o
      1442    2  11   1  -1   664.53   655.91     4.88 o
      1442    1  11   0   2   664.53   655.91     4.88 o
      1443    1  11   0   3   155.65   141.23     2.21 o
      1444    3  11  -2  -2   161.77   169.72     2.12 o
      1444    2  11   2  -2   161.77   169.72     2.12 o
      1444    1  11   0   4   161.77   169.72     2.12 o
      1445    1  11   0   5   169.20   171.62     2.98 o
      1446    1  11   0   6    58.89    62.58     1.72 o
      1447    1  11   0   7   181.20   173.76     2.70 o
      1448    1  11   0   8   413.73   395.73     4.20 o
      1449    1  11   0   9    56.89    53.83     1.72 o
      1450    1  11   0  10   130.32   133.21     2.83 o
      1451    1  11   0  11     0.61     1.15     1.11 <
      1452    1  11   0  12     0.53     0.20     1.78 <
      1453    1  11   0  13     9.57    10.54     1.65 o
      1454    3  11  -1   1   356.14   399.05     2.80 o
      1454    2  11   0  -2   356.14   399.05     2.80 o
      1454    1  11   1   1   356.14   399.05     2.80 o
      1455    1  11   1   2    47.25    46.27     0.87 o
      1456    2  11   1  -3    42.35    41.19     0.86 o
      1456    1  11   1   3    42.35    41.19     0.86 o
      1457    1  11   1   4   234.29   226.96     2.14 o
      1458    3  11  -3  -1   680.81   664.21     3.80 o
      1458    2  11   2  -4   680.81   664.21     3.80 o
      1458    1  11   1   5   680.81   664.21     3.80 o
      1459    1  11   1   6   214.62   210.65     1.88 o
      1460    1  11   1   7    99.17   103.70     1.57 o
      1461    1  11   1   8    64.90    64.42     1.35 o
      1462    1  11   1   9    13.27    13.80     0.85 o
      1463    1  11   1  10    17.67    18.14     1.04 o
      1464    1  11   1  11   143.88   137.24     2.25 o
      1465    1  11   1  12     0.91     1.03     0.94 <
      1466    1  11   1  13   137.16   147.80     3.02 o
      1467    1  11   2   1    36.06    37.12     0.87 o
      1468    3  11  -2   2   589.25   636.90     3.96 o
      1468    2  11   0  -4   589.25   636.90     3.96 o
      1468    1  11   2   2   589.25   636.90     3.96 o
      1469    1  11   2   3   138.49   138.54     1.74 o
      1470    3  11  -3   1   142.22   149.62     1.54 o
      1470    2  11   1  -5   142.22   149.62     1.54 o
      1470    1  11   2   4   142.22   149.62     1.54 o
      1471    1  11   2   5   150.52   150.78     1.59 o
      1472    1  11   2   6    52.54    54.52     1.13 o
      1473    1  11   2   7   161.60   158.12     1.81 o
      1474    1  11   2   8   373.32   391.29     3.73 o
      1475    1  11   2   9    50.70    42.74     1.17 o
      1476    1  11   2  10   119.23   120.11     2.30 o
      1477    1  11   2  11     0.57     0.55     0.78 <
      1478    1  11   2  12     0.47     0.65     0.81 <
      1479    3  11  -2   4   278.42   282.35     2.18 o
      1479    2  11  -1  -5   278.42   282.35     2.18 o
      1479    1  11   3   1   278.42   282.35     2.18 o
      1480    1  11   3   2    37.43    37.57     1.03 o
      1481    1  11   3   3    33.29    38.13     1.06 o
      1482    1  11   3   4   186.02   180.03     1.65 o
      1483    1  11   3   5   541.95   560.94     3.58 o
      1484    1  11   3   6   170.17   174.52     1.79 o
      1485    1  11   3   7    82.07    84.13     1.39 o
      1486    1  11   3   8    50.92    50.02     1.43 o
      1487    1  11   3   9    10.50    11.04     1.01 o
      1488    1  11   3  10    14.14    13.63     1.00 o
      1489    1  11   3  11   120.32   117.64     1.78 o
      1490    1  11   3  12     0.68     1.17     0.89 <
      1491    1  11   4   1    25.59    25.79     0.83 o
      1492    1  11   4   2   412.56   419.02     3.01 o
      1493    1  11   4   3    97.68    95.82     1.34 o
      1494    1  11   4   4    94.45    99.11     1.68 o
      1495    1  11   4   5   105.43   105.54     1.63 o
      1496    1  11   4   6    37.27    38.28     1.10 o
      1497    1  11   4   7   114.54   111.26     1.73 o
      1498    1  11   4   8   276.78   275.59     2.88 o
      1499    1  11   4   9    35.78    38.23     1.42 o
      1500    1  11   4  10    91.86   101.67     2.01 o
      1501    1  11   4  11     0.47     0.34     0.87 <
      1502    1  11   5   1   174.72   167.36     2.03 o
      1503    1  11   5   2    23.07    22.40     0.92 o
      1504    1  11   5   3    21.10    22.11     0.97 o
      1505    1  11   5   4   117.51   120.06     1.87 o
      1506    1  11   5   5   357.47   380.50     3.01 o
      1507    1  11   5   6   106.59   102.99     1.60 o
      1508    1  11   5   7    58.79    55.68     1.28 o
      1509    1  11   5   8    30.83    32.26     1.18 o
      1510    1  11   5   9     6.51     7.97     1.02 o
      1511    1  11   5  10     9.01     7.37     0.94 o
      1512    1  11   6   1    14.69    15.90     0.86 o
      1513    1  11   6   2   247.04   240.69     2.22 o
      1514    1  11   6   3    54.27    53.41     1.16 o
      1515    1  11   6   4    60.98    61.75     1.37 o
      1516    1  11   6   5    57.03    58.63     1.35 o
      1517    1  11   6   6    20.77    21.50     1.09 o
      1518    1  11   6   7    63.89    63.73     1.94 o
      1519    1  11   6   8   169.97   170.51     2.30 o
      1520    1  11   7   1    99.58   101.03     1.56 o
      1521    1  11   7   2    10.66    11.49     0.92 o
      1522    1  11   7   3    10.46     9.98     0.85 o
      1523    1  11   7   4    58.31    56.79     1.48 o
      1524    1  11   7   5   196.06   190.64     2.38 o
      1525    1  11   7   6    51.81    49.60     2.10 o
      1526    3  12   0   0    39.34    43.75     2.83 o
      1526    2  12   0   0    39.34    43.75     2.83 o
      1526    1  12   0   0    39.34    43.75     2.83 o
      1527    1  12   0   1    40.76    42.51     1.65 o
      1528    3  12  -1  -1   524.80   537.21     5.58 o
      1528    2  12   1  -1   524.80   537.21     5.58 o
      1528    1  12   0   2   524.80   537.21     5.58 o
      1529    1  12   0   3    89.11    90.30     1.55 o
      1530    3  12  -2  -2   257.45   275.57     2.98 o
      1530    2  12   2  -2   257.45   275.57     2.98 o
      1530    1  12   0   4   257.45   275.57     2.98 o
      1531    1  12   0   5     1.14     1.30     0.85 <
      1532    1  12   0   6   351.95   326.15     3.73 o
      1533    1  12   0   7    13.27    13.01     1.15 o
      1534    1  12   0   8     1.38     1.63     1.02 <
      1535    1  12   0   9     3.82     4.12     1.12 o
      1536    1  12   0  10     3.95     4.84     1.37 o
      1537    1  12   0  11    43.71    45.65     2.54 o
      1538    1  12   0  12   328.45   327.84     4.53 o
      1539    1  12   1   0   159.51   162.17     2.57 o
      1540    3  12  -1   1   601.84   684.27     3.94 o
      1540    2  12   0  -2   601.84   684.27     3.94 o
      1540    1  12   1   1   601.84   684.27     3.94 o
      1541    1  12   1   2    24.14    22.79     0.84 o
      1542    3  12  -2   0   108.95   114.83     1.45 o
      1542    2  12   1  -3   108.95   114.83     1.45 o
      1542    1  12   1   3   108.95   114.83     1.45 o
      1543    1  12   1   4     3.78     4.34     0.60 o
      1544    3  12  -3  -1   137.66   130.40     1.62 o
      1544    2  12   2  -4   137.66   130.40     1.62 o
      1544    1  12   1   5   137.66   130.40     1.62 o
      1545    1  12   1   6     6.50     6.27     0.74 o
      1546    1  12   1   7    15.13    15.26     0.88 o
      1547    1  12   1   8    36.60    36.11     1.10 o
      1548    1  12   1   9   487.12   498.40     4.02 o
      1549    1  12   1  10    29.91    29.91     1.11 o
      1550    1  12   1  11     4.39     6.89     0.89 o
      1551    1  12   1  12     3.62     4.41     0.91 o
      1552    3  12  -1   3    37.40    44.60     1.42 o
      1552    2  12  -1  -3    37.40    44.60     1.42 o
      1552    1  12   2   0    37.40    44.60     1.42 o
      1553    1  12   2   1    36.42    36.03     0.96 o
      1554    3  12  -2   2   463.55   480.02     3.12 o
      1554    2  12   0  -4   463.55   480.02     3.12 o
      1554    1  12   2   2   463.55   480.02     3.12 o
      1555    1  12   2   3    79.62    76.84     1.48 o
      1556    3  12  -3   1   227.76   229.21     2.22 o
      1556    2  12   1  -5   227.76   229.21     2.22 o
      1556    1  12   2   4   227.76   229.21     2.22 o
      1557    1  12   2   5     1.03     1.33     0.65 <
      1558    1  12   2   6   318.12   315.25     2.47 o
      1559    1  12   2   7    11.90    11.77     0.78 o
      1560    1  12   2   8     1.41     1.60     0.76 <
      1561    1  12   2   9     3.30     3.60     0.94 o
      1562    1  12   2  10     3.16     3.61     1.10 o
      1563    1  12   2  11    39.12    39.78     1.29 o
      1564    1  12   3   0   127.26   130.96     2.46 o
      1565    3  12  -2   4   472.77   471.72     3.42 o
      1565    2  12  -1  -5   472.77   471.72     3.42 o
      1565    1  12   3   1   472.77   471.72     3.42 o
      1566    1  12   3   2    19.22    21.17     0.94 o
      1567    1  12   3   3    88.46    96.01     1.49 o
      1568    1  12   3   4     2.97     3.03     0.74 o
      1569    1  12   3   5   104.60   111.60     1.66 o
      1570    1  12   3   6     5.35     5.12     0.68 o
      1571    1  12   3   7    13.22    12.99     0.81 o
      1572    1  12   3   8    29.44    28.64     1.09 o
      1573    1  12   3   9   398.07   406.09     3.89 o
      1574    1  12   3  10    23.82    22.20     1.08 o
      1575    1  12   3  11     2.86     3.04     1.31 <
      1576    1  12   4   0    27.70    26.74     1.35 o
      1577    1  12   4   1    25.77    25.64     0.96 o
      1578    1  12   4   2   326.08   337.72     3.56 o
      1579    1  12   4   3    57.22    56.65     1.58 o
      1580    1  12   4   4   160.16   171.14     2.16 o
      1581    1  12   4   5     0.80     1.63     0.86 <
      1582    1  12   4   6   237.80   228.70     3.39 o
      1583    1  12   4   7     8.58     8.97     0.84 o
      1584    1  12   4   8     1.55     0.66     0.83 <
      1585    1  12   4   9     2.08     1.90     0.82 <
      1586    1  12   4  10     1.52     2.04     0.82 <
      1587    1  12   5   0    81.78    76.39     2.07 o
      1588    1  12   5   1   302.11   286.23     2.62 o
      1589    1  12   5   2    11.92    12.44     1.00 o
      1590    1  12   5   3    64.26    68.20     1.51 o
      1591    1  12   5   4     1.78     2.25     0.93 <
      1592    1  12   5   5    70.23    75.12     1.60 o
      1593    1  12   5   6     3.73     3.33     0.84 o
      1594    1  12   5   7    10.37    11.31     0.96 o
      1595    1  12   5   8    19.00    19.60     1.28 o
      1596    1  12   5   9   265.74   261.68     8.02 o
      1597    1  12   6   0    21.88    19.27     1.31 o
      1598    1  12   6   1    14.08    13.58     0.87 o
      1599    1  12   6   2   189.93   185.29     2.60 o
      1600    1  12   6   3    33.28    35.08     1.13 o
      1601    1  12   6   4    95.80    93.55     1.73 o
      1602    1  12   6   5     0.54     0.33     0.85 <
      1603    1  12   6   6   148.85   147.82     1.94 o
      1604    1  12   7   0    42.08    43.00     1.86 o
      1605    1  12   7   1   157.28   149.26     2.13 o
      1606    1  12   7   2     5.55     5.89     1.09 o
      1607    1  12   7   3    41.98    38.83     3.11 o
      1608    1  13   0   1   116.01   116.76     3.13 o
      1609    3  13  -1  -1   100.64   120.92     2.31 o
      1609    2  13   1  -1   100.64   120.92     2.31 o
      1609    1  13   0   2   100.64   120.92     2.31 o
      1610    1  13   0   3    76.62    79.83     1.91 o
      1611    3  13  -2  -2   401.11   389.80     4.75 o
      1611    2  13   2  -2   401.11   389.80     4.75 o
      1611    1  13   0   4   401.11   389.80     4.75 o
      1612    1  13   0   5    24.77    24.72     1.19 o
      1613    1  13   0   6    49.26    48.99     1.47 o
      1614    1  13   0   7   237.63   221.49     3.26 o
      1615    1  13   0   8    38.25    36.09     1.52 o
      1616    1  13   0   9    18.43    17.87     1.90 o
      1617    1  13   0  10   114.27   112.64     2.72 o
      1618    3  13  -1   1   267.11   289.28     2.82 o
      1618    2  13   0  -2   267.11   289.28     2.82 o
      1618    1  13   1   1   267.11   289.28     2.82 o
      1619    1  13   1   2     0.38     0.32     0.76 <
      1620    2  13   1  -3    35.58    38.41     1.14 o
      1620    1  13   1   3    35.58    38.41     1.14 o
      1621    1  13   1   4   299.21   297.15     2.41 o
      1622    3  13  -3  -1    38.44    41.13     1.13 o
      1622    2  13   2  -4    38.44    41.13     1.13 o
      1622    1  13   1   5    38.44    41.13     1.13 o
      1623    1  13   1   6    98.26    93.53     1.45 o
      1624    1  13   1   7   288.42   273.27     2.54 o
      1625    1  13   1   8     5.07     5.91     0.79 o
      1626    1  13   1   9    11.00    11.64     0.92 o
      1627    1  13   1  10    57.76    56.48     1.53 o
      1628    1  13   2   1   104.18   108.57     1.57 o
      1629    3  13  -2   2    91.83   102.78     1.62 o
      1629    2  13   0  -4    91.83   102.78     1.62 o
      1629    1  13   2   2    91.83   102.78     1.62 o
      1630    1  13   2   3    68.11    66.80     1.36 o
      1631    3  13  -3   1   363.08   359.74     3.07 o
      1631    2  13   1  -5   363.08   359.74     3.07 o
      1631    1  13   2   4   363.08   359.74     3.07 o
      1632    1  13   2   5    21.43    21.44     0.94 o
      1633    1  13   2   6    43.95    43.18     1.02 o
      1634    1  13   2   7   213.08   204.20     2.25 o
      1635    1  13   2   8    35.72    35.90     1.04 o
      1636    1  13   2   9    16.28    15.66     0.97 o
      1637    1  13   2  10   104.14    94.87     1.86 o
      1638    3  13  -2   4   219.48   225.94     2.58 o
      1638    2  13  -1  -5   219.48   225.94     2.58 o
      1638    1  13   3   1   219.48   225.94     2.58 o
      1639    1  13   3   2     0.41     0.65     0.76 <
      1640    1  13   3   3    27.99    30.31     0.99 o
      1641    1  13   3   4   240.11   240.67     2.66 o
      1642    1  13   3   5    27.10    27.18     1.00 o
      1643    1  13   3   6    77.25    75.70     1.31 o
      1644    1  13   3   7   236.34   235.33     2.45 o
      1645    1  13   3   8     3.48     3.55     0.81 o
      1646    1  13   3   9     8.75     7.66     0.89 o
      1647    1  13   4   1    76.13    71.55     1.47 o
      1648    1  13   4   2    65.80    59.95     1.40 o
      1649    1  13   4   3    47.62    48.82     1.34 o
      1650    1  13   4   4   265.98   271.02     2.65 o
      1651    1  13   4   5    13.51    14.40     1.06 o
      1652    1  13   4   6    31.10    31.65     1.24 o
      1653    1  13   4   7   153.51   146.96     1.97 o
      1654    1  13   4   8    29.13    27.61     1.21 o
      1655    1  13   5   1   145.85   139.74     1.93 o
      1656    1  13   5   2     0.52     1.14     0.84 <
      1657    1  13   5   3    17.64    17.40     1.06 o
      1658    1  13   5   4   154.82   150.10     2.18 o
      1659    1  13   5   5    21.30    19.41     1.61 o
      1660    1  13   5   6    47.30    48.37     1.33 o
      1661    1  13   5   7   158.73   156.23     3.83 o
      1662    1  13   6   1    45.64    43.59     1.37 o
      1663    1  13   6   2    43.90    40.79     1.45 o
      1664    1  13   6   3    25.81    25.83     1.56 o
      1665    1  13   6   4   161.29   162.18     5.82 o
      1666    3  14   0   0   525.81   588.04     7.38 o
      1666    2  14   0   0   525.81   588.04     7.38 o
      1666    1  14   0   0   525.81   588.04     7.38 o
      1667    1  14   0   1   161.42   164.35     3.82 o
      1668    3  14  -1  -1    12.61    14.17     1.41 o
      1668    2  14   1  -1    12.61    14.17     1.41 o
      1668    1  14   0   2    12.61    14.17     1.41 o
      1669    1  14   0   3    31.45    28.99     1.72 o
      1670    3  14  -2  -2     1.95     1.74     1.32 <
      1670    2  14   2  -2     1.95     1.74     1.32 <
      1670    1  14   0   4     1.95     1.74     1.32 <
      1671    1  14   0   5    40.20    39.53     1.87 o
      1672    1  14   0   6    83.16    83.92     2.17 o
      1673    1  14   0   7     2.71     3.33     1.36 <
      1674    1  14   0   8    79.78    76.47     2.06 o
      1675    1  14   0   9   139.29   133.36     2.91 o
      1676    1  14   1   0    10.52    10.62     1.16 o
      1677    3  14  -1   1    20.70    22.88     1.22 o
      1677    2  14   0  -2    20.70    22.88     1.22 o
      1677    1  14   1   1    20.70    22.88     1.22 o
      1678    1  14   1   2   137.63   143.70     1.90 o
      1679    3  14  -2   0   335.22   348.48     3.24 o
      1679    2  14   1  -3   335.22   348.48     3.24 o
      1679    1  14   1   3   335.22   348.48     3.24 o
      1680    1  14   1   4    59.60    56.62     1.49 o
      1681    3  14  -3  -1    10.96    10.56     0.92 o
      1681    2  14   2  -4    10.96    10.56     0.92 o
      1681    1  14   1   5    10.96    10.56     0.92 o
      1682    1  14   1   6    98.72    89.46     1.49 o
      1683    1  14   1   7    65.77    62.17     1.44 o
      1684    1  14   1   8     1.48     1.24     0.75 <
      1685    1  14   1   9     6.55     5.44     0.89 o
      1686    3  14  -1   3   469.41   489.07     6.83 o
      1686    2  14  -1  -3   469.41   489.07     6.83 o
      1686    1  14   2   0   469.41   489.07     6.83 o
      1687    1  14   2   1   145.09   157.41     3.01 o
      1688    3  14  -2   2    10.44    10.95     0.87 o
      1688    2  14   0  -4    10.44    10.95     0.87 o
      1688    1  14   2   2    10.44    10.95     0.87 o
      1689    1  14   2   3    29.21    26.71     1.37 o
      1690    3  14  -3   1     2.01     2.21     0.80 <
      1690    2  14   1  -5     2.01     2.21     0.80 <
      1690    1  14   2   4     2.01     2.21     0.80 <
      1691    1  14   2   5    36.50    35.57     1.16 o
      1692    1  14   2   6    76.36    74.12     1.37 o
      1693    1  14   2   7     2.59     2.72     0.82 o
      1694    1  14   2   8    71.69    73.15     1.53 o
      1695    1  14   2   9   126.08   117.31     4.20 o
      1696    1  14   3   0     9.64     8.15     1.34 o
      1697    3  14  -2   4    15.04    16.88     1.09 o
      1697    2  14  -1  -5    15.04    16.88     1.09 o
      1697    1  14   3   1    15.04    16.88     1.09 o
      1698    1  14   3   2   111.41   115.19     1.76 o
      1699    1  14   3   3   265.14   272.55     2.86 o
      1700    1  14   3   4    48.70    43.18     1.10 o
      1701    1  14   3   5     9.26     9.45     0.78 o
      1702    1  14   3   6    82.10    75.52     1.64 o
      1703    1  14   3   7    53.74    51.38     1.46 o
      1704    1  14   3   8     1.43     1.47     2.12 <
      1705    1  14   4   0   336.72   332.50     5.20 o
      1706    1  14   4   1   105.46   102.60     2.13 o
      1707    1  14   4   2     6.15     7.26     0.95 o
      1708    1  14   4   3    23.66    22.11     0.99 o
      1709    1  14   4   4     1.69     1.61     0.86 <
      1710    1  14   4   5    27.35    28.35     1.06 o
      1711    1  14   4   6    59.17    58.81     1.37 o
      1712    1  14   5   0     8.23     7.92     1.67 o
      1713    1  14   5   1     7.61     7.63     1.14 o
      1714    1  14   5   2    73.00    71.96     1.61 o
      1715    1  14   5   3   176.70   159.59     2.21 o
      1716    1  14   5   4    32.52    27.44     1.65 o
      1717    1  15   0   1    60.97    61.27     2.19 o
      1718    3  15  -1  -1    99.29   108.67     3.32 o
      1718    2  15   1  -1    99.29   108.67     3.32 o
      1718    1  15   0   2    99.29   108.67     3.32 o
      1719    1  15   0   3    44.86    46.53     1.98 o
      1720    3  15  -2  -2     2.55     3.89     1.96 <
      1720    2  15   2  -2     2.55     3.89     1.96 <
      1720    1  15   0   4     2.55     3.89     1.96 <
      1721    1  15   0   5   290.82   291.67     4.25 o
      1722    1  15   0   6    28.93    30.66     1.76 o
      1723    1  15   0   7     4.22     4.20     1.43 <
      1724    3  15  -1   1    19.28    22.43     1.27 o
      1724    2  15   0  -2    19.28    22.43     1.27 o
      1724    1  15   1   1    19.28    22.43     1.27 o
      1725    1  15   1   2   214.43   212.70     2.54 o
      1726    2  15   1  -3    22.78    25.13     1.34 o
      1726    1  15   1   3    22.78    25.13     1.34 o
      1727    1  15   1   4     5.21     4.59     0.97 o
      1728    3  15  -3  -1   138.94   137.02     2.06 o
      1728    2  15   2  -4   138.94   137.02     2.06 o
      1728    1  15   1   5   138.94   137.02     2.06 o
      1729    1  15   1   6    60.99    59.76     1.60 o
      1730    1  15   1   7     0.19     0.38     1.43 <
      1731    1  15   2   1    56.28    60.29     1.62 o
      1732    3  15  -2   2    90.65    94.39     1.74 o
      1732    2  15   0  -4    90.65    94.39     1.74 o
      1732    1  15   2   2    90.65    94.39     1.74 o
      1733    1  15   2   3    39.73    40.86     1.45 o
      1734    3  15  -3   1     2.26     1.90     0.90 <
      1734    2  15   1  -5     2.26     1.90     0.90 <
      1734    1  15   2   4     2.26     1.90     0.90 <
      1735    1  15   2   5   262.04   263.17     3.34 o
      1736    1  15   2   6    25.60    23.70     1.32 o
      1737    3  15  -2   4    17.15    15.74     1.15 o
      1737    2  15  -1  -5    17.15    15.74     1.15 o
      1737    1  15   3   1    17.15    15.74     1.15 o
      1738    1  15   3   2   175.64   168.14     2.22 o
      1739    1  15   3   3    17.69    20.40     1.06 o
      1740    1  15   3   4     5.29     5.41     0.97 o
      1741    1  15   3   5   112.87   115.30     2.53 o
      1742    1  15   4   1    44.32    42.70     1.66 o
      1743    1  15   4   2    66.54    65.18     3.46 o
      1744    3  16   0   0    20.23    26.07     3.11 o
      1744    2  16   0   0    20.23    26.07     3.11 o
      1744    1  16   0   0    20.23    26.07     3.11 o
      1745    1  16   0   1     0.36     1.16     1.40 <
      1746    3  16  -1  -1    62.72    62.03     2.18 o
      1746    2  16   1  -1    62.72    62.03     2.18 o
      1746    1  16   0   2    62.72    62.03     2.18 o
      1747    1  16   0   3   234.16   228.38     4.65 o
      1748    3  16  -2  -2    25.55    24.97     2.18 o
      1748    2  16   2  -2    25.55    24.97     2.18 o
      1748    1  16   0   4    25.55    24.97     2.18 o
      1749    1  16   1   0   319.52   312.46     4.30 o
      1750    3  16  -1   1    80.54    81.93     2.07 o
      1750    2  16   0  -2    80.54    81.93     2.07 o
      1750    1  16   1   1    80.54    81.93     2.07 o
      1751    1  16   1   2     0.48     0.46     1.04 <
      1752    3  16  -2   0     3.41     4.56     1.08 o
      1752    2  16   1  -3     3.41     4.56     1.08 o
      1752    1  16   1   3     3.41     4.56     1.08 o
      1753    1  16   1   4     7.86     7.46     2.20 o
      1754    3  16  -1   3    17.04    17.36     1.69 o
      1754    2  16  -1  -3    17.04    17.36     1.69 o
      1754    1  16   2   0    17.04    17.36     1.69 o
      1755    1  16   2   1     0.28     0.33     0.93 <
      1756    3  16  -2   2    55.05    56.33     2.31 o
      1756    2  16   0  -4    55.05    56.33     2.31 o
      1756    1  16   2   2    55.05    56.33     2.31 o
