# Supplementary material for: Comparison of the temperature- and pressure-dependent behavior of the crystal structure of CrAs
Source: Acta Crystallogr B Struct Sci Cryst Eng Mater. 2021 Jul 23;77(Pt 4):594–604. doi: 10.1107/S2052520621005655 (PMC8337019; doi:10.1107/S2052520621005655)
Supplement: Supplementary file 8 [file b-77-00594-Synchrotron-200Ksup8.hkl]

#
# h,k,l, Fc-squared, Fo-squared, sigma(Fo-squared) and status flag
#
data_Synchrotron-200K
_shelx_title                             '   '
_shelx_refln_list_code                   4
_shelx_F_calc_maximum                    148.39
_exptl_crystal_F_000                     228
_reflns_d_resolution_high                0.3396

loop_
 _symmetry_equiv_pos_as_xyz
 'x, y, z'
 '-x+1/2, -y, z+1/2'
 '-x, y+1/2, -z'
 'x+1/2, -y+1/2, -z+1/2'
 '-x, -y, -z'
 'x+1/2, y, -z+1/2'
 'x, -y+1/2, z'
 '-x+1/2, y+1/2, z+1/2'

_cell_length_a                           5.61060(10)
_cell_length_b                           3.58150(10)
_cell_length_c                           6.14110(10)
_cell_angle_alpha                        90
_cell_angle_beta                         90
_cell_angle_gamma                        90

_shelx_F_squared_multiplier              1.000

loop_
 _twin_refln_datum_id
 _twin_refln_individual_id
 _twin_refln_index_h
 _twin_refln_index_k
 _twin_refln_index_l
 _twin_refln_F_squared_calc
 _twin_refln_F_squared_meas
 _twin_refln_F_squared_sigma
 _twin_refln_include_status
         1    3   2   0   0   264.91   365.51     2.52 o
         1    2   2   0   0   264.91   365.51     2.52 o
         1    1   2   0   0   264.91   365.51     2.52 o
         2    3   4   0   0  7631.17  7505.74    24.55 o
         2    2   4   0   0  7631.17  7505.74    24.55 o
         2    1   4   0   0  7631.17  7505.74    24.55 o
         3    3   6   0   0  1691.81  1850.89     7.43 o
         3    2   6   0   0  1691.81  1850.89     7.43 o
         3    1   6   0   0  1691.81  1850.89     7.43 o
         4    3   8   0   0     1.01     2.11     0.68 o
         4    2   8   0   0     1.01     2.11     0.68 o
         4    1   8   0   0     1.01     2.11     0.68 o
         5    3  10   0   0  2313.93  2391.26    12.64 o
         5    2  10   0   0  2313.93  2391.26    12.64 o
         5    1  10   0   0  2313.93  2391.26    12.64 o
         6    3  12   0   0    43.17    53.40     3.13 o
         6    2  12   0   0    43.17    53.40     3.13 o
         6    1  12   0   0    43.17    53.40     3.13 o
         7    3  14   0   0   559.37   623.37     7.20 o
         7    2  14   0   0   559.37   623.37     7.20 o
         7    1  14   0   0   559.37   623.37     7.20 o
         8    3  16   0   0    23.07    26.31     3.00 o
         8    2  16   0   0    23.07    26.31     3.00 o
         8    1  16   0   0    23.07    26.31     3.00 o
         9    1   2   1   0  3459.88  3566.63     9.78 o
        10    1   4   1   0  3697.84  3585.08    10.61 o
        11    1   6   1   0  4359.65  4298.95    10.95 o
        12    1   8   1   0   518.58   507.81     2.69 o
        13    1  10   1   0   377.02   372.07     3.28 o
        14    1  12   1   0   174.62   188.59     3.17 o
        15    1  14   1   0    12.45    11.73     1.22 o
        16    1  16   1   0   365.43   346.62     4.48 o
        17    3   0  -1   3 22627.60 22018.30   102.88 o
        17    2   0  -1  -3 22627.60 22018.30   102.88 o
        17    1   0   2   0 22627.60 22018.30   102.88 o
        18    3   2  -1   3   349.57   427.68     2.25 o
        18    2   2  -1  -3   349.57   427.68     2.25 o
        18    1   2   2   0   349.57   427.68     2.25 o
        19    3   4  -1   3  5145.35  5346.76    15.60 o
        19    2   4  -1  -3  5145.35  5346.76    15.60 o
        19    1   4   2   0  5145.35  5346.76    15.60 o
        20    3   6  -1   3  1302.58  1349.60     5.33 o
        20    2   6  -1  -3  1302.58  1349.60     5.33 o
        20    1   6   2   0  1302.58  1349.60     5.33 o
        21    3   8  -1   3     2.44     5.45     0.57 o
        21    2   8  -1  -3     2.44     5.45     0.57 o
        21    1   8   2   0     2.44     5.45     0.57 o
        22    3  10  -1   3  2009.73  2073.24     9.03 o
        22    2  10  -1  -3  2009.73  2073.24     9.03 o
        22    1  10   2   0  2009.73  2073.24     9.03 o
        23    3  12  -1   3    40.80    50.53     1.50 o
        23    2  12  -1  -3    40.80    50.53     1.50 o
        23    1  12   2   0    40.80    50.53     1.50 o
        24    3  14  -1   3   500.96   543.41     6.68 o
        24    2  14  -1  -3   500.96   543.41     6.68 o
        24    1  14   2   0   500.96   543.41     6.68 o
        25    3  16  -1   3    19.60    20.14     1.55 o
        25    2  16  -1  -3    19.60    20.14     1.55 o
        25    1  16   2   0    19.60    20.14     1.55 o
        26    1   2   3   0  1640.80  1691.66     6.62 o
        27    1   4   3   0  2123.06  1998.58     7.05 o
        28    1   6   3   0  2753.15  2616.66     7.00 o
        29    1   8   3   0   346.80   337.71     2.73 o
        30    1  10   3   0   293.80   296.40     2.62 o
        31    1  12   3   0   140.65   136.83     2.20 o
        32    1  14   3   0    11.33    10.07     1.34 o
        33    1   0   4   0  8444.11  8208.43    37.77 o
        34    1   2   4   0   215.13   205.84     1.94 o
        35    1   4   4   0  2389.76  2278.84     8.71 o
        36    1   6   4   0   755.92   721.85     4.82 o
        37    1   8   4   0     2.99     4.11     0.88 o
        38    1  10   4   0  1374.01  1394.63     8.02 o
        39    1  12   4   0    30.41    27.53     1.22 o
        40    1  14   4   0   362.39   355.90     5.55 o
        41    1   2   5   0   627.49   527.25     3.90 o
        42    1   4   5   0   876.17   824.22     5.23 o
        43    1   6   5   0  1365.87  1307.89     6.76 o
        44    1   8   5   0   182.78   166.72     2.72 o
        45    1  10   5   0   187.70   182.57     3.01 o
        46    1  12   5   0    92.01    83.71     2.18 o
        47    1  14   5   0     9.53     9.32     1.54 o
        48    1   0   6   0  3218.46  3008.05    27.10 o
        49    1   2   6   0    49.34    44.25     1.35 o
        50    1   4   6   0  1092.60  1090.42     5.81 o
        51    1   6   6   0   402.02   389.20     3.39 o
        52    1   8   6   0     3.24     2.50     1.12 <
        53    1  10   6   0   795.79   805.98     8.03 o
        54    1  12   6   0    23.78    21.23     1.43 o
        55    1   2   7   0   243.68   242.67     2.68 o
        56    1   4   7   0   350.13   332.73     3.61 o
        57    1   6   7   0   639.88   641.48     5.81 o
        58    1   8   7   0    92.56    99.43     2.94 o
        59    1  10   7   0   100.51   107.79     2.41 o
        60    1  12   7   0    48.37    44.38     2.08 o
        61    1   0   8   0  1325.30  1303.36    10.79 o
        62    1   2   8   0    13.54    12.22     1.06 o
        63    1   4   8   0   482.92   477.96     4.50 o
        64    1   6   8   0   182.85   192.61     3.54 o
        65    1   8   8   0     0.99     2.40     1.60 <
        66    1  10   8   0   381.79   383.54     4.59 o
        67    1   2   9   0    99.84    98.44     1.85 o
        68    1   4   9   0   148.44   158.41     3.19 o
        69    1   6   9   0   279.84   306.00     4.47 o
        70    1   8   9   0    44.62    45.18     2.84 o
        71    1   0  10   0   501.24   439.05     6.67 o
        72    1   2  10   0     7.93     7.26     1.05 o
        73    1   4  10   0   178.89   191.00     4.19 o
        74    1   1   0   1    24.91    22.27     1.79 o
        75    1   2   0   1   450.63   461.60     1.79 o
        76    1   3   0   1  5705.88  5089.30    13.33 o
        77    1   4   0   1  1966.15  1894.55     5.07 o
        78    1   5   0   1  2217.01  2129.41     5.98 o
        79    1   6   0   1   395.16   400.22     2.25 o
        80    1   7   0   1  2260.78  2131.02     5.54 o
        81    1   8   0   1   649.82   643.18     3.44 o
        82    1   9   0   1   135.80   126.60     1.47 o
        83    1  10   0   1    14.51    13.88     0.82 o
        84    1  11   0   1    40.33    36.72     1.52 o
        85    1  12   0   1    42.05    46.77     1.76 o
        86    1  13   0   1   127.44   137.38     3.39 o
        87    1  14   0   1   178.73   179.90     3.23 o
        88    1  15   0   1    69.64    66.87     2.25 o
        89    1  16   0   1     0.38     0.84     1.31 <
        90    3   0  -1   1   383.52   445.97     2.38 o
        90    2   0   0  -2   383.52   445.97     2.38 o
        90    1   0   1   1   383.52   445.97     2.38 o
        91    3   1  -1   1  7884.12  8974.11    16.50 o
        91    2   1   0  -2  7884.12  8974.11    16.50 o
        91    1   1   1   1  7884.12  8974.11    16.50 o
        92    3   2  -1   1 11215.50 11478.00    16.43 o
        92    2   2   0  -2 11215.50 11478.00    16.43 o
        92    1   2   1   1 11215.50 11478.00    16.43 o
        93    3   3  -1   1  2812.87  3081.82     6.00 o
        93    2   3   0  -2  2812.87  3081.82     6.00 o
        93    1   3   1   1  2812.87  3081.82     6.00 o
        94    3   4  -1   1   820.64   953.86     2.45 o
        94    2   4   0  -2   820.64   953.86     2.45 o
        94    1   4   1   1   820.64   953.86     2.45 o
        95    3   5  -1   1    59.55    74.54     0.65 o
        95    2   5   0  -2    59.55    74.54     0.65 o
        95    1   5   1   1    59.55    74.54     0.65 o
        96    3   6  -1   1   863.74   916.67     2.45 o
        96    2   6   0  -2   863.74   916.67     2.45 o
        96    1   6   1   1   863.74   916.67     2.45 o
        97    3   7  -1   1   172.93   200.26     1.15 o
        97    2   7   0  -2   172.93   200.26     1.15 o
        97    1   7   1   1   172.93   200.26     1.15 o
        98    3   8  -1   1  1328.58  1400.29     3.82 o
        98    2   8   0  -2  1328.58  1400.29     3.82 o
        98    1   8   1   1  1328.58  1400.29     3.82 o
        99    3   9  -1   1   710.43   718.83     2.80 o
        99    2   9   0  -2   710.43   718.83     2.80 o
        99    1   9   1   1   710.43   718.83     2.80 o
       100    3  10  -1   1    25.79    23.95     0.69 o
       100    2  10   0  -2    25.79    23.95     0.69 o
       100    1  10   1   1    25.79    23.95     0.69 o
       101    3  11  -1   1   373.39   416.94     2.76 o
       101    2  11   0  -2   373.39   416.94     2.76 o
       101    1  11   1   1   373.39   416.94     2.76 o
       102    3  12  -1   1   629.86   707.03     3.66 o
       102    2  12   0  -2   629.86   707.03     3.66 o
       102    1  12   1   1   629.86   707.03     3.66 o
       103    3  13  -1   1   284.13   321.61     2.99 o
       103    2  13   0  -2   284.13   321.61     2.99 o
       103    1  13   1   1   284.13   321.61     2.99 o
       104    3  14  -1   1    21.62    23.01     1.13 o
       104    2  14   0  -2    21.62    23.01     1.13 o
       104    1  14   1   1    21.62    23.01     1.13 o
       105    3  15  -1   1    20.21    25.61     1.30 o
       105    2  15   0  -2    20.21    25.61     1.30 o
       105    1  15   1   1    20.21    25.61     1.30 o
       106    3  16  -1   1    86.57    91.95     1.91 o
       106    2  16   0  -2    86.57    91.95     1.91 o
       106    1  16   1   1    86.57    91.95     1.91 o
       107    1   1   2   1    27.18    35.71     0.49 o
       108    1   2   2   1   303.37   364.90     1.49 o
       109    1   3   2   1  3857.24  4056.05     7.18 o
       110    1   4   2   1  1417.62  1451.23     3.19 o
       111    1   5   2   1  1700.06  1686.78     3.67 o
       112    1   6   2   1   307.54   295.16     1.40 o
       113    1   7   2   1  1825.42  1815.02     4.50 o
       114    1   8   2   1   545.21   538.85     2.57 o
       115    1   9   2   1   112.74   105.42     1.11 o
       116    1  10   2   1    13.51    13.41     0.66 o
       117    1  11   2   1    35.93    35.02     0.88 o
       118    1  12   2   1    37.77    37.79     1.04 o
       119    1  13   2   1   114.82   116.26     1.64 o
       120    1  14   2   1   161.25   167.25     2.90 o
       121    1  15   2   1    64.40    67.21     1.74 o
       122    1  16   2   1     0.30     0.86     1.09 <
       123    3   0  -2   4    47.99    45.94     1.16 o
       123    2   0  -1  -5    47.99    45.94     1.16 o
       123    1   0   3   1    47.99    45.94     1.16 o
       124    3   1  -2   4  3600.88  3613.16     8.47 o
       124    2   1  -1  -5  3600.88  3613.16     8.47 o
       124    1   1   3   1  3600.88  3613.16     8.47 o
       125    3   2  -2   4  4620.24  4659.47     9.21 o
       125    2   2  -1  -5  4620.24  4659.47     9.21 o
       125    1   2   3   1  4620.24  4659.47     9.21 o
       126    3   3  -2   4  1499.49  1559.73     3.96 o
       126    2   3  -1  -5  1499.49  1559.73     3.96 o
       126    1   3   3   1  1499.49  1559.73     3.96 o
       127    3   4  -2   4   384.40   384.45     1.70 o
       127    2   4  -1  -5   384.40   384.45     1.70 o
       127    1   4   3   1   384.40   384.45     1.70 o
       128    3   5  -2   4    36.54    34.60     0.55 o
       128    2   5  -1  -5    36.54    34.60     0.55 o
       128    1   5   3   1    36.54    34.60     0.55 o
       129    3   6  -2   4   559.79   531.69     2.06 o
       129    2   6  -1  -5   559.79   531.69     2.06 o
       129    1   6   3   1   559.79   531.69     2.06 o
       130    3   7  -2   4   113.18   103.24     0.97 o
       130    2   7  -1  -5   113.18   103.24     0.97 o
       130    1   7   3   1   113.18   103.24     0.97 o
       131    3   8  -2   4   961.89   930.16     3.97 o
       131    2   8  -1  -5   961.89   930.16     3.97 o
       131    1   8   3   1   961.89   930.16     3.97 o
       132    3   9  -2   4   523.97   546.53     3.48 o
       132    2   9  -1  -5   523.97   546.53     3.48 o
       132    1   9   3   1   523.97   546.53     3.48 o
       133    3  10  -2   4    23.88    24.00     0.86 o
       133    2  10  -1  -5    23.88    24.00     0.86 o
       133    1  10   3   1    23.88    24.00     0.86 o
       134    3  11  -2   4   293.61   294.28     2.03 o
       134    2  11  -1  -5   293.61   294.28     2.03 o
       134    1  11   3   1   293.61   294.28     2.03 o
       135    3  12  -2   4   498.74   502.03     3.28 o
       135    2  12  -1  -5   498.74   502.03     3.28 o
       135    1  12   3   1   498.74   502.03     3.28 o
       136    3  13  -2   4   234.42   246.54     2.44 o
       136    2  13  -1  -5   234.42   246.54     2.44 o
       136    1  13   3   1   234.42   246.54     2.44 o
       137    3  14  -2   4    15.91    16.63     1.08 o
       137    2  14  -1  -5    15.91    16.63     1.08 o
       137    1  14   3   1    15.91    16.63     1.08 o
       138    3  15  -2   4    17.98    17.04     1.24 o
       138    2  15  -1  -5    17.98    17.04     1.24 o
       138    1  15   3   1    17.98    17.04     1.24 o
       139    1   1   4   1    19.47    18.36     0.55 o
       140    1   2   4   1   134.37   134.79     1.13 o
       141    1   3   4   1  1692.35  1729.76     4.18 o
       142    1   4   4   1   670.92   654.24     2.45 o
       143    1   5   4   1   839.55   802.57     2.75 o
       144    1   6   4   1   155.36   149.87     1.21 o
       145    1   7   4   1  1067.96  1017.33     5.30 o
       146    1   8   4   1   348.64   321.70     2.61 o
       147    1   9   4   1    70.16    70.57     1.61 o
       148    1  10   4   1    10.44     9.50     0.67 o
       149    1  11   4   1    25.67    25.25     0.84 o
       150    1  12   4   1    27.10    27.47     0.99 o
       151    1  13   4   1    84.64    81.21     1.53 o
       152    1  14   4   1   118.43   123.83     2.43 o
       153    1  15   4   1    50.92    48.05     1.77 o
       154    1   0   5   1    12.50    13.45     0.91 o
       155    1   1   5   1  1314.14  1218.14     3.90 o
       156    1   2   5   1  1829.26  1792.32     5.51 o
       157    1   3   5   1   590.58   560.52     2.53 o
       158    1   4   5   1   201.64   203.32     1.43 o
       159    1   5   5   1    14.37    12.82     0.62 o
       160    1   6   5   1   324.85   320.53     2.28 o
       161    1   7   5   1    54.18    51.63     0.95 o
       162    1   8   5   1   576.41   549.48     3.14 o
       163    1   9   5   1   309.00   305.06     2.36 o
       164    1  10   5   1    15.07    15.97     0.90 o
       165    1  11   5   1   186.13   188.49     2.22 o
       166    1  12   5   1   322.64   303.45     2.71 o
       167    1  13   5   1   157.63   149.41     2.01 o
       168    1  14   5   1     8.21     8.79     1.16 o
       169    1   1   6   1     4.57     3.80     0.67 o
       170    1   2   6   1    47.36    51.25     1.17 o
       171    1   3   6   1   683.41   663.81     3.43 o
       172    1   4   6   1   286.55   291.60     2.21 o
       173    1   5   6   1   348.21   336.10     2.27 o
       174    1   6   6   1    65.92    61.23     1.19 o
       175    1   7   6   1   543.56   535.40     3.14 o
       176    1   8   6   1   191.55   198.93     2.30 o
       177    1   9   6   1    39.30    41.67     1.15 o
       178    1  10   6   1     5.97     6.37     1.21 o
       179    1  11   6   1    14.82    15.28     0.92 o
       180    1  12   6   1    15.09    14.43     0.93 o
       181    1  13   6   1    51.25    49.04     1.58 o
       182    1   0   7   1    16.14    18.61     1.10 o
       183    1   1   7   1   489.31   506.47     3.72 o
       184    1   2   7   1   791.25   779.84     4.48 o
       185    1   3   7   1   235.93   234.95     2.28 o
       186    1   4   7   1   108.84   111.19     1.48 o
       187    1   5   7   1     5.90     6.05     0.71 o
       188    1   6   7   1   165.84   168.93     1.90 o
       189    1   7   7   1    25.82    27.31     1.23 o
       190    1   8   7   1   294.02   282.85     3.03 o
       191    1   9   7   1   164.62   163.28     2.22 o
       192    1  10   7   1     6.02     7.32     0.89 o
       193    1  11   7   1   106.42   110.01     1.66 o
       194    1  12   7   1   169.51   152.16     2.03 o
       195    1   1   8   1     1.22     1.30     0.61 <
       196    1   2   8   1    18.21    16.32     0.74 o
       197    1   3   8   1   286.73   284.74     2.40 o
       198    1   4   8   1   124.31   126.21     1.69 o
       199    1   5   8   1   152.16   155.75     2.15 o
       200    1   6   8   1    29.90    29.35     1.15 o
       201    1   7   8   1   255.79   247.02     2.95 o
       202    1   8   8   1    92.05    95.37     2.12 o
       203    1   9   8   1    21.26    22.31     1.11 o
       204    1  10   8   1     2.31     2.39     0.89 <
       205    1   0   9   1     6.96     6.82     0.98 o
       206    1   1   9   1   198.32   197.36     1.83 o
       207    1   2   9   1   323.10   329.77     2.80 o
       208    1   3   9   1    98.34    89.81     1.45 o
       209    1   4   9   1    42.99    42.51     1.30 o
       210    1   5   9   1     2.60     2.13     0.96 <
       211    1   6   9   1    65.70    59.65     1.57 o
       212    1   7   9   1    11.77    11.86     1.09 o
       213    1   8   9   1   120.74   128.56     2.27 o
       214    1   1  10   1     0.68     0.92     0.75 <
       215    1   2  10   1     7.40     7.35     0.82 o
       216    1   3  10   1   111.25   109.92     1.94 o
       217    1   4  10   1    49.07    52.40     1.63 o
       218    3   0  -1  -1   118.73    98.67     1.43 o
       218    2   0   1  -1   118.73    98.67     1.43 o
       218    1   0   0   2   118.73    98.67     1.43 o
       219    3   1  -1  -1  8253.36  7843.07    34.58 o
       219    2   1   1  -1  8253.36  7843.07    34.58 o
       219    1   1   0   2  8253.36  7843.07    34.58 o
       220    3   2  -1  -1  9842.64 10049.70    19.01 o
       220    2   2   1  -1  9842.64 10049.70    19.01 o
       220    1   2   0   2  9842.64 10049.70    19.01 o
       221    3   3  -1  -1  2217.59  2272.58     5.37 o
       221    2   3   1  -1  2217.59  2272.58     5.37 o
       221    1   3   0   2  2217.59  2272.58     5.37 o
       222    3   4  -1  -1   560.74   637.56     2.76 o
       222    2   4   1  -1   560.74   637.56     2.76 o
       222    1   4   0   2   560.74   637.56     2.76 o
       223    3   5  -1  -1   224.66   223.84     1.43 o
       223    2   5   1  -1   224.66   223.84     1.43 o
       223    1   5   0   2   224.66   223.84     1.43 o
       224    3   6  -1  -1   641.64   728.73     3.14 o
       224    2   6   1  -1   641.64   728.73     3.14 o
       224    1   6   0   2   641.64   728.73     3.14 o
       225    3   7  -1  -1   408.68   417.05     2.32 o
       225    2   7   1  -1   408.68   417.05     2.32 o
       225    1   7   0   2   408.68   417.05     2.32 o
       226    3   8  -1  -1  1155.16  1189.22     5.03 o
       226    2   8   1  -1  1155.16  1189.22     5.03 o
       226    1   8   0   2  1155.16  1189.22     5.03 o
       227    3   9  -1  -1   367.14   407.48     4.33 o
       227    2   9   1  -1   367.14   407.48     4.33 o
       227    1   9   0   2   367.14   407.48     4.33 o
       228    3  10  -1  -1     8.22    14.81     0.88 o
       228    2  10   1  -1     8.22    14.81     0.88 o
       228    1  10   0   2     8.22    14.81     0.88 o
       229    3  11  -1  -1   697.61   675.76     5.42 o
       229    2  11   1  -1   697.61   675.76     5.42 o
       229    1  11   0   2   697.61   675.76     5.42 o
       230    3  12  -1  -1   546.49   553.77     5.48 o
       230    2  12   1  -1   546.49   553.77     5.48 o
       230    1  12   0   2   546.49   553.77     5.48 o
       231    3  13  -1  -1   106.53   130.05     2.40 o
       231    2  13   1  -1   106.53   130.05     2.40 o
       231    1  13   0   2   106.53   130.05     2.40 o
       232    3  14  -1  -1    13.03    13.57     1.42 o
       232    2  14   1  -1    13.03    13.57     1.42 o
       232    1  14   0   2    13.03    13.57     1.42 o
       233    3  15  -1  -1   107.15   106.72     2.60 o
       233    2  15   1  -1   107.15   106.72     2.60 o
       233    1  15   0   2   107.15   106.72     2.60 o
       234    3  16  -1  -1    66.96    68.31     2.22 o
       234    2  16   1  -1    66.96    68.31     2.22 o
       234    1  16   0   2    66.96    68.31     2.22 o
       235    1   1   1   2  3518.49  3465.77     6.76 o
       236    1   2   1   2   391.82   411.44     1.56 o
       237    1   3   1   2   633.55   649.53     1.99 o
       238    1   4   1   2  1595.61  1574.40     3.48 o
       239    1   5   1   2  5519.49  5516.23     9.65 o
       240    1   6   1   2   387.38   362.52     1.43 o
       241    1   7   1   2   509.69   494.62     1.74 o
       242    1   8   1   2   533.99   493.76     1.96 o
       243    1   9   1   2   815.78   789.07     2.87 o
       244    1  10   1   2     8.98     9.06     0.60 o
       245    1  11   1   2    51.53    51.83     0.96 o
       246    1  12   1   2    25.15    26.35     0.90 o
       247    1  13   1   2     0.62     0.92     0.75 <
       248    1  14   1   2   151.77   158.53     2.21 o
       249    1  15   1   2   240.24   233.16     2.65 o
       250    1  16   1   2     0.55     0.39     1.03 <
       251    3   0  -2   2    19.52    13.05     0.62 o
       251    2   0   0  -4    19.52    13.05     0.62 o
       251    1   0   2   2    19.52    13.05     0.62 o
       252    3   1  -2   2  5229.24  5630.26     9.56 o
       252    2   1   0  -4  5229.24  5630.26     9.56 o
       252    1   1   2   2  5229.24  5630.26     9.56 o
       253    3   2  -2   2  5885.75  6268.06    12.40 o
       253    2   2   0  -4  5885.75  6268.06    12.40 o
       253    1   2   2   2  5885.75  6268.06    12.40 o
       254    3   3  -2   2  1594.06  1670.12     3.68 o
       254    2   3   0  -4  1594.06  1670.12     3.68 o
       254    1   3   2   2  1594.06  1670.12     3.68 o
       255    3   4  -2   2   351.80   395.76     1.60 o
       255    2   4   0  -4   351.80   395.76     1.60 o
       255    1   4   2   2   351.80   395.76     1.60 o
       256    3   5  -2   2   171.49   193.10     1.29 o
       256    2   5   0  -4   171.49   193.10     1.29 o
       256    1   5   2   2   171.49   193.10     1.29 o
       257    3   6  -2   2   501.60   535.39     1.94 o
       257    2   6   0  -4   501.60   535.39     1.94 o
       257    1   6   2   2   501.60   535.39     1.94 o
       258    3   7  -2   2   334.21   343.18     1.85 o
       258    2   7   0  -4   334.21   343.18     1.85 o
       258    1   7   2   2   334.21   343.18     1.85 o
       259    3   8  -2   2   971.83   991.24     3.31 o
       259    2   8   0  -4   971.83   991.24     3.31 o
       259    1   8   2   2   971.83   991.24     3.31 o
       260    3   9  -2   2   308.96   313.88     1.82 o
       260    2   9   0  -4   308.96   313.88     1.82 o
       260    1   9   2   2   308.96   313.88     1.82 o
       261    3  10  -2   2     8.05     7.72     0.56 o
       261    2  10   0  -4     8.05     7.72     0.56 o
       261    1  10   2   2     8.05     7.72     0.56 o
       262    3  11  -2   2   620.45   645.94     4.37 o
       262    2  11   0  -4   620.45   645.94     4.37 o
       262    1  11   2   2   620.45   645.94     4.37 o
       263    3  12  -2   2   484.63   518.53     3.32 o
       263    2  12   0  -4   484.63   518.53     3.32 o
       263    1  12   2   2   484.63   518.53     3.32 o
       264    3  13  -2   2    97.51   102.35     1.64 o
       264    2  13   0  -4    97.51   102.35     1.64 o
       264    1  13   2   2    97.51   102.35     1.64 o
       265    3  14  -2   2    10.88    11.60     0.90 o
       265    2  14   0  -4    10.88    11.60     0.90 o
       265    1  14   2   2    10.88    11.60     0.90 o
       266    3  15  -2   2    97.93    99.47     1.80 o
       266    2  15   0  -4    97.93    99.47     1.80 o
       266    1  15   2   2    97.93    99.47     1.80 o
       267    3  16  -2   2    58.94    55.05     2.39 o
       267    2  16   0  -4    58.94    55.05     2.39 o
       267    1  16   2   2    58.94    55.05     2.39 o
       268    1   1   3   2  1469.97  1502.13     3.68 o
       269    1   2   3   2   213.78   220.16     1.19 o
       270    1   3   3   2   412.49   414.61     1.76 o
       271    1   4   3   2   910.02   895.21     2.57 o
       272    1   5   3   2  3343.44  3337.93     6.71 o
       273    1   6   3   2   240.59   234.82     1.32 o
       274    1   7   3   2   322.91   312.70     1.72 o
       275    1   8   3   2   386.12   365.02     2.19 o
       276    1   9   3   2   614.99   596.31     2.85 o
       277    1  10   3   2     7.73     8.00     0.59 o
       278    1  11   3   2    41.20    40.40     1.02 o
       279    1  12   3   2    20.21    21.56     0.88 o
       280    1  13   3   2     0.66     0.86     0.78 <
       281    1  14   3   2   123.66   130.76     1.99 o
       282    1  15   3   2   197.64   190.65     2.41 o
       283    1   0   4   2     0.86     6.00     0.67 o
       284    1   1   4   2  2159.92  2195.64     6.03 o
       285    1   2   4   2  2357.23  2416.30     5.56 o
       286    1   3   4   2   710.21   700.96     2.68 o
       287    1   4   4   2   173.67   162.81     1.16 o
       288    1   5   4   2    89.42    86.63     0.91 o
       289    1   6   4   2   306.97   298.46     1.91 o
       290    1   7   4   2   198.30   179.71     2.07 o
       291    1   8   4   2   631.52   648.99     3.63 o
       292    1   9   4   2   187.86   188.46     1.66 o
       293    1  10   4   2     6.56     7.28     0.71 o
       294    1  11   4   2   439.99   465.62     3.35 o
       295    1  12   4   2   344.94   346.92     3.20 o
       296    1  13   4   2    70.23    64.97     1.54 o
       297    1  14   4   2     6.53     7.78     1.07 o
       298    1  15   4   2    72.52    75.86     3.77 o
       299    1   1   5   2   573.69   542.16     2.61 o
       300    1   2   5   2    82.36    73.35     1.03 o
       301    1   3   5   2   152.29   145.63     1.39 o
       302    1   4   5   2   403.23   380.44     2.26 o
       303    1   5   5   2  1609.56  1549.77     7.38 o
       304    1   6   5   2   110.05   103.16     1.44 o
       305    1   7   5   2   154.58   156.24     1.88 o
       306    1   8   5   2   227.37   231.54     2.22 o
       307    1   9   5   2   378.28   375.22     3.60 o
       308    1  10   5   2     5.18     4.69     0.74 o
       309    1  11   5   2    25.88    25.19     0.99 o
       310    1  12   5   2    12.73    12.55     1.03 o
       311    1  13   5   2     0.79     1.39     0.82 <
       312    1  14   5   2    81.90    79.09     1.66 o
       313    1   0   6   2     2.86     3.64     1.04 o
       314    1   1   6   2   803.32   800.73     4.58 o
       315    1   2   6   2   998.17  1048.61     5.51 o
       316    1   3   6   2   275.49   262.63     2.22 o
       317    1   4   6   2   101.46   105.15     1.41 o
       318    1   5   6   2    42.55    42.61     1.00 o
       319    1   6   6   2   171.80   175.30     1.74 o
       320    1   7   6   2   103.68   102.41     1.58 o
       321    1   8   6   2   351.37   360.20     2.59 o
       322    1   9   6   2   105.30   106.56     1.53 o
       323    1  10   6   2     3.32     3.40     0.80 o
       324    1  11   6   2   266.89   257.83     2.72 o
       325    1  12   6   2   203.16   195.75     2.84 o
       326    1  13   6   2    46.65    42.85     1.52 o
       327    1   1   7   2   247.39   254.21     2.60 o
       328    1   2   7   2    30.36    32.07     0.89 o
       329    1   3   7   2    49.83    49.86     1.16 o
       330    1   4   7   2   175.08   178.19     1.99 o
       331    1   5   7   2   739.10   753.30     3.94 o
       332    1   6   7   2    48.88    48.39     1.18 o
       333    1   7   7   2    74.37    74.93     1.48 o
       334    1   8   7   2   117.66   120.08     1.86 o
       335    1   9   7   2   198.36   195.90     2.73 o
       336    1  10   7   2     2.38     2.28     0.83 <
       337    1  11   7   2    12.30    13.06     1.01 o
       338    1  12   7   2     6.04     6.10     1.12 o
       339    1   0   8   2     3.50     4.34     1.25 o
       340    1   1   8   2   322.16   282.31     2.46 o
       341    1   2   8   2   430.80   411.11     3.37 o
       342    1   3   8   2   113.44   111.03     1.49 o
       343    1   4   8   2    48.12    45.41     1.24 o
       344    1   5   8   2    19.44    18.24     0.96 o
       345    1   6   8   2    78.31    69.81     1.50 o
       346    1   7   8   2    49.38    49.63     1.35 o
       347    1   8   8   2   162.73   168.46     2.20 o
       348    1   9   8   2    54.36    58.25     1.56 o
       349    1  10   8   2     0.74     0.85     0.80 <
       350    1   1   9   2   101.03    98.71     1.27 o
       351    1   2   9   2    12.45    11.88     0.88 o
       352    1   3   9   2    21.93    22.01     0.98 o
       353    1   4   9   2    74.24    70.99     1.52 o
       354    1   5   9   2   314.74   317.60     2.99 o
       355    1   6   9   2    22.43    19.88     1.23 o
       356    1   7   9   2    37.42    31.72     1.55 o
       357    1   8   9   2    51.45    52.31     1.66 o
       358    1   0  10   2     0.77     0.58     0.95 <
       359    1   1  10   2   127.96   126.55     1.62 o
       360    1   2  10   2   160.22   165.47     2.32 o
       361    1   3  10   2    45.86    46.98     1.26 o
       362    1   4  10   2    15.44    15.90     1.11 o
       363    1   1   0   3  2259.41  2321.86     7.29 o
       364    1   2   0   3  2525.83  2374.72     5.71 o
       365    1   3   0   3  1391.06  1410.73     3.98 o
       366    1   4   0   3  3458.64  3339.60     9.05 o
       367    1   5   0   3   756.80   773.05     3.84 o
       368    1   6   0   3  3463.53  3333.28     9.12 o
       369    1   7   0   3   418.16   384.84     2.29 o
       370    1   8   0   3   599.30   565.60     4.22 o
       371    1   9   0   3   240.99   226.05     2.71 o
       372    1  10   0   3   246.46   229.96     2.82 o
       373    1  11   0   3   161.07   163.42     2.06 o
       374    1  12   0   3    98.64    96.98     1.71 o
       375    1  13   0   3    81.81    86.02     2.04 o
       376    1  14   0   3    35.75    36.53     1.87 o
       377    1  15   0   3    48.12    47.52     2.44 o
       378    1  16   0   3   267.83   251.84     4.85 o
       379    3   0  -2   0 18852.50 18238.20    54.12 o
       379    2   0   1  -3 18852.50 18238.20    54.12 o
       379    1   0   1   3 18852.50 18238.20    54.12 o
       380    2   1   1  -3     4.48     5.66     0.39 o
       380    1   1   1   3     4.48     5.66     0.39 o
       381    3   2  -2   0  1274.02  1323.32     3.39 o
       381    2   2   1  -3  1274.02  1323.32     3.39 o
       381    1   2   1   3  1274.02  1323.32     3.39 o
       382    2   3   1  -3    25.02    27.49     0.56 o
       382    1   3   1   3    25.02    27.49     0.56 o
       383    3   4  -2   0  3455.99  3666.89     6.65 o
       383    2   4   1  -3  3455.99  3666.89     6.65 o
       383    1   4   1   3  3455.99  3666.89     6.65 o
       384    2   5   1  -3    32.64    32.61     0.69 o
       384    1   5   1   3    32.64    32.61     0.69 o
       385    3   6  -2   0   683.18   711.87     2.39 o
       385    2   6   1  -3   683.18   711.87     2.39 o
       385    1   6   1   3   683.18   711.87     2.39 o
       386    2   7   1  -3    48.05    45.69     0.72 o
       386    1   7   1   3    48.05    45.69     0.72 o
       387    3   8  -2   0    55.36    54.49     0.83 o
       387    2   8   1  -3    55.36    54.49     0.83 o
       387    1   8   1   3    55.36    54.49     0.83 o
       388    2   9   1  -3    41.34    41.24     0.97 o
       388    1   9   1   3    41.34    41.24     0.97 o
       389    3  10  -2   0  1497.84  1624.99     6.92 o
       389    2  10   1  -3  1497.84  1624.99     6.92 o
       389    1  10   1   3  1497.84  1624.99     6.92 o
       390    2  11   1  -3    43.68    42.95     0.90 o
       390    1  11   1   3    43.68    42.95     0.90 o
       391    3  12  -2   0   117.99   119.22     1.52 o
       391    2  12   1  -3   117.99   119.22     1.52 o
       391    1  12   1   3   117.99   119.22     1.52 o
       392    2  13   1  -3    38.34    39.56     1.18 o
       392    1  13   1   3    38.34    39.56     1.18 o
       393    3  14  -2   0   354.61   397.83     4.10 o
       393    2  14   1  -3   354.61   397.83     4.10 o
       393    1  14   1   3   354.61   397.83     4.10 o
       394    2  15   1  -3    25.08    27.29     1.37 o
       394    1  15   1   3    25.08    27.29     1.37 o
       395    3  16  -2   0     3.92     4.27     1.10 o
       395    2  16   1  -3     3.92     4.27     1.10 o
       395    1  16   1   3     3.92     4.27     1.10 o
       396    1   1   2   3  1320.07  1445.71     3.68 o
       397    1   2   2   3  1777.67  1813.21     4.04 o
       398    1   3   2   3   919.72   958.86     2.77 o
       399    1   4   2   3  2619.37  2614.91     5.90 o
       400    1   5   2   3   578.68   590.01     2.25 o
       401    1   6   2   3  2752.58  2719.39     6.24 o
       402    1   7   2   3   353.93   341.30     1.74 o
       403    1   8   2   3   494.71   462.70     2.51 o
       404    1   9   2   3   213.05   207.42     1.63 o
       405    1  10   2   3   217.01   210.70     1.96 o
       406    1  11   2   3   143.88   145.91     1.78 o
       407    1  12   2   3    88.49    89.44     1.54 o
       408    1  13   2   3    72.98    72.16     1.51 o
       409    1  14   2   3    33.26    34.92     1.31 o
       410    1  15   2   3    42.71    44.79     1.47 o
       411    1   0   3   3  8484.93  9448.04    28.95 o
       412    1   1   3   3     1.88     5.39     0.40 o
       413    1   2   3   3   813.41   862.02     2.93 o
       414    1   3   3   3    12.77    15.78     0.45 o
       415    1   4   3   3  1931.00  2087.89     4.34 o
       416    1   5   3   3    20.67    22.42     0.52 o
       417    1   6   3   3   450.05   474.21     2.65 o
       418    1   7   3   3    35.10    38.34     0.74 o
       419    1   8   3   3    32.66    36.18     0.95 o
       420    1   9   3   3    32.69    33.69     0.91 o
       421    1  10   3   3  1134.52  1192.83     4.15 o
       422    1  11   3   3    34.79    38.15     1.02 o
       423    1  12   3   3    96.10   104.65     1.49 o
       424    1  13   3   3    30.54    34.97     1.02 o
       425    1  14   3   3   282.84   293.29     3.00 o
       426    1  15   3   3    19.71    22.05     1.11 o
       427    1   1   4   3   523.16   527.81     2.06 o
       428    1   2   4   3   803.44   769.60     2.78 o
       429    1   3   4   3   431.39   414.78     1.96 o
       430    1   4   4   3  1289.49  1244.61     3.38 o
       431    1   5   4   3   333.62   307.21     1.80 o
       432    1   6   4   3  1548.46  1440.00     5.21 o
       433    1   7   4   3   236.03   230.91     2.03 o
       434    1   8   4   3   301.82   300.87     2.84 o
       435    1   9   4   3   150.78   153.97     1.94 o
       436    1  10   4   3   152.90   140.88     1.94 o
       437    1  11   4   3   102.54    99.27     1.52 o
       438    1  12   4   3    64.33    67.91     1.65 o
       439    1  13   4   3    51.50    48.74     1.29 o
       440    1  14   4   3    27.04    24.89     1.08 o
       441    1   0   5   3  3402.74  3120.95    12.14 o
       442    1   1   5   3     0.78     1.61     0.57 <
       443    1   2   5   3   302.68   304.31     2.26 o
       444    1   3   5   3     6.31     7.31     0.61 o
       445    1   4   5   3   926.79   901.19     3.71 o
       446    1   5   5   3    11.93    12.21     0.78 o
       447    1   6   5   3   257.68   262.90     2.63 o
       448    1   7   5   3    21.80    21.78     0.94 o
       449    1   8   5   3    15.03    18.74     0.87 o
       450    1   9   5   3    21.48    21.24     0.88 o
       451    1  10   5   3   725.09   733.61     4.60 o
       452    1  11   5   3    22.57    23.27     1.04 o
       453    1  12   5   3    69.83    72.13     1.70 o
       454    1  13   5   3    19.68    18.36     1.02 o
       455    1  14   5   3   189.79   171.70     2.29 o
       456    1   1   6   3   245.08   238.64     2.25 o
       457    1   2   6   3   320.09   333.13     2.38 o
       458    1   3   6   3   216.36   221.07     1.86 o
       459    1   4   6   3   542.62   541.96     3.22 o
       460    1   5   6   3   179.21   182.14     1.93 o
       461    1   6   6   3   760.62   758.50     3.83 o
       462    1   7   6   3   133.56   131.51     1.84 o
       463    1   8   6   3   162.00   161.54     1.76 o
       464    1   9   6   3    85.86    91.24     1.62 o
       465    1  10   6   3    90.17    88.51     1.57 o
       466    1  11   6   3    57.75    54.62     1.24 o
       467    1  12   6   3    38.01    38.11     1.30 o
       468    1  13   6   3    28.24    28.00     1.57 o
       469    1   0   7   3  1409.27  1447.91    11.49 o
       470    1   1   7   3     0.36     1.36     0.70 <
       471    1   2   7   3   100.27    97.22     1.41 o
       472    1   3   7   3     3.23     3.20     0.74 o
       473    1   4   7   3   430.12   429.10     3.50 o
       474    1   5   7   3     6.29     6.43     0.82 o
       475    1   6   7   3   129.49   128.55     1.78 o
       476    1   7   7   3    11.42    10.04     0.80 o
       477    1   8   7   3     8.46     8.48     0.98 o
       478    1   9   7   3    11.37    10.11     0.98 o
       479    1  10   7   3   390.74   379.04     3.75 o
       480    1  11   7   3    11.54    10.58     0.94 o
       481    1  12   7   3    45.23    44.85     2.56 o
       482    1   1   8   3   111.17   110.36     1.66 o
       483    1   2   8   3   133.78   135.28     1.66 o
       484    1   3   8   3    99.10   101.19     1.79 o
       485    1   4   8   3   235.99   250.14     2.94 o
       486    1   5   8   3    81.47    77.76     1.59 o
       487    1   6   8   3   355.52   358.90     3.85 o
       488    1   7   8   3    60.61    62.58     1.40 o
       489    1   8   8   3    82.35    90.33     1.84 o
       490    1   9   8   3    37.84    42.53     1.25 o
       491    1  10   8   3    44.11    44.71     1.36 o
       492    1   0   9   3   580.72   587.00     5.45 o
       493    1   1   9   3     0.14     0.32     0.76 <
       494    1   2   9   3    43.63    43.06     1.13 o
       495    1   3   9   3     1.40     1.07     0.85 <
       496    1   4   9   3   179.82   189.45     2.31 o
       497    1   5   9   3     2.66     2.55     0.88 <
       498    1   6   9   3    52.63    53.73     1.82 o
       499    1   7   9   3     4.71     4.82     1.05 o
       500    1   1  10   3    39.35    35.93     1.08 o
       501    1   2  10   3    53.23    56.35     1.60 o
       502    1   3  10   3    35.08    34.69     1.22 o
       503    1   4  10   3    96.71    95.64     3.27 o
       504    3   0  -2  -2   346.29   328.33     3.22 o
       504    2   0   2  -2   346.29   328.33     3.22 o
       504    1   0   0   4   346.29   328.33     3.22 o
       505    3   1  -2  -2  4719.18  4730.76    11.59 o
       505    2   1   2  -2  4719.18  4730.76    11.59 o
       505    1   1   0   4  4719.18  4730.76    11.59 o
       506    3   2  -2  -2  3245.53  2844.51     7.68 o
       506    2   2   2  -2  3245.53  2844.51     7.68 o
       506    1   2   0   4  3245.53  2844.51     7.68 o
       507    3   3  -2  -2  2291.24  2206.70     6.05 o
       507    2   3   2  -2  2291.24  2206.70     6.05 o
       507    1   3   0   4  2291.24  2206.70     6.05 o
       508    3   4  -2  -2    13.06     9.80     0.59 o
       508    2   4   2  -2    13.06     9.80     0.59 o
       508    1   4   0   4    13.06     9.80     0.59 o
       509    3   5  -2  -2     6.25     5.81     0.76 o
       509    2   5   2  -2     6.25     5.81     0.76 o
       509    1   5   0   4     6.25     5.81     0.76 o
       510    3   6  -2  -2   127.17   127.32     1.57 o
       510    2   6   2  -2   127.17   127.32     1.57 o
       510    1   6   0   4   127.17   127.32     1.57 o
       511    3   7  -2  -2    48.28    49.56     1.24 o
       511    2   7   2  -2    48.28    49.56     1.24 o
       511    1   7   0   4    48.28    49.56     1.24 o
       512    3   8  -2  -2   453.94   446.43     3.22 o
       512    2   8   2  -2   453.94   446.43     3.22 o
       512    1   8   0   4   453.94   446.43     3.22 o
       513    3   9  -2  -2   891.74   864.99     6.17 o
       513    2   9   2  -2   891.74   864.99     6.17 o
       513    1   9   0   4   891.74   864.99     6.17 o
       514    3  10  -2  -2    20.77    22.09     1.09 o
       514    2  10   2  -2    20.77    22.09     1.09 o
       514    1  10   0   4    20.77    22.09     1.09 o
       515    3  11  -2  -2   168.12   168.86     2.43 o
       515    2  11   2  -2   168.12   168.86     2.43 o
       515    1  11   0   4   168.12   168.86     2.43 o
       516    3  12  -2  -2   268.31   270.05     2.77 o
       516    2  12   2  -2   268.31   270.05     2.77 o
       516    1  12   0   4   268.31   270.05     2.77 o
       517    3  13  -2  -2   426.47   435.23     4.92 o
       517    2  13   2  -2   426.47   435.23     4.92 o
       517    1  13   0   4   426.47   435.23     4.92 o
       518    3  14  -2  -2     2.33     3.03     1.27 <
       518    2  14   2  -2     2.33     3.03     1.27 <
       518    1  14   0   4     2.33     3.03     1.27 <
       519    3  15  -2  -2     2.54     1.28     1.65 <
       519    2  15   2  -2     2.54     1.28     1.65 <
       519    1  15   0   4     2.54     1.28     1.65 <
       520    3  16  -2  -2    26.35    27.87     2.23 o
       520    2  16   2  -2    26.35    27.87     2.23 o
       520    1  16   0   4    26.35    27.87     2.23 o
       521    1   1   1   4   684.08   742.16     2.20 o
       522    1   2   1   4   326.46   331.34     1.40 o
       523    1   3   1   4  6946.84  6920.00    12.10 o
       524    1   4   1   4   959.03   970.77     2.73 o
       525    1   5   1   4   325.40   316.06     1.53 o
       526    1   6   1   4   421.27   408.68     1.68 o
       527    1   7   1   4  3159.33  2905.95     6.03 o
       528    1   8   1   4   321.88   315.47     2.06 o
       529    1   9   1   4     7.88     7.98     0.60 o
       530    1  10   1   4     1.59     1.42     0.72 <
       531    1  11   1   4   239.33   242.18     2.00 o
       532    1  12   1   4     3.64     3.62     0.60 o
       533    1  13   1   4   322.13   306.94     2.71 o
       534    1  14   1   4    67.42    73.08     1.64 o
       535    1  15   1   4     6.55     6.85     1.03 o
       536    1  16   1   4     9.19     5.16     2.54 <
       537    3   0  -3   1   302.34   302.02     2.35 o
       537    2   0   1  -5   302.34   302.02     2.35 o
       537    1   0   2   4   302.34   302.02     2.35 o
       538    3   1  -3   1  3421.60  3539.20     6.69 o
       538    2   1   1  -5  3421.60  3539.20     6.69 o
       538    1   1   2   4  3421.60  3539.20     6.69 o
       539    3   2  -3   1  2261.23  2407.13     5.23 o
       539    2   2   1  -5  2261.23  2407.13     5.23 o
       539    1   2   2   4  2261.23  2407.13     5.23 o
       540    3   3  -3   1  1717.27  1823.51     4.82 o
       540    2   3   1  -5  1717.27  1823.51     4.82 o
       540    1   3   2   4  1717.27  1823.51     4.82 o
       541    3   4  -3   1     7.71     8.78     0.53 o
       541    2   4   1  -5     7.71     8.78     0.53 o
       541    1   4   2   4     7.71     8.78     0.53 o
       542    3   5  -3   1     4.87     4.48     0.50 o
       542    2   5   1  -5     4.87     4.48     0.50 o
       542    1   5   2   4     4.87     4.48     0.50 o
       543    3   6  -3   1   102.33   107.32     0.98 o
       543    2   6   1  -5   102.33   107.32     0.98 o
       543    1   6   2   4   102.33   107.32     0.98 o
       544    3   7  -3   1    37.64    33.88     0.77 o
       544    2   7   1  -5    37.64    33.88     0.77 o
       544    1   7   2   4    37.64    33.88     0.77 o
       545    3   8  -3   1   383.34   380.96     2.15 o
       545    2   8   1  -5   383.34   380.96     2.15 o
       545    1   8   2   4   383.34   380.96     2.15 o
       546    3   9  -3   1   776.19   761.37     4.33 o
       546    2   9   1  -5   776.19   761.37     4.33 o
       546    1   9   2   4   776.19   761.37     4.33 o
       547    3  10  -3   1    18.83    18.81     0.72 o
       547    2  10   1  -5    18.83    18.81     0.72 o
       547    1  10   2   4    18.83    18.81     0.72 o
       548    3  11  -3   1   148.43   159.16     1.59 o
       548    2  11   1  -5   148.43   159.16     1.59 o
       548    1  11   2   4   148.43   159.16     1.59 o
       549    3  12  -3   1   238.24   251.35     2.33 o
       549    2  12   1  -5   238.24   251.35     2.33 o
       549    1  12   2   4   238.24   251.35     2.33 o
       550    3  13  -3   1   387.09   370.05     3.11 o
       550    2  13   1  -5   387.09   370.05     3.11 o
       550    1  13   2   4   387.09   370.05     3.11 o
       551    3  14  -3   1     2.37     3.26     0.82 o
       551    2  14   1  -5     2.37     3.26     0.82 o
       551    1  14   2   4     2.37     3.26     0.82 o
       552    3  15  -3   1     2.35     2.73     0.84 o
       552    2  15   1  -5     2.35     2.73     0.84 o
       552    1  15   2   4     2.35     2.73     0.84 o
       553    1   1   3   4   299.35   321.36     1.60 o
       554    1   2   3   4   188.57   196.04     1.55 o
       555    1   3   3   4  3994.19  3838.16     8.13 o
       556    1   4   3   4   585.22   566.08     2.08 o
       557    1   5   3   4   189.67   196.31     1.63 o
       558    1   6   3   4   275.40   279.17     1.91 o
       559    1   7   3   4  2261.28  2089.41     6.53 o
       560    1   8   3   4   236.16   225.71     1.98 o
       561    1   9   3   4     8.19     7.01     0.65 o
       562    1  10   3   4     1.16     1.66     0.57 <
       563    1  11   3   4   191.35   190.13     1.64 o
       564    1  12   3   4     2.85     3.48     0.75 o
       565    1  13   3   4   260.18   262.21     2.51 o
       566    1  14   3   4    55.32    53.76     1.23 o
       567    1  15   3   4     6.57     6.05     0.96 o
       568    1   0   4   4   141.53   148.31     1.70 o
       569    1   1   4   4  1548.59  1591.71     4.10 o
       570    1   2   4   4  1029.77  1073.60     3.24 o
       571    1   3   4   4   836.79   841.24     2.76 o
       572    1   4   4   4     3.17     3.82     0.43 o
       573    1   5   4   4     0.49     1.58     0.50 o
       574    1   6   4   4    64.05    68.54     1.26 o
       575    1   7   4   4    16.02    19.15     0.77 o
       576    1   8   4   4   248.13   256.27     2.77 o
       577    1   9   4   4   527.70   523.33     3.31 o
       578    1  10   4   4    12.06    11.73     0.74 o
       579    1  11   4   4    99.42   106.22     1.63 o
       580    1  12   4   4   170.02   176.80     2.12 o
       581    1  13   4   4   286.51   289.57     2.73 o
       582    1  14   4   4     1.98     1.74     0.84 <
       583    1   1   5   4   154.75   141.81     1.35 o
       584    1   2   5   4    79.54    79.48     1.22 o
       585    1   3   5   4  1892.45  1795.84     6.92 o
       586    1   4   5   4   276.41   273.75     2.83 o
       587    1   5   5   4    68.14    67.02     1.33 o
       588    1   6   5   4   140.33   142.70     1.57 o
       589    1   7   5   4  1316.22  1298.59     5.56 o
       590    1   8   5   4   141.34   138.12     1.73 o
       591    1   9   5   4     6.10     7.88     0.81 o
       592    1  10   5   4     0.79     1.89     0.86 <
       593    1  11   5   4   122.25   124.30     1.75 o
       594    1  12   5   4     1.67     2.07     0.93 <
       595    1  13   5   4   169.55   159.00     2.48 o
       596    1  14   5   4    37.15    31.19     1.70 o
       597    1   0   6   4    44.88    52.97     1.75 o
       598    1   1   6   4   617.47   641.36     4.61 o
       599    1   2   6   4   458.81   476.36     3.12 o
       600    1   3   6   4   365.69   374.48     2.47 o
       601    1   4   6   4     3.56     6.45     0.87 o
       602    1   5   6   4     0.07     0.41     0.61 <
       603    1   6   6   4    36.72    41.55     1.24 o
       604    1   7   6   4     7.19     7.96     0.84 o
       605    1   8   6   4   140.24   155.35     1.90 o
       606    1   9   6   4   306.98   312.89     3.10 o
       607    1  10   6   4     8.12     8.90     0.87 o
       608    1  11   6   4    64.07    61.92     1.42 o
       609    1  12   6   4   102.93   100.71     1.85 o
       610    1  13   6   4   175.45   181.80     6.21 o
       611    1   1   7   4    86.19    91.35     1.64 o
       612    1   2   7   4    32.70    33.38     0.99 o
       613    1   3   7   4   871.68   828.09     4.99 o
       614    1   4   7   4   125.23   115.10     1.74 o
       615    1   5   7   4    26.19    25.62     1.09 o
       616    1   6   7   4    68.18    68.39     1.21 o
       617    1   7   7   4   670.83   647.61     4.25 o
       618    1   8   7   4    74.47    74.57     1.32 o
       619    1   9   7   4     2.25     2.57     0.86 o
       620    1  10   7   4     0.61     1.03     0.92 <
       621    1  11   7   4    61.23    64.11     1.60 o
       622    1   0   8   4    17.07    13.26     1.67 o
       623    1   1   8   4   258.64   257.64     2.34 o
       624    1   2   8   4   201.93   204.40     2.31 o
       625    1   3   8   4   161.09   165.08     2.10 o
       626    1   4   8   4     1.78     2.55     0.89 <
       627    1   5   8   4     0.04    -0.43     0.78 <
       628    1   6   8   4    16.61    14.90     1.04 o
       629    1   7   8   4     3.72     3.91     0.80 o
       630    1   8   8   4    66.80    75.32     1.68 o
       631    1   9   8   4   151.97   149.99     2.27 o
       632    1  10   8   4     5.39     4.88     1.68 <
       633    1   1   9   4    34.45    35.51     1.30 o
       634    1   2   9   4    14.14    11.79     1.03 o
       635    1   3   9   4   364.43   375.08     3.19 o
       636    1   4   9   4    54.70    56.63     1.55 o
       637    1   5   9   4    14.84    13.93     1.12 o
       638    1   6   9   4    31.79    32.25     1.20 o
       639    1   7   9   4   287.17   304.31     3.42 o
       640    1   0  10   4     8.34     9.22     1.27 o
       641    1   1  10   4   104.29   100.88     1.49 o
       642    1   2  10   4    77.65    79.37     1.60 o
       643    1   3  10   4    64.53    60.97     1.87 o
       644    1   1   0   5  3830.77  4141.57    11.16 o
       645    1   2   0   5   334.56   295.34     1.66 o
       646    1   3   0   5    13.30    10.71     0.62 o
       647    1   4   0   5   769.34   742.48     2.97 o
       648    1   5   0   5  5569.40  5213.67    14.48 o
       649    1   6   0   5   458.16   433.05     3.62 o
       650    1   7   0   5    58.65    56.71     1.18 o
       651    1   8   0   5   209.93   216.92     2.13 o
       652    1   9   0   5  1186.19  1186.83     9.64 o
       653    1  10   0   5     6.60     6.50     0.84 o
       654    1  11   0   5   179.07   172.99     3.05 o
       655    1  12   0   5     1.20     1.36     0.92 <
       656    1  13   0   5    23.61    22.44     1.22 o
       657    1  14   0   5    44.41    48.06     1.91 o
       658    1  15   0   5   321.43   320.33     4.40 o
       659    3   0  -3  -1   835.23   862.11     3.96 o
       659    2   0   2  -4   835.23   862.11     3.96 o
       659    1   0   1   5   835.23   862.11     3.96 o
       660    3   1  -3  -1  3793.10  3796.65     6.87 o
       660    2   1   2  -4  3793.10  3796.65     6.87 o
       660    1   1   1   5  3793.10  3796.65     6.87 o
       661    3   2  -3  -1  1367.79  1322.49     3.15 o
       661    2   2   2  -4  1367.79  1322.49     3.15 o
       661    1   2   1   5  1367.79  1322.49     3.15 o
       662    3   3  -3  -1  1036.93  1029.78     3.20 o
       662    2   3   2  -4  1036.93  1029.78     3.20 o
       662    1   3   1   5  1036.93  1029.78     3.20 o
       663    3   4  -3  -1    46.56    46.50     0.69 o
       663    2   4   2  -4    46.56    46.50     0.69 o
       663    1   4   1   5    46.56    46.50     0.69 o
       664    3   5  -3  -1   216.33   216.52     1.23 o
       664    2   5   2  -4   216.33   216.52     1.23 o
       664    1   5   1   5   216.33   216.52     1.23 o
       665    3   6  -3  -1     9.98     4.34     0.44 o
       665    2   6   2  -4     9.98     4.34     0.44 o
       665    1   6   1   5     9.98     4.34     0.44 o
       666    3   7  -3  -1   391.57   385.01     1.85 o
       666    2   7   2  -4   391.57   385.01     1.85 o
       666    1   7   1   5   391.57   385.01     1.85 o
       667    3   8  -3  -1   218.34   203.48     1.50 o
       667    2   8   2  -4   218.34   203.48     1.50 o
       667    1   8   1   5   218.34   203.48     1.50 o
       668    3   9  -3  -1   155.49   160.61     1.66 o
       668    2   9   2  -4   155.49   160.61     1.66 o
       668    1   9   1   5   155.49   160.61     1.66 o
       669    3  10  -3  -1    82.13    75.02     1.27 o
       669    2  10   2  -4    82.13    75.02     1.27 o
       669    1  10   1   5    82.13    75.02     1.27 o
       670    3  11  -3  -1   717.79   706.75     4.07 o
       670    2  11   2  -4   717.79   706.75     4.07 o
       670    1  11   1   5   717.79   706.75     4.07 o
       671    3  12  -3  -1   140.68   137.71     1.67 o
       671    2  12   2  -4   140.68   137.71     1.67 o
       671    1  12   1   5   140.68   137.71     1.67 o
       672    3  13  -3  -1    40.19    37.65     1.33 o
       672    2  13   2  -4    40.19    37.65     1.33 o
       672    1  13   1   5    40.19    37.65     1.33 o
       673    3  14  -3  -1    12.13    11.87     0.94 o
       673    2  14   2  -4    12.13    11.87     0.94 o
       673    1  14   1   5    12.13    11.87     0.94 o
       674    3  15  -3  -1   150.38   155.87     2.46 o
       674    2  15   2  -4   150.38   155.87     2.46 o
       674    1  15   1   5   150.38   155.87     2.46 o
       675    1   1   2   5  2742.49  2891.81     5.98 o
       676    1   2   2   5   253.68   258.24     1.55 o
       677    1   3   2   5    12.75    12.23     0.46 o
       678    1   4   2   5   600.64   579.71     2.41 o
       679    1   5   2   5  4488.61  4370.99     9.86 o
       680    1   6   2   5   372.07   355.64     1.90 o
       681    1   7   2   5    42.91    41.12     0.67 o
       682    1   8   2   5   178.91   172.84     1.52 o
       683    1   9   2   5  1044.24  1056.09     4.65 o
       684    1  10   2   5     5.83     6.14     0.72 o
       685    1  11   2   5   160.07   163.16     1.58 o
       686    1  12   2   5     1.11     1.26     0.65 <
       687    1  13   2   5    20.47    20.53     0.92 o
       688    1  14   2   5    40.33    39.66     1.20 o
       689    1  15   2   5   290.37   291.26     4.04 o
       690    1   0   3   5   494.63   505.23     3.05 o
       691    1   1   3   5  2181.74  2276.73     5.52 o
       692    1   2   3   5   750.90   780.28     2.65 o
       693    1   3   3   5   608.59   585.60     2.27 o
       694    1   4   3   5    25.77    27.19     0.68 o
       695    1   5   3   5   146.69   147.10     1.46 o
       696    1   6   3   5     2.66     7.09     0.59 o
       697    1   7   3   5   286.32   261.74     1.78 o
       698    1   8   3   5   152.14   166.92     2.13 o
       699    1   9   3   5   103.48   106.15     1.52 o
       700    1  10   3   5    63.69    67.97     1.27 o
       701    1  11   3   5   576.37   596.65     3.38 o
       702    1  12   3   5   108.41   119.97     1.70 o
       703    1  13   3   5    28.72    31.66     1.10 o
       704    1  14   3   5    10.22    10.77     0.84 o
       705    1  15   3   5   122.84   127.07     2.76 o
       706    1   1   4   5  1385.17  1330.30     3.81 o
       707    1   2   4   5   126.32   124.45     1.13 o
       708    1   3   4   5     2.96     3.31     0.49 o
       709    1   4   4   5   322.43   304.14     2.00 o
       710    1   5   4   5  2661.18  2709.59     8.49 o
       711    1   6   4   5   218.67   223.08     1.77 o
       712    1   7   4   5    18.64    18.28     0.73 o
       713    1   8   4   5   117.64   113.44     1.58 o
       714    1   9   4   5   732.83   736.03     4.72 o
       715    1  10   4   5     4.24     5.21     0.78 o
       716    1  11   4   5   113.72   112.62     1.58 o
       717    1  12   4   5     0.90     1.38     0.81 <
       718    1  13   4   5    12.93    13.71     1.06 o
       719    1  14   4   5    30.21    30.58     1.09 o
       720    1   0   5   5   207.73   192.81     2.84 o
       721    1   1   5   5   968.14  1001.62     4.39 o
       722    1   2   5   5   348.11   362.20     2.55 o
       723    1   3   5   5   275.36   297.73     2.37 o
       724    1   4   5   5    10.66    10.71     0.80 o
       725    1   5   5   5    81.66    92.80     1.34 o
       726    1   6   5   5     2.00     2.44     0.63 o
       727    1   7   5   5   171.76   181.88     1.78 o
       728    1   8   5   5    92.98    96.00     1.34 o
       729    1   9   5   5    64.14    72.54     1.44 o
       730    1  10   5   5    41.81    41.65     1.22 o
       731    1  11   5   5   385.04   406.72     3.46 o
       732    1  12   5   5    73.63    78.19     1.50 o
       733    1  13   5   5    22.35    21.13     1.70 o
       734    1   1   6   5   679.14   701.32     3.92 o
       735    1   2   6   5    54.29    53.72     1.17 o
       736    1   3   6   5     1.54     1.53     0.70 <
       737    1   4   6   5   150.53   156.38     1.90 o
       738    1   5   6   5  1381.41  1475.24     7.86 o
       739    1   6   6   5   112.11   116.16     1.44 o
       740    1   7   6   5     8.53     8.23     0.79 o
       741    1   8   6   5    66.37    67.77     1.32 o
       742    1   9   6   5   424.85   415.21     4.10 o
       743    1  10   6   5     2.78     3.46     0.87 o
       744    1  11   6   5    62.87    63.31     1.50 o
       745    1  12   6   5     0.66     0.51     0.89 <
       746    1   0   7   5    84.19    86.68     2.12 o
       747    1   1   7   5   418.12   436.19     3.92 o
       748    1   2   7   5   155.71   154.29     1.88 o
       749    1   3   7   5   120.23   130.44     1.78 o
       750    1   4   7   5     4.43     4.77     0.86 o
       751    1   5   7   5    41.13    44.81     1.09 o
       752    1   6   7   5     1.10     1.68     0.75 <
       753    1   7   7   5    89.93    80.98     1.47 o
       754    1   8   7   5    49.21    48.75     1.19 o
       755    1   9   7   5    37.33    37.26     1.32 o
       756    1  10   7   5    24.23    25.54     1.11 o
       757    1  11   7   5   213.60   219.35     3.01 o
       758    1   1   8   5   307.68   315.11     2.82 o
       759    1   2   8   5    23.83    23.06     1.25 o
       760    1   3   8   5     1.13     0.63     0.91 <
       761    1   4   8   5    68.54    64.53     1.59 o
       762    1   5   8   5   643.61   675.31     4.74 o
       763    1   6   8   5    54.53    59.00     1.43 o
       764    1   7   8   5     6.45     6.28     0.96 o
       765    1   8   8   5    32.80    36.45     1.46 o
       766    1   9   8   5   200.68   198.12     2.35 o
       767    1   0   9   5    36.60    37.14     1.61 o
       768    1   1   9   5   181.10   181.99     2.11 o
       769    1   2   9   5    66.40    59.48     1.44 o
       770    1   3   9   5    53.49    54.39     1.48 o
       771    1   4   9   5     2.18     2.16     0.92 <
       772    1   5   9   5    17.88    18.28     1.30 o
       773    1   6   9   5     0.40     0.57     0.84 <
       774    1   1  10   5   112.89   105.40     1.85 o
       775    1   2  10   5     9.69    10.10     1.70 o
       776    1   0   0   6  3718.87  3757.29    18.07 o
       777    1   1   0   6     3.48     3.83     0.64 o
       778    1   2   0   6  3160.58  3084.11    10.69 o
       779    1   3   0   6    22.70    24.43     0.61 o
       780    1   4   0   6   381.40   361.65     1.97 o
       781    1   5   0   6    33.39    32.53     0.82 o
       782    1   6   0   6     1.99     4.54     0.92 o
       783    1   7   0   6    64.49    65.33     1.18 o
       784    1   8   0   6   460.97   503.53     4.76 o
       785    1   9   0   6    54.08    51.78     1.55 o
       786    1  10   0   6   422.19   402.31     4.18 o
       787    1  11   0   6    60.42    60.00     1.57 o
       788    1  12   0   6   375.66   353.64     3.53 o
       789    1  13   0   6    53.54    54.13     1.69 o
       790    1  14   0   6    86.76    91.15     2.19 o
       791    1  15   0   6    31.67    34.61     1.78 o
       792    1   1   1   6  1352.04  1357.72     3.42 o
       793    1   2   1   6   970.16   962.95     2.73 o
       794    1   3   1   6  1036.39  1008.61     2.66 o
       795    1   4   1   6  2130.18  2039.97     4.81 o
       796    1   5   1   6   758.21   728.72     2.34 o
       797    1   6   1   6  1530.96  1488.85     4.12 o
       798    1   7   1   6   508.14   499.01     2.41 o
       799    1   8   1   6   632.35   624.29     3.60 o
       800    1   9   1   6   310.47   290.10     2.09 o
       801    1  10   1   6    52.64    48.67     0.97 o
       802    1  11   1   6   220.38   217.72     2.00 o
       803    1  12   1   6     8.05     8.72     0.77 o
       804    1  13   1   6   103.84    96.92     1.39 o
       805    1  14   1   6   109.11   103.12     1.77 o
       806    1  15   1   6    63.65    66.00     1.64 o
       807    1   0   2   6  2862.94  2811.91    10.09 o
       808    1   1   2   6     2.61     3.31     0.42 o
       809    1   2   2   6  2453.63  2454.67     5.68 o
       810    1   3   2   6    18.16    18.36     0.52 o
       811    1   4   2   6   302.81   299.82     2.24 o
       812    1   5   2   6    28.41    28.90     0.63 o
       813    1   6   2   6     1.51     2.07     0.43 o
       814    1   7   2   6    56.58    52.09     0.84 o
       815    1   8   2   6   397.67   403.69     2.46 o
       816    1   9   2   6    48.64    49.92     0.97 o
       817    1  10   2   6   375.21   397.90     2.67 o
       818    1  11   2   6    54.18    53.01     1.06 o
       819    1  12   2   6   340.29   343.30     2.76 o
       820    1  13   2   6    48.01    47.98     1.06 o
       821    1  14   2   6    79.87    78.35     1.43 o
       822    1  15   2   6    28.15    31.84     1.60 o
       823    1   1   3   6   844.51   825.45     2.87 o
       824    1   2   3   6   603.67   593.22     2.25 o
       825    1   3   3   6   697.50   655.34     2.40 o
       826    1   4   3   6  1395.83  1396.70     5.89 o
       827    1   5   3   6   555.96   504.71     2.72 o
       828    1   6   3   6  1068.79  1110.66     5.51 o
       829    1   7   3   6   396.93   371.44     2.32 o
       830    1   8   3   6   477.25   469.13     2.74 o
       831    1   9   3   6   248.21   241.04     1.94 o
       832    1  10   3   6    41.65    43.54     1.04 o
       833    1  11   3   6   176.21   170.57     1.72 o
       834    1  12   3   6     6.58     5.80     0.69 o
       835    1  13   3   6    82.32    76.14     1.54 o
       836    1  14   3   6    91.49    82.65     1.76 o
       837    1   0   4   6  1468.74  1452.46     7.11 o
       838    1   1   4   6     1.42     2.03     0.49 o
       839    1   2   4   6  1306.98  1295.41     4.03 o
       840    1   3   4   6    11.27    11.53     0.59 o
       841    1   4   4   6   166.87   179.68     2.27 o
       842    1   5   4   6    19.37    19.21     0.76 o
       843    1   6   4   6     0.73     2.82     0.76 o
       844    1   7   4   6    39.74    36.90     0.94 o
       845    1   8   4   6   269.01   264.83     2.44 o
       846    1   9   4   6    35.55    36.64     1.02 o
       847    1  10   4   6   272.38   296.75     2.81 o
       848    1  11   4   6    38.98    39.56     1.17 o
       849    1  12   4   6   255.62   234.13     3.02 o
       850    1  13   4   6    34.45    35.67     1.33 o
       851    1  14   4   6    62.29    55.26     1.39 o
       852    1   1   5   6   468.00   462.02     2.58 o
       853    1   2   5   6   288.01   281.67     2.37 o
       854    1   3   5   6   407.58   424.40     2.79 o
       855    1   4   5   6   719.79   739.88     4.15 o
       856    1   5   5   6   340.82   348.03     3.53 o
       857    1   6   5   6   600.11   592.36     3.96 o
       858    1   7   5   6   253.46   247.12     2.01 o
       859    1   8   5   6   297.85   281.90     3.26 o
       860    1   9   5   6   158.88   147.32     1.94 o
       861    1  10   5   6    27.56    27.63     1.26 o
       862    1  11   5   6   112.00   112.03     1.65 o
       863    1  12   5   6     4.51     4.93     0.87 o
       864    1  13   5   6    51.15    50.95     1.36 o
       865    1   0   6   6   650.77   718.31     7.11 o
       866    1   1   6   6     0.71     1.43     0.69 <
       867    1   2   6   6   609.41   655.03     4.31 o
       868    1   3   6   6     6.39     7.66     0.92 o
       869    1   4   6   6    80.03    89.52     1.43 o
       870    1   5   6   6    11.34    11.39     0.82 o
       871    1   6   6   6     0.34     0.80     0.78 <
       872    1   7   6   6    23.00    25.40     1.08 o
       873    1   8   6   6   155.83   163.52     2.02 o
       874    1   9   6   6    20.90    23.43     1.01 o
       875    1  10   6   6   169.90   172.24     2.71 o
       876    1  11   6   6    22.15    23.03     1.20 o
       877    1  12   6   6   160.42   171.95     2.18 o
       878    1   1   7   6   237.31   247.96     2.19 o
       879    1   2   7   6   131.30   125.73     2.17 o
       880    1   3   7   6   209.68   202.23     2.13 o
       881    1   4   7   6   348.92   361.61     3.03 o
       882    1   5   7   6   174.30   178.69     2.08 o
       883    1   6   7   6   308.69   320.47     2.77 o
       884    1   7   7   6   130.29   134.92     1.84 o
       885    1   8   7   6   164.26   161.96     1.89 o
       886    1   9   7   6    79.62    80.97     1.53 o
       887    1  10   7   6    15.68    15.22     1.09 o
       888    1  11   7   6    55.29    54.36     2.72 o
       889    1   0   8   6   293.03   291.39     3.63 o
       890    1   1   8   6     0.30     0.29     0.94 <
       891    1   2   8   6   278.81   273.39     2.74 o
       892    1   3   8   6     3.09     2.97     0.90 o
       893    1   4   8   6    38.27    38.00     1.26 o
       894    1   5   8   6     5.33     6.35     0.86 o
       895    1   6   8   6     0.21     0.30     0.92 <
       896    1   7   8   6    10.59    10.00     1.04 o
       897    1   8   8   6    78.16    82.83     1.67 o
       898    1   9   8   6     9.63     9.36     1.37 o
       899    1   1   9   6    96.24    81.28     1.72 o
       900    1   2   9   6    58.17    59.70     1.57 o
       901    1   3   9   6    85.29    81.37     1.63 o
       902    1   4   9   6   158.05   167.13     2.17 o
       903    1   5   9   6    68.93    73.65     2.12 o
       904    1   6   9   6   141.66   144.95     2.25 o
       905    1   1   0   7   291.55   294.80     2.52 o
       906    1   2   0   7   221.82   217.34     2.09 o
       907    1   3   0   7  3604.30  3449.42    10.07 o
       908    1   4   0   7   336.08   309.32     1.93 o
       909    1   5   0   7   139.64   128.71     1.31 o
       910    1   6   0   7   432.61   422.89     3.09 o
       911    1   7   0   7  2102.47  2090.77    13.64 o
       912    1   8   0   7    79.25    87.05     1.57 o
       913    1   9   0   7    12.32    12.58     1.14 o
       914    1  10   0   7    52.32    43.16     1.62 o
       915    1  11   0   7   182.91   177.65     2.84 o
       916    1  12   0   7    14.69    15.49     1.40 o
       917    1  13   0   7   252.07   247.58     3.01 o
       918    1  14   0   7     3.63     4.04     1.34 o
       919    1  15   0   7     5.52     5.28     1.46 o
       920    1   0   1   7  1557.30  1574.28     6.60 o
       921    1   1   1   7  1902.90  1894.00     5.15 o
       922    1   2   1   7   105.08   109.31     1.00 o
       923    1   3   1   7  1008.29   954.31     3.17 o
       924    1   4   1   7   422.99   396.31     1.62 o
       925    1   5   1   7     0.37     0.30     0.38 <
       926    1   6   1   7   100.54   100.27     1.02 o
       927    1   7   1   7    19.28    20.68     0.76 o
       928    1   8   1   7     0.94     1.99     0.57 o
       929    1   9   1   7   589.89   586.21     3.44 o
       930    1  10   1   7   250.13   254.55     2.30 o
       931    1  11   1   7   103.35    99.35     1.59 o
       932    1  12   1   7    16.19    16.54     0.89 o
       933    1  13   1   7   306.15   283.39     2.55 o
       934    1  14   1   7    71.84    64.27     1.52 o
       935    1  15   1   7     0.26    -0.13     1.31 <
       936    1   1   2   7   238.74   234.71     1.48 o
       937    1   2   2   7   177.24   178.45     1.16 o
       938    1   3   2   7  2942.41  2792.77     6.42 o
       939    1   4   2   7   272.56   267.75     1.71 o
       940    1   5   2   7   105.91   102.63     1.11 o
       941    1   6   2   7   366.82   355.57     2.10 o
       942    1   7   2   7  1826.80  1874.23     5.84 o
       943    1   8   2   7    68.28    70.19     1.05 o
       944    1   9   2   7    11.58    11.86     0.64 o
       945    1  10   2   7    47.06    47.12     1.04 o
       946    1  11   2   7   163.82   159.16     1.80 o
       947    1  12   2   7    13.33    13.66     0.81 o
       948    1  13   2   7   226.91   221.48     2.36 o
       949    1  14   2   7     3.41     3.03     0.86 o
       950    1   0   3   7  1019.74   993.49     5.50 o
       951    1   1   3   7  1222.23  1210.39     3.73 o
       952    1   2   3   7    63.27    62.72     0.84 o
       953    1   3   3   7   675.76   604.30     2.81 o
       954    1   4   3   7   300.67   295.51     2.18 o
       955    1   5   3   7     0.13     0.69     0.58 <
       956    1   6   3   7    77.58    74.36     1.12 o
       957    1   7   3   7    13.04    12.86     0.63 o
       958    1   8   3   7     0.61     1.23     0.65 <
       959    1   9   3   7   467.68   437.06     3.51 o
       960    1  10   3   7   201.25   198.11     2.76 o
       961    1  11   3   7    85.84    87.91     1.48 o
       962    1  12   3   7    14.24    13.26     0.87 o
       963    1  13   3   7   252.07   246.85     2.61 o
       964    1  14   3   7    58.78    58.25     1.44 o
       965    1   1   4   7   163.50   160.46     1.25 o
       966    1   2   4   7   100.98   102.96     1.11 o
       967    1   3   4   7  1794.10  1833.04    10.56 o
       968    1   4   4   7   159.40   158.99     1.70 o
       969    1   5   4   7    50.63    50.86     1.18 o
       970    1   6   4   7   239.45   235.07     2.09 o
       971    1   7   4   7  1252.65  1275.69     6.46 o
       972    1   8   4   7    46.34    41.31     1.09 o
       973    1   9   4   7     8.53     9.28     0.84 o
       974    1  10   4   7    34.77    34.68     1.17 o
       975    1  11   4   7   117.46   120.93     1.70 o
       976    1  12   4   7     9.95    10.23     0.87 o
       977    1  13   4   7   165.21   163.85     2.27 o
       978    1   0   5   7   538.83   569.55     4.30 o
       979    1   1   5   7   610.02   619.63     3.12 o
       980    1   2   5   7    26.59    31.49     1.16 o
       981    1   3   5   7   361.16   382.93     2.57 o
       982    1   4   5   7   175.00   180.16     1.88 o
       983    1   5   5   7     0.05     0.03     0.69 <
       984    1   6   5   7    48.98    50.35     1.27 o
       985    1   7   5   7     7.31     7.86     0.74 o
       986    1   8   5   7     0.44     2.75     0.81 o
       987    1   9   5   7   306.20   303.68     3.42 o
       988    1  10   5   7   133.26   134.44     1.94 o
       989    1  11   5   7    61.76    62.03     1.35 o
       990    1  12   5   7    11.28    10.90     0.95 o
       991    1  13   5   7   170.35   165.10     3.99 o
       992    1   1   6   7   100.66   108.09     1.45 o
       993    1   2   6   7    50.53    53.03     1.31 o
       994    1   3   6   7   952.71   967.53     6.09 o
       995    1   4   6   7    81.43    89.02     1.68 o
       996    1   5   6   7    22.95    22.71     0.88 o
       997    1   6   6   7   135.70   132.90     1.82 o
       998    1   7   6   7   721.38   697.84     5.56 o
       999    1   8   6   7    27.58    27.03     1.00 o
      1000    1   9   6   7     3.88     3.85     0.86 o
      1001    1  10   6   7    21.46    20.92     1.02 o
      1002    1  11   6   7    66.49    69.39     2.01 o
      1003    1   0   7   7   263.57   290.67     3.21 o
      1004    1   1   7   7   288.62   319.69     3.11 o
      1005    1   2   7   7    11.87    12.41     1.03 o
      1006    1   3   7   7   178.57   177.81     2.28 o
      1007    1   4   7   7    89.35   100.12     1.72 o
      1008    1   5   7   7     0.04     0.28     0.70 <
      1009    1   6   7   7    25.26    27.46     1.02 o
      1010    1   7   7   7     4.28     4.30     0.90 o
      1011    1   8   7   7     0.49     0.78     0.88 <
      1012    1   9   7   7   168.49   182.38     2.06 o
      1013    1  10   7   7    72.77    77.37     1.85 o
      1014    1   1   8   7    46.18    47.31     1.23 o
      1015    1   2   8   7    24.28    24.45     1.03 o
      1016    1   3   8   7   446.61   455.48     4.21 o
      1017    1   4   8   7    39.95    37.78     1.11 o
      1018    1   5   8   7    14.14    13.53     0.91 o
      1019    1   6   8   7    68.80    67.91     1.37 o
      1020    1   7   8   7   347.84   308.62     2.94 o
      1021    1   8   8   7    14.63    16.30     1.22 o
      1022    1   0   9   7   115.49   122.90     2.59 o
      1023    1   1   9   7   130.19   140.25     2.18 o
      1024    1   2   9   7     6.54     6.72     0.92 o
      1025    1   3   9   7    80.14    76.27     1.67 o
      1026    1   4   9   7    38.27    39.97     1.17 o
      1027    1   5   9   7     0.03     0.74     0.99 <
      1028    1   0   0   8  1803.83  1638.42     9.78 o
      1029    1   1   0   8  1656.69  1688.71     8.01 o
      1030    1   2   0   8     4.95     5.57     0.72 o
      1031    1   3   0   8   507.00   443.24     2.74 o
      1032    1   4   0   8   579.72   586.24     3.54 o
      1033    1   5   0   8   100.43   103.61     1.46 o
      1034    1   6   0   8   247.68   254.44     3.95 o
      1035    1   7   0   8   198.86   195.89     2.38 o
      1036    1   8   0   8     6.98     6.96     0.96 o
      1037    1   9   0   8   113.10   106.29     2.14 o
      1038    1  10   0   8   355.82   343.34     3.82 o
      1039    1  11   0   8   439.40   433.41     4.44 o
      1040    1  12   0   8     1.24     2.54     1.08 <
      1041    1  13   0   8    40.54    38.91     1.59 o
      1042    1  14   0   8    84.54    80.12     2.06 o
      1043    1   1   1   8  1092.75  1074.18     3.36 o
      1044    1   2   1   8   188.70   183.34     1.25 o
      1045    1   3   1   8    43.50    40.63     0.73 o
      1046    1   4   1   8   230.08   224.18     1.50 o
      1047    1   5   1   8  2346.89  2314.41     6.94 o
      1048    1   6   1   8   390.82   376.89     2.38 o
      1049    1   7   1   8    66.20    65.55     0.98 o
      1050    1   8   1   8    32.63    32.39     0.92 o
      1051    1   9   1   8   598.67   591.66     3.68 o
      1052    1  10   1   8    50.94    45.87     1.20 o
      1053    1  11   1   8    68.09    65.43     1.43 o
      1054    1  12   1   8    38.57    36.69     1.19 o
      1055    1  13   1   8     4.03     4.74     0.81 o
      1056    1  14   1   8     1.68     1.00     0.70 <
      1057    1   0   2   8  1483.55  1501.25     7.98 o
      1058    1   1   2   8  1345.80  1312.33     4.00 o
      1059    1   2   2   8     2.95     2.91     0.45 o
      1060    1   3   2   8   415.10   391.73     2.06 o
      1061    1   4   2   8   496.11   482.53     2.42 o
      1062    1   5   2   8    86.23    84.90     1.19 o
      1063    1   6   2   8   218.21   221.47     1.58 o
      1064    1   7   2   8   174.48   169.77     1.38 o
      1065    1   8   2   8     6.60     6.25     0.62 o
      1066    1   9   2   8   100.68   106.90     1.39 o
      1067    1  10   2   8   319.18   302.62     3.27 o
      1068    1  11   2   8   397.65   399.00     3.87 o
      1069    1  12   2   8     1.28     1.55     0.80 <
      1070    1  13   2   8    37.92    38.80     1.12 o
      1071    1  14   2   8    76.05    74.58     1.61 o
      1072    1   1   3   8   781.14   764.21     3.28 o
      1073    1   2   3   8   129.93   123.54     1.15 o
      1074    1   3   3   8    22.97    24.80     0.79 o
      1075    1   4   3   8   159.39   155.04     1.65 o
      1076    1   5   3   8  1752.18  1733.13     6.94 o
      1077    1   6   3   8   294.96   300.91     2.22 o
      1078    1   7   3   8    46.94    49.44     0.98 o
      1079    1   8   3   8    24.80    22.64     0.93 o
      1080    1   9   3   8   480.47   485.00     3.62 o
      1081    1  10   3   8    41.60    42.08     1.19 o
      1082    1  11   3   8    54.14    53.04     1.50 o
      1083    1  12   3   8    31.50    27.71     1.13 o
      1084    1  13   3   8     2.76     2.82     0.83 o
      1085    1  14   3   8     1.56     1.52     2.10 <
      1086    1   0   4   8   915.17   889.07     5.46 o
      1087    1   1   4   8   794.09   819.35     3.80 o
      1088    1   2   4   8     0.65     0.79     0.55 <
      1089    1   3   4   8   248.79   252.71     2.06 o
      1090    1   4   4   8   332.10   343.77     3.17 o
      1091    1   5   4   8    57.79    53.81     1.12 o
      1092    1   6   4   8   153.64   155.76     2.12 o
      1093    1   7   4   8   122.17   113.18     1.33 o
      1094    1   8   4   8     5.01     4.83     0.80 o
      1095    1   9   4   8    74.17    73.69     1.45 o
      1096    1  10   4   8   232.32   238.94     2.29 o
      1097    1  11   4   8   297.03   302.49     2.91 o
      1098    1  12   4   8     1.42     0.49     0.88 <
      1099    1  13   4   8    31.02    29.11     1.44 o
      1100    1   1   5   8   461.78   446.13     2.90 o
      1101    1   2   5   8    71.92    73.90     1.24 o
      1102    1   3   5   8     8.22     8.07     0.81 o
      1103    1   4   5   8    88.38    85.65     1.45 o
      1104    1   5   5   8  1070.97  1112.53     5.59 o
      1105    1   6   5   8   183.30   184.91     2.25 o
      1106    1   7   5   8    29.31    31.77     1.11 o
      1107    1   8   5   8    15.93    16.31     0.91 o
      1108    1   9   5   8   315.62   315.27     3.29 o
      1109    1  10   5   8    27.96    25.31     1.12 o
      1110    1  11   5   8    33.65    31.75     1.26 o
      1111    1  12   5   8    20.93    21.77     1.29 o
      1112    1   0   6   8   489.52   510.34     4.83 o
      1113    1   1   6   8   409.43   423.73     3.30 o
      1114    1   2   6   8     0.49     3.57     1.00 o
      1115    1   3   6   8   130.77   132.59     2.11 o
      1116    1   4   6   8   187.47   182.39     2.47 o
      1117    1   5   6   8    32.88    36.05     1.28 o
      1118    1   6   6   8    88.25    90.08     1.62 o
      1119    1   7   6   8    72.00    73.50     1.52 o
      1120    1   8   6   8     2.45     3.28     0.95 o
      1121    1   9   6   8    48.29    49.10     1.37 o
      1122    1  10   6   8   137.98   144.81     2.08 o
      1123    1  11   6   8   183.72   170.60     2.75 o
      1124    1   1   7   8   236.83   245.19     2.54 o
      1125    1   2   7   8    36.44    36.27     1.15 o
      1126    1   3   7   8     4.35     4.59     1.17 o
      1127    1   4   7   8    45.37    50.10     1.50 o
      1128    1   5   7   8   565.98   587.46     4.38 o
      1129    1   6   7   8    99.48    93.15     1.75 o
      1130    1   7   7   8    19.55    19.87     0.99 o
      1131    1   8   7   8     9.32     9.67     0.99 o
      1132    1   9   7   8   169.62   167.77     2.59 o
      1133    1   0   8   8   230.80   236.40     4.20 o
      1134    1   1   8   8   199.49   203.34     2.46 o
      1135    1   2   8   8     0.29     0.91     0.87 <
      1136    1   3   8   8    65.54    70.43     1.60 o
      1137    1   4   8   8    88.04    93.79     1.97 o
      1138    1   5   8   8    15.95    16.76     0.97 o
      1139    1   6   8   8    40.21    43.62     1.25 o
      1140    1   7   8   8    35.53    37.13     1.36 o
      1141    1   1   9   8    99.73    97.03     2.16 o
      1142    1   2   9   8    16.47    18.95     1.30 o
      1143    1   3   9   8     3.59     3.23     0.91 o
      1144    1   4   9   8    21.00    20.76     1.41 o
      1145    1   1   0   9   228.31   213.24     2.19 o
      1146    1   2   0   9   368.61   342.74     2.84 o
      1147    1   3   0   9   183.21   175.29     1.91 o
      1148    1   4   0   9  1222.11  1241.06     7.61 o
      1149    1   5   0   9   160.29   151.07     2.24 o
      1150    1   6   0   9   615.32   584.29     5.00 o
      1151    1   7   0   9   116.30   110.95     1.93 o
      1152    1   8   0   9   567.14   565.84     5.04 o
      1153    1   9   0   9    64.95    62.46     1.77 o
      1154    1  10   0   9     2.21     1.87     0.93 <
      1155    1  11   0   9    57.07    49.33     1.78 o
      1156    1  12   0   9     3.32     3.52     1.12 o
      1157    1  13   0   9    18.97    15.38     1.35 o
      1158    1  14   0   9   151.90   145.12     2.91 o
      1159    1   0   1   9   394.28   355.64     2.69 o
      1160    1   1   1   9     0.60     0.88     0.46 <
      1161    1   2   1   9  2804.22  2628.60     6.22 o
      1162    1   3   1   9     4.26     4.78     0.52 o
      1163    1   4   1   9    10.46    10.73     0.61 o
      1164    1   5   1   9     4.58     4.75     0.68 o
      1165    1   6   1   9   168.33   175.81     2.09 o
      1166    1   7   1   9    16.61    17.06     0.75 o
      1167    1   8   1   9   765.79   746.08     4.34 o
      1168    1   9   1   9     9.52     9.51     0.70 o
      1169    1  10   1   9    48.98    50.51     1.22 o
      1170    1  11   1   9    13.17    13.81     0.84 o
      1171    1  12   1   9   514.00   503.22     3.41 o
      1172    1  13   1   9    12.57    11.28     0.89 o
      1173    1  14   1   9     6.76     5.93     0.93 o
      1174    1   1   2   9   198.04   192.75     1.43 o
      1175    1   2   2   9   306.63   291.41     1.97 o
      1176    1   3   2   9   161.35   156.39     1.46 o
      1177    1   4   2   9  1043.64   941.00     5.00 o
      1178    1   5   2   9   142.08   143.88     1.56 o
      1179    1   6   2   9   532.28   537.57     3.69 o
      1180    1   7   2   9   104.31    86.63     1.98 o
      1181    1   8   2   9   506.59   503.45     3.58 o
      1182    1   9   2   9    58.22    54.77     1.17 o
      1183    1  10   2   9     2.05     1.49     0.75 <
      1184    1  11   2   9    51.15    46.18     1.35 o
      1185    1  12   2   9     2.90     3.84     1.00 o
      1186    1  13   2   9    16.89    14.61     1.05 o
      1187    1   0   3   9   254.23   269.30     3.01 o
      1188    1   1   3   9     0.42     0.82     0.57 <
      1189    1   2   3   9  2062.89  2233.68    10.68 o
      1190    1   3   3   9     3.33     4.16     0.69 o
      1191    1   4   3   9    11.09    10.96     0.73 o
      1192    1   5   3   9     3.68     4.02     0.68 o
      1193    1   6   3   9   135.90   143.88     1.66 o
      1194    1   7   3   9    13.14    12.99     0.74 o
      1195    1   8   3   9   613.29   673.33     4.97 o
      1196    1   9   3   9     7.67     7.72     0.87 o
      1197    1  10   3   9    42.33    34.60     1.46 o
      1198    1  11   3   9    10.39     9.63     1.06 o
      1199    1  12   3   9   422.19   469.94     4.10 o
      1200    1  13   3   9    10.01     9.00     0.96 o
      1201    1   1   4   9   137.24   142.76     1.47 o
      1202    1   2   4   9   190.87   193.56     1.98 o
      1203    1   3   4   9   114.65   116.35     1.38 o
      1204    1   4   4   9   691.60   705.43     3.79 o
      1205    1   5   4   9   101.11   104.20     1.29 o
      1206    1   6   4   9   364.20   369.97     3.33 o
      1207    1   7   4   9    75.64    76.92     1.35 o
      1208    1   8   4   9   369.62   357.00     3.41 o
      1209    1   9   4   9    41.74    41.66     1.32 o
      1210    1  10   4   9     1.73     1.13     0.82 <
      1211    1  11   4   9    36.67    37.46     1.32 o
      1212    1  12   4   9     1.90     2.25     0.94 <
      1213    1   0   5   9   128.32   115.75     2.69 o
      1214    1   1   5   9     0.22     1.02     0.69 <
      1215    1   2   5   9  1241.25  1277.17     7.85 o
      1216    1   3   5   9     2.16     2.64     0.81 o
      1217    1   4   5   9     9.08     8.06     0.92 o
      1218    1   5   5   9     2.38     2.05     0.66 o
      1219    1   6   5   9    88.05    91.81     1.47 o
      1220    1   7   5   9     8.30     6.97     0.89 o
      1221    1   8   5   9   402.40   385.14     3.61 o
      1222    1   9   5   9     4.92     4.26     0.95 o
      1223    1  10   5   9    33.35    32.35     1.58 o
      1224    1  11   5   9     6.37     6.67     1.06 o
      1225    1  12   5   9   283.80   267.10     7.69 o
      1226    1   1   6   9    79.07    76.29     1.52 o
      1227    1   2   6   9   103.97    95.14     1.82 o
      1228    1   3   6   9    67.14    69.76     1.60 o
      1229    1   4   6   9   396.66   396.57     3.64 o
      1230    1   5   6   9    58.01    59.13     1.39 o
      1231    1   6   6   9   217.45   224.76     2.32 o
      1232    1   7   6   9    44.08    42.44     1.20 o
      1233    1   8   6   9   227.68   217.04     3.00 o
      1234    1   9   6   9    23.48    24.85     1.19 o
      1235    1  10   6   9     1.42     1.29     0.94 <
      1236    1   0   7   9    67.94    69.87     2.39 o
      1237    1   1   7   9     0.08     1.32     0.87 <
      1238    1   2   7   9   651.19   652.52     4.41 o
      1239    1   3   7   9     1.16     1.70     0.84 <
      1240    1   4   7   9     4.07     3.99     1.11 o
      1241    1   5   7   9     1.18     0.91     0.82 <
      1242    1   6   7   9    44.14    46.87     1.23 o
      1243    1   7   7   9     4.13     3.40     0.81 o
      1244    1   8   7   9   216.70   210.43     2.89 o
      1245    1   9   7   9     2.46     2.17     1.29 <
      1246    1   1   8   9    36.22    37.33     1.57 o
      1247    1   2   8   9    52.60    49.75     1.38 o
      1248    1   3   8   9    31.17    29.44     1.26 o
      1249    1   4   8   9   201.58   197.66     2.50 o
      1250    1   5   8   9    25.86    25.29     1.10 o
      1251    1   6   8   9   114.75   119.20     1.62 o
      1252    1   0   9   9    37.70    37.75     2.25 o
      1253    1   1   9   9     0.02     0.83     1.85 <
      1254    1   0   0  10  1569.58  1522.40    11.76 o
      1255    1   1   0  10   851.64   795.00     5.03 o
      1256    1   2   0  10    45.07    42.36     1.18 o
      1257    1   3   0  10   395.08   415.97     3.65 o
      1258    1   4   0  10   712.72   738.88     6.71 o
      1259    1   5   0  10     6.67     5.83     1.01 o
      1260    1   6   0  10   317.71   335.58     3.71 o
      1261    1   7   0  10    39.69    41.68     1.54 o
      1262    1   8   0  10    69.33    67.30     1.76 o
      1263    1   9   0  10   247.82   241.00     3.79 o
      1264    1  10   0  10   372.92   390.33     5.82 o
      1265    1  11   0  10   135.26   138.66     3.00 o
      1266    1  12   0  10     3.53     3.19     1.36 <
      1267    1  13   0  10   120.19   120.69     2.75 o
      1268    1   1   1  10     0.81     1.11     0.49 <
      1269    1   2   1  10   110.32   110.21     1.26 o
      1270    1   3   1  10   785.19   748.76     3.65 o
      1271    1   4   1  10    96.22   103.90     1.57 o
      1272    1   5   1  10   312.60   318.71     2.49 o
      1273    1   6   1  10   304.03   304.83     2.57 o
      1274    1   7   1  10   588.99   534.72     3.40 o
      1275    1   8   1  10    12.64    12.86     0.85 o
      1276    1   9   1  10    25.42    24.40     0.97 o
      1277    1  10   1  10    80.57    80.71     1.76 o
      1278    1  11   1  10    16.60    15.90     1.04 o
      1279    1  12   1  10    32.61    31.65     1.17 o
      1280    1  13   1  10    60.71    59.72     1.56 o
      1281    1   0   2  10  1364.80  1348.92     7.92 o
      1282    1   1   2  10   724.70   677.88     3.69 o
      1283    1   2   2  10    43.09    42.21     1.17 o
      1284    1   3   2  10   340.06   346.46     2.73 o
      1285    1   4   2  10   631.25   629.97     3.39 o
      1286    1   5   2  10     5.80     4.51     0.79 o
      1287    1   6   2  10   284.68   317.15     2.96 o
      1288    1   7   2  10    35.38    37.34     1.00 o
      1289    1   8   2  10    61.94    63.10     1.25 o
      1290    1   9   2  10   223.70   237.23     2.58 o
      1291    1  10   2  10   336.29   343.57     3.48 o
      1292    1  11   2  10   124.29   121.25     2.49 o
      1293    1  12   2  10     2.83     2.81     1.23 <
      1294    1  13   2  10   109.51    93.66     2.03 o
      1295    1   1   3  10     0.37     0.58     0.62 <
      1296    1   2   3  10    83.36    82.37     1.72 o
      1297    1   3   3  10   598.32   590.15     3.88 o
      1298    1   4   3  10    72.13    75.38     1.19 o
      1299    1   5   3  10   238.71   253.20     2.53 o
      1300    1   6   3  10   242.22   255.81     2.31 o
      1301    1   7   3  10   472.37   500.04     4.32 o
      1302    1   8   3  10    10.37    11.35     0.87 o
      1303    1   9   3  10    21.34    18.97     1.07 o
      1304    1  10   3  10    65.96    62.47     1.58 o
      1305    1  11   3  10    13.44    13.96     1.01 o
      1306    1  12   3  10    26.38    26.03     1.15 o
      1307    1   0   4  10   939.90   963.33     7.00 o
      1308    1   1   4  10   476.48   473.15     2.95 o
      1309    1   2   4  10    35.41    35.70     1.11 o
      1310    1   3   4  10   229.27   235.80     2.36 o
      1311    1   4   4  10   449.05   455.60     3.75 o
      1312    1   5   4  10     4.09     3.76     0.74 o
      1313    1   6   4  10   205.64   197.59     1.95 o
      1314    1   7   4  10    26.04    26.22     0.94 o
      1315    1   8   4  10    43.28    44.43     1.16 o
      1316    1   9   4  10   166.62   170.93     2.21 o
      1317    1  10   4  10   246.76   241.28     2.76 o
      1318    1  11   4  10    96.84    99.77     2.01 o
      1319    1  12   4  10     1.36     1.65     0.94 <
      1320    1   1   5  10     0.18     0.39     0.74 <
      1321    1   2   5  10    52.12    52.71     1.13 o
      1322    1   3   5  10   375.31   364.63     3.58 o
      1323    1   4   5  10    45.35    45.69     1.17 o
      1324    1   5   5  10   153.57   145.96     1.73 o
      1325    1   6   5  10   160.69   163.37     2.02 o
      1326    1   7   5  10   314.69   314.46     3.16 o
      1327    1   8   5  10     7.61     7.33     0.87 o
      1328    1   9   5  10    15.74    15.97     0.96 o
      1329    1  10   5  10    44.17    47.75     1.53 o
      1330    1  11   5  10     8.74     7.48     1.00 o
      1331    1   0   6  10   544.80   486.63     6.27 o
      1332    1   1   6  10   272.71   283.00     2.93 o
      1333    1   2   6  10    20.76    19.57     1.10 o
      1334    1   3   6  10   133.44   138.75     2.04 o
      1335    1   4   6  10   262.58   264.85     3.06 o
      1336    1   5   6  10     2.63     3.00     0.83 o
      1337    1   6   6  10   119.04   120.14     2.03 o
      1338    1   7   6  10    16.75    18.86     1.14 o
      1339    1   8   6  10    22.41    22.07     1.07 o
      1340    1   9   6  10   103.60   104.38     2.52 o
      1341    1   1   7  10     0.15     1.18     1.04 <
      1342    1   2   7  10    28.78    26.83     1.19 o
      1343    1   3   7  10   203.58   208.31     2.40 o
      1344    1   4   7  10    26.22    29.85     1.26 o
      1345    1   5   7  10    89.44    87.40     1.83 o
      1346    1   6   7  10    90.77    92.20     1.55 o
      1347    1   7   7  10   176.22   179.00     2.45 o
      1348    1   8   7  10     5.17     3.28     1.43 <
      1349    1   0   8  10   264.29   234.69     3.96 o
      1350    1   1   8  10   140.04   134.24     2.62 o
      1351    1   2   8  10     7.36     7.44     1.15 o
      1352    1   3   8  10    68.20    68.57     1.68 o
      1353    1   4   8  10   123.89   127.69     1.79 o
      1354    1   5   8  10     1.55     1.59     0.82 <
      1355    1   1   0  11    71.34    70.63     1.39 o
      1356    1   2   0  11   100.42   105.21     1.52 o
      1357    1   3   0  11   292.37   284.89     3.52 o
      1358    1   4   0  11    83.17    79.66     2.11 o
      1359    1   5   0  11   507.93   482.99     5.19 o
      1360    1   6   0  11   261.15   248.37     3.32 o
      1361    1   7   0  11   271.20   275.81     4.11 o
      1362    1   8   0  11     5.17     4.84     1.33 o
      1363    1  10   0  11    52.65    47.65     1.91 o
      1364    1  11   0  11     0.62     0.34     1.15 <
      1365    1  12   0  11    46.28    49.04     2.41 o
      1366    1   0   1  11  1290.18  1333.02     9.40 o
      1367    1   1   1  11   630.06   656.41     3.21 o
      1368    1   2   1  11    58.87    61.43     1.26 o
      1369    1   3   1  11   267.17   273.68     1.94 o
      1370    1   4   1  11   575.64   598.76     4.85 o
      1371    1   5   1  11    18.53    18.47     0.90 o
      1372    1   6   1  11   326.07   323.09     3.28 o
      1373    1   7   1  11    45.26    49.77     1.19 o
      1374    1   8   1  11    50.70    49.71     1.20 o
      1375    1   9   1  11   135.90   135.34     1.74 o
      1376    1  10   1  11   340.59   344.48     2.96 o
      1377    1  11   1  11   155.01   151.41     2.36 o
      1378    1  12   1  11     4.80     4.70     0.87 o
      1379    1   1   2  11    62.32    65.21     1.13 o
      1380    1   2   2  11    87.93    90.03     1.62 o
      1381    1   3   2  11   256.03   273.19     2.52 o
      1382    1   4   2  11    72.61    76.66     1.27 o
      1383    1   5   2  11   451.70   461.57     3.73 o
      1384    1   6   2  11   233.83   245.53     3.23 o
      1385    1   7   2  11   244.39   249.69     3.04 o
      1386    1   8   2  11     4.73     4.49     0.76 o
      1387    1   9   2  11    92.82    91.20     1.48 o
      1388    1  10   2  11    47.54    49.77     1.33 o
      1389    1  11   2  11     0.57     0.37     0.85 <
      1390    1  12   2  11    41.65    42.42     1.40 o
      1391    1   0   3  11  1012.69  1040.67     7.27 o
      1392    1   1   3  11   483.47   507.64     3.44 o
      1393    1   2   3  11    50.78    52.99     1.19 o
      1394    1   3   3  11   208.31   217.13     2.01 o
      1395    1   4   3  11   461.00   483.55     3.19 o
      1396    1   5   3  11    14.61    16.74     0.92 o
      1397    1   6   3  11   262.54   266.45     2.29 o
      1398    1   7   3  11    36.69    33.41     1.22 o
      1399    1   8   3  11    39.99    41.53     1.31 o
      1400    1   9   3  11   113.88   107.63     1.76 o
      1401    1  10   3  11   276.75   251.96     2.99 o
      1402    1  11   3  11   129.69   123.68     1.94 o
      1403    1  12   3  11     3.24     2.36     1.30 <
      1404    1   1   4  11    43.44    46.46     1.05 o
      1405    1   2   4  11    61.51    61.94     1.33 o
      1406    1   3   4  11   180.15   187.90     2.08 o
      1407    1   4   4  11    50.89    52.57     1.20 o
      1408    1   5   4  11   327.89   339.77     2.58 o
      1409    1   6   4  11   171.10   175.63     2.02 o
      1410    1   7   4  11   182.69   186.90     1.86 o
      1411    1   8   4  11     3.82     3.46     0.88 o
      1412    1   9   4  11    70.84    75.13     1.62 o
      1413    1  10   4  11    34.92    29.79     1.21 o
      1414    1  11   4  11     0.44     0.59     0.99 <
      1415    1   0   5  11   651.21   716.56     6.42 o
      1416    1   1   5  11   309.28   307.54     2.85 o
      1417    1   2   5  11    34.13    33.44     1.16 o
      1418    1   3   5  11   136.18   140.52     1.97 o
      1419    1   4   5  11   300.02   289.43     2.96 o
      1420    1   5   5  11     9.56     9.42     0.90 o
      1421    1   6   5  11   170.20   168.06     2.57 o
      1422    1   7   5  11    24.84    25.97     1.10 o
      1423    1   8   5  11    23.89    24.69     1.31 o
      1424    1   9   5  11    80.98    83.92     1.89 o
      1425    1  10   5  11   181.92   186.32     2.40 o
      1426    1   1   6  11    25.99    26.50     1.35 o
      1427    1   2   6  11    36.67    37.31     1.27 o
      1428    1   3   6  11   110.20   105.91     2.01 o
      1429    1   4   6  11    31.27    30.03     1.25 o
      1430    1   5   6  11   203.98   192.19     2.24 o
      1431    1   6   6  11   104.89   106.50     2.02 o
      1432    1   7   6  11   116.71   108.99     1.99 o
      1433    1   8   6  11     2.89     3.16     0.89 o
      1434    1   0   7  11   347.96   351.68     5.01 o
      1435    1   1   7  11   174.87   182.86     2.87 o
      1436    1   2   7  11    15.75    13.21     1.29 o
      1437    1   3   7  11    78.31    77.33     1.60 o
      1438    1   4   7  11   157.83   166.13     2.15 o
      1439    1   5   7  11     5.32     4.38     0.89 o
      1440    1   6   7  11    87.27    89.58     1.86 o
      1441    1   7   7  11    14.13    11.62     1.82 o
      1442    1   1   8  11    13.42    12.71     1.25 o
      1443    1   2   8  11    18.61    19.24     1.35 o
      1444    1   3   8  11    58.86    54.30     2.12 o
      1445    1   0   0  12    76.12    86.42     2.94 o
      1446    1   1   0  12     0.01    -0.03     0.93 <
      1447    1   2   0  12  1610.89  1650.67    10.91 o
      1448    1   3   0  12     0.09     0.88     0.89 <
      1449    1   4   0  12    36.94    36.70     1.58 o
      1450    1   5   0  12     2.00     1.85     1.10 <
      1451    1   6   0  12   153.49   150.70     3.18 o
      1452    1   7   0  12     0.05     0.57     1.00 <
      1453    1   8   0  12   526.54   516.35     5.04 o
      1454    1   9   0  12     2.40     2.38     1.16 <
      1455    1  10   0  12    17.03    16.21     1.25 o
      1456    1  11   0  12     0.78     1.29     1.72 <
      1457    1  12   0  12   342.68   348.15     4.30 o
      1458    1   1   1  12    15.09    15.40     0.75 o
      1459    1   2   1  12   146.24   157.11     1.95 o
      1460    1   3   1  12    17.74    17.49     0.84 o
      1461    1   4   1  12   584.66   597.09     4.78 o
      1462    1   5   1  12    10.67    11.77     0.93 o
      1463    1   6   1  12   278.74   277.16     2.38 o
      1464    1   7   1  12     7.52     9.06     0.85 o
      1465    1   8   1  12   331.49   353.61     3.54 o
      1466    1   9   1  12     9.34     9.57     0.84 o
      1467    1  10   1  12     0.39     1.09     0.79 <
      1468    1  11   1  12     1.07     0.93     0.94 <
      1469    1  12   1  12     3.29     3.58     0.93 o
      1470    1   0   2  12    65.44    70.98     1.78 o
      1471    1   1   2  12     0.01     0.86     0.81 <
      1472    1   2   2  12  1437.68  1485.29     8.47 o
      1473    1   3   2  12     0.08     1.16     0.71 <
      1474    1   4   2  12    33.52    32.74     1.09 o
      1475    1   5   2  12     1.83     2.21     0.80 <
      1476    1   6   2  12   137.74   146.76     2.10 o
      1477    1   7   2  12     0.06     0.56     0.82 <
      1478    1   8   2  12   475.87   492.49     4.04 o
      1479    1   9   2  12     2.18     1.96     0.80 <
      1480    1  10   2  12    16.56    15.11     1.09 o
      1481    1  11   2  12     0.73     1.11     0.91 <
      1482    1   1   3  12    12.26    13.53     0.92 o
      1483    1   2   3  12   115.99   117.39     1.61 o
      1484    1   3   3  12    14.16    15.21     0.88 o
      1485    1   4   3  12   471.96   484.03     3.67 o
      1486    1   5   3  12     8.72     9.55     0.80 o
      1487    1   6   3  12   229.61   236.62     2.64 o
      1488    1   7   3  12     5.92     6.32     0.78 o
      1489    1   8   3  12   274.26   282.73     2.97 o
      1490    1   9   3  12     7.52     7.19     0.90 o
      1491    1  10   3  12     0.43     1.14     0.95 <
      1492    1  11   3  12     0.79     1.78     0.98 <
      1493    1   0   4  12    46.34    43.74     1.87 o
      1494    1   1   4  12     0.02     0.44     0.68 <
      1495    1   2   4  12  1041.89  1062.10     5.00 o
      1496    1   3   4  12     0.06     0.34     0.77 <
      1497    1   4   4  12    23.78    24.60     1.08 o
      1498    1   5   4  12     1.41     1.52     0.85 <
      1499    1   6   4  12    98.92    98.54     1.59 o
      1500    1   7   4  12     0.06    -0.09     0.74 <
      1501    1   8   4  12   351.84   368.21     3.38 o
      1502    1   9   4  12     1.64     1.68     0.92 <
      1503    1  10   4  12    15.16    15.79     1.06 o
      1504    1   1   5  12     8.06     7.94     0.86 o
      1505    1   2   5  12    77.70    69.63     1.88 o
      1506    1   3   5  12     9.02     7.69     0.97 o
      1507    1   4   5  12   319.29   328.01     2.95 o
      1508    1   5   5  12     5.78     5.22     0.89 o
      1509    1   6   5  12   161.36   162.30     1.98 o
      1510    1   7   5  12     3.61     4.26     0.84 o
      1511    1   8   5  12   188.95   189.20     3.43 o
      1512    1   9   5  12     4.84     4.70     1.01 o
      1513    1   0   6  12    32.76    28.08     1.87 o
      1514    1   1   6  12     0.03     1.41     1.31 <
      1515    1   2   6  12   629.42   632.55     5.98 o
      1516    1   3   6  12     0.03    -0.16     0.87 <
      1517    1   4   6  12    11.82    10.98     0.95 o
      1518    1   5   6  12     0.92     1.16     0.96 <
      1519    1   6   6  12    55.58    50.06     1.68 o
      1520    1   7   6  12     0.05     0.42     0.98 <
      1521    1   1   7  12     4.22     3.28     1.12 <
      1522    1   2   7  12    45.60    49.03     1.66 o
      1523    1   3   7  12     4.48     3.48     1.15 o
      1524    1   4   7  12   183.68   181.26     2.31 o
      1525    1   5   7  12     3.08     2.49     0.83 <
      1526    1   1   0  13   190.28   184.30     2.01 o
      1527    1   2   0  13    51.03    47.83     1.78 o
      1528    1   3   0  13    47.81    47.34     1.60 o
      1529    1   4   0  13    47.97    51.84     1.75 o
      1530    1   5   0  13   582.66   576.56     5.31 o
      1531    1   6   0  13   156.81   162.63     2.77 o
      1532    1   7   0  13    64.17    67.69     2.22 o
      1533    1   8   0  13     9.90     7.95     1.45 o
      1534    1   9   0  13   140.62   140.07     2.53 o
      1535    1  10   0  13    42.84    44.18     1.61 o
      1536    1  11   0  13    11.04    11.55     1.75 o
      1537    1   0   1  13   690.04   764.92     5.93 o
      1538    1   1   1  13   391.11   419.83     2.90 o
      1539    1   2   1  13    21.24    22.14     0.87 o
      1540    1   3   1  13   135.80   136.65     2.61 o
      1541    1   4   1  13   329.86   334.31     2.90 o
      1542    1   5   1  13    18.09    19.93     1.03 o
      1543    1   6   1  13   141.24   148.75     2.05 o
      1544    1   7   1  13    60.28    56.31     1.60 o
      1545    1   8   1  13    28.37    29.52     1.13 o
      1546    1   9   1  13    70.02    70.11     1.45 o
      1547    1  10   1  13   178.01   180.40     2.17 o
      1548    1  11   1  13   142.78   155.59     2.68 o
      1549    1   1   2  13   171.02   170.97     1.92 o
      1550    1   2   2  13    46.00    48.64     1.17 o
      1551    1   3   2  13    43.25    44.75     1.14 o
      1552    1   4   2  13    43.64    44.54     1.09 o
      1553    1   5   2  13   527.07   546.08     4.26 o
      1554    1   6   2  13   142.56   149.40     2.18 o
      1555    1   7   2  13    59.44    58.91     1.35 o
      1556    1   8   2  13     9.34     9.57     1.10 o
      1557    1   9   2  13   127.56   125.18     1.91 o
      1558    1  10   2  13    38.75    36.81     1.31 o
      1559    1   0   3  13   560.20   578.83     5.77 o
      1560    1   1   3  13   317.67   301.18     2.72 o
      1561    1   2   3  13    16.85    16.33     0.90 o
      1562    1   3   3  13   110.85   115.06     1.67 o
      1563    1   4   3  13   268.08   269.41     2.40 o
      1564    1   5   3  13    15.02    16.58     1.19 o
      1565    1   6   3  13   114.10   119.33     1.70 o
      1566    1   7   3  13    50.26    51.38     1.27 o
      1567    1   8   3  13    21.77    22.03     1.04 o
      1568    1   9   3  13    59.11    57.31     1.50 o
      1569    1  10   3  13   145.68   139.45     2.08 o
      1570    1   1   4  13   125.35   126.20     2.10 o
      1571    1   2   4  13    34.35    35.13     1.05 o
      1572    1   3   4  13    33.45    33.56     1.03 o
      1573    1   4   4  13    33.67    33.95     1.07 o
      1574    1   5   4  13   393.88   365.12     3.26 o
      1575    1   6   4  13   107.92   109.77     1.58 o
      1576    1   7   4  13    47.94    49.17     1.32 o
      1577    1   8   4  13     7.90     8.41     0.93 o
      1578    1   9   4  13    95.05    97.28     2.56 o
      1579    1   0   5  13   374.84   390.52     5.33 o
      1580    1   1   5  13   217.49   192.43     3.27 o
      1581    1   2   5  13     9.60     8.86     1.00 o
      1582    1   3   5  13    76.46    76.41     1.60 o
      1583    1   4   5  13   177.55   178.44     2.57 o
      1584    1   5   5  13    10.47    10.51     0.94 o
      1585    1   6   5  13    73.76    74.94     1.55 o
      1586    1   7   5  13    35.09    36.04     1.27 o
      1587    1   8   5  13    12.47    12.61     1.34 o
      1588    1   1   6  13    75.54    73.16     1.88 o
      1589    1   2   6  13    21.80    20.65     1.29 o
      1590    1   3   6  13    23.60    23.69     1.45 o
      1591    1   4   6  13    22.79    20.54     1.08 o
      1592    1   5   6  13   244.96   236.47     2.59 o
      1593    1   6   6  13    68.30    68.32     1.49 o
      1594    1   0   7  13   206.35   197.60     3.77 o
      1595    1   1   7  13   127.21   123.71     2.41 o
      1596    1   2   7  13     3.37     3.73     1.17 o
      1597    1   3   7  13    44.98    48.19     3.14 o
      1598    1   0   0  14   453.88   449.33     5.58 o
      1599    1   1   0  14   286.30   310.45     3.93 o
      1600    1   2   0  14     3.65     5.08     1.11 o
      1601    1   3   0  14   168.43   168.28     3.37 o
      1602    1   4   0  14   179.83   194.09     3.53 o
      1603    1   5   0  14     1.05     3.20     1.21 <
      1604    1   6   0  14    97.25   105.14     2.61 o
      1605    1   7   0  14     5.22     5.47     1.23 o
      1606    1   8   0  14     4.04     4.97     1.46 o
      1607    1   9   0  14   130.96   138.24     2.86 o
      1608    1  10   0  14   125.76   137.60     2.84 o
      1609    1   1   1  14    31.32    32.18     1.04 o
      1610    1   2   1  14    42.44    44.14     1.16 o
      1611    1   3   1  14   498.38   509.86     3.70 o
      1612    1   4   1  14    49.10    49.58     1.53 o
      1613    1   5   1  14    39.62    41.55     1.25 o
      1614    1   6   1  14   110.75   117.13     1.85 o
      1615    1   7   1  14   403.05   393.84     4.48 o
      1616    1   8   1  14     7.37     7.59     0.94 o
      1617    1   9   1  14     1.10     1.31     0.82 <
      1618    1  10   1  14    14.94    16.02     1.00 o
      1619    1   0   2  14   409.80   432.66     4.37 o
      1620    1   1   2  14   260.21   264.01     2.42 o
      1621    1   2   2  14     3.20     3.40     0.84 o
      1622    1   3   2  14   153.45   157.34     2.32 o
      1623    1   4   2  14   162.32   160.24     1.97 o
      1624    1   5   2  14     0.98     0.76     0.82 <
      1625    1   6   2  14    87.50    91.11     1.98 o
      1626    1   7   2  14     4.87     5.57     0.91 o
      1627    1   8   2  14     3.43     3.60     0.87 o
      1628    1   9   2  14   120.02   123.68     1.93 o
      1629    1   1   3  14    24.83    24.93     1.13 o
      1630    1   2   3  14    34.92    34.87     1.29 o
      1631    1   3   3  14   409.83   407.14     3.26 o
      1632    1   4   3  14    41.16    40.82     1.26 o
      1633    1   5   3  14    35.21    35.39     1.21 o
      1634    1   6   3  14    91.78    96.08     1.73 o
      1635    1   7   3  14   333.65   343.10     3.09 o
      1636    1   8   3  14     6.52     7.91     0.88 o
      1637    1   9   3  14     1.24     1.58     0.85 <
      1638    1   0   4  14   303.52   292.58     3.87 o
      1639    1   1   4  14   198.47   205.72     2.31 o
      1640    1   2   4  14     1.97     2.43     0.90 <
      1641    1   3   4  14   117.32   113.31     1.92 o
      1642    1   4   4  14   119.29   122.01     1.73 o
      1643    1   5   4  14     0.80     1.00     0.80 <
      1644    1   6   4  14    63.53    65.59     1.99 o
      1645    1   7   4  14     3.97     3.69     0.93 o
      1646    1   8   4  14     2.04     2.72     1.07 <
      1647    1   1   5  14    15.00    14.73     1.06 o
      1648    1   2   5  14    24.03    23.29     1.27 o
      1649    1   3   5  14   279.02   252.14     3.42 o
      1650    1   4   5  14    29.46    28.93     1.22 o
      1651    1   5   5  14    28.51    26.59     1.20 o
      1652    1   6   5  14    63.10    67.45     1.50 o
      1653    1   0   6  14   184.81   194.33     6.60 o
      1654    1   1   6  14   129.39   124.30     2.30 o
      1655    1   2   6  14     0.70     0.32     1.10 <
      1656    1   3   6  14    75.98    76.96     1.70 o
      1657    1   4   6  14    70.86    68.28     3.77 o
      1658    1   1   0  15   130.47   110.97     2.09 o
      1659    1   2   0  15    83.12    77.28     2.24 o
      1660    1   3   0  15   126.92   119.27     3.00 o
      1661    1   4   0  15   265.90   264.87     5.02 o
      1662    1   5   0  15    93.13   103.03     2.72 o
      1663    1   6   0  15   186.83   190.42     3.48 o
      1664    1   7   0  15    64.85    68.56     2.14 o
      1665    1   8   0  15   137.67   144.04     5.28 o
      1666    1   0   1  15   147.18   147.73     2.92 o
      1667    1   1   1  15     0.22     0.08     0.86 <
      1668    1   2   1  15   464.72   455.48     3.75 o
      1669    1   3   1  15     1.43     1.40     0.85 <
      1670    1   4   1  15     2.96     2.72     0.86 o
      1671    1   5   1  15     7.48     7.70     0.89 o
      1672    1   6   1  15    11.96    12.37     0.95 o
      1673    1   7   1  15     3.62     4.38     0.84 o
      1674    1   8   1  15   142.45   150.97     2.08 o
      1675    1   9   1  15    10.10    10.82     2.38 o
      1676    1   1   2  15   117.43   109.43     1.75 o
      1677    1   2   2  15    76.26    78.02     1.48 o
      1678    1   3   2  15   113.93   113.71     1.59 o
      1679    1   4   2  15   243.54   249.77     2.41 o
      1680    1   5   2  15    83.71    87.68     1.67 o
      1681    1   6   2  15   172.44   178.46     2.48 o
      1682    1   7   2  15    57.84    63.23     1.61 o
      1683    1   8   2  15   126.02   134.11     2.05 o
      1684    1   0   3  15   126.05   125.02     2.74 o
      1685    1   1   3  15     0.20     1.12     0.85 <
      1686    1   2   3  15   386.24   382.45     3.27 o
      1687    1   3   3  15     1.14     1.14     0.82 <
      1688    1   4   3  15     2.87     3.32     0.83 o
      1689    1   5   3  15     6.16     6.87     0.92 o
      1690    1   6   3  15     9.41     9.11     1.09 o
      1691    1   7   3  15     2.95     3.05     0.91 o
      1692    1   1   4  15    85.21    83.29     1.55 o
      1693    1   2   4  15    59.39    55.89     1.80 o
      1694    1   3   4  15    82.00    79.06     1.75 o
      1695    1   4   4  15   187.87   175.52     2.12 o
      1696    1   5   4  15    60.59    61.76     1.38 o
      1697    1   6   4  15   135.58   135.32     2.34 o
      1698    1   0   5  15    94.19    88.50     2.39 o
      1699    1   1   5  15     0.17    -0.09     0.97 <
      1700    1   2   5  15   267.97   252.61     3.75 o
      1701    1   3   5  15     0.71     1.38     0.98 <
      1702    1   4   5  15     2.70     2.93     1.12 <
      1703    1   0   0  16   119.74   119.89     5.00 o
      1704    1   1   0  16   205.27   212.91     4.33 o
      1705    1   2   0  16    19.62    19.26     1.51 o
      1706    1   3   0  16    58.45    61.49     1.99 o
      1707    1   4   0  16    36.70    37.40     1.84 o
      1708    1   5   0  16    16.14    15.52     1.68 o
      1709    1   6   0  16     4.72     4.60     1.38 o
      1710    1   7   0  16    47.95    53.74     2.05 o
      1711    1   1   1  16   229.37   227.39     2.67 o
      1712    1   2   1  16    18.37    17.67     1.01 o
      1713    1   3   1  16     0.81     1.03     0.97 <
      1714    1   4   1  16    37.42    42.01     1.44 o
      1715    1   5   1  16   467.81   483.52     4.07 o
      1716    1   6   1  16    52.65    53.87     1.52 o
      1717    1   7   1  16     4.32     5.13     0.99 o
      1718    1   0   2  16   109.77    92.88     2.73 o
      1719    1   1   2  16   188.63   183.14     2.22 o
      1720    1   2   2  16    18.38    19.24     1.05 o
      1721    1   3   2  16    53.95    55.41     1.36 o
      1722    1   4   2  16    33.51    34.71     1.19 o
      1723    1   5   2  16    14.70    15.70     0.98 o
      1724    1   6   2  16     4.25     4.79     0.90 o
      1725    1   7   2  16    43.75    45.35     3.34 o
      1726    1   1   3  16   187.36   174.49     2.30 o
      1727    1   2   3  16    15.57    15.51     0.98 o
      1728    1   3   3  16     0.61     0.79     0.84 <
      1729    1   4   3  16    32.21    30.19     1.18 o
      1730    1   5   3  16   387.12   370.27     3.14 o
      1731    1   6   3  16    44.47    41.41     3.87 o
      1732    1   0   4  16    84.66    80.70     1.99 o
      1733    1   1   4  16   146.56   138.24     1.90 o
      1734    1   2   4  16    15.16    15.59     1.13 o
      1735    1   3   4  16    42.48    40.81     1.33 o
      1736    1   4   4  16    25.48    25.39     2.19 o
      1737    1   1   0  17    43.94    49.18     2.48 o
      1738    1   2   0  17    16.15    16.58     1.79 o
      1739    1   3   0  17   340.05   325.93     4.06 o
      1740    1   4   0  17    40.44    43.54     2.04 o
      1741    1   5   0  17     6.64     6.04     1.21 o
      1742    1   0   1  17    47.55    38.20     2.76 o
      1743    1   1   1  17   138.51   129.42     2.49 o
      1744    1   2   1  17    42.54    43.06     2.14 o
      1745    1   3   1  17    89.66    92.78     2.01 o
      1746    1   4   1  17     4.54     4.74     0.89 o
      1747    1   5   1  17     0.15     0.70     1.51 <
      1748    1   1   2  17    38.88    36.17     1.33 o
      1749    1   2   2  17    14.83    14.18     1.07 o
      1750    1   3   2  17   309.45   299.71     3.55 o
      1751    1   4   2  17    37.27    38.69     1.72 o
      1752    1   0   3  17    40.37    40.15     2.39 o
      1753    1   1   3  17   118.32   109.93     1.80 o
      1754    1   2   3  17    35.85    36.66     1.31 o
      1755    1   3   3  17    75.91    67.41     3.82 o
