# Supplementary material for: Comparison of the temperature- and pressure-dependent behavior of the crystal structure of CrAs
Source: Acta Crystallogr B Struct Sci Cryst Eng Mater. 2021 Jul 23;77(Pt 4):594–604. doi: 10.1107/S2052520621005655 (PMC8337019; doi:10.1107/S2052520621005655)
Supplement: Supplementary file 9 [file b-77-00594-Synchrotron-185Ksup9.hkl]

#
# h,k,l, Fc-squared, Fo-squared, sigma(Fo-squared) and status flag
#
data_Synchrotron-185K
_shelx_title                             '   '
_shelx_refln_list_code                   4
_shelx_F_calc_maximum                    147.21
_exptl_crystal_F_000                     228
_reflns_d_resolution_high                0.3395

loop_
 _symmetry_equiv_pos_as_xyz
 'x, y, z'
 '-x+1/2, -y, z+1/2'
 '-x, y+1/2, -z'
 'x+1/2, -y+1/2, -z+1/2'
 '-x, -y, -z'
 'x+1/2, y, -z+1/2'
 'x, -y+1/2, z'
 '-x+1/2, y+1/2, z+1/2'

_cell_length_a                           5.6094(2)
_cell_length_b                           3.58260(10)
_cell_length_c                           6.1386(2)
_cell_angle_alpha                        90
_cell_angle_beta                         90
_cell_angle_gamma                        90

_shelx_F_squared_multiplier              1.000

loop_
 _twin_refln_datum_id
 _twin_refln_individual_id
 _twin_refln_index_h
 _twin_refln_index_k
 _twin_refln_index_l
 _twin_refln_F_squared_calc
 _twin_refln_F_squared_meas
 _twin_refln_F_squared_sigma
 _twin_refln_include_status
         1    3   0  -1  -1   123.93   105.88     1.83 o
         1    2   0   1  -1   123.93   105.88     1.83 o
         1    1   0   0   2   123.93   105.88     1.83 o
         2    3   0  -2  -2   349.80   370.92     3.57 o
         2    2   0   2  -2   349.80   370.92     3.57 o
         2    1   0   0   4   349.80   370.92     3.57 o
         3    1   0   0   6  3672.65  3662.86    15.49 o
         4    1   0   0   8  1789.16  1680.63     8.68 o
         5    1   0   0  10  1580.81  1340.47     9.41 o
         6    1   0   0  12    76.19    77.29     2.79 o
         7    1   0   0  14   455.42   484.17     5.58 o
         8    1   0   0  16   121.28   109.87     4.67 o
         9    3   0  -1   1   386.06   424.56     1.82 o
         9    2   0   0  -2   386.06   424.56     1.82 o
         9    1   0   1   1   386.06   424.56     1.82 o
        10    3   0  -2   0 19009.50 18184.60    43.75 o
        10    2   0   1  -3 19009.50 18184.60    43.75 o
        10    1   0   1   3 19009.50 18184.60    43.75 o
        11    1   0   1   5   824.01   831.59     3.97 o
        12    1   0   1   7  1562.19  1621.72     5.87 o
        13    1   0   1   9   391.71   365.52     3.05 o
        14    1   0   1  11  1289.20  1362.10     7.61 o
        15    1   0   1  13   699.94   724.78     5.38 o
        16    1   0   1  15   148.31   148.53     2.81 o
        17    1   0   1  17    46.50    47.71     1.94 o
        18    3   0  -1   3 22625.00 21669.60    86.31 o
        18    2   0  -1  -3 22625.00 21669.60    86.31 o
        18    1   0   2   0 22625.00 21669.60    86.31 o
        19    3   0  -2   2    16.02    12.53     0.66 o
        19    2   0   0  -4    16.02    12.53     0.66 o
        19    1   0   2   2    16.02    12.53     0.66 o
        20    1   0   2   4   293.61   328.05     2.23 o
        21    1   0   2   6  2830.74  2747.74     9.62 o
        22    1   0   2   8  1474.75  1488.02     7.73 o
        23    1   0   2  10  1377.18  1368.76     8.67 o
        24    1   0   2  12    65.28    65.79     1.72 o
        25    1   0   2  14   411.45   421.65     4.51 o
        26    1   0   2  16   111.13    99.54     3.22 o
        27    1   0   3   1    34.70    42.10     1.03 o
        28    1   0   3   3  8395.94  8675.33    22.66 o
        29    1   0   3   5   488.69   491.83     2.87 o
        30    1   0   3   7  1027.32   992.60     5.10 o
        31    1   0   3   9   251.88   252.66     2.69 o
        32    1   0   3  11  1015.62  1011.08     5.88 o
        33    1   0   3  13   569.54   590.60     4.77 o
        34    1   0   3  15   126.79   129.48     2.71 o
        35    1   0   3  17    39.39    39.08     2.13 o
        36    1   0   4   0  8393.97  8650.78    30.79 o
        37    1   0   4   2     0.77     4.16     0.70 o
        38    1   0   4   4   142.19   152.69     1.86 o
        39    1   0   4   6  1458.43  1368.66     6.78 o
        40    1   0   4   8   916.39   835.38     5.79 o
        41    1   0   4  10   954.40   920.91     7.07 o
        42    1   0   4  12    45.89    47.41     1.93 o
        43    1   0   4  14   305.47   299.29     3.80 o
        44    1   0   4  16    85.61    79.81     1.90 o
        45    1   0   5   1    13.45    14.72     0.89 o
        46    1   0   5   3  3403.07  3156.95    11.37 o
        47    1   0   5   5   206.65   208.80     2.35 o
        48    1   0   5   7   548.30   577.00     4.88 o
        49    1   0   5   9   126.77   126.79     2.86 o
        50    1   0   5  11   658.47   698.38     5.92 o
        51    1   0   5  13   383.19   395.52     5.04 o
        52    1   0   5  15    94.65    91.93     2.21 o
        53    1   0   6   0  3251.36  3260.72    25.42 o
        54    1   0   6   2     3.38     2.76     1.02 <
        55    1   0   6   4    45.29    52.43     1.78 o
        56    1   0   6   6   652.98   757.92     6.82 o
        57    1   0   6   8   497.18   499.76     3.93 o
        58    1   0   6  10   560.06   525.66     5.72 o
        59    1   0   6  12    32.42    27.23     1.82 o
        60    1   0   6  14   187.01   183.15     4.38 o
        61    1   0   7   1    17.70    18.35     1.05 o
        62    1   0   7   3  1438.61  1430.36    10.51 o
        63    1   0   7   5    85.15    82.70     2.08 o
        64    1   0   7   7   273.35   299.63     3.46 o
        65    1   0   7   9    67.71    71.09     2.29 o
        66    1   0   7  11   357.06   375.41     5.04 o
        67    1   0   7  13   213.20   208.01     3.66 o
        68    1   0   8   0  1377.99  1378.74    10.14 o
        69    1   0   8   2     4.10     5.64     1.12 o
        70    1   0   8   4    17.58    17.68     1.59 o
        71    1   0   8   6   301.22   302.67     3.53 o
        72    1   0   8   8   240.27   260.73     4.18 o
        73    1   0   8  10   277.59   260.39     3.66 o
        74    1   0   9   1     7.89     8.09     0.98 o
        75    1   0   9   3   615.28   620.93     4.51 o
        76    1   0   9   5    38.47    36.25     1.48 o
        77    1   0   9   7   123.97   124.81     2.59 o
        78    1   0   9   9    39.17    42.76     1.82 o
        79    1   0  10   0   548.40   560.74     7.26 o
        80    1   0  10   2     0.91     1.31     0.89 <
        81    1   0  10   4     9.21     8.74     1.17 o
        82    1   1   0   1    24.68    30.71     1.74 o
        83    3   1  -1  -1  8262.71  8754.14    20.18 o
        83    2   1   1  -1  8262.71  8754.14    20.18 o
        83    1   1   0   2  8262.71  8754.14    20.18 o
        84    1   1   0   3  2226.41  2224.37     6.71 o
        85    3   1  -2  -2  4734.66  4607.30     9.77 o
        85    2   1   2  -2  4734.66  4607.30     9.77 o
        85    1   1   0   4  4734.66  4607.30     9.77 o
        86    1   1   0   5  3793.49  3867.33     9.56 o
        87    1   1   0   6     2.94     3.03     0.63 o
        88    1   1   0   7   287.64   277.46     2.36 o
        89    1   1   0   8  1654.98  1626.03     7.12 o
        90    1   1   0   9   224.21   211.42     2.01 o
        91    1   1   0  10   849.34   797.90     5.49 o
        92    1   1   0  11    70.84    73.92     1.36 o
        93    1   1   0  12     0.04     0.54     0.94 <
        94    1   1   0  13   194.11   184.56     2.34 o
        95    1   1   0  14   289.54   281.52     3.21 o
        96    1   1   0  15   135.45   132.95     2.06 o
        97    1   1   0  16   207.03   216.24     4.18 o
        98    1   1   0  17    46.46    46.98     2.37 o
        99    3   1  -1   1  7882.49  8704.66    14.04 o
        99    2   1   0  -2  7882.49  8704.66    14.04 o
        99    1   1   1   1  7882.49  8704.66    14.04 o
       100    1   1   1   2  3479.38  3495.65     6.59 o
       101    2   1   1  -3     3.94     5.64     0.40 o
       101    1   1   1   3     3.94     5.64     0.40 o
       102    1   1   1   4   676.03   704.07     2.26 o
       103    1   1   1   5  3689.18  3634.27     6.58 o
       104    1   1   1   6  1334.34  1362.36     3.32 o
       105    1   1   1   7  1884.35  1879.89     4.57 o
       106    1   1   1   8  1087.30  1050.18     3.49 o
       107    1   1   1   9     0.42     0.82     0.42 <
       108    1   1   1  10     0.92     2.33     0.50 o
       109    1   1   1  11   634.68   668.72     3.11 o
       110    1   1   1  12    16.13    16.71     0.75 o
       111    1   1   1  13   393.07   413.50     3.14 o
       112    1   1   1  14    32.60    34.34     1.03 o
       113    1   1   1  15     0.30     0.17     0.80 <
       114    1   1   1  16   236.01   227.62     2.50 o
       115    1   1   1  17   139.29   128.09     2.18 o
       116    1   1   2   1    26.73    29.59     0.50 o
       117    3   1  -2   2  5255.58  5573.50     7.80 o
       117    2   1   0  -4  5255.58  5573.50     7.80 o
       117    1   1   2   2  5255.58  5573.50     7.80 o
       118    1   1   2   3  1306.07  1408.00     3.58 o
       119    1   1   2   4  3290.07  3504.80     5.83 o
       120    1   1   2   5  2724.69  2891.32     5.51 o
       121    1   1   2   6     2.21     2.42     0.42 o
       122    1   1   2   7   236.80   239.80     1.48 o
       123    1   1   2   8  1346.11  1326.70     3.90 o
       124    1   1   2   9   195.08   192.49     1.53 o
       125    1   1   2  10   723.29   703.87     3.58 o
       126    1   1   2  11    61.90    63.34     1.05 o
       127    1   1   2  12     0.04     0.42     0.72 <
       128    1   1   2  13   174.70   180.93     2.06 o
       129    1   1   2  14   263.17   270.56     2.31 o
       130    1   1   2  15   122.08   113.31     1.92 o
       131    1   1   2  16   190.10   196.56     2.12 o
       132    1   1   2  17    41.17    39.75     1.26 o
       133    1   1   3   1  3478.44  3693.76     6.97 o
       134    1   1   3   2  1462.76  1419.00     3.81 o
       135    1   1   3   3     1.66     2.79     0.44 o
       136    1   1   3   4   299.39   301.10     1.63 o
       137    1   1   3   5  2170.08  2199.35     4.75 o
       138    1   1   3   6   839.68   836.10     3.26 o
       139    1   1   3   7  1213.55  1189.57     3.54 o
       140    1   1   3   8   781.16   765.22     3.49 o
       141    1   1   3   9     0.30     0.80     0.55 <
       142    1   1   3  10     0.42     0.74     0.57 <
       143    1   1   3  11   487.92   525.53     3.23 o
       144    1   1   3  12    13.18    14.45     0.92 o
       145    1   1   3  13   319.39   316.79     2.76 o
       146    1   1   3  14    26.02    26.23     1.10 o
       147    1   1   3  15     0.27     1.02     0.80 <
       148    1   1   3  16   192.93   178.32     2.26 o
       149    1   1   3  17   118.73   111.20     1.78 o
       150    1   1   4   1    19.02    19.66     0.60 o
       151    1   1   4   2  2144.75  2186.07     5.47 o
       152    1   1   4   3   523.84   537.04     2.23 o
       153    1   1   4   4  1536.12  1583.38     3.90 o
       154    1   1   4   5  1389.52  1319.88     4.09 o
       155    1   1   4   6     1.22     2.42     0.50 o
       156    1   1   4   7   164.55   156.01     1.24 o
       157    1   1   4   8   797.99   816.04     3.40 o
       158    1   1   4   9   136.42   142.55     1.43 o
       159    1   1   4  10   477.05   491.60     2.84 o
       160    1   1   4  11    43.23    45.03     1.03 o
       161    1   1   4  12     0.05     0.05     0.71 <
       162    1   1   4  13   128.61   121.63     1.90 o
       163    1   1   4  14   200.95   200.30     2.24 o
       164    1   1   4  15    88.94    87.26     1.50 o
       165    1   1   4  16   147.46   142.63     1.90 o
       166    1   1   5   1  1309.11  1207.06     3.88 o
       167    1   1   5   2   578.35   542.10     2.70 o
       168    1   1   5   3     0.70     0.92     0.52 <
       169    1   1   5   4   158.06   154.36     1.44 o
       170    1   1   5   5   970.97  1011.65     3.71 o
       171    1   1   5   6   472.36   461.00     2.41 o
       172    1   1   5   7   610.08   642.39     2.99 o
       173    1   1   5   8   466.89   456.94     2.54 o
       174    1   1   5   9     0.16     1.50     0.66 <
       175    1   1   5  10     0.19     0.39     0.71 <
       176    1   1   5  11   313.88   324.02     2.79 o
       177    1   1   5  12     8.77     9.28     0.86 o
       178    1   1   5  13   219.23   204.84     2.59 o
       179    1   1   5  14    15.94    15.17     0.97 o
       180    1   1   5  15     0.22     0.51     0.92 <
       181    1   1   6   1     4.39     3.72     0.63 o
       182    1   1   6   2   807.99   816.82     4.53 o
       183    1   1   6   3   250.55   253.38     2.36 o
       184    1   1   6   4   620.19   648.60     3.96 o
       185    1   1   6   5   693.32   720.53     3.68 o
       186    1   1   6   6     0.63     0.92     0.67 <
       187    1   1   6   7   103.53   108.99     1.40 o
       188    1   1   6   8   416.02   437.10     3.12 o
       189    1   1   6   9    79.83    74.54     1.31 o
       190    1   1   6  10   275.39   273.47     3.23 o
       191    1   1   6  11    26.04    26.21     1.37 o
       192    1   1   6  12     0.05     0.68     1.09 <
       193    1   1   6  13    78.18    72.88     1.78 o
       194    1   1   6  14   131.65   127.88     2.06 o
       195    1   1   7   1   496.67   481.82     3.18 o
       196    1   1   7   2   255.22   255.59     2.45 o
       197    1   1   7   3     0.33     0.47     0.75 <
       198    1   1   7   4    90.55    83.21     1.37 o
       199    1   1   7   5   426.83   440.00     3.22 o
       200    1   1   7   6   245.22   251.36     2.20 o
       201    1   1   7   7   293.45   306.36     2.62 o
       202    1   1   7   8   244.05   261.99     2.98 o
       203    1   1   7   9     0.06     1.12     0.80 <
       204    1   1   7  10     0.16     1.16     0.92 <
       205    1   1   7  11   179.92   194.39     2.84 o
       206    1   1   7  12     4.68     5.39     1.12 o
       207    1   1   7  13   129.39   127.56     2.61 o
       208    1   1   8   1     1.17     1.29     0.62 <
       209    1   1   8   2   332.70   336.47     2.40 o
       210    1   1   8   3   117.25   115.35     1.55 o
       211    1   1   8   4   266.73   256.91     2.20 o
       212    1   1   8   5   323.12   337.07     2.74 o
       213    1   1   8   6     0.26     1.78     0.89 <
       214    1   1   8   7    48.87    50.67     1.20 o
       215    1   1   8   8   207.59   215.86     2.20 o
       216    1   1   8   9    37.41    39.39     1.40 o
       217    1   1   8  10   144.38   137.41     2.72 o
       218    1   1   8  11    13.69    13.36     1.19 o
       219    1   1   9   1   209.21   208.88     1.81 o
       220    1   1   9   2   108.22   104.40     1.28 o
       221    1   1   9   3     0.13     0.75     0.74 <
       222    1   1   9   4    37.53    37.03     1.25 o
       223    1   1   9   5   191.75   181.94     2.23 o
       224    1   1   9   6   102.88   103.06     1.78 o
       225    1   1   9   7   137.22   139.99     2.13 o
       226    1   1   9   8   106.01   110.04     1.92 o
       227    1   1   9   9     0.01     0.25     1.65 <
       228    1   1  10   1     0.72     0.92     0.70 <
       229    1   1  10   2   139.58   137.46     1.61 o
       230    1   1  10   3    43.40    44.13     1.09 o
       231    1   1  10   4   113.74   114.02     1.52 o
       232    1   1  10   5   124.00   114.40     1.97 o
       233    3   2   0   0   264.70   383.53     2.37 o
       233    2   2   0   0   264.70   383.53     2.37 o
       233    1   2   0   0   264.70   383.53     2.37 o
       234    1   2   0   1   448.11   457.55     1.53 o
       235    3   2  -1  -1  9870.10  9836.83    14.76 o
       235    2   2   1  -1  9870.10  9836.83    14.76 o
       235    1   2   0   2  9870.10  9836.83    14.76 o
       236    1   2   0   3  2501.99  2455.83     5.14 o
       237    3   2  -2  -2  3304.04  3063.23     6.99 o
       237    2   2   2  -2  3304.04  3063.23     6.99 o
       237    1   2   0   4  3304.04  3063.23     6.99 o
       238    1   2   0   5   330.38   331.37     2.05 o
       239    1   2   0   6  3144.26  2972.49     7.45 o
       240    1   2   0   7   224.64   218.60     2.10 o
       241    1   2   0   8     4.35     3.13     0.62 o
       242    1   2   0   9   369.47   361.16     2.95 o
       243    1   2   0  10    44.60    46.57     1.20 o
       244    1   2   0  11   100.51    99.00     1.57 o
       245    1   2   0  12  1625.54  1729.43     8.85 o
       246    1   2   0  13    52.89    55.99     1.71 o
       247    1   2   0  14     3.92     4.73     1.00 o
       248    1   2   0  15    84.14    88.12     2.26 o
       249    1   2   0  16    20.26    21.33     1.50 o
       250    1   2   0  17    16.05    16.50     1.84 o
       251    1   2   1   0  3422.70  3542.08     7.57 o
       252    3   2  -1   1 11265.60 11302.70    13.04 o
       252    2   2   0  -2 11265.60 11302.70    13.04 o
       252    1   2   1   1 11265.60 11302.70    13.04 o
       253    1   2   1   2   387.24   405.79     1.55 o
       254    3   2  -2   0  1253.77  1332.18     2.86 o
       254    2   2   1  -3  1253.77  1332.18     2.86 o
       254    1   2   1   3  1253.77  1332.18     2.86 o
       255    1   2   1   4   327.46   337.29     1.41 o
       256    1   2   1   5  1243.04  1282.11     3.10 o
       257    1   2   1   6   966.34   981.83     2.86 o
       258    1   2   1   7   104.99   104.16     0.94 o
       259    1   2   1   8   187.33   181.11     1.31 o
       260    1   2   1   9  2809.59  2632.57     6.00 o
       261    1   2   1  10   113.06   106.94     1.13 o
       262    1   2   1  11    60.66    59.39     1.16 o
       263    1   2   1  12   147.42   148.29     1.62 o
       264    1   2   1  13    21.20    22.24     0.88 o
       265    1   2   1  14    42.71    44.47     1.16 o
       266    1   2   1  15   470.72   480.26     3.38 o
       267    1   2   1  16    19.06    18.74     0.94 o
       268    1   2   1  17    43.38    42.78     1.99 o
       269    3   2  -1   3   363.61   392.37     2.39 o
       269    2   2  -1  -3   363.61   392.37     2.39 o
       269    1   2   2   0   363.61   392.37     2.39 o
       270    1   2   2   1   301.96   331.33     1.29 o
       271    3   2  -2   2  5940.84  6298.47     9.59 o
       271    2   2   0  -4  5940.84  6298.47     9.59 o
       271    1   2   2   2  5940.84  6298.47     9.59 o
       272    1   2   2   3  1764.16  1797.42     3.67 o
       273    1   2   2   4  2146.08  2229.42     4.47 o
       274    1   2   2   5   250.79   254.91     1.43 o
       275    1   2   2   6  2445.08  2471.17     5.01 o
       276    1   2   2   7   179.66   179.26     1.19 o
       277    1   2   2   8     2.50     3.18     0.46 o
       278    1   2   2   9   307.67   300.34     1.88 o
       279    1   2   2  10    42.97    44.34     1.06 o
       280    1   2   2  11    88.09    91.93     1.36 o
       281    1   2   2  12  1452.66  1456.53     6.86 o
       282    1   2   2  13    47.72    51.22     1.20 o
       283    1   2   2  14     3.46     3.52     0.82 o
       284    1   2   2  15    77.12    76.62     1.51 o
       285    1   2   2  16    18.96    18.82     0.99 o
       286    1   2   2  17    14.74    14.41     0.94 o
       287    1   2   3   0  1629.46  1697.47     6.03 o
       288    1   2   3   1  4618.18  4811.11     8.48 o
       289    1   2   3   2   211.84   218.76     1.15 o
       290    1   2   3   3   804.07   874.33     2.84 o
       291    1   2   3   4   189.59   193.41     1.52 o
       292    1   2   3   5   739.55   755.89     2.48 o
       293    1   2   3   6   603.30   583.72     2.30 o
       294    1   2   3   7    63.02    59.90     0.83 o
       295    1   2   3   8   129.28   126.46     1.20 o
       296    1   2   3   9  2075.20  2240.70    10.16 o
       297    1   2   3  10    85.58    86.48     1.93 o
       298    1   2   3  11    52.81    56.68     1.33 o
       299    1   2   3  12   117.00   123.34     1.63 o
       300    1   2   3  13    16.99    17.17     0.86 o
       301    1   2   3  14    35.20    35.51     1.45 o
       302    1   2   3  15   391.32   389.85     3.46 o
       303    1   2   3  16    16.16    16.39     0.98 o
       304    1   2   3  17    36.51    35.89     1.28 o
       305    1   2   4   0   209.18   197.99     1.98 o
       306    1   2   4   1   134.37   132.62     1.07 o
       307    1   2   4   2  2348.34  2342.67     5.17 o
       308    1   2   4   3   802.20   802.19     2.99 o
       309    1   2   4   4  1028.86  1058.25     3.33 o
       310    1   2   4   5   125.42   125.82     1.07 o
       311    1   2   4   6  1310.36  1297.06     3.68 o
       312    1   2   4   7   102.74   102.99     1.03 o
       313    1   2   4   8     0.55     1.15     0.50 <
       314    1   2   4   9   192.32   193.41     1.96 o
       315    1   2   4  10    36.00    35.71     1.01 o
       316    1   2   4  11    61.84    61.61     1.20 o
       317    1   2   4  12  1057.49  1077.19     5.45 o
       318    1   2   4  13    35.73    37.61     0.98 o
       319    1   2   4  14     2.18     2.35     0.83 <
       320    1   2   4  15    59.93    52.07     1.78 o
       321    1   2   4  16    15.60    15.86     1.16 o
       322    1   2   5   0   628.91   604.04     4.07 o
       323    1   2   5   1  1840.50  1753.30     5.24 o
       324    1   2   5   2    82.24    79.24     1.04 o
       325    1   2   5   3   299.80   312.05     2.35 o
       326    1   2   5   4    80.54    79.35     1.18 o
       327    1   2   5   5   346.08   357.94     2.41 o
       328    1   2   5   6   290.32   276.54     1.93 o
       329    1   2   5   7    26.35    29.16     1.18 o
       330    1   2   5   8    72.00    74.28     1.22 o
       331    1   2   5   9  1260.50  1286.68     7.55 o
       332    1   2   5  10    53.78    53.79     1.10 o
       333    1   2   5  11    36.14    37.97     1.16 o
       334    1   2   5  12    78.65    80.45     1.62 o
       335    1   2   5  13     9.85    10.82     1.01 o
       336    1   2   5  14    24.34    23.86     1.25 o
       337    1   2   5  15   271.94   267.68     3.27 o
       338    1   2   6   0    47.11    44.15     1.26 o
       339    1   2   6   1    47.93    48.36     0.98 o
       340    1   2   6   2  1012.33  1032.34     4.64 o
       341    1   2   6   3   323.86   317.70     2.31 o
       342    1   2   6   4   465.61   466.76     3.07 o
       343    1   2   6   5    54.46    54.25     1.13 o
       344    1   2   6   6   619.22   653.84     4.01 o
       345    1   2   6   7    51.87    56.76     1.29 o
       346    1   2   6   8     0.59     1.64     1.06 <
       347    1   2   6   9   105.91   100.25     1.79 o
       348    1   2   6  10    21.66    19.39     1.07 o
       349    1   2   6  11    37.18    36.86     1.30 o
       350    1   2   6  12   644.91   614.79     5.57 o
       351    1   2   6  13    22.84    24.05     1.28 o
       352    1   2   6  14     0.81     0.99     1.04 <
       353    1   2   7   0   248.89   246.75     2.64 o
       354    1   2   7   1   815.27   793.56     3.91 o
       355    1   2   7   2    30.86    29.49     0.87 o
       356    1   2   7   3   100.28   101.82     1.33 o
       357    1   2   7   4    33.65    33.92     0.96 o
       358    1   2   7   5   157.76   160.91     1.87 o
       359    1   2   7   6   134.85   145.02     2.33 o
       360    1   2   7   7    11.82    13.21     0.97 o
       361    1   2   7   8    36.98    39.28     1.19 o
       362    1   2   7   9   673.11   690.55     4.03 o
       363    1   2   7  10    30.05    28.72     1.14 o
       364    1   2   7  11    17.11    15.49     1.20 o
       365    1   2   7  12    46.68    50.09     1.63 o
       366    1   2   7  13     3.52     3.17     1.17 <
       367    1   2   8   0    12.90    11.16     1.03 o
       368    1   2   8   1    18.94    19.05     0.73 o
       369    1   2   8   2   450.23   452.08     3.00 o
       370    1   2   8   3   139.04   141.01     1.62 o
       371    1   2   8   4   210.74   211.20     1.98 o
       372    1   2   8   5    24.47    23.90     1.18 o
       373    1   2   8   6   290.93   310.42     2.99 o
       374    1   2   8   7    25.43    25.19     1.05 o
       375    1   2   8   8     0.31     0.75     0.86 <
       376    1   2   8   9    54.93    52.66     1.36 o
       377    1   2   8  10     7.90     7.59     1.02 o
       378    1   2   8  11    19.23    18.28     1.12 o
       379    1   2   9   0   105.86   101.48     1.81 o
       380    1   2   9   1   346.04   338.35     2.58 o
       381    1   2   9   2    13.17    13.34     0.83 o
       382    1   2   9   3    45.47    45.73     1.07 o
       383    1   2   9   4    15.07    15.78     0.99 o
       384    1   2   9   5    69.80    70.35     1.45 o
       385    1   2   9   6    62.11    61.90     1.49 o
       386    1   2   9   7     6.80     7.25     0.92 o
       387    1   2   9   8    17.23    19.75     1.28 o
       388    1   2  10   0     8.39     9.20     1.03 o
       389    1   2  10   1     8.18     7.89     0.81 o
       390    1   2  10   2   176.04   185.26     2.36 o
       391    1   2  10   3    58.43    57.24     1.71 o
       392    1   2  10   4    85.22    81.31     1.89 o
       393    1   2  10   5    10.48    10.71     1.67 o
       394    1   3   0   1  5656.78  5294.62    13.83 o
       395    3   3  -1  -1  2234.89  2293.21     5.46 o
       395    2   3   1  -1  2234.89  2293.21     5.46 o
       395    1   3   0   2  2234.89  2293.21     5.46 o
       396    1   3   0   3  1384.69  1423.93     3.59 o
       397    3   3  -2  -2  2291.57  2244.27     5.24 o
       397    2   3   2  -2  2291.57  2244.27     5.24 o
       397    1   3   0   4  2291.57  2244.27     5.24 o
       398    1   3   0   5    14.45    13.67     0.63 o
       399    1   3   0   6    23.30    22.43     0.59 o
       400    1   3   0   7  3591.48  3406.86     8.06 o
       401    1   3   0   8   507.69   482.97     2.72 o
       402    1   3   0   9   185.16   185.49     1.96 o
       403    1   3   0  10   395.89   416.39     3.57 o
       404    1   3   0  11   300.60   327.39     3.71 o
       405    1   3   0  12     0.08     0.18     0.87 <
       406    1   3   0  13    47.20    46.55     1.48 o
       407    1   3   0  14   172.60   170.01     3.12 o
       408    1   3   0  15   130.45   132.24     2.93 o
       409    1   3   0  16    58.30    58.93     1.93 o
       410    1   3   0  17   353.33   352.37     3.99 o
       411    3   3  -1   1  2828.50  3019.63     4.98 o
       411    2   3   0  -2  2828.50  3019.63     4.98 o
       411    1   3   1   1  2828.50  3019.63     4.98 o
       412    1   3   1   2   632.61   654.40     2.07 o
       413    2   3   1  -3    25.03    27.46     0.56 o
       413    1   3   1   3    25.03    27.46     0.56 o
       414    1   3   1   4  6898.88  6758.08    10.94 o
       415    1   3   1   5   990.97  1033.02     2.85 o
       416    1   3   1   6  1037.92   999.37     2.54 o
       417    1   3   1   7  1003.42   955.09     2.84 o
       418    1   3   1   8    45.86    43.24     0.72 o
       419    1   3   1   9     4.50     5.42     0.56 o
       420    1   3   1  10   786.43   759.12     3.69 o
       421    1   3   1  11   270.59   281.20     2.13 o
       422    1   3   1  12    17.82    18.35     0.86 o
       423    1   3   1  13   136.49   139.77     2.24 o
       424    1   3   1  14   513.93   511.76     4.32 o
       425    1   3   1  15     1.55     1.57     0.93 <
       426    1   3   1  16     0.97     0.95     0.90 <
       427    1   3   1  17    92.40    94.06     1.99 o
       428    1   3   2   1  3833.11  3861.50     6.01 o
       429    3   3  -2   2  1593.34  1668.85     3.39 o
       429    2   3   0  -4  1593.34  1668.85     3.39 o
       429    1   3   2   2  1593.34  1668.85     3.39 o
       430    1   3   2   3   919.73   958.04     2.60 o
       431    1   3   2   4  1675.79  1727.45     4.37 o
       432    1   3   2   5    13.45    14.74     0.49 o
       433    1   3   2   6    18.69    20.34     0.55 o
       434    1   3   2   7  2939.05  2743.04     5.52 o
       435    1   3   2   8   416.07   389.48     1.96 o
       436    1   3   2   9   163.50   156.44     1.44 o
       437    1   3   2  10   341.28   323.99     2.84 o
       438    1   3   2  11   263.48   280.02     2.42 o
       439    1   3   2  12     0.07     0.34     0.68 <
       440    1   3   2  13    42.61    42.25     1.14 o
       441    1   3   2  14   157.20   159.24     1.88 o
       442    1   3   2  15   117.27   116.70     1.56 o
       443    1   3   2  16    53.81    53.29     1.35 o
       444    1   3   2  17   321.41   316.85     3.02 o
       445    1   3   3   1  1452.96  1449.80     3.58 o
       446    1   3   3   2   411.21   417.35     1.69 o
       447    1   3   3   3    13.01    15.82     0.45 o
       448    1   3   3   4  3989.25  4008.64     8.00 o
       449    1   3   3   5   606.21   599.97     2.43 o
       450    1   3   3   6   703.79   668.96     2.71 o
       451    1   3   3   7   674.98   626.28     2.71 o
       452    1   3   3   8    24.13    25.12     0.74 o
       453    1   3   3   9     3.55     3.98     0.65 o
       454    1   3   3  10   600.94   644.73     3.50 o
       455    1   3   3  11   211.16   225.76     2.33 o
       456    1   3   3  12    14.32    17.44     0.90 o
       457    1   3   3  13   111.68   112.74     1.49 o
       458    1   3   3  14   423.40   415.68     2.87 o
       459    1   3   3  15     1.23     1.16     0.74 <
       460    1   3   3  16     0.68     1.16     0.85 <
       461    1   3   3  17    78.09    67.68     3.78 o
       462    1   3   4   1  1694.38  1669.11     4.19 o
       463    1   3   4   2   706.71   691.57     2.60 o
       464    1   3   4   3   436.90   445.62     1.99 o
       465    1   3   4   4   834.01   838.11     2.88 o
       466    1   3   4   5     2.97     3.69     0.52 o
       467    1   3   4   6    11.69    11.92     0.59 o
       468    1   3   4   7  1806.17  1774.50     8.63 o
       469    1   3   4   8   250.34   251.21     2.08 o
       470    1   3   4   9   117.15   119.24     1.32 o
       471    1   3   4  10   231.40   231.92     2.10 o
       472    1   3   4  11   186.08   181.38     2.03 o
       473    1   3   4  12     0.05     0.80     0.74 <
       474    1   3   4  13    32.84    33.15     0.97 o
       475    1   3   4  14   120.18   118.24     1.83 o
       476    1   3   4  15    84.78    80.10     1.64 o
       477    1   3   4  16    42.38    42.09     1.32 o
       478    1   3   5   1   590.43   555.01     2.48 o
       479    1   3   5   2   151.90   134.05     1.18 o
       480    1   3   5   3     6.48     7.54     0.63 o
       481    1   3   5   4  1914.02  1859.14     5.75 o
       482    1   3   5   5   276.66   295.12     2.23 o
       483    1   3   5   6   417.42   433.93     2.50 o
       484    1   3   5   7   364.07   372.42     2.57 o
       485    1   3   5   8     8.54     8.73     0.86 o
       486    1   3   5   9     2.35     1.95     0.74 <
       487    1   3   5  10   379.70   352.96     2.99 o
       488    1   3   5  11   138.54   150.85     1.90 o
       489    1   3   5  12     9.25     8.79     0.95 o
       490    1   3   5  13    77.56    77.73     1.68 o
       491    1   3   5  14   289.61   284.09     3.49 o
       492    1   3   5  15     0.75     0.82     1.06 <
       493    1   3   6   1   694.95   700.87     3.49 o
       494    1   3   6   2   278.04   260.40     2.08 o
       495    1   3   6   3   223.79   225.59     1.86 o
       496    1   3   6   4   369.44   379.44     2.39 o
       497    1   3   6   5     1.69     2.05     0.68 o
       498    1   3   6   6     6.72     8.12     0.87 o
       499    1   3   6   7   973.96  1018.95     5.28 o
       500    1   3   6   8   132.93   141.67     1.87 o
       501    1   3   6   9    69.65    71.01     1.61 o
       502    1   3   6  10   136.42   141.04     2.02 o
       503    1   3   6  11   114.88   113.67     2.06 o
       504    1   3   6  12     0.02     0.30     0.84 <
       505    1   3   6  13    23.24    22.58     1.42 o
       506    1   3   6  14    78.06    73.52     1.84 o
       507    1   3   7   1   240.59   244.32     2.37 o
       508    1   3   7   2    50.06    48.03     1.15 o
       509    1   3   7   3     3.36     3.67     0.72 o
       510    1   3   7   4   901.85   921.18     4.65 o
       511    1   3   7   5   123.17   128.59     1.78 o
       512    1   3   7   6   219.96   217.78     2.44 o
       513    1   3   7   7   183.44   199.24     2.30 o
       514    1   3   7   8     4.49     5.06     1.10 o
       515    1   3   7   9     1.32     2.26     0.80 <
       516    1   3   7  10   209.16   205.72     2.48 o
       517    1   3   7  11    80.55    78.05     1.54 o
       518    1   3   7  12     4.69     4.49     1.06 o
       519    1   3   7  13    46.37    48.48     2.95 o
       520    1   3   8   1   300.20   298.79     2.49 o
       521    1   3   8   2   117.92   113.84     1.50 o
       522    1   3   8   3   105.87   101.99     1.62 o
       523    1   3   8   4   167.16   166.25     1.98 o
       524    1   3   8   5     1.29     0.77     0.90 <
       525    1   3   8   6     3.33     3.71     0.84 o
       526    1   3   8   7   468.97   424.09     3.65 o
       527    1   3   8   8    68.25    72.89     1.74 o
       528    1   3   8   9    33.11    31.00     1.16 o
       529    1   3   8  10    71.61    74.59     1.69 o
       530    1   3   8  11    62.69    53.72     2.01 o
       531    1   3   9   1   104.35    93.97     1.44 o
       532    1   3   9   2    22.92    22.03     1.00 o
       533    1   3   9   3     1.49     1.63     0.80 <
       534    1   3   9   4   391.87   347.61     2.92 o
       535    1   3   9   5    57.16    52.97     1.52 o
       536    1   3   9   6    92.70    89.57     1.53 o
       537    1   3   9   7    85.49    86.06     1.63 o
       538    1   3   9   8     3.90     2.73     0.82 o
       539    1   3  10   1   123.09   128.35     1.72 o
       540    1   3  10   2    50.70    55.24     1.29 o
       541    1   3  10   3    39.27    39.06     1.22 o
       542    1   3  10   4    70.70    68.87     1.68 o
       543    3   4   0   0  7665.93  7789.85    22.80 o
       543    2   4   0   0  7665.93  7789.85    22.80 o
       543    1   4   0   0  7665.93  7789.85    22.80 o
       544    1   4   0   1  1957.85  1913.93     5.08 o
       545    3   4  -1  -1   570.86   618.01     2.47 o
       545    2   4   1  -1   570.86   618.01     2.47 o
       545    1   4   0   2   570.86   618.01     2.47 o
       546    1   4   0   3  3455.11  3292.55     7.32 o
       547    3   4  -2  -2    18.82     8.64     0.64 o
       547    2   4   2  -2    18.82     8.64     0.64 o
       547    1   4   0   4    18.82     8.64     0.64 o
       548    1   4   0   5   762.99   739.18     2.75 o
       549    1   4   0   6   376.42   366.16     2.05 o
       550    1   4   0   7   341.52   333.70     1.94 o
       551    1   4   0   8   582.69   512.30     2.73 o
       552    1   4   0   9  1240.53  1294.21     8.57 o
       553    1   4   0  10   721.31   748.29     6.32 o
       554    1   4   0  11    82.29    82.94     1.74 o
       555    1   4   0  12    38.08    34.70     1.33 o
       556    1   4   0  13    49.63    53.24     1.72 o
       557    1   4   0  14   184.50   198.48     3.38 o
       558    1   4   0  15   274.48   271.05     4.80 o
       559    1   4   0  16    37.27    39.62     1.89 o
       560    1   4   0  17    41.04    46.42     2.04 o
       561    1   4   1   0  3687.73  3639.57     7.99 o
       562    3   4  -1   1   832.88   881.55     2.15 o
       562    2   4   0  -2   832.88   881.55     2.15 o
       562    1   4   1   1   832.88   881.55     2.15 o
       563    1   4   1   2  1584.22  1593.72     3.24 o
       564    3   4  -2   0  3526.97  3462.55     5.79 o
       564    2   4   1  -3  3526.97  3462.55     5.79 o
       564    1   4   1   3  3526.97  3462.55     5.79 o
       565    1   4   1   4   963.20   988.30     2.64 o
       566    1   4   1   5    42.59    45.24     0.71 o
       567    1   4   1   6  2142.00  2060.69     4.38 o
       568    1   4   1   7   425.46   399.59     1.66 o
       569    1   4   1   8   228.19   219.26     1.50 o
       570    1   4   1   9    10.97    11.39     0.63 o
       571    1   4   1  10    98.99   100.55     1.51 o
       572    1   4   1  11   584.50   604.37     3.68 o
       573    1   4   1  12   600.23   616.29     5.27 o
       574    1   4   1  13   337.09   336.44     3.47 o
       575    1   4   1  14    48.89    45.74     1.29 o
       576    1   4   1  15     2.95     2.81     0.85 o
       577    1   4   1  16    38.95    42.18     1.41 o
       578    1   4   1  17     4.51     4.72     0.87 o
       579    3   4  -1   3  5157.95  5235.85    12.40 o
       579    2   4  -1  -3  5157.95  5235.85    12.40 o
       579    1   4   2   0  5157.95  5235.85    12.40 o
       580    1   4   2   1  1414.87  1441.47     2.97 o
       581    3   4  -2   2   362.22   392.80     1.61 o
       581    2   4   0  -4   362.22   392.80     1.61 o
       581    1   4   2   2   362.22   392.80     1.61 o
       582    1   4   2   3  2620.82  2672.26     5.32 o
       583    1   4   2   4     3.24     8.42     0.53 o
       584    1   4   2   5   596.95   587.85     2.24 o
       585    1   4   2   6   299.17   299.30     2.23 o
       586    1   4   2   7   277.49   290.22     1.84 o
       587    1   4   2   8   500.20   467.45     2.59 o
       588    1   4   2   9  1060.64   951.71     4.90 o
       589    1   4   2  10   640.61   647.13     3.01 o
       590    1   4   2  11    71.87    72.89     1.25 o
       591    1   4   2  12    34.73    35.71     1.08 o
       592    1   4   2  13    45.12    46.31     1.09 o
       593    1   4   2  14   166.73   159.74     2.17 o
       594    1   4   2  15   251.52   255.86     2.47 o
       595    1   4   2  16    34.02    35.86     1.25 o
       596    1   4   2  17    37.74    38.94     1.63 o
       597    1   4   3   0  2124.77  2059.34     6.63 o
       598    1   4   3   1   386.95   420.00     1.79 o
       599    1   4   3   2   907.67   911.62     2.69 o
       600    1   4   3   3  1921.89  2060.56     4.08 o
       601    1   4   3   4   590.40   573.18     1.98 o
       602    1   4   3   5    25.80    26.92     0.72 o
       603    1   4   3   6  1407.90  1399.34     5.70 o
       604    1   4   3   7   304.33   303.07     2.23 o
       605    1   4   3   8   158.64   148.56     1.57 o
       606    1   4   3   9    11.82    11.89     0.73 o
       607    1   4   3  10    74.38    79.98     1.17 o
       608    1   4   3  11   470.44   473.80     3.28 o
       609    1   4   3  12   485.53   487.16     3.82 o
       610    1   4   3  13   274.93   284.01     2.77 o
       611    1   4   3  14    40.91    41.19     1.21 o
       612    1   4   3  15     2.86     3.51     0.79 o
       613    1   4   3  16    33.38    34.67     1.14 o
       614    1   4   4   0  2394.46  2383.50     8.34 o
       615    1   4   4   1   674.49   613.80     2.27 o
       616    1   4   4   2   176.77   167.96     1.14 o
       617    1   4   4   3  1297.70  1242.59     3.15 o
       618    1   4   4   4     3.25     3.43     0.42 o
       619    1   4   4   5   322.77   312.65     1.92 o
       620    1   4   4   6   165.52   174.56     1.76 o
       621    1   4   4   7   163.39   163.29     1.60 o
       622    1   4   4   8   338.11   335.88     2.67 o
       623    1   4   4   9   705.98   661.05     3.86 o
       624    1   4   4  10   459.65   458.58     3.00 o
       625    1   4   4  11    50.52    53.53     1.14 o
       626    1   4   4  12    25.00    27.16     0.98 o
       627    1   4   4  13    34.78    34.95     0.99 o
       628    1   4   4  14   123.03   125.67     1.66 o
       629    1   4   4  15   194.46   183.82     2.13 o
       630    1   4   4  16    25.87    21.99     1.98 o
       631    1   4   5   0   885.12   815.16     5.17 o
       632    1   4   5   1   207.24   204.16     1.39 o
       633    1   4   5   2   406.51   384.09     2.15 o
       634    1   4   5   3   935.26   885.84     3.68 o
       635    1   4   5   4   281.86   284.85     2.41 o
       636    1   4   5   5    10.74    11.80     0.81 o
       637    1   4   5   6   731.81   731.14     4.52 o
       638    1   4   5   7   179.60   183.95     1.88 o
       639    1   4   5   8    88.83    90.27     1.41 o
       640    1   4   5   9     9.94     9.08     0.86 o
       641    1   4   5  10    47.11    46.51     1.13 o
       642    1   4   5  11   309.46   310.36     3.02 o
       643    1   4   5  12   330.39   335.22     2.97 o
       644    1   4   5  13   183.51   188.09     2.36 o
       645    1   4   5  14    29.26    29.00     1.24 o
       646    1   4   5  15     2.69     3.67     1.16 o
       647    1   4   6   0  1116.95  1095.55     5.37 o
       648    1   4   6   1   292.41   286.10     2.09 o
       649    1   4   6   2   105.93   103.18     1.36 o
       650    1   4   6   3   553.34   554.88     3.09 o
       651    1   4   6   4     3.77     5.79     0.83 o
       652    1   4   6   5   153.08   154.25     1.95 o
       653    1   4   6   6    80.22    84.15     1.44 o
       654    1   4   6   7    84.77    86.95     1.60 o
       655    1   4   6   8   194.29   193.92     2.32 o
       656    1   4   6   9   409.15   422.08     3.05 o
       657    1   4   6  10   273.04   268.88     3.20 o
       658    1   4   6  11    31.37    27.52     1.17 o
       659    1   4   6  12    12.71    13.54     0.96 o
       660    1   4   6  13    23.61    22.65     1.10 o
       661    1   4   6  14    73.66    70.50     3.69 o
       662    1   4   7   0   360.94   328.08     3.74 o
       663    1   4   7   1   115.28   110.91     1.29 o
       664    1   4   7   2   180.27   184.01     1.80 o
       665    1   4   7   3   444.82   440.81     3.76 o
       666    1   4   7   4   130.49   132.10     1.76 o
       667    1   4   7   5     4.55     6.29     0.90 o
       668    1   4   7   6   360.96   372.99     2.87 o
       669    1   4   7   7    93.92   106.00     1.61 o
       670    1   4   7   8    46.64    45.01     1.35 o
       671    1   4   7   9     4.66     4.98     1.10 o
       672    1   4   7  10    27.75    27.56     1.18 o
       673    1   4   7  11   165.77   170.85     2.09 o
       674    1   4   7  12   192.69   189.97     2.23 o
       675    1   4   8   0   510.24   486.64     4.63 o
       676    1   4   8   1   130.52   131.04     1.52 o
       677    1   4   8   2    52.03    48.36     1.25 o
       678    1   4   8   3   247.51   250.28     2.82 o
       679    1   4   8   4     1.95     2.18     0.89 <
       680    1   4   8   5    71.92    73.83     1.67 o
       681    1   4   8   6    39.41    38.19     1.25 o
       682    1   4   8   7    42.94    43.38     1.19 o
       683    1   4   8   8    93.93   103.52     1.82 o
       684    1   4   8   9   212.74   214.51     2.53 o
       685    1   4   8  10   132.16   137.63     1.82 o
       686    1   4   9   0   159.74   165.46     3.15 o
       687    1   4   9   1    47.42    47.72     1.24 o
       688    1   4   9   2    79.57    74.77     1.53 o
       689    1   4   9   3   193.76   196.68     2.28 o
       690    1   4   9   4    59.43    56.97     1.53 o
       691    1   4   9   5     2.36     2.37     0.86 <
       692    1   4   9   6   169.70   169.83     2.04 o
       693    1   4   9   7    41.87    41.70     1.19 o
       694    1   4   9   8    22.65    22.86     1.50 o
       695    1   4  10   0   199.57   212.33     4.29 o
       696    1   4  10   1    54.45    43.83     1.81 o
       697    1   4  10   2    17.41    18.61     1.07 o
       698    1   4  10   3   107.78   112.50     3.30 o
       699    1   5   0   1  2218.50  2226.42     5.13 o
       700    3   5  -1  -1   220.99   224.02     1.42 o
       700    2   5   1  -1   220.99   224.02     1.42 o
       700    1   5   0   2   220.99   224.02     1.42 o
       701    1   5   0   3   750.08   751.53     3.23 o
       702    3   5  -2  -2     8.69     3.57     0.71 o
       702    2   5   2  -2     8.69     3.57     0.71 o
       702    1   5   0   4     8.69     3.57     0.71 o
       703    1   5   0   5  5598.05  5366.57    17.10 o
       704    1   5   0   6    34.01    32.90     0.84 o
       705    1   5   0   7   142.52   134.48     1.24 o
       706    1   5   0   8   100.00   103.61     1.34 o
       707    1   5   0   9   158.30   158.21     1.89 o
       708    1   5   0  10     6.68     6.22     1.08 o
       709    1   5   0  11   521.27   516.86     4.52 o
       710    1   5   0  12     2.05     1.71     1.04 <
       711    1   5   0  13   602.42   616.41     5.40 o
       712    1   5   0  14     0.86     2.59     1.17 <
       713    1   5   0  15    99.61   103.37     2.58 o
       714    1   5   0  16    17.62    18.52     1.75 o
       715    1   5   0  17     6.33     7.91     1.34 o
       716    3   5  -1   1    56.13    69.64     0.64 o
       716    2   5   0  -2    56.13    69.64     0.64 o
       716    1   5   1   1    56.13    69.64     0.64 o
       717    1   5   1   2  5526.41  5514.39     8.37 o
       718    2   5   1  -3    32.49    34.02     0.70 o
       718    1   5   1   3    32.49    34.02     0.70 o
       719    1   5   1   4   327.98   311.43     1.43 o
       720    1   5   1   5   213.86   207.79     1.28 o
       721    1   5   1   6   753.54   701.22     2.18 o
       722    1   5   1   7     0.30     0.72     0.39 <
       723    1   5   1   8  2380.79  2273.33     5.91 o
       724    1   5   1   9     4.80     5.76     0.66 o
       725    1   5   1  10   320.39   310.73     2.14 o
       726    1   5   1  11    18.27    18.63     0.88 o
       727    1   5   1  12    11.92    12.86     0.92 o
       728    1   5   1  13    19.00    18.94     0.95 o
       729    1   5   1  14    40.72    42.20     1.19 o
       730    1   5   1  15     8.01     6.68     0.88 o
       731    1   5   1  16   489.80   513.61     4.11 o
       732    1   5   1  17     0.07     0.66     1.41 <
       733    1   5   2   1  1703.57  1710.24     3.51 o
       734    3   5  -2   2   173.38   178.21     1.12 o
       734    2   5   0  -4   173.38   178.21     1.12 o
       734    1   5   2   2   173.38   178.21     1.12 o
       735    1   5   2   3   576.20   579.91     2.26 o
       736    1   5   2   4     1.51     2.93     0.47 o
       737    1   5   2   5  4524.64  4406.14     9.24 o
       738    1   5   2   6    29.03    28.91     0.66 o
       739    1   5   2   7   107.85   106.50     1.17 o
       740    1   5   2   8    86.16    82.12     1.27 o
       741    1   5   2   9   140.81   140.85     1.46 o
       742    1   5   2  10     5.79     5.57     0.71 o
       743    1   5   2  11   463.98   462.22     3.54 o
       744    1   5   2  12     1.86     2.56     0.78 o
       745    1   5   2  13   545.68   562.84     4.41 o
       746    1   5   2  14     0.81     1.55     0.82 <
       747    1   5   2  15    89.73    91.38     1.58 o
       748    1   5   2  16    16.04    17.24     0.98 o
       749    1   5   3   1    32.63    32.79     0.55 o
       750    1   5   3   2  3366.63  3420.37     5.95 o
       751    1   5   3   3    20.94    21.14     0.55 o
       752    1   5   3   4   190.41   188.30     1.45 o
       753    1   5   3   5   146.00   141.39     1.61 o
       754    1   5   3   6   557.34   530.52     2.84 o
       755    1   5   3   7     0.10     1.03     0.59 <
       756    1   5   3   8  1785.90  1738.35     6.00 o
       757    1   5   3   9     3.91     3.94     0.67 o
       758    1   5   3  10   245.17   239.57     2.29 o
       759    1   5   3  11    14.56    15.00     0.90 o
       760    1   5   3  12     9.81    11.10     0.82 o
       761    1   5   3  13    15.73    13.83     0.99 o
       762    1   5   3  14    36.04    37.00     1.27 o
       763    1   5   3  15     6.58     5.68     0.90 o
       764    1   5   3  16   405.70   384.21     2.98 o
       765    1   5   4   1   845.80   813.75     2.83 o
       766    1   5   4   2    88.58    89.33     0.94 o
       767    1   5   4   3   336.91   312.18     1.82 o
       768    1   5   4   4     0.40     1.62     0.56 <
       769    1   5   4   5  2707.40  2786.00     7.85 o
       770    1   5   4   6    19.98    19.49     0.82 o
       771    1   5   4   7    51.20    52.26     1.17 o
       772    1   5   4   8    58.38    59.37     1.14 o
       773    1   5   4   9   101.25   101.06     1.31 o
       774    1   5   4  10     4.04     3.93     0.73 o
       775    1   5   4  11   338.05   354.01     2.89 o
       776    1   5   4  12     1.40     2.17     0.84 <
       777    1   5   4  13   409.74   369.66     2.84 o
       778    1   5   4  14     0.69     0.85     0.78 <
       779    1   5   4  15    65.36    64.66     1.39 o
       780    1   5   5   1    14.07    13.72     0.60 o
       781    1   5   5   2  1641.77  1519.45     8.10 o
       782    1   5   5   3    12.20    13.64     0.78 o
       783    1   5   5   4    67.85    64.77     1.30 o
       784    1   5   5   5    82.33    95.70     1.37 o
       785    1   5   5   6   347.69   337.25     2.93 o
       786    1   5   5   7     0.06     0.26     0.63 <
       787    1   5   5   8  1103.71  1121.55     5.04 o
       788    1   5   5   9     2.60     2.65     0.69 o
       789    1   5   5  10   158.78   154.00     1.70 o
       790    1   5   5  11     9.75    10.38     0.92 o
       791    1   5   5  12     6.63     6.64     0.95 o
       792    1   5   5  13    10.91    10.05     0.94 o
       793    1   5   5  14    29.11    30.15     1.18 o
       794    1   5   6   1   355.24   344.52     2.03 o
       795    1   5   6   2    42.87    43.46     1.02 o
       796    1   5   6   3   185.43   194.69     2.40 o
       797    1   5   6   4     0.06     0.53     0.65 <
       798    1   5   6   5  1430.98  1477.77     6.52 o
       799    1   5   6   6    11.89    10.93     0.82 o
       800    1   5   6   7    23.06    25.08     0.98 o
       801    1   5   6   8    33.91    37.26     1.22 o
       802    1   5   6   9    59.09    59.65     1.62 o
       803    1   5   6  10     2.56     3.89     0.84 o
       804    1   5   6  11   212.38   197.98     2.27 o
       805    1   5   6  12     0.88     0.47     0.96 <
       806    1   5   6  13   257.52   251.89     3.11 o
       807    1   5   7   1     5.94     6.33     0.70 o
       808    1   5   7   2   772.32   789.04     3.86 o
       809    1   5   7   3     6.54     7.84     0.84 o
       810    1   5   7   4    26.05    27.99     1.04 o
       811    1   5   7   5    42.42    41.00     1.11 o
       812    1   5   7   6   182.70   183.74     2.05 o
       813    1   5   7   7     0.05     0.78     0.76 <
       814    1   5   7   8   595.60   612.31     3.97 o
       815    1   5   7   9     1.36     1.36     0.80 <
       816    1   5   7  10    94.13    87.89     1.70 o
       817    1   5   7  11     5.67     5.52     0.86 o
       818    1   5   7  12     3.62     3.12     0.83 o
       819    1   5   8   1   159.78   149.87     1.86 o
       820    1   5   8   2    20.18    19.61     0.93 o
       821    1   5   8   3    87.39    84.63     1.63 o
       822    1   5   8   4     0.04    -0.22     0.83 <
       823    1   5   8   5   688.05   708.72     4.92 o
       824    1   5   8   6     5.72     5.72     0.86 o
       825    1   5   8   7    14.60    14.52     0.90 o
       826    1   5   8   8    17.05    17.67     1.01 o
       827    1   5   8   9    27.02    27.30     1.12 o
       828    1   5   8  10     1.52     1.65     0.80 <
       829    1   5   9   1     2.78     2.85     0.91 o
       830    1   5   9   2   343.47   340.44     3.36 o
       831    1   5   9   3     2.82     2.55     0.84 o
       832    1   5   9   4    15.54    15.43     1.12 o
       833    1   5   9   5    19.16    19.25     1.23 o
       834    1   5   9   6    75.16    76.57     2.03 o
       835    1   5   9   7     0.03     0.54     0.97 <
       836    3   6   0   0  1733.66  1833.53     7.23 o
       836    2   6   0   0  1733.66  1833.53     7.23 o
       836    1   6   0   0  1733.66  1833.53     7.23 o
       837    1   6   0   1   399.34   395.54     2.25 o
       838    3   6  -1  -1   650.97   667.42     3.23 o
       838    2   6   1  -1   650.97   667.42     3.23 o
       838    1   6   0   2   650.97   667.42     3.23 o
       839    1   6   0   3  3484.95  3382.93     8.13 o
       840    3   6  -2  -2   132.44   137.48     2.07 o
       840    2   6   2  -2   132.44   137.48     2.07 o
       840    1   6   0   4   132.44   137.48     2.07 o
       841    1   6   0   5   461.74   456.65     3.15 o
       842    1   6   0   6     2.30     3.68     0.90 o
       843    1   6   0   7   445.54   422.09     3.21 o
       844    1   6   0   8   252.00   261.74     3.97 o
       845    1   6   0   9   629.01   599.53     4.80 o
       846    1   6   0  10   329.41   322.73     3.66 o
       847    1   6   0  11   270.12   267.27     3.43 o
       848    1   6   0  12   157.52   150.44     3.12 o
       849    1   6   0  13   166.63   167.19     2.78 o
       850    1   6   0  14   100.99   109.39     2.65 o
       851    1   6   0  15   194.77   201.50     3.44 o
       852    1   6   0  16     5.26     4.30     1.34 o
       853    1   6   1   0  4378.30  4329.91    10.57 o
       854    3   6  -1   1   873.73   928.82     2.49 o
       854    2   6   0  -2   873.73   928.82     2.49 o
       854    1   6   1   1   873.73   928.82     2.49 o
       855    1   6   1   2   389.60   383.60     1.51 o
       856    3   6  -2   0   722.89   750.36     2.40 o
       856    2   6   1  -3   722.89   750.36     2.40 o
       856    1   6   1   3   722.89   750.36     2.40 o
       857    1   6   1   4   429.37   406.03     1.60 o
       858    1   6   1   5     2.93     4.01     0.44 o
       859    1   6   1   6  1551.96  1527.86     3.82 o
       860    1   6   1   7   104.75   105.46     1.02 o
       861    1   6   1   8   398.14   389.17     2.26 o
       862    1   6   1   9   169.90   177.82     2.08 o
       863    1   6   1  10   317.93   315.00     2.46 o
       864    1   6   1  11   335.13   333.43     2.72 o
       865    1   6   1  12   287.43   285.39     2.44 o
       866    1   6   1  13   149.15   156.46     1.99 o
       867    1   6   1  14   116.23   116.11     1.79 o
       868    1   6   1  15    12.40    12.53     0.96 o
       869    1   6   1  16    56.12    57.85     1.52 o
       870    3   6  -1   3  1329.98  1322.72     5.50 o
       870    2   6  -1  -3  1329.98  1322.72     5.50 o
       870    1   6   2   0  1329.98  1322.72     5.50 o
       871    1   6   2   1   311.27   303.75     1.44 o
       872    3   6  -2   2   513.59   538.01     1.91 o
       872    2   6   0  -4   513.59   538.01     1.91 o
       872    1   6   2   2   513.59   538.01     1.91 o
       873    1   6   2   3  2776.40  2748.63     6.23 o
       874    1   6   2   4    94.40   103.42     0.96 o
       875    1   6   2   5   375.55   354.57     1.94 o
       876    1   6   2   6     1.74     2.20     0.44 o
       877    1   6   2   7   378.35   367.92     2.47 o
       878    1   6   2   8   222.90   224.39     1.58 o
       879    1   6   2   9   545.09   557.54     3.10 o
       880    1   6   2  10   296.17   315.62     2.66 o
       881    1   6   2  11   242.25   243.98     2.76 o
       882    1   6   2  12   141.85   148.64     2.06 o
       883    1   6   2  13   151.75   157.53     2.32 o
       884    1   6   2  14    91.02    95.59     1.94 o
       885    1   6   2  15   179.65   180.02     2.33 o
       886    1   6   2  16     4.73     4.84     0.94 o
       887    1   6   3   0  2779.26  2729.02     6.65 o
       888    1   6   3   1   561.02   540.89     1.97 o
       889    1   6   3   2   242.78   231.04     1.32 o
       890    1   6   3   3   459.60   480.71     2.41 o
       891    1   6   3   4   281.65   273.51     1.91 o
       892    1   6   3   5     2.54     4.88     0.63 o
       893    1   6   3   6  1088.69  1013.31     4.48 o
       894    1   6   3   7    81.45    77.87     1.07 o
       895    1   6   3   8   301.45   296.07     2.19 o
       896    1   6   3   9   138.55   143.75     1.65 o
       897    1   6   3  10   254.09   262.49     2.45 o
       898    1   6   3  11   271.55   285.05     2.46 o
       899    1   6   3  12   237.18   236.77     2.41 o
       900    1   6   3  13   121.05   123.18     1.67 o
       901    1   6   3  14    96.69    97.31     1.82 o
       902    1   6   3  15     9.78     9.55     1.10 o
       903    1   6   3  16    47.59    48.66     3.69 o
       904    1   6   4   0   774.96   734.49     4.81 o
       905    1   6   4   1   158.21   146.59     1.25 o
       906    1   6   4   2   311.04   292.76     1.73 o
       907    1   6   4   3  1574.79  1558.82     5.38 o
       908    1   6   4   4    63.73    70.94     1.15 o
       909    1   6   4   5   221.90   219.24     1.67 o
       910    1   6   4   6     0.83     3.81     0.70 o
       911    1   6   4   7   248.24   256.90     2.13 o
       912    1   6   4   8   158.90   163.10     1.78 o
       913    1   6   4   9   375.42   391.56     3.23 o
       914    1   6   4  10   216.21   208.65     2.28 o
       915    1   6   4  11   178.24   175.72     1.85 o
       916    1   6   4  12   102.94   102.12     1.59 o
       917    1   6   4  13   115.55   116.41     1.59 o
       918    1   6   4  14    66.43    67.04     1.77 o
       919    1   6   4  15   141.14   142.11     2.34 o
       920    1   6   5   0  1395.61  1333.14     6.71 o
       921    1   6   5   1   332.55   332.24     2.40 o
       922    1   6   5   2   112.07   110.86     1.46 o
       923    1   6   5   3   267.34   271.65     2.47 o
       924    1   6   5   4   144.76   146.07     1.48 o
       925    1   6   5   5     1.96     2.14     0.63 o
       926    1   6   5   6   618.64   644.31     4.11 o
       927    1   6   5   7    52.30    55.50     1.42 o
       928    1   6   5   8   188.81   198.75     2.12 o
       929    1   6   5   9    91.55    97.71     1.55 o
       930    1   6   5  10   169.90   161.16     2.00 o
       931    1   6   5  11   178.39   180.32     2.34 o
       932    1   6   5  12   167.71   167.37     1.96 o
       933    1   6   5  13    79.04    77.41     1.56 o
       934    1   6   5  14    67.11    67.96     1.62 o
       935    1   6   6   0   421.65   406.57     3.32 o
       936    1   6   6   1    68.12    65.83     1.10 o
       937    1   6   6   2   178.74   182.79     1.74 o
       938    1   6   6   3   786.96   784.15     3.63 o
       939    1   6   6   4    37.53    40.70     1.20 o
       940    1   6   6   5   115.18   122.08     1.66 o
       941    1   6   6   6     0.37     0.72     0.69 <
       942    1   6   6   7   142.32   147.78     2.19 o
       943    1   6   6   8    93.29    93.39     1.87 o
       944    1   6   6   9   227.68   228.73     2.37 o
       945    1   6   6  10   127.57   125.81     1.96 o
       946    1   6   6  11   110.58   111.41     1.85 o
       947    1   6   6  12    58.87    60.29     1.44 o
       948    1   6   6  13    74.04    74.58     1.66 o
       949    1   6   7   0   669.35   682.44     5.45 o
       950    1   6   7   1   175.41   181.78     2.04 o
       951    1   6   7   2    50.85    52.76     1.35 o
       952    1   6   7   3   138.03   137.80     1.92 o
       953    1   6   7   4    71.70    70.77     1.23 o
       954    1   6   7   5     1.11     1.21     0.68 <
       955    1   6   7   6   326.10   330.95     2.88 o
       956    1   6   7   7    27.76    30.68     1.02 o
       957    1   6   7   8   104.21    94.79     1.60 o
       958    1   6   7   9    47.29    48.82     1.17 o
       959    1   6   7  10    97.58   100.50     1.64 o
       960    1   6   7  11    93.46    94.80     1.82 o
       961    1   6   8   0   198.87   207.66     3.49 o
       962    1   6   8   1    31.97    33.07     1.13 o
       963    1   6   8   2    84.68    81.48     1.51 o
       964    1   6   8   3   380.16   368.96     3.21 o
       965    1   6   8   4    17.61    17.59     1.07 o
       966    1   6   8   5    57.58    59.51     1.43 o
       967    1   6   8   6     0.22     0.84     0.92 <
       968    1   6   8   7    73.96    73.91     1.52 o
       969    1   6   8   8    43.98    47.27     1.23 o
       970    1   6   8   9   124.25   129.61     1.67 o
       971    1   6   9   0   306.10   309.61     4.44 o
       972    1   6   9   1    72.81    73.26     1.62 o
       973    1   6   9   2    24.54    26.63     1.19 o
       974    1   6   9   3    58.55    62.83     1.83 o
       975    1   6   9   4    34.90    34.33     1.18 o
       976    1   6   9   5     0.41     0.76     0.77 <
       977    1   6   9   6   157.14   152.16     2.02 o
       978    1   7   0   1  2279.78  2195.62     5.99 o
       979    3   7  -1  -1   423.22   418.06     2.19 o
       979    2   7   1  -1   423.22   418.06     2.19 o
       979    1   7   0   2   423.22   418.06     2.19 o
       980    1   7   0   3   422.22   389.26     2.41 o
       981    3   7  -2  -2    56.25    53.71     1.65 o
       981    2   7   2  -2    56.25    53.71     1.65 o
       981    1   7   0   4    56.25    53.71     1.65 o
       982    1   7   0   5    61.56    60.85     1.30 o
       983    1   7   0   6    64.46    64.24     1.13 o
       984    1   7   0   7  2142.84  2189.67    10.57 o
       985    1   7   0   8   208.58   221.98     2.75 o
       986    1   7   0   9   119.96   114.47     2.12 o
       987    1   7   0  10    41.64    45.39     1.64 o
       988    1   7   0  11   284.87   302.33     4.21 o
       989    1   7   0  12     0.14    -0.06     1.05 <
       990    1   7   0  13    66.96    69.48     2.22 o
       991    1   7   0  14     5.48     6.35     1.69 o
       992    1   7   0  15    69.67    67.82     2.11 o
       993    1   7   0  16    52.74    51.79     1.97 o
       994    3   7  -1   1   178.48   194.99     1.11 o
       994    2   7   0  -2   178.48   194.99     1.11 o
       994    1   7   1   1   178.48   194.99     1.11 o
       995    1   7   1   2   517.88   492.45     1.77 o
       996    2   7   1  -3    47.33    45.25     0.73 o
       996    1   7   1   3    47.33    45.25     0.73 o
       997    1   7   1   4  3196.13  2946.43     5.76 o
       998    1   7   1   5   404.10   380.18     1.86 o
       999    1   7   1   6   517.46   507.46     2.21 o
      1000    1   7   1   7    20.20    20.94     0.76 o
      1001    1   7   1   8    69.92    69.46     0.98 o
      1002    1   7   1   9    16.39    16.50     0.73 o
      1003    1   7   1  10   608.55   581.09     4.05 o
      1004    1   7   1  11    48.39    46.68     1.16 o
      1005    1   7   1  12     7.81     8.24     0.83 o
      1006    1   7   1  13    64.50    66.57     1.51 o
      1007    1   7   1  14   428.79   460.71     4.64 o
      1008    1   7   1  15     4.64     4.79     0.86 o
      1009    1   7   1  16     4.22     5.71     1.00 o
      1010    1   7   2   1  1846.28  1744.35     3.91 o
      1011    3   7  -2   2   354.13   346.76     1.72 o
      1011    2   7   0  -4   354.13   346.76     1.72 o
      1011    1   7   2   2   354.13   346.76     1.72 o
      1012    1   7   2   3   359.18   348.03     2.03 o
      1013    1   7   2   4    33.08    34.04     0.68 o
      1014    1   7   2   5    44.89    42.39     0.75 o
      1015    1   7   2   6    56.80    54.43     0.85 o
      1016    1   7   2   7  1867.65  1894.73     5.39 o
      1017    1   7   2   8   183.53   178.80     1.44 o
      1018    1   7   2   9   107.96   117.46     1.76 o
      1019    1   7   2  10    37.06    37.56     1.04 o
      1020    1   7   2  11   257.22   263.00     2.67 o
      1021    1   7   2  12     0.13     0.07     0.79 <
      1022    1   7   2  13    61.97    63.86     1.37 o
      1023    1   7   2  14     5.13     5.68     0.85 o
      1024    1   7   2  15    62.33    68.11     1.55 o
      1025    1   7   2  16    48.11    46.01     3.35 o
      1026    1   7   3   1   111.98   105.92     0.97 o
      1027    1   7   3   2   328.73   320.39     1.80 o
      1028    1   7   3   3    35.27    35.81     0.81 o
      1029    1   7   3   4  2303.93  2120.64     6.39 o
      1030    1   7   3   5   297.77   296.86     2.09 o
      1031    1   7   3   6   407.91   362.01     2.45 o
      1032    1   7   3   7    13.63    13.41     0.64 o
      1033    1   7   3   8    49.51    51.73     1.04 o
      1034    1   7   3   9    13.14    13.29     0.74 o
      1035    1   7   3  10   490.07   510.49     3.46 o
      1036    1   7   3  11    39.53    39.51     1.20 o
      1037    1   7   3  12     6.23     7.45     0.79 o
      1038    1   7   3  13    53.69    54.88     1.21 o
      1039    1   7   3  14   356.34   358.52     3.01 o
      1040    1   7   3  15     3.76     3.92     0.97 o
      1041    1   7   4   1  1090.88  1048.49     4.86 o
      1042    1   7   4   2   205.93   198.25     1.88 o
      1043    1   7   4   3   243.22   247.18     1.91 o
      1044    1   7   4   4    16.90    19.76     0.76 o
      1045    1   7   4   5    19.23    19.22     0.72 o
      1046    1   7   4   6    40.40    39.75     0.93 o
      1047    1   7   4   7  1293.64  1227.83     5.83 o
      1048    1   7   4   8   129.73   130.85     1.39 o
      1049    1   7   4   9    79.13    76.34     1.23 o
      1050    1   7   4  10    27.18    27.08     1.06 o
      1051    1   7   4  11   193.63   189.89     1.98 o
      1052    1   7   4  12     0.11     0.08     0.76 <
      1053    1   7   4  13    49.96    51.45     1.28 o
      1054    1   7   4  14     4.25     4.76     0.89 o
      1055    1   7   5   1    56.88    56.29     0.97 o
      1056    1   7   5   2   158.28   151.88     2.12 o
      1057    1   7   5   3    22.21    23.06     0.89 o
      1058    1   7   5   4  1362.47  1437.36     6.87 o
      1059    1   7   5   5   180.72   190.69     1.97 o
      1060    1   7   5   6   265.46   269.54     2.14 o
      1061    1   7   5   7     7.62     7.62     0.74 o
      1062    1   7   5   8    30.91    32.41     1.03 o
      1063    1   7   5   9     8.54     8.19     0.90 o
      1064    1   7   5  10   329.83   334.13     3.00 o
      1065    1   7   5  11    27.25    27.33     1.09 o
      1066    1   7   5  12     3.89     4.06     0.86 o
      1067    1   7   5  13    37.43    34.02     1.22 o
      1068    1   7   6   1   566.35   566.31     3.69 o
      1069    1   7   6   2   109.37   106.33     1.58 o
      1070    1   7   6   3   141.36   144.60     1.79 o
      1071    1   7   6   4     7.71     8.59     0.82 o
      1072    1   7   6   5     8.63     7.47     0.81 o
      1073    1   7   6   6    23.89    24.16     1.10 o
      1074    1   7   6   7   759.67   767.36     4.83 o
      1075    1   7   6   8    77.91    80.97     1.47 o
      1076    1   7   6   9    47.00    45.53     1.20 o
      1077    1   7   6  10    17.47    16.56     1.16 o
      1078    1   7   6  11   125.66   121.97     1.89 o
      1079    1   7   6  12     0.07     0.06     0.99 <
      1080    1   7   7   1    27.77    31.36     1.37 o
      1081    1   7   7   2    77.52    77.80     1.54 o
      1082    1   7   7   3    11.89    11.28     0.84 o
      1083    1   7   7   4   714.27   698.47     4.22 o
      1084    1   7   7   5    96.73    86.07     1.46 o
      1085    1   7   7   6   140.70   138.72     1.81 o
      1086    1   7   7   7     4.50     4.93     0.90 o
      1087    1   7   7   8    20.95    18.26     0.97 o
      1088    1   7   7   9     4.45     4.34     0.81 o
      1089    1   7   7  10   188.62   185.12     2.21 o
      1090    1   7   7  11    16.02    13.16     1.85 o
      1091    1   7   8   1   276.40   280.71     3.02 o
      1092    1   7   8   2    53.66    53.81     1.32 o
      1093    1   7   8   3    66.82    69.38     1.46 o
      1094    1   7   8   4     4.15     4.40     0.81 o
      1095    1   7   8   5     6.70     6.53     0.86 o
      1096    1   7   8   6    11.35     9.86     0.99 o
      1097    1   7   8   7   379.14   389.50     3.48 o
      1098    1   7   8   8    39.78    43.18     1.36 o
      1099    1   7   9   1    13.31    13.29     1.11 o
      1100    1   7   9   2    41.04    41.52     1.49 o
      1101    1   7   9   3     5.06     4.90     0.94 o
      1102    1   7   9   4   321.08   332.57     3.33 o
      1103    3   8   0   0     1.18     3.36     0.73 o
      1103    2   8   0   0     1.18     3.36     0.73 o
      1103    1   8   0   0     1.18     3.36     0.73 o
      1104    1   8   0   1   657.92   646.47     2.97 o
      1105    3   8  -1  -1  1194.40  1200.24     4.42 o
      1105    2   8   1  -1  1194.40  1200.24     4.42 o
      1105    1   8   0   2  1194.40  1200.24     4.42 o
      1106    1   8   0   3   610.48   592.14     4.11 o
      1107    3   8  -2  -2   483.77   465.69     3.45 o
      1107    2   8   2  -2   483.77   465.69     3.45 o
      1107    1   8   0   4   483.77   465.69     3.45 o
      1108    1   8   0   5   213.16   212.86     2.11 o
      1109    1   8   0   6   479.80   461.70     5.54 o
      1110    1   8   0   7    81.19    79.36     1.52 o
      1111    1   8   0   8     7.22     7.24     0.90 o
      1112    1   8   0   9   593.57   519.81     4.57 o
      1113    1   8   0  10    69.54    68.83     1.86 o
      1114    1   8   0  11     5.04     5.34     1.44 o
      1115    1   8   0  12   559.86   507.71     4.83 o
      1116    1   8   0  13     9.97    10.94     1.54 o
      1117    1   8   0  14     4.62     4.55     1.54 <
      1118    1   8   0  15   149.56   158.00     5.47 o
      1119    1   8   1   0   526.71   522.05     2.64 o
      1120    3   8  -1   1  1376.23  1413.11     3.27 o
      1120    2   8   0  -2  1376.23  1413.11     3.27 o
      1120    1   8   1   1  1376.23  1413.11     3.27 o
      1121    1   8   1   2   540.89   511.06     2.10 o
      1122    3   8  -2   0    59.27    56.00     0.78 o
      1122    2   8   1  -3    59.27    56.00     0.78 o
      1122    1   8   1   3    59.27    56.00     0.78 o
      1123    1   8   1   4   327.94   314.27     2.01 o
      1124    1   8   1   5   207.56   208.31     1.59 o
      1125    1   8   1   6   651.17   640.58     3.28 o
      1126    1   8   1   7     1.28     2.02     0.59 o
      1127    1   8   1   8    33.03    34.42     0.88 o
      1128    1   8   1   9   801.36   754.20     4.27 o
      1129    1   8   1  10    12.78    12.33     0.87 o
      1130    1   8   1  11    53.69    55.30     1.25 o
      1131    1   8   1  12   354.53   386.30     3.75 o
      1132    1   8   1  13    29.02    31.38     1.16 o
      1133    1   8   1  14     7.50     7.62     0.92 o
      1134    1   8   1  15   154.71   152.99     2.33 o
      1135    3   8  -1   3     3.45     5.27     0.60 o
      1135    2   8  -1  -3     3.45     5.27     0.60 o
      1135    1   8   2   0     3.45     5.27     0.60 o
      1136    1   8   2   1   553.88   535.79     2.46 o
      1137    3   8  -2   2  1013.36  1009.19     3.19 o
      1137    2   8   0  -4  1013.36  1009.19     3.19 o
      1137    1   8   2   2  1013.36  1009.19     3.19 o
      1138    1   8   2   3   505.07   469.39     2.59 o
      1139    1   8   2   4   382.57   396.43     2.13 o
      1140    1   8   2   5   182.30   176.58     1.49 o
      1141    1   8   2   6   415.12   408.98     2.34 o
      1142    1   8   2   7    70.21    70.03     1.02 o
      1143    1   8   2   8     6.93     6.01     0.65 o
      1144    1   8   2   9   531.32   524.98     3.44 o
      1145    1   8   2  10    62.53    64.60     1.27 o
      1146    1   8   2  11     4.62     4.21     0.71 o
      1147    1   8   2  12   507.30   501.99     3.32 o
      1148    1   8   2  13     9.39     9.52     1.00 o
      1149    1   8   2  14     3.95     3.79     0.94 o
      1150    1   8   2  15   137.24   129.47     1.98 o
      1151    1   8   3   0   353.95   344.23     3.37 o
      1152    1   8   3   1   982.31   962.91     3.80 o
      1153    1   8   3   2   393.87   370.42     2.54 o
      1154    1   8   3   3    35.38    38.42     0.87 o
      1155    1   8   3   4   242.38   221.64     1.97 o
      1156    1   8   3   5   156.07   168.70     2.13 o
      1157    1   8   3   6   493.65   472.06     2.74 o
      1158    1   8   3   7     0.81     0.57     0.65 <
      1159    1   8   3   8    25.29    24.72     0.81 o
      1160    1   8   3   9   646.18   657.23     4.70 o
      1161    1   8   3  10    10.54    12.14     0.89 o
      1162    1   8   3  11    42.87    42.60     1.29 o
      1163    1   8   3  12   294.69   296.96     2.71 o
      1164    1   8   3  13    22.44    23.58     1.03 o
      1165    1   8   3  14     6.60     6.42     0.84 o
      1166    1   8   4   0     2.79     3.74     0.84 o
      1167    1   8   4   1   358.09   365.97     2.75 o
      1168    1   8   4   2   651.82   659.36     3.64 o
      1169    1   8   4   3   310.52   310.34     2.53 o
      1170    1   8   4   4   259.11   271.06     2.39 o
      1171    1   8   4   5   121.32   115.46     1.95 o
      1172    1   8   4   6   283.56   274.09     2.14 o
      1173    1   8   4   7    48.27    44.90     1.15 o
      1174    1   8   4   8     5.47     5.27     0.82 o
      1175    1   8   4   9   390.45   365.87     3.38 o
      1176    1   8   4  10    44.52    48.04     1.26 o
      1177    1   8   4  11     3.76     4.10     0.89 o
      1178    1   8   4  12   378.27   384.90     3.58 o
      1179    1   8   4  13     7.94     7.24     0.87 o
      1180    1   8   4  14     2.40     2.54     0.94 <
      1181    1   8   5   0   188.84   190.23     2.77 o
      1182    1   8   5   1   602.72   564.01     3.88 o
      1183    1   8   5   2   235.63   237.34     2.12 o
      1184    1   8   5   3    16.22    23.35     0.98 o
      1185    1   8   5   4   147.51   146.39     1.75 o
      1186    1   8   5   5    96.62   103.47     1.32 o
      1187    1   8   5   6   311.46   314.33     2.99 o
      1188    1   8   5   7     0.54     2.75     0.79 o
      1189    1   8   5   8    16.57    16.74     0.88 o
      1190    1   8   5   9   430.50   408.82     2.92 o
      1191    1   8   5  10     7.87     7.27     0.85 o
      1192    1   8   5  11    26.25    26.37     1.20 o
      1193    1   8   5  12   205.34   192.72     2.96 o
      1194    1   8   5  13    13.05    10.42     1.19 o
      1195    1   8   6   0     3.40     2.98     1.13 <
      1196    1   8   6   1   200.95   198.13     2.28 o
      1197    1   8   6   2   371.69   391.29     3.12 o
      1198    1   8   6   3   169.58   170.90     1.71 o
      1199    1   8   6   4   149.58   145.09     1.81 o
      1200    1   8   6   5    70.12    69.36     1.32 o
      1201    1   8   6   6   167.57   177.80     2.03 o
      1202    1   8   6   7    29.52    29.51     1.00 o
      1203    1   8   6   8     2.85     2.01     0.89 <
      1204    1   8   6   9   244.24   240.51     3.00 o
      1205    1   8   6  10    23.75    20.38     1.04 o
      1206    1   8   6  11     2.91     2.97     0.90 o
      1207    1   8   7   0    98.27   100.92     2.99 o
      1208    1   8   7   1   317.50   312.17     3.77 o
      1209    1   8   7   2   125.46   127.50     1.76 o
      1210    1   8   7   3     9.15     9.99     0.98 o
      1211    1   8   7   4    80.16    80.57     1.32 o
      1212    1   8   7   5    52.42    46.36     1.18 o
      1213    1   8   7   6   175.72   170.97     2.14 o
      1214    1   8   7   7     0.55     1.02     0.81 <
      1215    1   8   7   8    10.12    10.89     0.94 o
      1216    1   8   7   9   238.28   222.77     2.85 o
      1217    1   8   7  10     5.57     5.61     1.41 o
      1218    1   8   8   0     1.14     2.02     1.51 <
      1219    1   8   8   1   100.21   103.53     1.92 o
      1220    1   8   8   2   179.21   176.40     2.13 o
      1221    1   8   8   3    89.47    96.95     1.85 o
      1222    1   8   8   4    73.92    79.82     1.66 o
      1223    1   8   8   5    36.23    37.84     1.43 o
      1224    1   8   8   6    87.28    89.56     1.72 o
      1225    1   8   8   7    16.50    15.70     1.08 o
      1226    1   8   9   0    50.28    54.17     2.97 o
      1227    1   8   9   1   137.35   142.15     2.28 o
      1228    1   8   9   2    57.73    58.42     1.66 o
      1229    1   9   0   1   138.15   124.11     1.60 o
      1230    3   9  -1  -1   394.08   420.35     3.91 o
      1230    2   9   1  -1   394.08   420.35     3.91 o
      1230    1   9   0   2   394.08   420.35     3.91 o
      1231    1   9   0   3   244.68   237.94     2.70 o
      1232    3   9  -2  -2   927.35   897.42     5.89 o
      1232    2   9   2  -2   927.35   897.42     5.89 o
      1232    1   9   0   4   927.35   897.42     5.89 o
      1233    1   9   0   5  1212.46  1226.30     9.59 o
      1234    1   9   0   6    57.49    58.90     1.39 o
      1235    1   9   0   7    12.37    12.00     1.06 o
      1236    1   9   0   8   121.18   112.95     2.14 o
      1237    1   9   0   9    67.89    65.51     1.80 o
      1238    1   9   0  10   262.61   269.76     4.05 o
      1239    1   9   0  12     2.41     2.59     1.27 <
      1240    1   9   0  13   151.96   154.50     2.60 o
      1241    1   9   0  14   146.76   164.64     2.99 o
      1242    3   9  -1   1   750.40   728.34     2.90 o
      1242    2   9   0  -2   750.40   728.34     2.90 o
      1242    1   9   1   1   750.40   728.34     2.90 o
      1243    1   9   1   2   829.01   780.43     2.90 o
      1244    2   9   1  -3    42.61    42.35     1.02 o
      1244    1   9   1   3    42.61    42.35     1.02 o
      1245    1   9   1   4     7.86     8.01     0.58 o
      1246    1   9   1   5   148.41   154.38     1.61 o
      1247    1   9   1   6   318.73   320.79     2.31 o
      1248    1   9   1   7   616.96   591.18     3.28 o
      1249    1   9   1   8   621.02   591.25     4.06 o
      1250    1   9   1   9    10.70    11.26     0.72 o
      1251    1   9   1  10    27.08    24.41     0.92 o
      1252    1   9   1  11   148.05   152.57     1.81 o
      1253    1   9   1  12     9.79    10.70     0.88 o
      1254    1   9   1  13    74.33    75.05     1.47 o
      1255    1   9   1  14     1.10     1.12     0.82 <
      1256    1   9   1  15    11.39    10.55     2.30 o
      1257    1   9   2   1   114.90   108.55     1.17 o
      1258    3   9  -2   2   319.56   321.77     1.80 o
      1258    2   9   0  -4   319.56   321.77     1.80 o
      1258    1   9   2   2   319.56   321.77     1.80 o
      1259    1   9   2   3   217.59   206.48     1.61 o
      1260    1   9   2   4   798.46   835.35     4.36 o
      1261    1   9   2   5  1072.15  1063.54     4.22 o
      1262    1   9   2   6    51.92    51.63     0.96 o
      1263    1   9   2   7    11.77    11.34     0.62 o
      1264    1   9   2   8   107.94   113.67     1.38 o
      1265    1   9   2   9    61.09    60.43     1.21 o
      1266    1   9   2  10   237.90   252.53     2.59 o
      1267    1   9   2  11    98.22    97.56     1.56 o
      1268    1   9   2  12     2.17     3.46     0.86 o
      1269    1   9   2  13   138.33   143.43     2.05 o
      1270    1   9   2  14   134.55   142.99     2.02 o
      1271    1   9   3   1   533.87   547.71     3.10 o
      1272    1   9   3   2   630.52   631.75     2.99 o
      1273    1   9   3   3    34.36    37.12     0.82 o
      1274    1   9   3   4     8.47     7.72     0.67 o
      1275    1   9   3   5   109.89   114.08     1.53 o
      1276    1   9   3   6   257.57   254.07     1.91 o
      1277    1   9   3   7   492.46   486.46     3.12 o
      1278    1   9   3   8   502.26   494.19     3.78 o
      1279    1   9   3   9     8.77     8.09     0.88 o
      1280    1   9   3  10    22.85    22.52     0.99 o
      1281    1   9   3  11   124.17   118.39     1.73 o
      1282    1   9   3  12     7.99     8.09     0.80 o
      1283    1   9   3  13    63.22    66.27     1.59 o
      1284    1   9   3  14     1.23     1.29     0.93 <
      1285    1   9   4   1    71.96    68.21     1.70 o
      1286    1   9   4   2   197.75   202.78     1.75 o
      1287    1   9   4   3   156.78   153.17     1.93 o
      1288    1   9   4   4   552.88   576.94     3.59 o
      1289    1   9   4   5   763.13   738.01     4.18 o
      1290    1   9   4   6    38.44    40.87     1.09 o
      1291    1   9   4   7     8.97    10.14     0.81 o
      1292    1   9   4   8    79.78    76.61     1.33 o
      1293    1   9   4   9    44.35    43.61     1.18 o
      1294    1   9   4  10   179.28   185.50     2.30 o
      1295    1   9   4  11    75.44    75.20     1.60 o
      1296    1   9   4  12     1.58     1.55     0.92 <
      1297    1   9   4  13   104.27   108.34     2.22 o
      1298    1   9   5   1   325.58   333.46     2.48 o
      1299    1   9   5   2   395.43   384.86     3.28 o
      1300    1   9   5   3    22.91    22.01     0.92 o
      1301    1   9   5   4     6.68     7.57     0.84 o
      1302    1   9   5   5    68.89    74.84     1.32 o
      1303    1   9   5   6   168.58   168.97     2.00 o
      1304    1   9   5   7   327.44   338.07     3.94 o
      1305    1   9   5   8   335.58   333.10     3.01 o
      1306    1   9   5   9     5.84     5.55     0.90 o
      1307    1   9   5  10    17.10    16.38     0.95 o
      1308    1   9   5  11    88.68    89.91     1.73 o
      1309    1   9   5  12     5.29     5.02     0.98 o
      1310    1   9   6   1    40.97    39.48     1.09 o
      1311    1   9   6   2   113.11   117.09     1.58 o
      1312    1   9   6   3    92.11    93.10     1.68 o
      1313    1   9   6   4   328.16   339.22     2.91 o
      1314    1   9   6   5   454.13   474.43     4.01 o
      1315    1   9   6   6    23.15    26.55     1.04 o
      1316    1   9   6   7     4.29     3.94     0.91 o
      1317    1   9   6   8    52.54    54.72     1.40 o
      1318    1   9   6   9    25.50    25.43     1.20 o
      1319    1   9   6  10   114.15   111.06     2.44 o
      1320    1   9   7   1   178.33   175.60     2.06 o
      1321    1   9   7   2   214.52   209.39     2.77 o
      1322    1   9   7   3    12.43    11.59     0.98 o
      1323    1   9   7   4     2.67     3.18     0.92 o
      1324    1   9   7   5    41.18    37.34     1.31 o
      1325    1   9   7   6    87.57    86.86     1.54 o
      1326    1   9   7   7   185.47   193.64     2.35 o
      1327    1   9   7   8   185.88   190.19     2.36 o
      1328    1   9   7   9     3.10     2.63     1.37 <
      1329    1   9   8   1    23.06    24.25     1.07 o
      1330    1   9   8   2    60.87    63.07     1.39 o
      1331    1   9   8   3    42.58    42.58     1.24 o
      1332    1   9   8   4   168.60   183.99     2.89 o
      1333    1   9   8   5   224.11   226.35     2.55 o
      1334    1   9   8   6    11.06     9.86     1.39 o
      1335    3  10   0   0  2419.08  2505.80    12.09 o
      1335    2  10   0   0  2419.08  2505.80    12.09 o
      1335    1  10   0   0  2419.08  2505.80    12.09 o
      1336    1  10   0   1    15.11    13.73     0.88 o
      1337    3  10  -1  -1     8.14     8.81     0.85 o
      1337    2  10   1  -1     8.14     8.81     0.85 o
      1337    1  10   0   2     8.14     8.81     0.85 o
      1338    1  10   0   3   250.50   248.75     2.62 o
      1339    3  10  -2  -2    23.07    24.74     1.15 o
      1339    2  10   2  -2    23.07    24.74     1.15 o
      1339    1  10   0   4    23.07    24.74     1.15 o
      1340    1  10   0   5     6.99     6.51     0.81 o
      1341    1  10   0   6   445.47   438.19     4.09 o
      1342    1  10   0   7    54.41    53.99     1.66 o
      1343    1  10   0   8   371.66   361.11     3.88 o
      1344    1  10   0   9     2.01     1.89     0.92 <
      1345    1  10   0  10   400.41   419.04     5.85 o
      1346    1  10   0  11    58.74    59.50     2.49 o
      1347    1  10   0  12    19.18    19.65     1.35 o
      1348    1  10   0  13    47.23    50.40     1.71 o
      1349    1  10   0  14   138.06   143.01     2.83 o
      1350    1  10   1   0   383.00   379.43     3.01 o
      1351    3  10  -1   1    25.34    26.52     0.81 o
      1351    2  10   0  -2    25.34    26.52     0.81 o
      1351    1  10   1   1    25.34    26.52     0.81 o
      1352    1  10   1   2     9.28    10.31     0.66 o
      1353    3  10  -2   0  1592.19  1672.85     6.26 o
      1353    2  10   1  -3  1592.19  1672.85     6.26 o
      1353    1  10   1   3  1592.19  1672.85     6.26 o
      1354    1  10   1   4     1.54     1.69     0.67 <
      1355    1  10   1   5    85.07    80.27     1.39 o
      1356    1  10   1   6    53.43    53.20     0.98 o
      1357    1  10   1   7   264.99   263.28     2.29 o
      1358    1  10   1   8    54.81    53.83     1.29 o
      1359    1  10   1   9    54.11    52.65     1.14 o
      1360    1  10   1  10    86.31    86.00     1.65 o
      1361    1  10   1  11   363.62   383.49     3.10 o
      1362    1  10   1  12     0.31     1.26     0.86 <
      1363    1  10   1  13   197.21   198.11     2.63 o
      1364    1  10   1  14    17.73    18.94     0.99 o
      1365    3  10  -1   3  2101.41  2117.21     8.62 o
      1365    2  10  -1  -3  2101.41  2117.21     8.62 o
      1365    1  10   2   0  2101.41  2117.21     8.62 o
      1366    1  10   2   1    14.16    15.51     0.70 o
      1367    3  10  -2   2     7.70     8.35     0.52 o
      1367    2  10   0  -4     7.70     8.35     0.52 o
      1367    1  10   2   2     7.70     8.35     0.52 o
      1368    1  10   2   3   221.59   220.81     1.93 o
      1369    1  10   2   4    19.42    22.77     0.74 o
      1370    1  10   2   5     6.16     5.72     0.66 o
      1371    1  10   2   6   396.85   403.95     2.70 o
      1372    1  10   2   7    49.04    48.06     0.98 o
      1373    1  10   2   8   334.90   332.51     3.29 o
      1374    1  10   2   9     1.88     1.40     0.72 <
      1375    1  10   2  10   362.64   354.34     3.85 o
      1376    1  10   2  11    53.22    55.61     1.28 o
      1377    1  10   2  12    18.59    18.78     1.08 o
      1378    1  10   2  13    42.90    42.50     1.33 o
      1379    1  10   3   0   301.19   307.66     2.67 o
      1380    1  10   3   1    22.39    23.90     0.93 o
      1381    1  10   3   2     8.11     7.94     0.58 o
      1382    1  10   3   3  1183.98  1250.98     4.13 o
      1383    1  10   3   4     1.11     1.49     0.57 <
      1384    1  10   3   5    66.74    69.57     1.32 o
      1385    1  10   3   6    42.75    41.88     0.96 o
      1386    1  10   3   7   215.15   223.01     2.40 o
      1387    1  10   3   8    44.95    45.49     1.26 o
      1388    1  10   3   9    46.57    45.52     1.40 o
      1389    1  10   3  10    71.10    73.66     1.67 o
      1390    1  10   3  11   297.88   303.55     3.57 o
      1391    1  10   3  12     0.34     0.86     0.86 <
      1392    1  10   3  13   162.43   163.15     2.10 o
      1393    1  10   4   0  1439.13  1459.96     6.99 o
      1394    1  10   4   1    11.13    10.96     0.70 o
      1395    1  10   4   2     6.66     7.91     0.72 o
      1396    1  10   4   3   158.46   149.98     1.98 o
      1397    1  10   4   4    13.35    13.93     0.77 o
      1398    1  10   4   5     4.46     4.54     0.77 o
      1399    1  10   4   6   290.50   327.96     2.88 o
      1400    1  10   4   7    36.47    38.99     1.24 o
      1401    1  10   4   8   247.31   248.37     2.58 o
      1402    1  10   4   9     1.65     1.12     0.78 <
      1403    1  10   4  10   269.78   258.57     2.74 o
      1404    1  10   4  11    39.54    39.94     1.22 o
      1405    1  10   4  12    16.92    16.36     1.06 o
      1406    1  10   5   0   196.24   201.21     3.01 o
      1407    1  10   5   1    15.67    16.38     0.92 o
      1408    1  10   5   2     5.59     5.35     0.74 o
      1409    1  10   5   3   770.75   750.81     4.56 o
      1410    1  10   5   4     0.75     1.04     0.86 <
      1411    1  10   5   5    44.51    47.53     1.25 o
      1412    1  10   5   6    29.03    28.49     1.15 o
      1413    1  10   5   7   145.37   143.49     1.87 o
      1414    1  10   5   8    30.52    31.20     1.20 o
      1415    1  10   5   9    36.62    37.04     1.65 o
      1416    1  10   5  10    48.27    53.01     1.57 o
      1417    1  10   5  11   199.36   203.36     2.44 o
      1418    1  10   6   0   856.09   839.67     7.92 o
      1419    1  10   6   1     6.57     6.50     1.26 o
      1420    1  10   6   2     3.62     4.16     0.74 o
      1421    1  10   6   3    96.08    92.93     1.82 o
      1422    1  10   6   4     9.06     7.54     0.88 o
      1423    1  10   6   5     2.92     3.32     0.87 o
      1424    1  10   6   6   184.60   192.39     2.52 o
      1425    1  10   6   7    22.82    24.56     1.06 o
      1426    1  10   6   8   150.95   151.28     2.47 o
      1427    1  10   6   9     1.45     2.03     0.88 <
      1428    1  10   7   0   108.71   113.59     2.48 o
      1429    1  10   7   1     6.69     7.17     0.94 o
      1430    1  10   7   2     2.67     2.93     0.81 o
      1431    1  10   7   3   429.40   435.56     3.48 o
      1432    1  10   7   4     0.58     0.91     0.96 <
      1433    1  10   7   5    26.65    28.28     1.16 o
      1434    1  10   7   6    17.32    15.52     1.06 o
      1435    1  10   7   7    82.29    87.59     1.93 o
      1436    1  10   8   0   430.04   419.16     4.47 o
      1437    1  10   8   1     2.63     2.84     0.84 o
      1438    1  10   8   2     0.89     0.70     0.86 <
      1439    1  10   8   3    49.31    49.13     1.41 o
      1440    1  10   8   4     6.23     5.64     1.64 o
      1441    1  11   0   1    40.04    34.65     1.61 o
      1442    3  11  -1  -1   733.38   702.47     5.32 o
      1442    2  11   1  -1   733.38   702.47     5.32 o
      1442    1  11   0   2   733.38   702.47     5.32 o
      1443    1  11   0   3   163.73   164.29     2.01 o
      1444    3  11  -2  -2   187.26   179.81     2.38 o
      1444    2  11   2  -2   187.26   179.81     2.38 o
      1444    1  11   0   4   187.26   179.81     2.38 o
      1445    1  11   0   5   187.01   169.58     3.01 o
      1446    1  11   0   6    62.76    61.90     1.58 o
      1447    1  11   0   7   189.80   188.67     2.91 o
      1448    1  11   0   8   471.63   478.73     4.67 o
      1449    1  11   0   9    59.27    56.51     1.86 o
      1450    1  11   0  10   146.42   149.20     3.07 o
      1451    1  11   0  11     0.52     0.21     1.45 <
      1452    1  11   0  12     1.05     0.09     1.71 <
      1453    1  11   0  13    11.94    12.97     1.71 o
      1454    3  11  -1   1   391.28   457.05     3.01 o
      1454    2  11   0  -2   391.28   457.05     3.01 o
      1454    1  11   1   1   391.28   457.05     3.01 o
      1455    1  11   1   2    54.00    52.67     0.93 o
      1456    2  11   1  -3    44.37    46.22     0.92 o
      1456    1  11   1   3    44.37    46.22     0.92 o
      1457    1  11   1   4   244.07   246.61     1.97 o
      1458    1  11   1   5   752.52   735.18     4.24 o
      1459    1  11   1   6   226.60   225.31     2.03 o
      1460    1  11   1   7   109.56   105.77     1.53 o
      1461    1  11   1   8    73.14    71.28     1.43 o
      1462    1  11   1   9    13.76    14.59     0.87 o
      1463    1  11   1  10    17.86    16.15     1.06 o
      1464    1  11   1  11   170.20   175.69     2.52 o
      1465    1  11   1  12     1.34     1.22     0.93 <
      1466    1  11   1  13   160.43   171.07     2.76 o
      1467    1  11   2   1    35.93    35.90     0.87 o
      1468    3  11  -2   2   666.10   690.59     3.83 o
      1468    2  11   0  -4   666.10   690.59     3.83 o
      1468    1  11   2   2   666.10   690.59     3.83 o
      1469    1  11   2   3   147.24   148.62     1.63 o
      1470    1  11   2   4   143.44   164.04     1.66 o
      1471    1  11   2   5   168.26   170.54     1.59 o
      1472    1  11   2   6    56.58    54.09     1.08 o
      1473    1  11   2   7   171.01   166.61     1.81 o
      1474    1  11   2   8   428.62   412.97     3.58 o
      1475    1  11   2   9    53.36    55.21     1.39 o
      1476    1  11   2  10   134.72   136.68     2.48 o
      1477    1  11   2  11     0.48     0.65     0.92 <
      1478    1  11   2  12     0.97     1.29     0.96 <
      1479    1  11   3   1   297.37   310.24     2.20 o
      1480    1  11   3   2    43.77    44.81     1.06 o
      1481    1  11   3   3    36.12    38.66     1.04 o
      1482    1  11   3   4   197.78   198.85     1.68 o
      1483    1  11   3   5   612.35   611.47     3.28 o
      1484    1  11   3   6   183.45   178.39     1.92 o
      1485    1  11   3   7    91.35    91.84     1.43 o
      1486    1  11   3   8    58.80    58.49     1.40 o
      1487    1  11   3   9    11.05    11.90     1.18 o
      1488    1  11   3  10    14.56    13.19     1.05 o
      1489    1  11   3  11   143.73   138.73     2.53 o
      1490    1  11   3  12     1.03     1.84     0.96 <
      1491    1  11   4   1    26.22    25.21     0.84 o
      1492    1  11   4   2   465.89   493.06     3.36 o
      1493    1  11   4   3   107.13   105.46     1.47 o
      1494    1  11   4   4   105.60   111.13     1.66 o
      1495    1  11   4   5   121.95   123.57     1.86 o
      1496    1  11   4   6    41.38    46.26     1.30 o
      1497    1  11   4   7   124.89   119.79     1.67 o
      1498    1  11   4   8   324.54   331.45     2.94 o
      1499    1  11   4   9    38.78    37.63     1.41 o
      1500    1  11   4  10   105.54   104.42     2.02 o
      1501    1  11   4  11     0.40     0.83     0.98 <
      1502    1  11   5   1   198.83   192.76     2.23 o
      1503    1  11   5   2    28.31    29.83     1.04 o
      1504    1  11   5   3    23.89    25.45     0.96 o
      1505    1  11   5   4   129.94   129.40     1.78 o
      1506    1  11   5   5   416.56   442.92     3.46 o
      1507    1  11   5   6   119.62   123.02     1.86 o
      1508    1  11   5   7    66.49    61.78     1.42 o
      1509    1  11   5   8    37.39    37.47     1.27 o
      1510    1  11   5   9     7.03     7.00     1.04 o
      1511    1  11   5  10     9.63     9.46     0.98 o
      1512    1  11   6   1    15.71    14.91     0.93 o
      1513    1  11   6   2   289.52   265.89     2.53 o
      1514    1  11   6   3    62.56    60.57     1.27 o
      1515    1  11   6   4    69.66    72.61     1.40 o
      1516    1  11   6   5    69.84    69.52     1.54 o
      1517    1  11   6   6    24.20    23.92     1.23 o
      1518    1  11   6   7    73.06    71.84     2.02 o
      1519    1  11   6   8   206.18   222.35     3.28 o
      1520    1  11   7   1   117.62   113.59     1.77 o
      1521    1  11   7   2    14.10    14.76     1.00 o
      1522    1  11   7   3    12.59    11.97     0.98 o
      1523    1  11   7   4    68.13    69.28     1.50 o
      1524    1  11   7   5   238.94   234.41     3.05 o
      1525    1  11   7   6    61.57    62.56     2.85 o
      1526    3  12   0   0    47.95    51.13     3.27 o
      1526    2  12   0   0    47.95    51.13     3.27 o
      1526    1  12   0   0    47.95    51.13     3.27 o
      1527    1  12   0   1    42.36    45.35     1.69 o
      1528    3  12  -1  -1   575.04   614.40     6.90 o
      1528    2  12   1  -1   575.04   614.40     6.90 o
      1528    1  12   0   2   575.04   614.40     6.90 o
      1529    1  12   0   3   104.64   103.34     1.73 o
      1530    3  12  -2  -2   289.29   284.76     3.05 o
      1530    2  12   2  -2   289.29   284.76     3.05 o
      1530    1  12   0   4   289.29   284.76     3.05 o
      1531    1  12   0   5     1.30     1.37     0.98 <
      1532    1  12   0   6   397.26   376.09     4.04 o
      1533    1  12   0   7    16.93    15.51     1.33 o
      1534    1  12   0   8     1.47     0.97     1.11 <
      1535    1  12   0   9     3.60     3.69     1.16 o
      1536    1  12   0  10     3.44     3.29     1.36 <
      1537    1  12   0  11    51.44    43.23     2.31 o
      1538    1  12   0  12   380.51   371.02     4.65 o
      1539    1  12   1   0   183.92   194.60     2.68 o
      1540    3  12  -1   1   662.50   715.65     3.79 o
      1540    2  12   0  -2   662.50   715.65     3.79 o
      1540    1  12   1   1   662.50   715.65     3.79 o
      1541    1  12   1   2    25.63    27.80     0.89 o
      1542    3  12  -2   0   125.39   124.95     1.63 o
      1542    2  12   1  -3   125.39   124.95     1.63 o
      1542    1  12   1   3   125.39   124.95     1.63 o
      1543    1  12   1   4     3.35     3.60     0.63 o
      1544    1  12   1   5   139.47   144.74     1.72 o
      1545    1  12   1   6     8.88     9.03     0.74 o
      1546    1  12   1   7    18.11    16.60     0.88 o
      1547    1  12   1   8    41.48    39.91     1.34 o
      1548    1  12   1   9   553.30   551.93     4.08 o
      1549    1  12   1  10    38.11    38.88     1.30 o
      1550    1  12   1  11     5.08     4.94     0.89 o
      1551    1  12   1  12     3.95     3.96     0.89 o
      1552    3  12  -1   3    46.50    56.49     1.56 o
      1552    2  12  -1  -3    46.50    56.49     1.56 o
      1552    1  12   2   0    46.50    56.49     1.56 o
      1553    1  12   2   1    38.33    39.70     1.03 o
      1554    3  12  -2   2   514.45   523.22     3.10 o
      1554    2  12   0  -4   514.45   523.22     3.10 o
      1554    1  12   2   2   514.45   523.22     3.10 o
      1555    1  12   2   3    94.36    95.80     1.62 o
      1556    1  12   2   4   243.40   264.06     2.34 o
      1557    1  12   2   5     1.18     1.27     0.62 <
      1558    1  12   2   6   361.48   349.87     2.77 o
      1559    1  12   2   7    15.37    15.39     0.83 o
      1560    1  12   2   8     1.49     1.73     0.79 <
      1561    1  12   2   9     3.16     3.18     0.92 o
      1562    1  12   2  10     2.79     3.67     1.19 o
      1563    1  12   2  11    46.48    41.26     1.45 o
      1564    1  12   3   0   149.63   144.65     2.26 o
      1565    1  12   3   1   517.25   526.73     3.88 o
      1566    1  12   3   2    20.92    22.96     0.93 o
      1567    1  12   3   3   102.77   117.96     1.58 o
      1568    1  12   3   4     2.69     2.91     0.78 o
      1569    1  12   3   5   114.92   120.84     1.73 o
      1570    1  12   3   6     7.36     6.92     0.72 o
      1571    1  12   3   7    15.86    14.94     0.84 o
      1572    1  12   3   8    34.05    35.51     1.22 o
      1573    1  12   3   9   459.13   479.73     3.67 o
      1574    1  12   3  10    31.08    32.08     1.21 o
      1575    1  12   3  11     3.52     4.54     1.76 <
      1576    1  12   4   0    32.89    31.55     1.41 o
      1577    1  12   4   1    28.09    27.21     1.03 o
      1578    1  12   4   2   364.39   359.06     3.54 o
      1579    1  12   4   3    69.72    69.75     1.88 o
      1580    1  12   4   4   181.57   190.10     2.37 o
      1581    1  12   4   5     0.93     1.30     0.86 <
      1582    1  12   4   6   275.58   275.26     3.57 o
      1583    1  12   4   7    11.51    11.89     0.87 o
      1584    1  12   4   8     1.58     0.66     0.86 <
      1585    1  12   4   9     2.10     2.15     0.90 <
      1586    1  12   4  10     1.40     1.73     1.14 <
      1587    1  12   5   0   100.00    96.99     2.36 o
      1588    1  12   5   1   345.66   331.25     3.17 o
      1589    1  12   5   2    13.60    11.87     1.00 o
      1590    1  12   5   3    75.51    73.55     1.59 o
      1591    1  12   5   4     1.66     1.48     0.92 <
      1592    1  12   5   5    79.47    85.25     1.67 o
      1593    1  12   5   6     5.19     6.06     0.90 o
      1594    1  12   5   7    12.54    12.47     0.96 o
      1595    1  12   5   8    22.88    23.34     1.39 o
      1596    1  12   5   9   315.72   294.57     7.69 o
      1597    1  12   6   0    25.79    25.80     1.57 o
      1598    1  12   6   1    16.21    15.92     0.98 o
      1599    1  12   6   2   221.67   211.53     3.16 o
      1600    1  12   6   3    42.45    41.84     1.30 o
      1601    1  12   6   4   113.12   107.41     1.96 o
      1602    1  12   6   5     0.66     1.37     0.90 <
      1603    1  12   6   6   178.10   185.92     2.13 o
      1604    1  12   7   0    54.52    51.39     2.17 o
      1605    1  12   7   1   189.55   193.63     2.12 o
      1606    1  12   7   2     6.78     6.12     1.07 o
      1607    1  12   7   3    50.40    47.63     2.53 o
      1608    1  13   0   1   133.84   126.97     3.26 o
      1609    3  13  -1  -1   116.35   136.71     2.38 o
      1609    2  13   1  -1   116.35   136.71     2.38 o
      1609    1  13   0   2   116.35   136.71     2.38 o
      1610    1  13   0   3    84.56    83.09     1.98 o
      1611    3  13  -2  -2   450.09   458.92     4.40 o
      1611    2  13   2  -2   450.09   458.92     4.40 o
      1611    1  13   0   4   450.09   458.92     4.40 o
      1612    1  13   0   5    22.62    19.94     1.28 o
      1613    1  13   0   6    57.14    57.73     1.83 o
      1614    1  13   0   7   267.47   266.98     3.09 o
      1615    1  13   0   8    43.41    42.27     1.66 o
      1616    1  13   0   9    21.43    16.29     1.59 o
      1617    1  13   0  10   132.43   132.22     3.33 o
      1618    3  13  -1   1   303.97   324.46     2.91 o
      1618    2  13   0  -2   303.97   324.46     2.91 o
      1618    1  13   1   1   303.97   324.46     2.91 o
      1619    1  13   1   2     0.90     1.11     0.72 <
      1620    2  13   1  -3    39.72    43.60     1.18 o
      1620    1  13   1   3    39.72    43.60     1.18 o
      1621    1  13   1   4   336.59   334.41     2.82 o
      1622    1  13   1   5    34.74    41.13     1.25 o
      1623    1  13   1   6   109.96   108.09     1.43 o
      1624    1  13   1   7   328.86   297.19     3.01 o
      1625    1  13   1   8     3.73     3.56     0.81 o
      1626    1  13   1   9    13.81    12.82     0.94 o
      1627    1  13   1  10    66.78    68.77     1.74 o
      1628    1  13   2   1   121.21   121.95     1.66 o
      1629    3  13  -2   2    99.48    98.52     1.52 o
      1629    2  13   0  -4    99.48    98.52     1.52 o
      1629    1  13   2   2    99.48    98.52     1.52 o
      1630    1  13   2   3    76.03    76.39     1.49 o
      1631    1  13   2   4   406.30   394.74     2.98 o
      1632    1  13   2   5    19.84    19.19     0.94 o
      1633    1  13   2   6    51.56    51.37     1.16 o
      1634    1  13   2   7   242.12   231.64     2.42 o
      1635    1  13   2   8    40.66    41.48     1.14 o
      1636    1  13   2   9    19.19    16.37     1.05 o
      1637    1  13   2  10   121.37   109.94     2.19 o
      1638    1  13   3   1   242.34   252.43     2.50 o
      1639    1  13   3   2     0.89     1.17     0.78 <
      1640    1  13   3   3    32.40    33.34     1.07 o
      1641    1  13   3   4   275.29   277.41     2.65 o
      1642    1  13   3   5    30.44    28.95     1.08 o
      1643    1  13   3   6    88.50    83.29     1.55 o
      1644    1  13   3   7   273.67   273.16     2.68 o
      1645    1  13   3   8     2.59     2.89     0.90 o
      1646    1  13   3   9    11.21    10.76     1.01 o
      1647    1  13   4   1    90.84    91.50     1.59 o
      1648    1  13   4   2    74.68    74.08     1.49 o
      1649    1  13   4   3    55.00    56.67     1.40 o
      1650    1  13   4   4   307.48   311.14     3.45 o
      1651    1  13   4   5    12.97    14.05     1.10 o
      1652    1  13   4   6    37.74    36.98     1.45 o
      1653    1  13   4   7   179.40   173.38     2.17 o
      1654    1  13   4   8    33.49    31.31     1.47 o
      1655    1  13   5   1   169.60   168.33     2.17 o
      1656    1  13   5   2     0.98     1.01     0.86 <
      1657    1  13   5   3    21.38    20.01     1.11 o
      1658    1  13   5   4   184.26   171.49     2.45 o
      1659    1  13   5   5    24.07    24.09     1.65 o
      1660    1  13   5   6    56.78    55.85     1.41 o
      1661    1  13   5   7   189.38   179.43     3.94 o
      1662    1  13   6   1    56.74    52.88     1.96 o
      1663    1  13   6   2    51.05    47.40     1.65 o
      1664    1  13   6   3    31.52    26.20     1.64 o
      1665    1  13   6   4   193.96   196.98     6.43 o
      1666    3  14   0   0   585.51   643.90     7.17 o
      1666    2  14   0   0   585.51   643.90     7.17 o
      1666    1  14   0   0   585.51   643.90     7.17 o
      1667    1  14   0   1   187.43   190.41     3.25 o
      1668    3  14  -1  -1    13.30    13.92     1.38 o
      1668    2  14   1  -1    13.30    13.92     1.38 o
      1668    1  14   0   2    13.30    13.92     1.38 o
      1669    1  14   0   3    38.69    36.95     1.74 o
      1670    3  14  -2  -2     2.63     2.62     1.25 <
      1670    2  14   2  -2     2.63     2.62     1.25 <
      1670    1  14   0   4     2.63     2.62     1.25 <
      1671    1  14   0   5    46.41    47.45     1.90 o
      1672    1  14   0   6    92.89    95.35     2.55 o
      1673    1  14   0   7     4.17     4.48     1.40 o
      1674    1  14   0   8    90.21    85.20     2.12 o
      1675    1  14   0   9   169.11   159.72     3.15 o
      1676    1  14   1   0    13.74    13.32     1.25 o
      1677    3  14  -1   1    22.14    24.08     1.11 o
      1677    2  14   0  -2    22.14    24.08     1.11 o
      1677    1  14   1   1    22.14    24.08     1.11 o
      1678    1  14   1   2   158.77   163.49     2.01 o
      1679    3  14  -2   0   379.41   389.69     3.64 o
      1679    2  14   1  -3   379.41   389.69     3.64 o
      1679    1  14   1   3   379.41   389.69     3.64 o
      1680    1  14   1   4    72.26    76.21     1.73 o
      1681    1  14   1   5    12.64    13.15     0.95 o
      1682    1  14   1   6   118.25   110.79     1.68 o
      1683    1  14   1   7    75.27    71.65     1.62 o
      1684    1  14   1   8     1.55     1.76     0.76 <
      1685    1  14   1   9     7.77     5.83     0.96 o
      1686    3  14  -1   3   525.23   543.32     6.51 o
      1686    2  14  -1  -3   525.23   543.32     6.51 o
      1686    1  14   2   0   525.23   543.32     6.51 o
      1687    1  14   2   1   170.11   180.18     3.19 o
      1688    3  14  -2   2    11.22    12.35     0.88 o
      1688    2  14   0  -4    11.22    12.35     0.88 o
      1688    1  14   2   2    11.22    12.35     0.88 o
      1689    1  14   2   3    36.03    36.28     1.38 o
      1690    1  14   2   4     2.16     2.26     0.83 <
      1691    1  14   2   5    42.41    39.83     1.26 o
      1692    1  14   2   6    85.81    84.60     1.45 o
      1693    1  14   2   7     3.94     3.80     0.84 o
      1694    1  14   2   8    81.76    81.67     1.66 o
      1695    1  14   3   0    12.45    13.79     1.40 o
      1696    1  14   3   1    16.14    17.18     1.05 o
      1697    1  14   3   2   130.93   132.63     1.82 o
      1698    1  14   3   3   297.64   315.06     3.29 o
      1699    1  14   3   4    60.05    56.21     1.22 o
      1700    1  14   3   5    10.94    11.10     0.84 o
      1701    1  14   3   6    99.82    91.83     2.01 o
      1702    1  14   3   7    62.47    63.16     1.56 o
      1703    1  14   3   8     1.47     0.89     2.08 <
      1704    1  14   4   0   383.12   382.81     5.55 o
      1705    1  14   4   1   127.26   132.64     2.50 o
      1706    1  14   4   2     6.81     7.81     1.06 o
      1707    1  14   4   3    29.42    26.18     1.14 o
      1708    1  14   4   4     2.09     2.28     0.96 <
      1709    1  14   4   5    32.40    29.64     1.14 o
      1710    1  14   4   6    67.71    65.45     1.60 o
      1711    1  14   5   0    10.48     9.50     1.62 o
      1712    1  14   5   1     8.86     8.97     1.15 o
      1713    1  14   5   2    88.97    90.08     1.74 o
      1714    1  14   5   3   205.00   192.09     2.22 o
      1715    1  14   5   4    41.45    35.81     2.39 o
      1716    1  15   0   1    73.95    70.75     2.19 o
      1717    3  15  -1  -1   111.20   113.58     3.23 o
      1717    2  15   1  -1   111.20   113.58     3.23 o
      1717    1  15   0   2   111.20   113.58     3.23 o
      1718    1  15   0   3    48.42    49.17     2.51 o
      1719    3  15  -2  -2     4.40     2.87     1.87 <
      1719    2  15   2  -2     4.40     2.87     1.87 <
      1719    1  15   0   4     4.40     2.87     1.87 <
      1720    1  15   0   5   338.15   352.16     5.25 o
      1721    1  15   0   6    34.65    37.23     1.85 o
      1722    1  15   0   7     6.23     6.14     1.55 o
      1723    3  15  -1   1    19.93    25.82     1.26 o
      1723    2  15   0  -2    19.93    25.82     1.26 o
      1723    1  15   1   1    19.93    25.82     1.26 o
      1724    1  15   1   2   250.59   246.63     2.64 o
      1725    2  15   1  -3    26.30    27.98     1.36 o
      1725    1  15   1   3    26.30    27.98     1.36 o
      1726    1  15   1   4     7.54     7.75     1.00 o
      1727    1  15   1   5   158.26   156.15     2.18 o
      1728    1  15   1   6    65.25    62.90     1.56 o
      1729    1  15   1   7     0.30     0.40     1.32 <
      1730    1  15   2   1    68.59    68.97     1.70 o
      1731    3  15  -2   2   104.94   107.71     1.87 o
      1731    2  15   0  -4   104.94   107.71     1.87 o
      1731    1  15   2   2   104.94   107.71     1.87 o
      1732    1  15   2   3    43.36    44.82     1.55 o
      1733    1  15   2   4     0.29     2.62     0.89 <
      1734    1  15   2   5   307.48   319.18     3.26 o
      1735    1  15   2   6    31.06    31.21     1.61 o
      1736    1  15   3   1    16.65    15.64     1.16 o
      1737    1  15   3   2   208.74   204.11     2.40 o
      1738    1  15   3   3    21.23    24.20     1.09 o
      1739    1  15   3   4     7.42     7.16     1.03 o
      1740    1  15   3   5   131.03   125.96     2.41 o
      1741    1  15   4   1    54.81    52.87     1.84 o
      1742    1  15   4   2    76.88    66.91     3.71 o
      1743    3  16   0   0    23.68    25.89     3.02 o
      1743    2  16   0   0    23.68    25.89     3.02 o
      1743    1  16   0   0    23.68    25.89     3.02 o
      1744    1  16   0   1     0.38     0.82     1.33 <
      1745    3  16  -1  -1    69.53    72.34     2.24 o
      1745    2  16   1  -1    69.53    72.34     2.24 o
      1745    1  16   0   2    69.53    72.34     2.24 o
      1746    1  16   0   3   279.56   263.01     4.85 o
      1747    3  16  -2  -2    27.75    27.68     2.38 o
      1747    2  16   2  -2    27.75    27.68     2.38 o
      1747    1  16   0   4    27.75    27.68     2.38 o
      1748    1  16   1   0   379.69   354.58     4.36 o
      1749    3  16  -1   1    89.02    95.03     1.89 o
      1749    2  16   0  -2    89.02    95.03     1.89 o
      1749    1  16   1   1    89.02    95.03     1.89 o
      1750    1  16   1   2     0.57     1.46     0.95 <
      1751    3  16  -2   0     4.61     4.82     1.09 o
      1751    2  16   1  -3     4.61     4.82     1.09 o
      1751    1  16   1   3     4.61     4.82     1.09 o
      1752    1  16   1   4     9.88    10.26     2.47 o
      1753    3  16  -1   3    20.07    20.81     1.63 o
      1753    2  16  -1  -3    20.07    20.81     1.63 o
      1753    1  16   2   0    20.07    20.81     1.63 o
      1754    1  16   2   1     0.31     1.04     1.10 <
      1755    3  16  -2   2    61.88    59.71     2.47 o
      1755    2  16   0  -4    61.88    59.71     2.47 o
      1755    1  16   2   2    61.88    59.71     2.47 o
