# Supplementary material for: Comparison of the temperature- and pressure-dependent behavior of the crystal structure of CrAs
Source: Acta Crystallogr B Struct Sci Cryst Eng Mater. 2021 Jul 23;77(Pt 4):594–604. doi: 10.1107/S2052520621005655 (PMC8337019; doi:10.1107/S2052520621005655)
Supplement: Supplementary file 10 [file b-77-00594-Synchrotron-170Ksup10.hkl]

#
# h,k,l, Fc-squared, Fo-squared, sigma(Fo-squared) and status flag
#
data_Synchrotron-170K
_shelx_title                             '   '
_shelx_refln_list_code                   4
_shelx_F_calc_maximum                    154.34
_exptl_crystal_F_000                     228
_reflns_d_resolution_high                0.3395

loop_
 _symmetry_equiv_pos_as_xyz
 'x, y, z'
 '-x+1/2, -y, z+1/2'
 '-x, y+1/2, -z'
 'x+1/2, -y+1/2, -z+1/2'
 '-x, -y, -z'
 'x+1/2, y, -z+1/2'
 'x, -y+1/2, z'
 '-x+1/2, y+1/2, z+1/2'

_cell_length_a                           5.6080(2)
_cell_length_b                           3.58310(10)
_cell_length_c                           6.1371(2)
_cell_angle_alpha                        90
_cell_angle_beta                         90
_cell_angle_gamma                        90

_shelx_F_squared_multiplier              1.000

loop_
 _twin_refln_datum_id
 _twin_refln_individual_id
 _twin_refln_index_h
 _twin_refln_index_k
 _twin_refln_index_l
 _twin_refln_F_squared_calc
 _twin_refln_F_squared_meas
 _twin_refln_F_squared_sigma
 _twin_refln_include_status
         1    3   2   0   0   264.66   397.36     2.28 o
         1    2   2   0   0   264.66   397.36     2.28 o
         1    1   2   0   0   264.66   397.36     2.28 o
         2    3   4   0   0  7677.45  7739.05    30.08 o
         2    2   4   0   0  7677.45  7739.05    30.08 o
         2    1   4   0   0  7677.45  7739.05    30.08 o
         3    3   6   0   0  1764.54  1934.72     7.98 o
         3    2   6   0   0  1764.54  1934.72     7.98 o
         3    1   6   0   0  1764.54  1934.72     7.98 o
         4    3   8   0   0     1.59     4.03     0.73 o
         4    2   8   0   0     1.59     4.03     0.73 o
         4    1   8   0   0     1.59     4.03     0.73 o
         5    3  10   0   0  2504.77  2637.22    15.59 o
         5    2  10   0   0  2504.77  2637.22    15.59 o
         5    1  10   0   0  2504.77  2637.22    15.59 o
         6    3  12   0   0    53.08    54.29     3.62 o
         6    2  12   0   0    53.08    54.29     3.62 o
         6    1  12   0   0    53.08    54.29     3.62 o
         7    3  14   0   0   611.68   670.79     7.98 o
         7    2  14   0   0   611.68   670.79     7.98 o
         7    1  14   0   0   611.68   670.79     7.98 o
         8    3  16   0   0    25.57    28.85     3.20 o
         8    2  16   0   0    25.57    28.85     3.20 o
         8    1  16   0   0    25.57    28.85     3.20 o
         9    1   2   1   0  3468.49  3633.60    10.01 o
        10    1   4   1   0  3729.30  3623.39    12.08 o
        11    1   6   1   0  4485.51  4408.20    13.07 o
        12    1   8   1   0   536.13   522.08     2.82 o
        13    1  10   1   0   396.57   409.77     3.96 o
        14    1  12   1   0   199.32   197.84     3.25 o
        15    1  14   1   0    15.64    13.95     1.32 o
        16    1  16   1   0   409.84   394.20     5.69 o
        17    3   0  -1   3 22991.90 23822.00    87.80 o
        17    2   0  -1  -3 22991.90 23822.00    87.80 o
        17    1   0   2   0 22991.90 23822.00    87.80 o
        18    3   2  -1   3   359.41   415.37     2.69 o
        18    2   2  -1  -3   359.41   415.37     2.69 o
        18    1   2   2   0   359.41   415.37     2.69 o
        19    3   4  -1   3  5207.54  5336.22    16.89 o
        19    2   4  -1  -3  5207.54  5336.22    16.89 o
        19    1   4   2   0  5207.54  5336.22    16.89 o
        20    3   6  -1   3  1362.90  1329.68     6.30 o
        20    2   6  -1  -3  1362.90  1329.68     6.30 o
        20    1   6   2   0  1362.90  1329.68     6.30 o
        21    3   8  -1   3     3.40     5.37     0.61 o
        21    2   8  -1  -3     3.40     5.37     0.61 o
        21    1   8   2   0     3.40     5.37     0.61 o
        22    3  10  -1   3  2185.99  2259.62    10.57 o
        22    2  10  -1  -3  2185.99  2259.62    10.57 o
        22    1  10   2   0  2185.99  2259.62    10.57 o
        23    3  12  -1   3    50.92    56.30     1.55 o
        23    2  12  -1  -3    50.92    56.30     1.55 o
        23    1  12   2   0    50.92    56.30     1.55 o
        24    3  14  -1   3   550.95   588.99     7.15 o
        24    2  14  -1  -3   550.95   588.99     7.15 o
        24    1  14   2   0   550.95   588.99     7.15 o
        25    3  16  -1   3    21.86    21.78     1.62 o
        25    2  16  -1  -3    21.86    21.78     1.62 o
        25    1  16   2   0    21.86    21.78     1.62 o
        26    1   2   3   0  1662.15  1767.40     6.90 o
        27    1   4   3   0  2163.95  2148.02     8.65 o
        28    1   6   3   0  2866.04  2749.84     8.14 o
        29    1   8   3   0   362.38   355.10     3.47 o
        30    1  10   3   0   313.69   317.68     2.94 o
        31    1  12   3   0   162.87   156.69     2.44 o
        32    1  14   3   0    14.17    13.05     1.49 o
        33    1   0   4   0  8558.72  8020.21    37.70 o
        34    1   2   4   0   211.95   198.90     1.92 o
        35    1   4   4   0  2445.98  2517.89     9.73 o
        36    1   6   4   0   804.21   775.49     4.66 o
        37    1   8   4   0     2.39     3.96     0.86 o
        38    1  10   4   0  1515.37  1553.15     8.39 o
        39    1  12   4   0    36.49    37.12     1.51 o
        40    1  14   4   0   406.15   409.10     5.74 o
        41    1   2   5   0   650.49   605.07     4.43 o
        42    1   4   5   0   913.77   842.41     5.37 o
        43    1   6   5   0  1458.34  1337.35     7.88 o
        44    1   8   5   0   195.72   195.19     2.90 o
        45    1  10   5   0   206.68   212.89     2.83 o
        46    1  12   5   0   109.79    97.64     2.31 o
        47    1  14   5   0    11.93    12.06     1.73 o
        48    1   0   6   0  3378.07  3432.60    34.41 o
        49    1   2   6   0    48.11    46.79     1.21 o
        50    1   4   6   0  1163.08  1165.46     7.52 o
        51    1   6   6   0   445.63   436.28     3.73 o
        52    1   8   6   0     3.21     3.58     1.15 o
        53    1  10   6   0   915.62   923.04     9.28 o
        54    1  12   6   0    28.50    27.25     1.58 o
        55    1   2   7   0   262.98   272.70     3.13 o
        56    1   4   7   0   380.56   380.32     3.73 o
        57    1   6   7   0   713.44   714.78     6.37 o
        58    1   8   7   0   103.95    80.67     2.29 o
        59    1  10   7   0   116.31   121.51     2.54 o
        60    1  12   7   0    60.58    60.52     2.33 o
        61    1   0   8   0  1470.60  1492.95    12.64 o
        62    1   2   8   0    13.35    11.98     1.04 o
        63    1   4   8   0   545.74   515.91     5.23 o
        64    1   6   8   0   215.73   222.59     3.83 o
        65    1   8   8   0     1.14     2.88     1.41 <
        66    1  10   8   0   469.95   463.00     4.95 o
        67    1   2   9   0   115.18   111.45     1.92 o
        68    1   4   9   0   173.64   167.66     3.32 o
        69    1   6   9   0   335.12   330.97     4.87 o
        70    1   8   9   0    54.81    57.40     2.65 o
        71    1   0  10   0   606.35   616.14     8.11 o
        72    1   2  10   0     9.07     8.71     1.02 o
        73    1   4  10   0   220.95   248.92     5.11 o
        74    1   1   0   1    24.93    27.44     1.46 o
        75    1   2   0   1   449.88   461.07     1.76 o
        76    1   3   0   1  5717.79  5216.47    13.45 o
        77    1   4   0   1  1997.36  1905.42     5.66 o
        78    1   5   0   1  2258.96  2241.14     6.01 o
        79    1   6   0   1   403.89   370.20     2.15 o
        80    1   7   0   1  2331.71  2231.44     6.09 o
        81    1   8   0   1   680.39   646.42     3.16 o
        82    1   9   0   1   142.16   133.45     1.45 o
        83    1  10   0   1    16.80    16.73     0.85 o
        84    1  11   0   1    39.82    32.71     1.35 o
        85    1  12   0   1    43.94    45.59     1.79 o
        86    1  13   0   1   144.16   148.41     3.53 o
        87    1  14   0   1   201.98   209.30     3.55 o
        88    1  15   0   1    81.28    81.35     2.56 o
        89    1  16   0   1     0.39     0.48     1.31 <
        90    3   0  -1   1   385.61   400.76     2.16 o
        90    2   0   0  -2   385.61   400.76     2.16 o
        90    1   0   1   1   385.61   400.76     2.16 o
        91    3   1  -1   1  7887.34  8416.29    17.64 o
        91    2   1   0  -2  7887.34  8416.29    17.64 o
        91    1   1   1   1  7887.34  8416.29    17.64 o
        92    3   2  -1   1 11289.20 11338.80    18.17 o
        92    2   2   0  -2 11289.20 11338.80    18.17 o
        92    1   2   1   1 11289.20 11338.80    18.17 o
        93    3   3  -1   1  2838.53  3004.07     6.23 o
        93    2   3   0  -2  2838.53  3004.07     6.23 o
        93    1   3   1   1  2838.53  3004.07     6.23 o
        94    3   4  -1   1   839.04   927.70     2.41 o
        94    2   4   0  -2   839.04   927.70     2.41 o
        94    1   4   1   1   839.04   927.70     2.41 o
        95    3   5  -1   1    54.19    68.37     0.64 o
        95    2   5   0  -2    54.19    68.37     0.64 o
        95    1   5   1   1    54.19    68.37     0.64 o
        96    3   6  -1   1   874.24   952.24     2.69 o
        96    2   6   0  -2   874.24   952.24     2.69 o
        96    1   6   1   1   874.24   952.24     2.69 o
        97    3   7  -1   1   185.42   209.63     1.17 o
        97    2   7   0  -2   185.42   209.63     1.17 o
        97    1   7   1   1   185.42   209.63     1.17 o
        98    3   8  -1   1  1409.61  1466.65     3.72 o
        98    2   8   0  -2  1409.61  1466.65     3.72 o
        98    1   8   1   1  1409.61  1466.65     3.72 o
        99    3   9  -1   1   783.08   765.62     2.78 o
        99    2   9   0  -2   783.08   765.62     2.78 o
        99    1   9   1   1   783.08   765.62     2.78 o
       100    3  10  -1   1    24.13    25.33     0.71 o
       100    2  10   0  -2    24.13    25.33     0.71 o
       100    1  10   1   1    24.13    25.33     0.71 o
       101    3  11  -1   1   410.81   457.33     3.09 o
       101    2  11   0  -2   410.81   457.33     3.09 o
       101    1  11   1   1   410.81   457.33     3.09 o
       102    3  12  -1   1   689.10   755.25     4.35 o
       102    2  12   0  -2   689.10   755.25     4.35 o
       102    1  12   1   1   689.10   755.25     4.35 o
       103    3  13  -1   1   320.89   335.85     3.10 o
       103    2  13   0  -2   320.89   335.85     3.10 o
       103    1  13   1   1   320.89   335.85     3.10 o
       104    3  14  -1   1    22.63    24.80     1.17 o
       104    2  14   0  -2    22.63    24.80     1.17 o
       104    1  14   1   1    22.63    24.80     1.17 o
       105    3  15  -1   1    20.56    23.92     1.20 o
       105    2  15   0  -2    20.56    23.92     1.20 o
       105    1  15   1   1    20.56    23.92     1.20 o
       106    3  16  -1   1    92.61    95.49     1.96 o
       106    2  16   0  -2    92.61    95.49     1.96 o
       106    1  16   1   1    92.61    95.49     1.96 o
       107    1   1   2   1    27.03    31.48     0.51 o
       108    1   2   2   1   304.46   349.85     1.43 o
       109    1   3   2   1  3888.51  3909.05     7.25 o
       110    1   4   2   1  1448.04  1520.11     3.50 o
       111    1   5   2   1  1740.09  1735.69     3.86 o
       112    1   6   2   1   315.84   312.73     1.52 o
       113    1   7   2   1  1894.52  1811.94     4.55 o
       114    1   8   2   1   574.64   549.07     2.41 o
       115    1   9   2   1   118.54   112.01     1.13 o
       116    1  10   2   1    15.74    15.94     0.68 o
       117    1  11   2   1    35.86    35.42     0.87 o
       118    1  12   2   1    39.86    39.95     1.05 o
       119    1  13   2   1   130.89   132.44     1.72 o
       120    1  14   2   1   183.63   182.53     2.77 o
       121    1  15   2   1    75.43    72.32     1.71 o
       122    1  16   2   1     0.33     0.12     1.21 <
       123    1   0   3   1    35.30    44.49     1.16 o
       124    1   1   3   1  3520.90  3694.85     8.68 o
       125    1   2   3   1  4685.01  4873.51    10.19 o
       126    1   3   3   1  1474.47  1563.93     4.13 o
       127    1   4   3   1   395.21   415.09     1.93 o
       128    1   5   3   1    31.89    31.19     0.55 o
       129    1   6   3   1   568.80   547.30     2.04 o
       130    1   7   3   1   117.62   113.30     1.01 o
       131    1   8   3   1  1017.55  1033.60     4.81 o
       132    1   9   3   1   562.78   599.41     3.78 o
       133    1  10   3   1    21.83    22.84     0.84 o
       134    1  11   3   1   315.30   311.02     2.17 o
       135    1  12   3   1   543.73   543.89     3.61 o
       136    1  13   3   1   257.98   265.05     2.57 o
       137    1  14   3   1    16.73    17.85     1.09 o
       138    1  15   3   1    17.32    19.67     1.20 o
       139    1   1   4   1    19.39    19.37     0.58 o
       140    1   2   4   1   136.98   135.97     1.08 o
       141    1   3   4   1  1737.21  1729.26     4.48 o
       142    1   4   4   1   697.25   681.58     2.63 o
       143    1   5   4   1   872.28   828.22     2.89 o
       144    1   6   4   1   162.03   155.36     1.30 o
       145    1   7   4   1  1130.40  1105.11     5.50 o
       146    1   8   4   1   375.08   392.13     2.82 o
       147    1   9   4   1    74.81    73.66     1.64 o
       148    1  10   4   1    12.40    12.96     0.80 o
       149    1  11   4   1    26.45    26.02     0.80 o
       150    1  12   4   1    29.45    27.70     1.15 o
       151    1  13   4   1    98.84    97.21     1.68 o
       152    1  14   4   1   138.08   134.38     2.54 o
       153    1  15   4   1    60.37    58.34     1.92 o
       154    1   0   5   1    14.08    14.10     0.98 o
       155    1   1   5   1  1343.87  1156.80     4.02 o
       156    1   2   5   1  1895.99  1821.83     6.01 o
       157    1   3   5   1   607.46   578.25     3.05 o
       158    1   4   5   1   215.22   209.38     1.48 o
       159    1   5   5   1    13.93    12.68     0.57 o
       160    1   6   5   1   342.99   339.28     2.35 o
       161    1   7   5   1    60.56    58.68     1.00 o
       162    1   8   5   1   632.96   631.73     3.96 o
       163    1   9   5   1   347.08   345.02     2.52 o
       164    1  10   5   1    15.69    16.31     0.94 o
       165    1  11   5   1   213.08   202.11     2.33 o
       166    1  12   5   1   367.75   353.72     3.34 o
       167    1  13   5   1   181.91   167.57     2.32 o
       168    1  14   5   1     9.35     8.41     1.10 o
       169    1   1   6   1     4.53     4.47     0.61 o
       170    1   2   6   1    49.70    49.07     0.99 o
       171    1   3   6   1   725.32   723.59     3.95 o
       172    1   4   6   1   307.50   301.17     2.24 o
       173    1   5   6   1   372.41   360.26     2.34 o
       174    1   6   6   1    70.90    69.10     1.31 o
       175    1   7   6   1   596.62   588.71     3.50 o
       176    1   8   6   1   213.76   215.74     2.26 o
       177    1   9   6   1    43.13    46.43     1.28 o
       178    1  10   6   1     7.37     9.11     1.31 o
       179    1  11   6   1    16.11    16.29     0.97 o
       180    1  12   6   1    17.20    17.42     1.02 o
       181    1  13   6   1    62.50    62.24     1.60 o
       182    1   0   7   1    18.98    19.75     1.11 o
       183    1   1   7   1   520.99   506.30     3.63 o
       184    1   2   7   1   859.54   857.48     4.62 o
       185    1   3   7   1   252.80   248.70     2.34 o
       186    1   4   7   1   122.63   122.08     1.40 o
       187    1   5   7   1     6.01     7.20     0.71 o
       188    1   6   7   1   185.40   188.82     2.07 o
       189    1   7   7   1    30.20    31.15     1.29 o
       190    1   8   7   1   340.43   339.76     3.67 o
       191    1   9   7   1   193.31   195.13     2.34 o
       192    1  10   7   1     6.90     7.33     0.94 o
       193    1  11   7   1   128.08   131.32     2.03 o
       194    1  12   7   1   205.20   205.75     2.21 o
       195    1   1   8   1     1.23     1.24     0.60 <
       196    1   2   8   1    20.15    20.73     0.76 o
       197    1   3   8   1   321.41   318.58     2.68 o
       198    1   4   8   1   140.58   138.27     1.56 o
       199    1   5   8   1   171.56   166.10     2.07 o
       200    1   6   8   1    34.17    35.60     1.15 o
       201    1   7   8   1   298.08   286.81     2.83 o
       202    1   8   8   1   108.87   109.69     2.13 o
       203    1   9   8   1    24.74    25.05     1.04 o
       204    1  10   8   1     2.98     2.79     0.83 o
       205    1   0   9   1     8.76     9.03     1.02 o
       206    1   1   9   1   226.22   226.14     2.05 o
       207    1   2   9   1   376.35   368.81     2.88 o
       208    1   3   9   1   112.88   104.90     1.55 o
       209    1   4   9   1    52.04    52.31     1.33 o
       210    1   5   9   1     2.92     2.62     0.96 <
       211    1   6   9   1    79.40    81.70     1.70 o
       212    1   7   9   1    14.91    13.40     1.09 o
       213    1   8   9   1   151.34   159.67     2.26 o
       214    1   1  10   1     0.79     0.90     0.72 <
       215    1   2  10   1     9.04     9.10     0.83 o
       216    1   3  10   1   136.38   139.71     1.84 o
       217    1   4  10   1    60.53    55.60     1.78 o
       218    3   0  -1  -1   123.27   113.29     1.77 o
       218    2   0   1  -1   123.27   113.29     1.77 o
       218    1   0   0   2   123.27   113.29     1.77 o
       219    3   1  -1  -1  8295.73  8868.21    27.27 o
       219    2   1   1  -1  8295.73  8868.21    27.27 o
       219    1   1   0   2  8295.73  8868.21    27.27 o
       220    3   2  -1  -1  9834.54  9322.77    21.94 o
       220    2   2   1  -1  9834.54  9322.77    21.94 o
       220    1   2   0   2  9834.54  9322.77    21.94 o
       221    3   3  -1  -1  2226.54  2386.35     5.83 o
       221    2   3   1  -1  2226.54  2386.35     5.83 o
       221    1   3   0   2  2226.54  2386.35     5.83 o
       222    3   4  -1  -1   572.37   634.46     2.44 o
       222    2   4   1  -1   572.37   634.46     2.44 o
       222    1   4   0   2   572.37   634.46     2.44 o
       223    3   5  -1  -1   221.91   221.43     1.42 o
       223    2   5   1  -1   221.91   221.43     1.42 o
       223    1   5   0   2   221.91   221.43     1.42 o
       224    3   6  -1  -1   651.68   685.39     2.92 o
       224    2   6   1  -1   651.68   685.39     2.92 o
       224    1   6   0   2   651.68   685.39     2.92 o
       225    3   7  -1  -1   443.56   423.59     2.51 o
       225    2   7   1  -1   443.56   423.59     2.51 o
       225    1   7   0   2   443.56   423.59     2.51 o
       226    3   8  -1  -1  1220.40  1192.43     4.66 o
       226    2   8   1  -1  1220.40  1192.43     4.66 o
       226    1   8   0   2  1220.40  1192.43     4.66 o
       227    3   9  -1  -1   409.09   442.23     3.29 o
       227    2   9   1  -1   409.09   442.23     3.29 o
       227    1   9   0   2   409.09   442.23     3.29 o
       228    3  10  -1  -1     7.39     9.43     0.85 o
       228    2  10   1  -1     7.39     9.43     0.85 o
       228    1  10   0   2     7.39     9.43     0.85 o
       229    3  11  -1  -1   773.62   780.17     4.96 o
       229    2  11   1  -1   773.62   780.17     4.96 o
       229    1  11   0   2   773.62   780.17     4.96 o
       230    3  12  -1  -1   598.49   630.07     6.27 o
       230    2  12   1  -1   598.49   630.07     6.27 o
       230    1  12   0   2   598.49   630.07     6.27 o
       231    3  13  -1  -1   121.62   139.62     2.76 o
       231    2  13   1  -1   121.62   139.62     2.76 o
       231    1  13   0   2   121.62   139.62     2.76 o
       232    3  14  -1  -1    13.49    14.96     1.54 o
       232    2  14   1  -1    13.49    14.96     1.54 o
       232    1  14   0   2    13.49    14.96     1.54 o
       233    3  15  -1  -1   117.29   120.47     2.95 o
       233    2  15   1  -1   117.29   120.47     2.95 o
       233    1  15   0   2   117.29   120.47     2.95 o
       234    3  16  -1  -1    72.15    73.97     2.38 o
       234    2  16   1  -1    72.15    73.97     2.38 o
       234    1  16   0   2    72.15    73.97     2.38 o
       235    1   1   1   2  3515.19  3628.97     7.34 o
       236    1   2   1   2   387.91   405.62     1.47 o
       237    1   3   1   2   644.01   674.65     2.24 o
       238    1   4   1   2  1612.59  1626.32     3.65 o
       239    1   5   1   2  5626.96  5564.30    10.62 o
       240    1   6   1   2   394.58   386.69     1.55 o
       241    1   7   1   2   533.60   513.31     1.96 o
       242    1   8   1   2   560.35   532.65     2.03 o
       243    1   9   1   2   851.04   803.30     2.99 o
       244    1  10   1   2    10.28    11.94     0.67 o
       245    1  11   1   2    57.57    59.27     1.12 o
       246    1  12   1   2    26.67    26.26     0.89 o
       247    1  13   1   2     1.33     1.38     0.73 <
       248    1  14   1   2   171.46   183.21     2.36 o
       249    1  15   1   2   269.87   269.40     2.74 o
       250    1  16   1   2     0.64     0.58     1.01 <
       251    3   0  -2   2    16.41    13.23     0.69 o
       251    2   0   0  -4    16.41    13.23     0.69 o
       251    1   0   2   2    16.41    13.23     0.69 o
       252    3   1  -2   2  5286.37  5517.54    10.09 o
       252    2   1   0  -4  5286.37  5517.54    10.09 o
       252    1   1   2   2  5286.37  5517.54    10.09 o
       253    3   2  -2   2  5969.00  6466.83    12.33 o
       253    2   2   0  -4  5969.00  6466.83    12.33 o
       253    1   2   2   2  5969.00  6466.83    12.33 o
       254    3   3  -2   2  1597.05  1683.06     4.16 o
       254    2   3   0  -4  1597.05  1683.06     4.16 o
       254    1   3   2   2  1597.05  1683.06     4.16 o
       255    3   4  -2   2   365.90   396.67     1.59 o
       255    2   4   0  -4   365.90   396.67     1.59 o
       255    1   4   2   2   365.90   396.67     1.59 o
       256    3   5  -2   2   174.09   191.53     1.27 o
       256    2   5   0  -4   174.09   191.53     1.27 o
       256    1   5   2   2   174.09   191.53     1.27 o
       257    3   6  -2   2   517.26   534.96     2.02 o
       257    2   6   0  -4   517.26   534.96     2.02 o
       257    1   6   2   2   517.26   534.96     2.02 o
       258    3   7  -2   2   371.14   378.35     2.01 o
       258    2   7   0  -4   371.14   378.35     2.01 o
       258    1   7   2   2   371.14   378.35     2.01 o
       259    3   8  -2   2  1039.87  1066.73     3.49 o
       259    2   8   0  -4  1039.87  1066.73     3.49 o
       259    1   8   2   2  1039.87  1066.73     3.49 o
       260    3   9  -2   2   334.12   349.45     1.84 o
       260    2   9   0  -4   334.12   349.45     1.84 o
       260    1   9   2   2   334.12   349.45     1.84 o
       261    3  10  -2   2     7.16     8.17     0.55 o
       261    2  10   0  -4     7.16     8.17     0.55 o
       261    1  10   2   2     7.16     8.17     0.55 o
       262    3  11  -2   2   702.73   722.08     4.43 o
       262    2  11   0  -4   702.73   722.08     4.43 o
       262    1  11   2   2   702.73   722.08     4.43 o
       263    3  12  -2   2   537.40   554.25     3.37 o
       263    2  12   0  -4   537.40   554.25     3.37 o
       263    1  12   2   2   537.40   554.25     3.37 o
       264    3  13  -2   2   104.99   111.44     1.89 o
       264    2  13   0  -4   104.99   111.44     1.89 o
       264    1  13   2   2   104.99   111.44     1.89 o
       265    3  14  -2   2    11.48    12.43     0.92 o
       265    2  14   0  -4    11.48    12.43     0.92 o
       265    1  14   2   2    11.48    12.43     0.92 o
       266    3  15  -2   2   110.44   116.21     1.88 o
       266    2  15   0  -4   110.44   116.21     1.88 o
       266    1  15   2   2   110.44   116.21     1.88 o
       267    3  16  -2   2    64.42    59.32     3.77 o
       267    2  16   0  -4    64.42    59.32     3.77 o
       267    1  16   2   2    64.42    59.32     3.77 o
       268    1   1   3   2  1488.99  1562.20     4.20 o
       269    1   2   3   2   213.86   218.71     1.27 o
       270    1   3   3   2   420.73   430.05     1.94 o
       271    1   4   3   2   930.07   931.40     2.92 o
       272    1   5   3   2  3451.64  3404.67     6.86 o
       273    1   6   3   2   247.33   239.62     1.34 o
       274    1   7   3   2   340.67   300.70     1.78 o
       275    1   8   3   2   410.52   386.11     2.20 o
       276    1   9   3   2   651.59   624.20     3.09 o
       277    1  10   3   2     9.02     9.22     0.59 o
       278    1  11   3   2    46.95    46.57     1.10 o
       279    1  12   3   2    21.86    23.60     1.00 o
       280    1  13   3   2     1.27     1.52     0.81 <
       281    1  14   3   2   141.99   142.87     1.92 o
       282    1  15   3   2   225.63   224.05     2.74 o
       283    1   0   4   2     0.76     4.79     0.71 o
       284    1   1   4   2  2189.37  2260.60     6.65 o
       285    1   2   4   2  2396.97  2404.33     5.95 o
       286    1   3   4   2   719.20   697.31     2.98 o
       287    1   4   4   2   181.93   175.73     1.24 o
       288    1   5   4   2    90.28    90.19     1.00 o
       289    1   6   4   2   318.52   293.41     1.84 o
       290    1   7   4   2   218.54   211.52     1.85 o
       291    1   8   4   2   678.98   652.13     3.92 o
       292    1   9   4   2   209.55   210.41     1.76 o
       293    1  10   4   2     6.44     7.52     0.73 o
       294    1  11   4   2   497.18   515.93     3.51 o
       295    1  12   4   2   385.66   390.73     3.50 o
       296    1  13   4   2    79.77    70.42     1.48 o
       297    1  14   4   2     7.12     8.60     1.12 o
       298    1  15   4   2    81.58    85.28     3.81 o
       299    1   1   5   2   597.42   546.44     2.66 o
       300    1   2   5   2    84.18    78.62     1.02 o
       301    1   3   5   2   157.26   153.88     1.37 o
       302    1   4   5   2   422.32   397.14     2.28 o
       303    1   5   5   2  1706.48  1640.38     7.98 o
       304    1   6   5   2   115.50   117.27     1.72 o
       305    1   7   5   2   165.92   169.99     1.96 o
       306    1   8   5   2   248.52   258.48     2.16 o
       307    1   9   5   2   414.10   419.24     3.90 o
       308    1  10   5   2     6.30     5.69     0.74 o
       309    1  11   5   2    30.76    31.25     1.06 o
       310    1  12   5   2    14.31    12.79     0.95 o
       311    1  13   5   2     1.30     1.03     0.86 <
       312    1  14   5   2    97.26    96.48     1.76 o
       313    1   0   6   2     3.72     3.10     1.03 <
       314    1   1   6   2   839.37   825.87     5.55 o
       315    1   2   6   2  1053.02  1076.70     5.57 o
       316    1   3   6   2   288.02   278.14     2.53 o
       317    1   4   6   2   111.41   112.38     1.42 o
       318    1   5   6   2    44.46    41.67     0.96 o
       319    1   6   6   2   186.66   184.18     1.72 o
       320    1   7   6   2   117.61   110.12     1.64 o
       321    1   8   6   2   394.11   420.33     3.35 o
       322    1   9   6   2   121.70   124.99     1.62 o
       323    1  10   6   2     3.62     4.21     0.76 o
       324    1  11   6   2   312.51   311.91     3.26 o
       325    1  12   6   2   237.92   235.43     3.73 o
       326    1  13   6   2    55.20    53.16     1.66 o
       327    1   1   7   2   269.53   269.82     2.88 o
       328    1   2   7   2    32.26    31.09     0.84 o
       329    1   3   7   2    52.78    49.08     1.10 o
       330    1   4   7   2   191.22   192.79     1.94 o
       331    1   5   7   2   819.67   825.31     4.76 o
       332    1   6   7   2    53.43    51.04     1.38 o
       333    1   7   7   2    82.70    78.95     1.58 o
       334    1   8   7   2   134.63   137.08     1.92 o
       335    1   9   7   2   229.14   227.06     2.73 o
       336    1  10   7   2     3.09     2.97     0.81 o
       337    1  11   7   2    15.64    16.49     1.00 o
       338    1  12   7   2     7.17     5.99     1.10 o
       339    1   0   8   2     4.60     6.42     1.17 o
       340    1   1   8   2   354.48   357.94     2.82 o
       341    1   2   8   2   480.98   465.93     3.27 o
       342    1   3   8   2   125.41   125.64     1.66 o
       343    1   4   8   2    56.37    49.58     1.28 o
       344    1   5   8   2    21.42    21.34     0.92 o
       345    1   6   8   2    90.77    91.25     1.59 o
       346    1   7   8   2    58.76    57.89     1.31 o
       347    1   8   8   2   194.82   182.39     2.52 o
       348    1   9   8   2    66.95    69.26     1.43 o
       349    1  10   8   2     0.92     0.95     0.84 <
       350    1   1   9   2   117.72   115.44     1.41 o
       351    1   2   9   2    14.21    15.09     0.84 o
       352    1   3   9   2    24.87    24.43     1.00 o
       353    1   4   9   2    86.80    80.33     1.59 o
       354    1   5   9   2   375.02   355.99     3.21 o
       355    1   6   9   2    26.55    28.48     1.22 o
       356    1   7   9   2    44.93    47.74     1.39 o
       357    1   8   9   2    63.33    64.13     1.60 o
       358    1   0  10   2     1.06     1.30     0.94 <
       359    1   1  10   2   153.96   147.51     1.73 o
       360    1   2  10   2   194.64   193.97     2.42 o
       361    1   3  10   2    55.95    58.92     1.31 o
       362    1   4  10   2    19.59    20.15     1.11 o
       363    1   1   0   3  2244.65  2241.29     7.03 o
       364    1   2   0   3  2535.22  2480.52     6.01 o
       365    1   3   0   3  1406.03  1420.03     4.06 o
       366    1   4   0   3  3505.98  3317.65     8.80 o
       367    1   5   0   3   758.47   760.12     3.52 o
       368    1   6   0   3  3571.48  3496.60    10.47 o
       369    1   7   0   3   430.87   391.29     2.12 o
       370    1   8   0   3   625.55   573.84     3.82 o
       371    1   9   0   3   251.90   252.83     3.26 o
       372    1  10   0   3   258.97   260.10     2.78 o
       373    1  11   0   3   168.79   169.11     2.29 o
       374    1  12   0   3   114.37   116.96     2.03 o
       375    1  13   0   3    88.45    91.86     2.33 o
       376    1  14   0   3    42.89    44.33     1.92 o
       377    1  15   0   3    51.09    49.41     2.61 o
       378    1  16   0   3   303.66   305.70     5.44 o
       379    3   0  -2   0 18826.70 17447.00    46.84 o
       379    2   0   1  -3 18826.70 17447.00    46.84 o
       379    1   0   1   3 18826.70 17447.00    46.84 o
       380    2   1   1  -3     3.88     5.80     0.41 o
       380    1   1   1   3     3.88     5.80     0.41 o
       381    3   2  -2   0  1267.13  1325.83     3.26 o
       381    2   2   1  -3  1267.13  1325.83     3.26 o
       381    1   2   1   3  1267.13  1325.83     3.26 o
       382    2   3   1  -3    26.22    28.00     0.52 o
       382    1   3   1   3    26.22    28.00     0.52 o
       383    3   4  -2   0  3523.57  3518.67     6.73 o
       383    2   4   1  -3  3523.57  3518.67     6.73 o
       383    1   4   1   3  3523.57  3518.67     6.73 o
       384    2   5   1  -3    34.70    36.43     0.65 o
       384    1   5   1   3    34.70    36.43     0.65 o
       385    3   6  -2   0   737.17   753.22     2.45 o
       385    2   6   1  -3   737.17   753.22     2.45 o
       385    1   6   1   3   737.17   753.22     2.45 o
       386    2   7   1  -3    49.05    46.83     0.69 o
       386    1   7   1   3    49.05    46.83     0.69 o
       387    3   8  -2   0    65.26    61.66     0.79 o
       387    2   8   1  -3    65.26    61.66     0.79 o
       387    1   8   1   3    65.26    61.66     0.79 o
       388    2   9   1  -3    45.60    47.75     1.00 o
       388    1   9   1   3    45.60    47.75     1.00 o
       389    3  10  -2   0  1655.55  1725.07     7.41 o
       389    2  10   1  -3  1655.55  1725.07     7.41 o
       389    1  10   1   3  1655.55  1725.07     7.41 o
       390    2  11   1  -3    47.10    47.99     0.97 o
       390    1  11   1   3    47.10    47.99     0.97 o
       391    3  12  -2   0   135.43   138.48     1.86 o
       391    2  12   1  -3   135.43   138.48     1.86 o
       391    1  12   1   3   135.43   138.48     1.86 o
       392    2  13   1  -3    42.41    43.55     1.32 o
       392    1  13   1   3    42.41    43.55     1.32 o
       393    3  14  -2   0   398.14   424.57     3.82 o
       393    2  14   1  -3   398.14   424.57     3.82 o
       393    1  14   1   3   398.14   424.57     3.82 o
       394    2  15   1  -3    28.23    30.81     1.36 o
       394    1  15   1   3    28.23    30.81     1.36 o
       395    3  16  -2   0     5.11     5.48     1.24 o
       395    2  16   1  -3     5.11     5.48     1.24 o
       395    1  16   1   3     5.11     5.48     1.24 o
       396    1   1   2   3  1321.95  1419.36     3.91 o
       397    1   2   2   3  1793.52  1871.04     4.70 o
       398    1   3   2   3   937.77   962.62     2.95 o
       399    1   4   2   3  2668.08  2639.36     6.36 o
       400    1   5   2   3   584.91   608.39     2.31 o
       401    1   6   2   3  2854.50  2930.57     7.16 o
       402    1   7   2   3   367.99   362.38     2.00 o
       403    1   8   2   3   518.93   479.98     2.45 o
       404    1   9   2   3   224.73   214.59     1.80 o
       405    1  10   2   3   229.79   231.53     2.01 o
       406    1  11   2   3   152.40   154.43     1.68 o
       407    1  12   2   3   103.38    99.83     1.67 o
       408    1  13   2   3    79.75    75.24     1.40 o
       409    1  14   2   3    39.95    41.18     1.40 o
       410    1  15   2   3    45.92    46.20     1.56 o
       411    1   0   3   3  8516.67  8909.80    30.13 o
       412    1   1   3   3     1.63     3.61     0.42 o
       413    1   2   3   3   816.02   882.14     3.18 o
       414    1   3   3   3    13.73    16.40     0.48 o
       415    1   4   3   3  1952.31  2070.94     4.54 o
       416    1   5   3   3    22.41    24.46     0.57 o
       417    1   6   3   3   476.42   493.09     2.51 o
       418    1   7   3   3    36.81    37.73     0.81 o
       419    1   8   3   3    39.27    41.82     0.91 o
       420    1   9   3   3    36.86    40.15     0.90 o
       421    1  10   3   3  1246.24  1311.63     4.70 o
       422    1  11   3   3    38.48    40.89     1.05 o
       423    1  12   3   3   111.37   121.10     1.62 o
       424    1  13   3   3    34.73    34.79     1.09 o
       425    1  14   3   3   315.79   324.15     3.18 o
       426    1  15   3   3    22.76    25.22     1.09 o
       427    1   1   4   3   536.40   549.80     2.19 o
       428    1   2   4   3   823.80   822.83     2.90 o
       429    1   3   4   3   450.54   440.62     1.91 o
       430    1   4   4   3  1333.86  1268.05     3.60 o
       431    1   5   4   3   345.99   326.92     1.75 o
       432    1   6   4   3  1634.87  1561.72     5.96 o
       433    1   7   4   3   252.09   248.81     2.08 o
       434    1   8   4   3   321.68   318.42     2.88 o
       435    1   9   4   3   163.47   156.88     2.00 o
       436    1  10   4   3   165.82   162.82     2.26 o
       437    1  11   4   3   112.22   116.82     1.69 o
       438    1  12   4   3    76.95    72.73     1.59 o
       439    1  13   4   3    58.16    59.32     1.38 o
       440    1  14   4   3    32.67    31.77     1.17 o
       441    1   0   5   3  3502.10  3035.86    13.19 o
       442    1   1   5   3     0.69     1.06     0.57 <
       443    1   2   5   3   307.59   319.26     2.48 o
       444    1   3   5   3     6.93     7.67     0.63 o
       445    1   4   5   3   964.26   877.38     4.13 o
       446    1   5   5   3    13.10    14.36     0.74 o
       447    1   6   5   3   281.02   286.39     2.77 o
       448    1   7   5   3    23.49    25.73     0.91 o
       449    1   8   5   3    18.20    23.25     0.95 o
       450    1   9   5   3    24.70    21.88     0.91 o
       451    1  10   5   3   820.74   757.53     6.70 o
       452    1  11   5   3    25.61    26.89     1.02 o
       453    1  12   5   3    82.19    84.08     1.59 o
       454    1  13   5   3    23.08    22.90     1.11 o
       455    1  14   5   3   219.33   210.81     2.33 o
       456    1   1   6   3   261.53   255.39     2.42 o
       457    1   2   6   3   338.35   339.80     2.44 o
       458    1   3   6   3   234.98   233.48     2.06 o
       459    1   4   6   3   578.02   585.01     3.41 o
       460    1   5   6   3   194.04   196.13     1.91 o
       461    1   6   6   3   830.38   833.14     4.13 o
       462    1   7   6   3   149.31   149.80     1.84 o
       463    1   8   6   3   178.19   176.35     1.90 o
       464    1   9   6   3    97.54    98.25     1.68 o
       465    1  10   6   3   102.02    99.52     1.72 o
       466    1  11   6   3    66.85    65.86     1.31 o
       467    1  12   6   3    47.41    46.44     1.33 o
       468    1  13   6   3    33.74    32.35     1.65 o
       469    1   0   7   3  1513.37  1459.96    11.20 o
       470    1   1   7   3     0.33     1.76     0.70 <
       471    1   2   7   3   104.57   105.06     1.40 o
       472    1   3   7   3     3.66     4.02     0.71 o
       473    1   4   7   3   468.96   471.75     3.46 o
       474    1   5   7   3     7.05     8.04     0.83 o
       475    1   6   7   3   148.25   132.46     1.69 o
       476    1   7   7   3    12.80    11.92     0.80 o
       477    1   8   7   3    10.30    11.41     1.03 o
       478    1   9   7   3    13.48    13.88     1.02 o
       479    1  10   7   3   465.23   479.52     4.20 o
       480    1  11   7   3    13.60    13.94     0.98 o
       481    1  12   7   3    55.22    50.72     2.63 o
       482    1   1   8   3   125.64   126.15     1.67 o
       483    1   2   8   3   148.88   149.02     1.70 o
       484    1   3   8   3   113.98   114.23     1.70 o
       485    1   4   8   3   264.75   261.43     2.93 o
       486    1   5   8   3    93.80    91.74     1.65 o
       487    1   6   8   3   410.46   402.10     3.49 o
       488    1   7   8   3    72.44    75.56     1.62 o
       489    1   8   8   3    96.04   104.17     1.93 o
       490    1   9   8   3    46.01    44.48     1.24 o
       491    1  10   8   3    53.39    53.60     1.35 o
       492    1   0   9   3   666.96   672.20     5.55 o
       493    1   1   9   3     0.13     0.37     0.78 <
       494    1   2   9   3    48.69    48.63     1.15 o
       495    1   3   9   3     1.67     1.75     0.76 <
       496    1   4   9   3   210.44   208.73     2.41 o
       497    1   5   9   3     3.05     2.83     0.80 o
       498    1   6   9   3    64.74    69.72     1.90 o
       499    1   7   9   3     5.57     5.82     0.97 o
       500    1   1  10   3    48.03    48.68     1.13 o
       501    1   2  10   3    64.68    66.65     1.60 o
       502    1   3  10   3    43.60    41.90     1.15 o
       503    1   4  10   3   119.14   120.69     3.36 o
       504    3   0  -2  -2   358.16   362.42     3.43 o
       504    2   0   2  -2   358.16   362.42     3.43 o
       504    1   0   0   4   358.16   362.42     3.43 o
       505    3   1  -2  -2  4737.72  4667.53    12.89 o
       505    2   1   2  -2  4737.72  4667.53    12.89 o
       505    1   1   0   4  4737.72  4667.53    12.89 o
       506    3   2  -2  -2  3290.10  3233.85     9.52 o
       506    2   2   2  -2  3290.10  3233.85     9.52 o
       506    1   2   0   4  3290.10  3233.85     9.52 o
       507    3   3  -2  -2  2318.15  2199.14     6.85 o
       507    2   3   2  -2  2318.15  2199.14     6.85 o
       507    1   3   0   4  2318.15  2199.14     6.85 o
       508    3   4  -2  -2    17.53    10.12     0.59 o
       508    2   4   2  -2    17.53    10.12     0.59 o
       508    1   4   0   4    17.53    10.12     0.59 o
       509    3   5  -2  -2     7.50     3.25     0.64 o
       509    2   5   2  -2     7.50     3.25     0.64 o
       509    1   5   0   4     7.50     3.25     0.64 o
       510    3   6  -2  -2   128.66   112.89     1.40 o
       510    2   6   2  -2   128.66   112.89     1.40 o
       510    1   6   0   4   128.66   112.89     1.40 o
       511    3   7  -2  -2    56.66    47.87     1.13 o
       511    2   7   2  -2    56.66    47.87     1.13 o
       511    1   7   0   4    56.66    47.87     1.13 o
       512    3   8  -2  -2   498.42   515.50     3.98 o
       512    2   8   2  -2   498.42   515.50     3.98 o
       512    1   8   0   4   498.42   515.50     3.98 o
       513    3   9  -2  -2   975.11   915.47     6.80 o
       513    2   9   2  -2   975.11   915.47     6.80 o
       513    1   9   0   4   975.11   915.47     6.80 o
       514    3  10  -2  -2    25.49    29.04     1.27 o
       514    2  10   2  -2    25.49    29.04     1.27 o
       514    1  10   0   4    25.49    29.04     1.27 o
       515    3  11  -2  -2   194.62   195.96     2.58 o
       515    2  11   2  -2   194.62   195.96     2.58 o
       515    1  11   0   4   194.62   195.96     2.58 o
       516    3  12  -2  -2   302.76   296.61     2.88 o
       516    2  12   2  -2   302.76   296.61     2.88 o
       516    1  12   0   4   302.76   296.61     2.88 o
       517    3  13  -2  -2   480.46   482.70     5.78 o
       517    2  13   2  -2   480.46   482.70     5.78 o
       517    1  13   0   4   480.46   482.70     5.78 o
       518    3  14  -2  -2     2.79     3.85     1.40 <
       518    2  14   2  -2     2.79     3.85     1.40 <
       518    1  14   0   4     2.79     3.85     1.40 <
       519    3  15  -2  -2     4.22     2.92     1.80 <
       519    2  15   2  -2     4.22     2.92     1.80 <
       519    1  15   0   4     4.22     2.92     1.80 <
       520    3  16  -2  -2    28.85    32.37     3.16 o
       520    2  16   2  -2    28.85    32.37     3.16 o
       520    1  16   0   4    28.85    32.37     3.16 o
       521    1   1   1   4   685.27   720.04     2.31 o
       522    1   2   1   4   334.12   342.31     1.32 o
       523    1   3   1   4  6998.52  6994.87    13.76 o
       524    1   4   1   4   986.88   996.09     2.85 o
       525    1   5   1   4   336.49   320.42     1.43 o
       526    1   6   1   4   440.92   420.05     1.71 o
       527    1   7   1   4  3282.33  2937.81     6.44 o
       528    1   8   1   4   338.98   335.38     1.98 o
       529    1   9   1   4     7.95     9.04     0.60 o
       530    1  10   1   4     1.37     1.29     0.71 <
       531    1  11   1   4   250.82   254.78     2.08 o
       532    1  12   1   4     3.27     3.37     0.66 o
       533    1  13   1   4   359.93   348.91     2.81 o
       534    1  14   1   4    78.99    74.69     1.63 o
       535    1  15   1   4     8.97     9.35     1.04 o
       536    1  16   1   4    10.69     9.93     2.47 o
       537    1   0   2   4   300.67   348.36     2.46 o
       538    1   1   2   4  3322.22  3431.68     6.91 o
       539    1   2   2   4  2172.98  2335.97     5.39 o
       540    1   3   2   4  1703.86  1762.13     4.83 o
       541    1   4   2   4     3.37     8.03     0.52 o
       542    1   5   2   4     1.16     2.75     0.49 o
       543    1   6   2   4    93.56   101.42     0.99 o
       544    1   7   2   4    34.26    35.82     0.70 o
       545    1   8   2   4   399.44   394.77     2.15 o
       546    1   9   2   4   842.72   844.14     4.91 o
       547    1  10   2   4    21.56    23.68     0.76 o
       548    1  11   2   4   151.85   173.57     1.92 o
       549    1  12   2   4   257.57   271.91     2.44 o
       550    1  13   2   4   434.78   428.52     3.13 o
       551    1  14   2   4     2.36     2.67     0.88 o
       552    1  15   2   4     0.35     2.47     0.94 <
       553    1   1   3   4   306.16   307.42     1.63 o
       554    1   2   3   4   194.59   208.11     1.44 o
       555    1   3   3   4  4075.36  4067.04     9.10 o
       556    1   4   3   4   608.88   592.44     2.05 o
       557    1   5   3   4   196.18   191.99     1.53 o
       558    1   6   3   4   290.86   288.83     1.89 o
       559    1   7   3   4  2381.13  2211.46     7.95 o
       560    1   8   3   4   252.32   236.45     1.95 o
       561    1   9   3   4     8.73     9.14     0.67 o
       562    1  10   3   4     0.99     1.49     0.57 <
       563    1  11   3   4   204.53   200.96     1.86 o
       564    1  12   3   4     2.68     2.28     0.79 <
       565    1  13   3   4   296.06   293.83     2.87 o
       566    1  14   3   4    65.85    62.63     1.31 o
       567    1  15   3   4     8.70     7.67     1.01 o
       568    1   0   4   4   146.59   144.83     1.65 o
       569    1   1   4   4  1566.49  1619.76     4.34 o
       570    1   2   4   4  1053.42  1057.13     3.56 o
       571    1   3   4   4   855.98   881.07     3.01 o
       572    1   4   4   4     3.41     3.79     0.41 o
       573    1   5   4   4     0.27     1.56     0.53 <
       574    1   6   4   4    64.26    74.01     1.28 o
       575    1   7   4   4    17.71    20.37     0.78 o
       576    1   8   4   4   272.85   284.91     2.41 o
       577    1   9   4   4   588.03   600.95     3.82 o
       578    1  10   4   4    14.85    15.75     0.81 o
       579    1  11   4   4   112.70   118.37     1.68 o
       580    1  12   4   4   193.66   201.17     2.44 o
       581    1  13   4   4   330.54   345.87     3.00 o
       582    1  14   4   4     2.29     2.27     1.01 <
       583    1   1   5   4   164.23   162.27     1.51 o
       584    1   2   5   4    83.64    80.16     1.22 o
       585    1   3   5   4  1982.72  1955.47     8.57 o
       586    1   4   5   4   294.54   288.07     2.69 o
       587    1   5   5   4    70.50    69.53     1.40 o
       588    1   6   5   4   151.18   158.88     1.62 o
       589    1   7   5   4  1426.12  1459.01     7.56 o
       590    1   8   5   4   155.78   153.14     1.74 o
       591    1   9   5   4     7.09     7.87     0.85 o
       592    1  10   5   4     0.68     0.99     0.89 <
       593    1  11   5   4   135.99   141.37     1.81 o
       594    1  12   5   4     1.72     2.12     0.90 <
       595    1  13   5   4   200.41   194.26     2.22 o
       596    1  14   5   4    45.70    43.53     2.42 o
       597    1   0   6   4    47.29    57.25     1.75 o
       598    1   1   6   4   642.99   649.71     4.47 o
       599    1   2   6   4   485.64   479.85     3.04 o
       600    1   3   6   4   385.24   388.68     2.54 o
       601    1   4   6   4     4.02     4.82     0.76 o
       602    1   5   6   4     0.06     0.72     0.59 <
       603    1   6   6   4    38.84    43.21     1.10 o
       604    1   7   6   4     8.27     9.38     0.84 o
       605    1   8   6   4   159.82   159.54     1.93 o
       606    1   9   6   4   353.42   355.52     3.20 o
       607    1  10   6   4    10.07     9.09     0.91 o
       608    1  11   6   4    75.37    76.87     1.48 o
       609    1  12   6   4   122.22   117.66     1.86 o
       610    1  13   6   4   209.91   202.03     6.33 o
       611    1   1   7   4    96.22    90.72     1.45 o
       612    1   2   7   4    35.57    35.69     0.99 o
       613    1   3   7   4   953.95   962.49     5.45 o
       614    1   4   7   4   139.13   141.21     1.81 o
       615    1   5   7   4    27.42    29.07     1.12 o
       616    1   6   7   4    76.19    76.19     1.27 o
       617    1   7   7   4   761.99   761.03     5.01 o
       618    1   8   7   4    86.49    82.82     1.35 o
       619    1   9   7   4     2.96     3.44     0.84 o
       620    1  10   7   4     0.56     0.72     0.97 <
       621    1  11   7   4    72.48    75.03     1.57 o
       622    1   0   8   4    18.69    16.52     1.65 o
       623    1   1   8   4   283.27   277.61     2.81 o
       624    1   2   8   4   225.70   221.93     2.20 o
       625    1   3   8   4   178.22   185.81     2.21 o
       626    1   4   8   4     2.14     1.88     0.78 <
       627    1   5   8   4     0.04    -0.01     0.82 <
       628    1   6   8   4    18.86    18.91     1.04 o
       629    1   7   8   4     4.62     4.75     0.81 o
       630    1   8   8   4    80.59    81.23     1.78 o
       631    1   9   8   4   184.69   200.65     2.66 o
       632    1  10   8   4     6.93     6.13     1.64 o
       633    1   1   9   4    41.03    39.39     1.16 o
       634    1   2   9   4    16.34    17.83     1.00 o
       635    1   3   9   4   426.21   410.02     3.51 o
       636    1   4   9   4    65.13    65.78     1.36 o
       637    1   5   9   4    16.78    18.82     1.10 o
       638    1   6   9   4    38.03    35.09     1.23 o
       639    1   7   9   4   351.18   366.45     4.14 o
       640    1   0  10   4    10.09    11.02     1.26 o
       641    1   1  10   4   124.85   122.33     1.53 o
       642    1   2  10   4    94.51    96.00     1.60 o
       643    1   3  10   4    77.61    77.11     1.68 o
       644    1   1   0   5  3849.18  3714.80    10.66 o
       645    1   2   0   5   333.31   330.80     1.74 o
       646    1   3   0   5    15.40    14.83     0.62 o
       647    1   4   0   5   773.49   761.75     2.91 o
       648    1   5   0   5  5728.23  5568.02    23.91 o
       649    1   6   0   5   473.76   462.29     3.26 o
       650    1   7   0   5    64.62    62.09     1.16 o
       651    1   8   0   5   220.77   210.72     2.14 o
       652    1   9   0   5  1252.97  1216.69    10.02 o
       653    1  10   0   5     7.27     6.13     0.83 o
       654    1  11   0   5   198.38   192.53     3.18 o
       655    1  12   0   5     1.47     1.36     1.00 <
       656    1  13   0   5    22.14    22.19     1.37 o
       657    1  14   0   5    50.96    49.22     1.98 o
       658    1  15   0   5   366.27   361.16     4.57 o
       659    1   0   1   5   833.54   841.14     4.02 o
       660    1   1   1   5  3741.23  3674.52     7.60 o
       661    1   2   1   5  1250.56  1275.03     3.27 o
       662    1   3   1   5   998.45  1044.67     3.07 o
       663    1   4   1   5    43.98    47.48     0.65 o
       664    1   5   1   5   217.61   211.50     1.22 o
       665    1   6   1   5     2.85     4.57     0.41 o
       666    1   7   1   5   427.80   414.47     1.91 o
       667    1   8   1   5   214.77   214.49     1.60 o
       668    1   9   1   5   156.55   172.42     1.72 o
       669    1  10   1   5    90.47    90.96     1.50 o
       670    1  11   1   5   802.82   791.89     4.57 o
       671    1  12   1   5   148.32   154.40     1.90 o
       672    1  13   1   5    36.76    39.88     1.25 o
       673    1  14   1   5    13.61    13.77     0.93 o
       674    1  15   1   5   169.76   168.11     2.29 o
       675    1   1   2   5  2774.74  2951.25     6.29 o
       676    1   2   2   5   253.78   260.73     1.44 o
       677    1   3   2   5    14.23    14.14     0.46 o
       678    1   4   2   5   607.18   611.93     2.32 o
       679    1   5   2   5  4644.89  4493.52    10.66 o
       680    1   6   2   5   386.26   358.41     1.92 o
       681    1   7   2   5    47.22    47.18     0.79 o
       682    1   8   2   5   189.36   178.35     1.53 o
       683    1   9   2   5  1111.52  1106.94     5.12 o
       684    1  10   2   5     6.38     7.19     0.68 o
       685    1  11   2   5   179.00   174.80     1.66 o
       686    1  12   2   5     1.34     1.27     0.63 <
       687    1  13   2   5    19.51    18.07     0.92 o
       688    1  14   2   5    46.73    43.56     1.22 o
       689    1  15   2   5   333.62   327.91     3.81 o
       690    1   0   3   5   496.81   520.19     3.14 o
       691    1   1   3   5  2214.58  2282.03     5.89 o
       692    1   2   3   5   749.10   764.73     2.47 o
       693    1   3   3   5   614.79   610.24     2.36 o
       694    1   4   3   5    26.68    26.56     0.68 o
       695    1   5   3   5   149.61   137.61     1.35 o
       696    1   6   3   5     2.49     6.06     0.57 o
       697    1   7   3   5   316.70   293.09     2.18 o
       698    1   8   3   5   162.60   164.12     2.12 o
       699    1   9   3   5   116.49   124.14     1.47 o
       700    1  10   3   5    71.31    74.56     1.13 o
       701    1  11   3   5   655.99   667.43     3.49 o
       702    1  12   3   5   122.69   127.53     1.81 o
       703    1  13   3   5    32.38    31.61     1.11 o
       704    1  14   3   5    11.77    11.67     0.87 o
       705    1  15   3   5   140.92   135.18     2.84 o
       706    1   1   4   5  1430.04  1426.78     4.32 o
       707    1   2   4   5   128.08   128.16     1.13 o
       708    1   3   4   5     3.13     3.79     0.50 o
       709    1   4   4   5   331.62   320.04     1.99 o
       710    1   5   4   5  2806.27  2898.24    10.62 o
       711    1   6   4   5   229.88   227.83     1.68 o
       712    1   7   4   5    20.35    20.98     0.75 o
       713    1   8   4   5   127.11   123.55     1.72 o
       714    1   9   4   5   798.75   770.68     5.17 o
       715    1  10   4   5     4.56     4.99     0.78 o
       716    1  11   4   5   130.84   132.22     1.97 o
       717    1  12   4   5     1.06     1.13     0.85 <
       718    1  13   4   5    12.94    12.13     1.08 o
       719    1  14   4   5    36.07    35.09     1.20 o
       720    1   0   5   5   212.32   212.10     2.38 o
       721    1   1   5   5  1003.60  1039.73     4.39 o
       722    1   2   5   5   355.30   363.26     2.51 o
       723    1   3   5   5   284.21   297.24     2.44 o
       724    1   4   5   5    11.13    11.88     0.75 o
       725    1   5   5   5    85.54    97.97     1.49 o
       726    1   6   5   5     1.96     2.29     0.64 o
       727    1   7   5   5   193.94   196.57     2.07 o
       728    1   8   5   5   102.07   107.24     1.43 o
       729    1   9   5   5    73.78    81.89     1.42 o
       730    1  10   5   5    47.98    50.76     1.42 o
       731    1  11   5   5   449.83   459.64     3.37 o
       732    1  12   5   5    85.48    92.99     1.52 o
       733    1  13   5   5    25.88    26.32     1.67 o
       734    1   1   6   5   726.00   723.43     4.09 o
       735    1   2   6   5    56.48    56.38     1.17 o
       736    1   3   6   5     1.78     2.20     0.63 o
       737    1   4   6   5   160.00   165.89     1.95 o
       738    1   5   6   5  1507.28  1477.88     8.43 o
       739    1   6   6   5   120.73   121.46     1.50 o
       740    1   7   6   5     9.18     9.04     0.81 o
       741    1   8   6   5    74.55    75.69     1.31 o
       742    1   9   6   5   482.86   502.85     4.91 o
       743    1  10   6   5     2.92     3.70     0.96 o
       744    1  11   6   5    75.97    73.36     1.52 o
       745    1  12   6   5     0.76     0.79     0.87 <
       746    1   0   7   5    88.88    86.83     1.93 o
       747    1   1   7   5   449.83   458.19     3.65 o
       748    1   2   7   5   165.35   171.34     2.15 o
       749    1   3   7   5   129.14   135.31     1.68 o
       750    1   4   7   5     4.70     5.76     0.87 o
       751    1   5   7   5    44.92    47.05     1.09 o
       752    1   6   7   5     1.13     1.16     0.69 <
       753    1   7   7   5   105.17   104.92     1.80 o
       754    1   8   7   5    56.58    57.19     1.27 o
       755    1   9   7   5    44.82    43.54     1.41 o
       756    1  10   7   5    29.11    30.98     1.14 o
       757    1  11   7   5   260.91   250.57     3.13 o
       758    1   1   8   5   346.54   349.34     2.87 o
       759    1   2   8   5    25.93    25.59     1.14 o
       760    1   3   8   5     1.41     0.45     0.79 <
       761    1   4   8   5    77.05    76.85     1.60 o
       762    1   5   8   5   741.20   759.53     5.27 o
       763    1   6   8   5    61.37    63.24     1.45 o
       764    1   7   8   5     7.22     7.40     0.88 o
       765    1   8   8   5    39.30    42.08     1.53 o
       766    1   9   8   5   243.45   231.47     3.52 o
       767    1   0   9   5    41.04    38.71     1.50 o
       768    1   1   9   5   207.55   205.72     2.12 o
       769    1   2   9   5    75.26    76.37     1.44 o
       770    1   3   9   5    61.73    62.15     1.40 o
       771    1   4   9   5     2.44     2.39     0.89 <
       772    1   5   9   5    20.79    20.72     1.26 o
       773    1   6   9   5     0.42     0.11     0.78 <
       774    1   1  10   5   136.99   132.54     1.90 o
       775    1   2  10   5    11.45    11.62     1.52 o
       776    1   0   0   6  3710.04  3748.10    18.86 o
       777    1   1   0   6     2.79     3.48     0.57 o
       778    1   2   0   6  3199.95  3220.21    12.79 o
       779    1   3   0   6    24.41    25.38     0.63 o
       780    1   4   0   6   378.60   374.05     2.13 o
       781    1   5   0   6    36.71    35.19     0.80 o
       782    1   6   0   6     2.63     4.38     0.83 o
       783    1   7   0   6    66.60    66.30     1.16 o
       784    1   8   0   6   506.39   503.87     4.06 o
       785    1   9   0   6    62.22    60.12     1.42 o
       786    1  10   0   6   473.80   470.54     4.65 o
       787    1  11   0   6    67.22    64.60     1.60 o
       788    1  12   0   6   425.75   416.40     4.57 o
       789    1  13   0   6    61.80    67.83     2.02 o
       790    1  14   0   6    99.60    96.87     2.41 o
       791    1  15   0   6    37.93    40.15     1.82 o
       792    1   1   1   6  1353.09  1428.22     3.54 o
       793    1   2   1   6   983.65   929.91     2.74 o
       794    1   3   1   6  1064.26  1045.77     2.78 o
       795    1   4   1   6  2197.64  2104.24     5.13 o
       796    1   5   1   6   767.36   710.90     2.21 o
       797    1   6   1   6  1598.09  1570.79     4.25 o
       798    1   7   1   6   533.55   529.22     2.46 o
       799    1   8   1   6   678.33   668.80     3.59 o
       800    1   9   1   6   332.48   332.45     2.36 o
       801    1  10   1   6    54.67    55.63     1.06 o
       802    1  11   1   6   236.63   231.43     2.09 o
       803    1  12   1   6    10.27    10.43     0.78 o
       804    1  13   1   6   117.05   115.60     1.49 o
       805    1  14   1   6   130.10   123.33     1.75 o
       806    1  15   1   6    70.27    67.67     1.63 o
       807    1   0   2   6  2868.55  2726.86    11.63 o
       808    1   1   2   6     2.09     2.85     0.45 o
       809    1   2   2   6  2495.46  2506.96     5.70 o
       810    1   3   2   6    19.67    20.92     0.53 o
       811    1   4   2   6   301.83   287.14     2.31 o
       812    1   5   2   6    31.34    29.22     0.63 o
       813    1   6   2   6     2.01     2.21     0.46 o
       814    1   7   2   6    58.94    55.38     0.88 o
       815    1   8   2   6   439.18   421.25     2.40 o
       816    1   9   2   6    56.25    57.26     0.99 o
       817    1  10   2   6   422.99   433.40     2.77 o
       818    1  11   2   6    60.73    61.04     1.13 o
       819    1  12   2   6   388.15   381.08     2.67 o
       820    1  13   2   6    55.91    55.97     1.13 o
       821    1  14   2   6    92.08    90.59     1.56 o
       822    1  15   2   6    33.98    34.22     1.64 o
       823    1   1   3   6   857.84   930.58     3.26 o
       824    1   2   3   6   617.89   622.95     2.66 o
       825    1   3   3   6   726.59   707.51     2.94 o
       826    1   4   3   6  1452.35  1410.80     7.29 o
       827    1   5   3   6   571.69   556.77     2.94 o
       828    1   6   3   6  1127.67  1077.15     4.79 o
       829    1   7   3   6   423.64   399.81     2.57 o
       830    1   8   3   6   516.47   525.56     3.42 o
       831    1   9   3   6   270.09   265.89     2.05 o
       832    1  10   3   6    44.09    44.29     1.00 o
       833    1  11   3   6   193.04   195.63     2.00 o
       834    1  12   3   6     8.60     8.95     0.78 o
       835    1  13   3   6    94.56    91.58     1.95 o
       836    1  14   3   6   109.85   107.84     1.89 o
       837    1   0   4   6  1491.61  1344.58     7.79 o
       838    1   1   4   6     1.16     1.97     0.48 o
       839    1   2   4   6  1349.00  1381.43     4.80 o
       840    1   3   4   6    12.45    14.43     0.62 o
       841    1   4   4   6   168.52   179.96     2.22 o
       842    1   5   4   6    21.58    19.99     0.76 o
       843    1   6   4   6     0.98     3.90     0.70 o
       844    1   7   4   6    42.45    40.52     0.93 o
       845    1   8   4   6   302.15   291.14     2.60 o
       846    1   9   4   6    41.81    43.76     1.12 o
       847    1  10   4   6   311.61   325.74     2.61 o
       848    1  11   4   6    44.68    46.98     1.31 o
       849    1  12   4   6   297.59   294.33     3.76 o
       850    1  13   4   6    41.21    40.63     1.51 o
       851    1  14   4   6    72.84    69.62     1.48 o
       852    1   1   5   6   489.65   490.60     2.67 o
       853    1   2   5   6   301.03   303.88     2.20 o
       854    1   3   5   6   436.62   456.86     3.08 o
       855    1   4   5   6   763.15   749.77     5.23 o
       856    1   5   5   6   361.67   366.37     3.19 o
       857    1   6   5   6   648.52   681.59     5.12 o
       858    1   7   5   6   279.63   281.29     2.32 o
       859    1   8   5   6   328.61   326.79     3.00 o
       860    1   9   5   6   178.60   176.04     2.01 o
       861    1  10   5   6    30.43    30.89     1.22 o
       862    1  11   5   6   127.81   124.55     1.63 o
       863    1  12   5   6     6.18     5.86     0.84 o
       864    1  13   5   6    61.06    60.84     1.39 o
       865    1   0   6   6   678.38   704.82     7.20 o
       866    1   1   6   6     0.60     0.88     0.64 <
       867    1   2   6   6   646.73   736.54     4.58 o
       868    1   3   6   6     7.30     8.37     0.85 o
       869    1   4   6   6    83.01    90.53     1.52 o
       870    1   5   6   6    12.88    11.59     0.82 o
       871    1   6   6   6     0.45     0.74     0.68 <
       872    1   7   6   6    25.58    25.12     1.10 o
       873    1   8   6   6   180.68   194.26     2.15 o
       874    1   9   6   6    25.33    27.35     1.04 o
       875    1  10   6   6   200.10   209.62     2.91 o
       876    1  11   6   6    26.36    27.36     1.08 o
       877    1  12   6   6   194.02   198.70     2.13 o
       878    1   1   7   6   259.60   266.21     2.17 o
       879    1   2   7   6   142.51   145.43     1.98 o
       880    1   3   7   6   234.62   235.66     2.25 o
       881    1   4   7   6   382.57   402.36     3.25 o
       882    1   5   7   6   193.89   194.12     2.11 o
       883    1   6   7   6   348.21   346.05     3.10 o
       884    1   7   7   6   151.33   152.68     1.94 o
       885    1   8   7   6   187.71   189.87     2.03 o
       886    1   9   7   6    94.06    94.63     1.60 o
       887    1  10   7   6    18.61    17.36     1.12 o
       888    1  11   7   6    67.34    61.85     2.16 o
       889    1   0   8   6   320.25   323.39     3.72 o
       890    1   1   8   6     0.25     1.45     0.89 <
       891    1   2   8   6   310.01   312.92     2.84 o
       892    1   3   8   6     3.72     4.12     0.91 o
       893    1   4   8   6    41.80    41.41     1.22 o
       894    1   5   8   6     6.21     6.60     0.85 o
       895    1   6   8   6     0.27     0.84     0.90 <
       896    1   7   8   6    12.47    11.25     1.01 o
       897    1   8   8   6    95.63    98.35     1.82 o
       898    1   9   8   6    12.15    11.88     1.48 o
       899    1   1   9   6   111.86   111.72     1.70 o
       900    1   2   9   6    67.38    64.83     1.50 o
       901    1   3   9   6   101.37    97.61     1.60 o
       902    1   4   9   6   183.85   176.76     2.11 o
       903    1   5   9   6    81.76    87.49     1.86 o
       904    1   6   9   6   172.04   166.42     2.15 o
       905    1   1   0   7   292.99   291.30     2.08 o
       906    1   2   0   7   232.91   226.46     2.27 o
       907    1   3   0   7  3665.63  3459.84    10.58 o
       908    1   4   0   7   352.07   330.46     1.95 o
       909    1   5   0   7   147.45   136.29     1.28 o
       910    1   6   0   7   465.24   452.74     3.27 o
       911    1   7   0   7  2220.88  2218.64    15.27 o
       912    1   8   0   7    83.24    80.92     1.62 o
       913    1   9   0   7    12.72    12.69     1.07 o
       914    1  10   0   7    56.86    53.67     1.69 o
       915    1  11   0   7   198.42   185.82     3.01 o
       916    1  12   0   7    19.08    18.75     1.47 o
       917    1  13   0   7   290.18   285.64     3.38 o
       918    1  14   0   7     4.80     3.66     1.47 <
       919    1  15   0   7     7.36     7.45     1.50 o
       920    1   0   1   7  1604.59  1643.62     6.38 o
       921    1   1   1   7  1912.79  1884.35     5.29 o
       922    1   2   1   7   105.77   104.65     0.87 o
       923    1   3   1   7  1025.70   982.91     3.05 o
       924    1   4   1   7   436.18   411.91     1.73 o
       925    1   5   1   7     0.22     0.93     0.41 <
       926    1   6   1   7   111.81   106.65     1.06 o
       927    1   7   1   7    20.94    21.02     0.72 o
       928    1   8   1   7     1.62     2.73     0.61 o
       929    1   9   1   7   655.56   652.43     3.65 o
       930    1  10   1   7   283.06   278.30     2.32 o
       931    1  11   1   7   116.97   120.10     1.65 o
       932    1  12   1   7    19.71    19.78     0.94 o
       933    1  13   1   7   356.91   334.28     3.32 o
       934    1  14   1   7    81.25    79.80     1.86 o
       935    1  15   1   7     0.40     1.09     1.43 <
       936    1   1   2   7   242.19   240.75     1.47 o
       937    1   2   2   7   186.70   181.96     1.16 o
       938    1   3   2   7  3009.06  2790.49     6.34 o
       939    1   4   2   7   286.88   288.54     1.85 o
       940    1   5   2   7   111.73   113.16     1.20 o
       941    1   6   2   7   395.96   394.21     2.35 o
       942    1   7   2   7  1940.91  1918.93     6.15 o
       943    1   8   2   7    72.31    72.36     0.98 o
       944    1   9   2   7    12.20    12.45     0.66 o
       945    1  10   2   7    51.35    50.68     1.02 o
       946    1  11   2   7   179.20   173.14     1.95 o
       947    1  12   2   7    17.25    17.29     0.83 o
       948    1  13   2   7   263.31   248.92     2.62 o
       949    1  14   2   7     4.55     4.13     0.86 o
       950    1   0   3   7  1061.18  1001.90     5.31 o
       951    1   1   3   7  1238.58  1220.03     3.84 o
       952    1   2   3   7    63.85    58.40     0.77 o
       953    1   3   3   7   693.74   670.88     3.34 o
       954    1   4   3   7   314.03   308.82     2.52 o
       955    1   5   3   7     0.07     0.51     0.60 <
       956    1   6   3   7    87.14    83.41     1.34 o
       957    1   7   3   7    14.20    15.36     0.63 o
       958    1   8   3   7     1.01     1.03     0.63 <
       959    1   9   3   7   525.77   533.21     4.48 o
       960    1  10   3   7   230.77   245.28     2.62 o
       961    1  11   3   7    97.82    97.58     1.48 o
       962    1  12   3   7    17.28    17.10     0.86 o
       963    1  13   3   7   297.78   300.39     2.99 o
       964    1  14   3   7    67.82    66.66     1.61 o
       965    1   1   4   7   170.25   163.57     1.29 o
       966    1   2   4   7   107.49   112.25     1.18 o
       967    1   3   4   7  1866.39  1865.89    10.19 o
       968    1   4   4   7   170.40   175.93     1.92 o
       969    1   5   4   7    53.21    53.33     1.19 o
       970    1   6   4   7   261.52   263.35     2.27 o
       971    1   7   4   7  1355.29  1403.53     6.48 o
       972    1   8   4   7    50.39    46.18     1.09 o
       973    1   9   4   7     9.50    10.79     0.78 o
       974    1  10   4   7    38.42    41.17     1.21 o
       975    1  11   4   7   131.76   126.26     1.77 o
       976    1  12   4   7    12.75    12.85     0.91 o
       977    1  13   4   7   196.49   204.78     2.36 o
       978    1   0   5   7   572.76   587.09     4.78 o
       979    1   1   5   7   629.50   655.40     3.27 o
       980    1   2   5   7    27.01    31.66     1.05 o
       981    1   3   5   7   378.30   390.91     2.70 o
       982    1   4   5   7   187.65   186.85     1.89 o
       983    1   5   5   7     0.08     0.40     0.64 <
       984    1   6   5   7    56.24    58.83     1.47 o
       985    1   7   5   7     8.03     9.55     0.79 o
       986    1   8   5   7     0.65     3.31     0.78 o
       987    1   9   5   7   352.88   367.31     4.36 o
       988    1  10   5   7   157.17   155.99     1.96 o
       989    1  11   5   7    71.65    68.02     1.34 o
       990    1  12   5   7    13.71    14.05     0.91 o
       991    1  13   5   7   207.00   189.80     4.25 o
       992    1   1   6   7   109.06   117.65     1.48 o
       993    1   2   6   7    54.87    55.98     1.30 o
       994    1   3   6   7  1021.97  1057.69     6.17 o
       995    1   4   6   7    89.78    91.78     1.66 o
       996    1   5   6   7    24.07    22.83     0.95 o
       997    1   6   6   7   151.51   157.90     2.08 o
       998    1   7   6   7   806.53   839.16     5.64 o
       999    1   8   6   7    31.59    31.22     0.99 o
      1000    1   9   6   7     4.71     3.84     0.89 o
      1001    1  10   6   7    24.28    25.46     1.03 o
      1002    1  11   6   7    77.85    73.86     1.94 o
      1003    1   0   7   7   290.27   325.93     3.28 o
      1004    1   1   7   7   307.87   355.79     3.07 o
      1005    1   2   7   7    12.41    13.24     0.91 o
      1006    1   3   7   7   193.70   218.82     2.63 o
      1007    1   4   7   7    99.91   114.11     1.68 o
      1008    1   5   7   7     0.06    -0.29     0.71 <
      1009    1   6   7   7    30.07    33.58     1.04 o
      1010    1   7   7   7     4.85     6.08     0.91 o
      1011    1   8   7   7     0.63     1.49     0.83 <
      1012    1   9   7   7   202.59   212.68     2.34 o
      1013    1  10   7   7    89.94   100.28     2.04 o
      1014    1   1   8   7    52.73    54.29     1.22 o
      1015    1   2   8   7    27.31    27.26     1.16 o
      1016    1   3   8   7   502.52   498.87     4.98 o
      1017    1   4   8   7    46.50    48.60     1.14 o
      1018    1   5   8   7    15.42    16.16     0.87 o
      1019    1   6   8   7    79.87    79.10     1.47 o
      1020    1   7   8   7   409.75   415.31     3.57 o
      1021    1   8   8   7    18.30    18.17     1.10 o
      1022    1   0   9   7   134.46   135.52     2.57 o
      1023    1   1   9   7   147.27   146.60     2.40 o
      1024    1   2   9   7     7.42     8.07     0.89 o
      1025    1   3   9   7    92.18    92.00     1.67 o
      1026    1   4   9   7    45.58    44.13     1.17 o
      1027    1   5   9   7     0.03    -0.10     1.02 <
      1028    1   0   0   8  1828.27  1710.94     9.82 o
      1029    1   1   0   8  1693.88  1598.47     7.65 o
      1030    1   2   0   8     3.88     2.89     0.61 o
      1031    1   3   0   8   517.97   477.52     2.62 o
      1032    1   4   0   8   602.82   557.88     3.09 o
      1033    1   5   0   8   101.86   109.29     1.38 o
      1034    1   6   0   8   261.40   263.48     4.15 o
      1035    1   7   0   8   222.99   231.96     2.60 o
      1036    1   8   0   8     7.69     8.11     0.95 o
      1037    1   9   0   8   129.96   121.48     2.31 o
      1038    1  10   0   8   395.29   379.88     4.23 o
      1039    1  11   0   8   510.00   533.63     5.39 o
      1040    1  12   0   8     1.67     1.38     1.13 <
      1041    1  13   0   8    46.60    35.07     1.68 o
      1042    1  14   0   8    98.33    97.79     2.30 o
      1043    1   1   1   8  1112.32  1059.03     3.27 o
      1044    1   2   1   8   191.18   189.45     1.24 o
      1045    1   3   1   8    48.70    47.67     0.68 o
      1046    1   4   1   8   231.12   224.37     1.57 o
      1047    1   5   1   8  2463.25  2414.42     7.37 o
      1048    1   6   1   8   415.28   407.87     2.47 o
      1049    1   7   1   8    73.99    71.95     1.05 o
      1050    1   8   1   8    34.07    35.08     0.89 o
      1051    1   9   1   8   650.56   640.00     3.96 o
      1052    1  10   1   8    59.14    60.89     1.37 o
      1053    1  11   1   8    79.39    79.73     1.55 o
      1054    1  12   1   8    45.37    46.52     1.47 o
      1055    1  13   1   8     3.53     2.96     0.81 o
      1056    1  14   1   8     1.82     1.75     0.81 <
      1057    1   0   2   8  1511.00  1462.04     7.87 o
      1058    1   1   2   8  1381.38  1339.12     3.92 o
      1059    1   2   2   8     2.18     3.22     0.45 o
      1060    1   3   2   8   425.55   390.65     2.02 o
      1061    1   4   2   8   518.65   488.13     2.48 o
      1062    1   5   2   8    88.10    88.56     1.21 o
      1063    1   6   2   8   231.97   239.76     1.66 o
      1064    1   7   2   8   196.61   196.20     1.47 o
      1065    1   8   2   8     7.39     7.41     0.69 o
      1066    1   9   2   8   115.87   123.06     1.47 o
      1067    1  10   2   8   357.02   358.28     3.27 o
      1068    1  11   2   8   464.35   462.51     3.91 o
      1069    1  12   2   8     1.68     1.90     0.86 <
      1070    1  13   2   8    43.68    42.31     1.36 o
      1071    1  14   2   8    89.19    86.69     1.72 o
      1072    1   1   3   8   804.03   777.01     3.48 o
      1073    1   2   3   8   132.62   126.44     1.24 o
      1074    1   3   3   8    25.72    26.31     0.72 o
      1075    1   4   3   8   161.58   155.55     1.82 o
      1076    1   5   3   8  1857.61  1782.96     6.93 o
      1077    1   6   3   8   315.53   303.34     2.15 o
      1078    1   7   3   8    52.55    53.56     1.08 o
      1079    1   8   3   8    26.21    24.69     0.78 o
      1080    1   9   3   8   528.98   537.38     3.65 o
      1081    1  10   3   8    48.37    45.83     1.16 o
      1082    1  11   3   8    64.06    63.44     1.50 o
      1083    1  12   3   8    37.35    37.06     1.25 o
      1084    1  13   3   8     2.48     2.69     0.93 <
      1085    1  14   3   8     1.76     1.53     2.05 <
      1086    1   0   4   8   946.37   889.38     5.70 o
      1087    1   1   4   8   825.42   804.63     3.78 o
      1088    1   2   4   8     0.53     1.07     0.48 <
      1089    1   3   4   8   257.97   261.60     2.04 o
      1090    1   4   4   8   352.94   352.22     2.92 o
      1091    1   5   4   8    60.38    60.77     1.11 o
      1092    1   6   4   8   166.96   170.73     1.99 o
      1093    1   7   4   8   139.83   137.55     1.56 o
      1094    1   8   4   8     5.85     6.26     0.74 o
      1095    1   9   4   8    85.87    86.14     1.35 o
      1096    1  10   4   8   265.46   265.94     2.24 o
      1097    1  11   4   8   353.50   374.35     3.46 o
      1098    1  12   4   8     1.74     1.06     0.93 <
      1099    1  13   4   8    36.07    33.89     1.55 o
      1100    1   1   5   8   486.39   488.40     3.68 o
      1101    1   2   5   8    74.60    75.70     1.25 o
      1102    1   3   5   8     9.12    10.67     0.83 o
      1103    1   4   5   8    91.57    95.04     1.48 o
      1104    1   5   5   8  1160.29  1175.85     5.89 o
      1105    1   6   5   8   198.93   200.59     2.35 o
      1106    1   7   5   8    32.96    30.25     1.07 o
      1107    1   8   5   8    17.36    18.79     0.94 o
      1108    1   9   5   8   357.21   358.43     3.10 o
      1109    1  10   5   8    32.62    30.24     1.15 o
      1110    1  11   5   8    41.02    40.88     1.32 o
      1111    1  12   5   8    25.23    27.37     1.57 o
      1112    1   0   6   8   519.97   524.44     4.67 o
      1113    1   1   6   8   436.06   449.47     3.36 o
      1114    1   2   6   8     0.69     8.56     0.92 o
      1115    1   3   6   8   138.74   145.66     1.94 o
      1116    1   4   6   8   204.98   196.23     2.56 o
      1117    1   5   6   8    35.72    34.98     1.14 o
      1118    1   6   6   8    99.54   101.40     1.76 o
      1119    1   7   6   8    84.81    86.83     1.45 o
      1120    1   8   6   8     3.06     1.29     0.80 <
      1121    1   9   6   8    56.80    59.24     1.50 o
      1122    1  10   6   8   163.81   164.72     2.27 o
      1123    1  11   6   8   226.46   236.95     3.31 o
      1124    1   1   7   8   258.82   271.78     2.75 o
      1125    1   2   7   8    38.87    38.31     1.14 o
      1126    1   3   7   8     4.77     4.95     1.16 o
      1127    1   4   7   8    49.03    50.00     1.36 o
      1128    1   5   7   8   636.05   661.30     4.69 o
      1129    1   6   7   8   110.78   109.32     1.73 o
      1130    1   7   7   8    22.52    20.19     0.98 o
      1131    1   8   7   8    10.78    10.94     0.94 o
      1132    1   9   7   8   200.91   204.03     2.74 o
      1133    1   0   8   8   255.43   267.11     4.26 o
      1134    1   1   8   8   221.67   228.92     2.61 o
      1135    1   2   8   8     0.35     0.97     0.75 <
      1136    1   3   8   8    72.58    77.30     1.78 o
      1137    1   4   8   8   100.38   110.21     1.80 o
      1138    1   5   8   8    18.41    20.38     0.99 o
      1139    1   6   8   8    47.93    52.87     1.38 o
      1140    1   7   8   8    43.84    47.32     1.38 o
      1141    1   1   9   8   114.97   113.93     1.99 o
      1142    1   2   9   8    18.44    18.79     1.28 o
      1143    1   3   9   8     4.16     4.04     0.83 o
      1144    1   4   9   8    24.47    24.12     1.43 o
      1145    1   1   0   9   226.72   219.90     2.22 o
      1146    1   2   0   9   379.29   366.44     2.92 o
      1147    1   3   0   9   191.83   183.21     1.82 o
      1148    1   4   0   9  1289.13  1198.85     7.99 o
      1149    1   5   0   9   160.83   154.75     2.15 o
      1150    1   6   0   9   653.48   640.84     5.50 o
      1151    1   7   0   9   124.69   124.82     2.01 o
      1152    1   8   0   9   628.91   637.76     5.75 o
      1153    1   9   0   9    72.09    67.84     1.90 o
      1154    1  10   0   9     1.85     3.04     0.93 o
      1155    1  11   0   9    62.45    60.20     1.93 o
      1156    1  12   0   9     3.65     3.77     1.17 o
      1157    1  13   0   9    23.37    15.79     1.55 o
      1158    1  14   0   9   188.95   172.05     3.43 o
      1159    1   0   1   9   398.19   351.29     2.54 o
      1160    1   1   1   9     0.34     0.55     0.42 <
      1161    1   2   1   9  2894.46  2795.06     7.48 o
      1162    1   3   1   9     4.69     5.94     0.53 o
      1163    1   4   1   9    12.01    11.99     0.65 o
      1164    1   5   1   9     5.36     5.73     0.69 o
      1165    1   6   1   9   175.73   181.02     2.31 o
      1166    1   7   1   9    16.54    16.85     0.75 o
      1167    1   8   1   9   851.51   801.74     5.82 o
      1168    1   9   1   9    11.94    14.23     0.80 o
      1169    1  10   1   9    59.44    59.41     1.25 o
      1170    1  11   1   9    14.95    15.52     0.90 o
      1171    1  12   1   9   601.98   584.10     4.66 o
      1172    1  13   1   9    15.31    15.18     1.01 o
      1173    1  14   1   9     8.41     7.23     1.04 o
      1174    1   1   2   9   197.99   197.53     1.49 o
      1175    1   2   2   9   316.59   308.42     2.06 o
      1176    1   3   2   9   169.87   167.05     1.50 o
      1177    1   4   2   9  1104.46  1000.69     5.53 o
      1178    1   5   2   9   143.55   138.88     1.50 o
      1179    1   6   2   9   567.59   555.18     3.64 o
      1180    1   7   2   9   112.62   111.24     1.66 o
      1181    1   8   2   9   563.77   573.40     4.30 o
      1182    1   9   2   9    64.95    63.57     1.36 o
      1183    1  10   2   9     1.75     1.50     0.84 <
      1184    1  11   2   9    56.45    54.17     1.44 o
      1185    1  12   2   9     3.18     2.90     1.00 <
      1186    1  13   2   9    20.90    20.11     1.04 o
      1187    1   0   3   9   256.89   252.68     2.88 o
      1188    1   1   3   9     0.24     0.39     0.53 <
      1189    1   2   3   9  2148.24  2269.62    10.88 o
      1190    1   3   3   9     3.76     4.14     0.63 o
      1191    1   4   3   9    12.91    11.51     0.75 o
      1192    1   5   3   9     4.36     3.57     0.61 o
      1193    1   6   3   9   144.10   145.80     1.74 o
      1194    1   7   3   9    13.46    14.12     0.73 o
      1195    1   8   3   9   689.39   715.57     5.02 o
      1196    1   9   3   9     9.84     8.94     0.90 o
      1197    1  10   3   9    51.15    52.93     1.53 o
      1198    1  11   3   9    12.10    12.62     1.19 o
      1199    1  12   3   9   501.00   514.16     4.59 o
      1200    1  13   3   9    12.57    11.48     1.06 o
      1201    1   1   4   9   139.96   141.42     1.37 o
      1202    1   2   4   9   199.31   202.03     1.75 o
      1203    1   3   4   9   122.74   120.99     1.39 o
      1204    1   4   4   9   739.59   707.72     4.39 o
      1205    1   5   4   9   104.23   102.97     1.22 o
      1206    1   6   4   9   393.69   408.14     3.06 o
      1207    1   7   4   9    83.42    85.33     1.30 o
      1208    1   8   4   9   416.06   436.37     4.21 o
      1209    1   9   4   9    47.29    46.58     1.27 o
      1210    1  10   4   9     1.59     1.70     0.78 <
      1211    1  11   4   9    41.55    40.66     1.70 o
      1212    1  12   4   9     2.07     3.20     0.94 o
      1213    1   0   5   9   130.24   127.75     2.82 o
      1214    1   1   5   9     0.13     1.24     0.61 <
      1215    1   2   5   9  1317.23  1339.56     7.85 o
      1216    1   3   5   9     2.57     2.44     0.71 o
      1217    1   4   5   9    10.90    10.93     0.84 o
      1218    1   5   5   9     2.90     3.00     0.67 o
      1219    1   6   5   9    96.19    99.02     1.54 o
      1220    1   7   5   9     9.01     8.95     0.93 o
      1221    1   8   5   9   462.89   465.15     3.29 o
      1222    1   9   5   9     6.61     6.51     0.86 o
      1223    1  10   5   9    40.22    41.61     1.82 o
      1224    1  11   5   9     7.83     6.80     1.08 o
      1225    1  12   5   9   346.34   323.94     8.09 o
      1226    1   1   6   9    83.31    82.23     1.39 o
      1227    1   2   6   9   111.11   112.29     1.71 o
      1228    1   3   6   9    74.04    69.68     1.52 o
      1229    1   4   6   9   432.79   435.69     3.20 o
      1230    1   5   6   9    61.75    65.53     1.49 o
      1231    1   6   6   9   241.66   246.11     2.32 o
      1232    1   7   6   9    50.42    50.98     1.30 o
      1233    1   8   6   9   261.94   254.40     2.87 o
      1234    1   9   6   9    27.28    27.87     1.12 o
      1235    1  10   6   9     1.49     1.94     0.82 <
      1236    1   0   7   9    70.56    81.90     2.28 o
      1237    1   1   7   9     0.05     1.33     0.80 <
      1238    1   2   7   9   712.92   713.97     4.86 o
      1239    1   3   7   9     1.50     2.73     0.81 o
      1240    1   4   7   9     5.18     5.53     1.02 o
      1241    1   5   7   9     1.51     1.75     0.75 <
      1242    1   6   7   9    50.34    53.18     1.20 o
      1243    1   7   7   9     4.91     4.65     0.82 o
      1244    1   8   7   9   258.96   246.09     3.40 o
      1245    1   9   7   9     3.54     3.04     1.35 <
      1246    1   1   8   9    39.93    39.10     1.34 o
      1247    1   2   8   9    58.63    55.98     1.35 o
      1248    1   3   8   9    35.88    36.35     1.20 o
      1249    1   4   8   9   227.90   231.75     2.73 o
      1250    1   5   8   9    28.78    28.64     1.06 o
      1251    1   6   8   9   134.11   134.56     1.76 o
      1252    1   0   9   9    41.76    43.79     1.80 o
      1253    1   1   9   9     0.01    -0.41     1.49 <
      1254    1   0   0  10  1638.94  1414.62    10.92 o
      1255    1   1   0  10   873.08   797.22     4.93 o
      1256    1   2   0  10    46.26    45.23     1.17 o
      1257    1   3   0  10   408.36   425.10     3.55 o
      1258    1   4   0  10   747.65   716.64     5.72 o
      1259    1   5   0  10     6.97     6.00     0.95 o
      1260    1   6   0  10   349.86   304.94     3.65 o
      1261    1   7   0  10    44.28    49.51     1.71 o
      1262    1   8   0  10    71.56    74.37     1.99 o
      1263    1   9   0  10   282.23   282.28     4.34 o
      1264    1  10   0  10   433.33   454.71     6.15 o
      1265    1  11   0  10   159.62   159.81     3.33 o
      1266    1  12   0  10     3.66     3.35     1.45 <
      1267    1  13   0  10   147.04   152.04     3.87 o
      1268    1   1   1  10     1.08     2.23     0.49 o
      1269    1   2   1  10   119.17   111.48     1.25 o
      1270    1   3   1  10   808.59   769.20     4.41 o
      1271    1   4   1  10   103.77   101.73     1.53 o
      1272    1   5   1  10   336.50   338.13     2.46 o
      1273    1   6   1  10   337.38   336.38     2.89 o
      1274    1   7   1  10   639.34   622.73     4.01 o
      1275    1   8   1  10    12.97    13.00     0.90 o
      1276    1   9   1  10    29.36    31.12     1.03 o
      1277    1  10   1  10    92.40    94.00     1.73 o
      1278    1  11   1  10    18.77    18.54     1.11 o
      1279    1  12   1  10    43.03    43.59     1.42 o
      1280    1  13   1  10    74.42    77.25     1.90 o
      1281    1   0   2  10  1431.01  1438.60     8.06 o
      1282    1   1   2  10   744.90   706.70     3.74 o
      1283    1   2   2  10    44.68    45.63     1.05 o
      1284    1   3   2  10   352.76   366.33     2.84 o
      1285    1   4   2  10   665.70   669.28     3.77 o
      1286    1   5   2  10     6.02     5.78     0.68 o
      1287    1   6   2  10   315.00   327.48     2.65 o
      1288    1   7   2  10    39.44    40.05     1.01 o
      1289    1   8   2  10    64.59    57.49     1.32 o
      1290    1   9   2  10   256.26   259.62     2.84 o
      1291    1  10   2  10   393.03   338.58     3.28 o
      1292    1  11   2  10   146.84   151.27     2.62 o
      1293    1  12   2  10     2.98     2.69     1.24 <
      1294    1  13   2  10   134.91   136.46     2.52 o
      1295    1   1   3  10     0.49     0.39     0.55 <
      1296    1   2   3  10    90.47    94.69     1.80 o
      1297    1   3   3  10   620.82   645.66     3.71 o
      1298    1   4   3  10    78.29    83.02     1.23 o
      1299    1   5   3  10   258.18   250.14     2.45 o
      1300    1   6   3  10   270.48   269.21     2.62 o
      1301    1   7   3  10   516.74   514.07     3.89 o
      1302    1   8   3  10    10.84    12.54     0.94 o
      1303    1   9   3  10    24.73    26.58     1.01 o
      1304    1  10   3  10    76.40    83.25     1.81 o
      1305    1  11   3  10    15.30    13.63     1.09 o
      1306    1  12   3  10    34.90    30.55     1.26 o
      1307    1   0   4  10   998.26   994.34     7.16 o
      1308    1   1   4  10   494.06   511.05     3.08 o
      1309    1   2   4  10    37.68    35.99     1.03 o
      1310    1   3   4  10   240.68   238.96     2.31 o
      1311    1   4   4  10   481.23   483.88     2.88 o
      1312    1   5   4  10     4.14     4.74     0.69 o
      1313    1   6   4  10   230.93   237.01     2.11 o
      1314    1   7   4  10    28.97    27.96     0.96 o
      1315    1   8   4  10    46.48    49.30     1.22 o
      1316    1   9   4  10   194.47   204.04     2.75 o
      1317    1  10   4  10   293.61   279.87     3.03 o
      1318    1  11   4  10   114.98   103.00     2.06 o
      1319    1  12   4  10     1.51     1.22     1.49 <
      1320    1   1   5  10     0.21     0.75     0.67 <
      1321    1   2   5  10    57.18    58.54     1.10 o
      1322    1   3   5  10   396.03   386.92     2.90 o
      1323    1   4   5  10    50.01    50.04     1.19 o
      1324    1   5   5  10   168.01   155.41     1.75 o
      1325    1   6   5  10   181.92   181.89     2.05 o
      1326    1   7   5  10   350.25   353.62     3.20 o
      1327    1   8   5  10     8.31     6.98     0.86 o
      1328    1   9   5  10    18.43    18.75     1.00 o
      1329    1  10   5  10    52.25    51.07     1.67 o
      1330    1  11   5  10    10.10    10.20     1.10 o
      1331    1   0   6  10   592.00   566.35     6.16 o
      1332    1   1   6  10   287.81   285.80     2.89 o
      1333    1   2   6  10    22.86    20.13     1.04 o
      1334    1   3   6  10   143.35   149.48     1.94 o
      1335    1   4   6  10   289.23   266.92     2.57 o
      1336    1   5   6  10     2.58     3.30     0.75 o
      1337    1   6   6  10   137.10   133.58     1.98 o
      1338    1   7   6  10    18.68    19.26     1.01 o
      1339    1   8   6  10    25.22    24.68     1.00 o
      1340    1   9   6  10   125.20   121.52     2.16 o
      1341    1   1   7  10     0.17     0.44     0.85 <
      1342    1   2   7  10    32.19    31.88     1.07 o
      1343    1   3   7  10   221.24   228.58     2.39 o
      1344    1   4   7  10    29.84    30.10     1.13 o
      1345    1   5   7  10   100.26    98.08     1.60 o
      1346    1   6   7  10   105.31   103.58     1.48 o
      1347    1   7   7  10   202.25   189.28     2.12 o
      1348    1   8   7  10     6.12     6.00     1.40 o
      1349    1   0   8  10   297.37   282.80     3.85 o
      1350    1   1   8  10   152.71   153.59     2.76 o
      1351    1   2   8  10     8.38     8.81     1.07 o
      1352    1   3   8  10    76.26    77.53     1.58 o
      1353    1   4   8  10   142.11   140.06     1.75 o
      1354    1   5   8  10     1.49     1.97     0.76 <
      1355    1   1   0  11    72.19    75.51     1.37 o
      1356    1   2   0  11   103.61   105.44     1.74 o
      1357    1   3   0  11   318.56   350.22     3.63 o
      1358    1   4   0  11    84.05    84.17     1.77 o
      1359    1   5   0  11   546.03   552.82     6.10 o
      1360    1   6   0  11   285.61   295.91     3.76 o
      1361    1   7   0  11   304.63   319.87     4.71 o
      1362    1   8   0  11     5.27     5.45     1.42 o
      1363    1  10   0  11    64.70    69.36     2.90 o
      1364    1  11   0  11     0.49     0.41     1.79 <
      1365    1  12   0  11    57.24    49.75     2.62 o
      1366    1   0   1  11  1331.27  1405.67     9.33 o
      1367    1   1   1  11   659.14   681.46     3.54 o
      1368    1   2   1  11    63.74    65.04     1.17 o
      1369    1   3   1  11   281.73   290.98     2.02 o
      1370    1   4   1  11   611.02   602.99     4.69 o
      1371    1   5   1  11    18.33    20.43     0.86 o
      1372    1   6   1  11   350.97   354.21     2.97 o
      1373    1   7   1  11    52.63    55.01     1.23 o
      1374    1   8   1  11    57.46    56.89     1.27 o
      1375    1   9   1  11   162.00   154.86     1.89 o
      1376    1  10   1  11   393.54   397.26     4.03 o
      1377    1  11   1  11   187.91   179.33     2.64 o
      1378    1  12   1  11     5.45     6.23     1.00 o
      1379    1   1   2  11    63.25    66.37     1.08 o
      1380    1   2   2  11    90.98    94.82     1.42 o
      1381    1   3   2  11   279.52   304.56     2.79 o
      1382    1   4   2  11    73.54    77.36     1.24 o
      1383    1   5   2  11   486.89   461.39     4.07 o
      1384    1   6   2  11   256.41   252.33     2.92 o
      1385    1   7   2  11   275.38   280.43     2.81 o
      1386    1   8   2  11     4.83     4.78     0.70 o
      1387    1   9   2  11   104.20   105.58     1.68 o
      1388    1  10   2  11    58.54    59.30     1.26 o
      1389    1  11   2  11     0.46     0.32     0.94 <
      1390    1  12   2  11    51.82    54.17     1.60 o
      1391    1   0   3  11  1052.70  1064.68     8.03 o
      1392    1   1   3  11   508.57   550.62     3.62 o
      1393    1   2   3  11    55.80    60.53     1.35 o
      1394    1   3   3  11   220.49   225.89     2.35 o
      1395    1   4   3  11   493.30   487.17     3.20 o
      1396    1   5   3  11    14.78    15.56     0.89 o
      1397    1   6   3  11   285.76   293.29     2.58 o
      1398    1   7   3  11    43.18    45.38     1.23 o
      1399    1   8   3  11    45.99    49.15     1.60 o
      1400    1   9   3  11   135.69   142.51     2.09 o
      1401    1  10   3  11   323.35   318.63     3.60 o
      1402    1  11   3  11   159.21   152.38     2.72 o
      1403    1  12   3  11     3.81     5.65     1.62 o
      1404    1   1   4  11    44.53    44.14     0.99 o
      1405    1   2   4  11    64.21    62.95     1.24 o
      1406    1   3   4  11   197.94   200.38     2.21 o
      1407    1   4   4  11    51.99    55.59     1.16 o
      1408    1   5   4  11   356.66   362.39     2.67 o
      1409    1   6   4  11   189.21   180.96     1.86 o
      1410    1   7   4  11   208.01   210.10     2.12 o
      1411    1   8   4  11     3.92     5.05     0.92 o
      1412    1   9   4  11    80.54    79.78     1.66 o
      1413    1  10   4  11    43.28    45.47     1.29 o
      1414    1  11   4  11     0.40     0.38     1.03 <
      1415    1   0   5  11   687.33   721.27     6.51 o
      1416    1   1   5  11   329.52   344.53     2.75 o
      1417    1   2   5  11    38.60    38.61     1.17 o
      1418    1   3   5  11   145.47   151.29     1.95 o
      1419    1   4   5  11   326.35   328.41     3.03 o
      1420    1   5   5  11    10.13    10.45     0.82 o
      1421    1   6   5  11   189.46   185.72     2.10 o
      1422    1   7   5  11    30.00    28.85     1.08 o
      1423    1   8   5  11    28.24    28.79     1.32 o
      1424    1   9   5  11    96.60    96.69     2.14 o
      1425    1  10   5  11   217.55   224.96     3.09 o
      1426    1   1   6  11    27.22    26.76     1.30 o
      1427    1   2   6  11    38.92    39.45     1.29 o
      1428    1   3   6  11   122.65   122.61     1.91 o
      1429    1   4   6  11    32.61    31.13     1.05 o
      1430    1   5   6  11   226.06   225.87     2.31 o
      1431    1   6   6  11   117.86   118.31     1.86 o
      1432    1   7   6  11   135.68   125.27     1.88 o
      1433    1   8   6  11     3.03     3.30     0.82 o
      1434    1   0   7  11   376.10   389.80     5.26 o
      1435    1   1   7  11   190.85   202.53     3.13 o
      1436    1   2   7  11    18.57    18.20     1.22 o
      1437    1   3   7  11    85.24    84.80     1.53 o
      1438    1   4   7  11   175.98   172.36     2.10 o
      1439    1   5   7  11     6.10     6.28     0.82 o
      1440    1   6   7  11   100.53    96.58     1.87 o
      1441    1   7   7  11    17.81    15.17     1.74 o
      1442    1   1   8  11    14.60    14.12     1.14 o
      1443    1   2   8  11    20.33    19.66     1.10 o
      1444    1   3   8  11    67.16    59.13     1.98 o
      1445    1   0   0  12    80.11    81.15     2.70 o
      1446    1   1   0  12     0.08     0.28     0.91 <
      1447    1   2   0  12  1692.20  1797.61    11.64 o
      1448    1   3   0  12     0.10     0.70     0.87 <
      1449    1   4   0  12    39.70    38.38     1.43 o
      1450    1   5   0  12     2.04     2.08     1.05 <
      1451    1   6   0  12   164.51   167.73     3.21 o
      1452    1   7   0  12     0.25     0.00     1.18 <
      1453    1   8   0  12   603.13   700.15     7.94 o
      1454    1   9   0  12     2.45     3.62     1.44 <
      1455    1  10   0  12    21.89    22.31     1.47 o
      1456    1  11   0  12     1.17     1.87     1.62 <
      1457    1  12   0  12   423.78   416.40     5.29 o
      1458    1   1   1  12    17.92    18.99     0.75 o
      1459    1   2   1  12   154.05   160.31     1.72 o
      1460    1   3   1  12    18.61    19.02     0.89 o
      1461    1   4   1  12   633.14   656.19     5.19 o
      1462    1   5   1  12    13.54    14.61     0.93 o
      1463    1   6   1  12   304.96   301.22     2.79 o
      1464    1   7   1  12     8.59     8.56     0.83 o
      1465    1   8   1  12   382.36   367.71     3.34 o
      1466    1   9   1  12    10.53     9.63     0.90 o
      1467    1  10   1  12     0.29     0.33     0.90 <
      1468    1  11   1  12     1.65     1.72     1.09 <
      1469    1  12   1  12     4.23     4.33     0.92 o
      1470    1   0   2  12    68.67    71.26     1.92 o
      1471    1   1   2  12     0.08     0.45     0.70 <
      1472    1   2   2  12  1514.52  1529.31     8.37 o
      1473    1   3   2  12     0.08     0.84     0.67 <
      1474    1   4   2  12    36.29    37.25     1.08 o
      1475    1   5   2  12     1.86     2.92     0.79 o
      1476    1   6   2  12   148.41   158.21     2.02 o
      1477    1   7   2  12     0.23     0.38     0.75 <
      1478    1   8   2  12   547.10   546.77     4.33 o
      1479    1   9   2  12     2.20     5.33     0.90 o
      1480    1  10   2  12    21.16    20.92     1.02 o
      1481    1  11   2  12     1.06     1.34     0.98 <
      1482    1   1   3  12    14.60    15.13     0.91 o
      1483    1   2   3  12   122.56   126.93     1.57 o
      1484    1   3   3  12    14.97    17.31     0.85 o
      1485    1   4   3  12   513.34   524.24     3.68 o
      1486    1   5   3  12    11.13    11.71     0.92 o
      1487    1   6   3  12   252.14   250.17     2.40 o
      1488    1   7   3  12     6.81     7.41     0.82 o
      1489    1   8   3  12   318.32   312.57     3.16 o
      1490    1   9   3  12     8.67     9.29     0.87 o
      1491    1  10   3  12     0.32     1.33     0.91 <
      1492    1  11   3  12     1.25     1.33     1.03 <
      1493    1   0   4  12    48.32    48.08     1.73 o
      1494    1   1   4  12     0.08     0.27     0.66 <
      1495    1   2   4  12  1107.33  1137.67     5.98 o
      1496    1   3   4  12     0.05     0.68     0.69 <
      1497    1   4   4  12    26.31    28.38     0.97 o
      1498    1   5   4  12     1.41     2.21     0.84 <
      1499    1   6   4  12   108.23   107.62     1.63 o
      1500    1   7   4  12     0.15     0.23     0.82 <
      1501    1   8   4  12   409.16   432.81     3.71 o
      1502    1   9   4  12     1.58     1.69     0.93 <
      1503    1  10   4  12    19.13    18.94     1.18 o
      1504    1   1   5  12     9.66     9.78     0.79 o
      1505    1   2   5  12    82.77    81.79     1.61 o
      1506    1   3   5  12     9.66     9.93     0.93 o
      1507    1   4   5  12   350.81   357.19     2.94 o
      1508    1   5   5  12     7.50     7.83     0.98 o
      1509    1   6   5  12   178.97   182.50     2.39 o
      1510    1   7   5  12     4.20     4.20     0.87 o
      1511    1   8   5  12   222.39   224.90     3.76 o
      1512    1   9   5  12     5.86     5.38     0.99 o
      1513    1   0   6  12    34.22    28.18     1.69 o
      1514    1   1   6  12     0.07     0.66     1.01 <
      1515    1   2   6  12   679.71   633.79     5.80 o
      1516    1   3   6  12     0.01    -0.49     0.87 <
      1517    1   4   6  12    13.50    14.36     0.93 o
      1518    1   5   6  12     0.90     1.29     0.91 <
      1519    1   6   6  12    62.31    63.05     1.47 o
      1520    1   7   6  12     0.07     0.69     1.05 <
      1521    1   1   7  12     5.09     5.40     1.03 o
      1522    1   2   7  12    49.43    49.98     1.80 o
      1523    1   3   7  12     4.87     5.04     1.06 o
      1524    1   4   7  12   205.65   198.06     2.25 o
      1525    1   5   7  12     4.07     5.59     0.86 o
      1526    1   1   0  13   204.97   205.77     2.71 o
      1527    1   2   0  13    56.61    55.46     1.60 o
      1528    1   3   0  13    48.62    49.18     1.39 o
      1529    1   4   0  13    53.62    52.88     1.77 o
      1530    1   5   0  13   641.48   658.08     6.09 o
      1531    1   6   0  13   179.37   181.74     3.04 o
      1532    1   7   0  13    71.77    75.05     2.30 o
      1533    1   8   0  13    10.59     8.63     1.61 o
      1534    1   9   0  13   166.75   172.23     2.83 o
      1535    1  10   0  13    51.37    48.72     1.74 o
      1536    1  11   0  13    13.51    15.20     1.82 o
      1537    1   0   1  13   731.84   776.21     6.01 o
      1538    1   1   1  13   411.20   435.96     3.31 o
      1539    1   2   1  13    21.14    24.17     0.88 o
      1540    1   3   1  13   143.05   146.00     2.58 o
      1541    1   4   1  13   351.55   366.00     3.51 o
      1542    1   5   1  13    20.46    20.99     1.01 o
      1543    1   6   1  13   159.69   164.45     1.98 o
      1544    1   7   1  13    69.69    73.24     1.67 o
      1545    1   8   1  13    29.62    29.26     1.19 o
      1546    1   9   1  13    81.57    77.69     1.63 o
      1547    1  10   1  13   217.56   223.97     2.68 o
      1548    1  11   1  13   179.10   192.77     3.09 o
      1549    1   1   2  13   184.57   192.00     2.11 o
      1550    1   2   2  13    51.11    53.68     1.18 o
      1551    1   3   2  13    43.97    43.73     1.10 o
      1552    1   4   2  13    48.74    50.81     1.09 o
      1553    1   5   2  13   581.36   590.60     4.37 o
      1554    1   6   2  13   163.53   172.31     2.11 o
      1555    1   7   2  13    66.45    66.45     1.40 o
      1556    1   8   2  13    10.00    10.66     1.00 o
      1557    1   9   2  13   151.76   154.38     2.20 o
      1558    1  10   2  13    46.80    46.70     1.41 o
      1559    1   0   3  13   597.05   603.69     6.04 o
      1560    1   1   3  13   334.58   324.97     2.67 o
      1561    1   2   3  13    17.00    17.98     0.90 o
      1562    1   3   3  13   117.30   118.60     1.55 o
      1563    1   4   3  13   287.67   281.14     2.42 o
      1564    1   5   3  13    16.84    15.20     0.96 o
      1565    1   6   3  13   129.68   127.96     1.74 o
      1566    1   7   3  13    57.95    58.90     1.26 o
      1567    1   8   3  13    23.03    24.45     1.02 o
      1568    1   9   3  13    69.69    67.25     1.69 o
      1569    1  10   3  13   179.21   183.21     2.83 o
      1570    1   1   4  13   136.03   137.29     2.16 o
      1571    1   2   4  13    38.34    39.07     1.01 o
      1572    1   3   4  13    34.09    36.06     1.00 o
      1573    1   4   4  13    37.56    36.54     1.04 o
      1574    1   5   4  13   437.08   395.90     3.52 o
      1575    1   6   4  13   124.89   125.95     1.68 o
      1576    1   7   4  13    53.63    53.61     1.38 o
      1577    1   8   4  13     8.52     9.14     0.92 o
      1578    1   9   4  13   114.25   122.21     2.93 o
      1579    1   0   5  13   403.63   403.70     5.40 o
      1580    1   1   5  13   230.19   233.20     3.35 o
      1581    1   2   5  13     9.88    10.95     0.95 o
      1582    1   3   5  13    81.81    81.66     1.65 o
      1583    1   4   5  13   193.21   199.30     2.41 o
      1584    1   5   5  13    11.53    11.09     0.91 o
      1585    1   6   5  13    84.67    79.81     1.74 o
      1586    1   7   5  13    40.29    39.38     1.25 o
      1587    1   8   5  13    13.54    14.74     1.25 o
      1588    1   1   6  13    82.72    80.11     1.75 o
      1589    1   2   6  13    24.55    23.79     1.21 o
      1590    1   3   6  13    24.37    22.21     1.40 o
      1591    1   4   6  13    25.48    25.31     1.04 o
      1592    1   5   6  13   274.94   274.23     2.96 o
      1593    1   6   6  13    80.36    80.10     1.82 o
      1594    1   0   7  13   225.81   227.86     3.81 o
      1595    1   1   7  13   136.11   137.19     2.40 o
      1596    1   2   7  13     3.50     3.73     1.30 <
      1597    1   3   7  13    49.14    52.30     2.94 o
      1598    1   0   0  14   471.85   496.44     6.06 o
      1599    1   1   0  14   306.43   311.52     3.86 o
      1600    1   2   0  14     3.76     3.91     0.94 o
      1601    1   3   0  14   183.15   190.22     3.37 o
      1602    1   4   0  14   193.57   201.93     3.63 o
      1603    1   5   0  14     0.80     1.73     1.29 <
      1604    1   6   0  14   105.33   110.48     2.75 o
      1605    1   7   0  14     6.31     6.33     1.64 o
      1606    1   8   0  14     4.84     5.80     2.53 <
      1607    1   9   0  14   163.52   153.79     2.67 o
      1608    1  10   0  14   151.99   148.93     3.08 o
      1609    1   1   1  14    34.20    35.04     1.03 o
      1610    1   2   1  14    44.45    48.30     1.15 o
      1611    1   3   1  14   547.60   570.47     5.61 o
      1612    1   4   1  14    51.32    55.96     1.64 o
      1613    1   5   1  14    44.32    46.53     1.24 o
      1614    1   6   1  14   124.60   122.92     1.93 o
      1615    1   7   1  14   464.94   463.93     4.92 o
      1616    1   8   1  14     8.34     9.27     0.97 o
      1617    1   9   1  14     1.17     1.50     0.88 <
      1618    1  10   1  14    20.07    19.80     1.05 o
      1619    1   0   2  14   426.64   433.94     4.36 o
      1620    1   1   2  14   278.71   276.05     2.38 o
      1621    1   2   2  14     3.34     3.93     0.84 o
      1622    1   3   2  14   166.85   171.74     1.96 o
      1623    1   4   2  14   175.00   169.58     2.13 o
      1624    1   5   2  14     0.76     1.45     0.81 <
      1625    1   6   2  14    95.10    98.42     1.88 o
      1626    1   7   2  14     5.92     6.87     0.86 o
      1627    1   8   2  14     4.12     5.31     0.99 o
      1628    1   9   2  14   149.64   159.86     2.25 o
      1629    1   1   3  14    27.28    26.74     1.12 o
      1630    1   2   3  14    36.71    28.42     1.12 o
      1631    1   3   3  14   451.20   452.87     3.08 o
      1632    1   4   3  14    42.93    42.11     1.23 o
      1633    1   5   3  14    39.25    39.80     1.26 o
      1634    1   6   3  14   103.75   103.72     1.73 o
      1635    1   7   3  14   386.45   396.27     3.12 o
      1636    1   8   3  14     7.25     7.61     0.87 o
      1637    1   9   3  14     1.33     1.39     0.97 <
      1638    1   0   4  14   317.41   308.72     4.51 o
      1639    1   1   4  14   213.17   207.99     2.16 o
      1640    1   2   4  14     2.14     2.35     0.82 <
      1641    1   3   4  14   127.60   121.00     1.79 o
      1642    1   4   4  14   129.22   137.57     1.77 o
      1643    1   5   4  14     0.69     0.72     0.81 <
      1644    1   6   4  14    69.75    72.00     1.77 o
      1645    1   7   4  14     4.91     6.14     0.96 o
      1646    1   8   4  14     2.48     2.37     0.91 <
      1647    1   1   5  14    16.65    15.58     0.97 o
      1648    1   2   5  14    25.49    26.22     1.17 o
      1649    1   3   5  14   308.46   308.63     3.88 o
      1650    1   4   5  14    30.67    30.06     1.17 o
      1651    1   5   5  14    31.74    30.05     1.18 o
      1652    1   6   5  14    72.08    75.02     1.71 o
      1653    1   0   6  14   194.69   178.86     6.15 o
      1654    1   1   6  14   139.92   138.57     2.10 o
      1655    1   2   6  14     0.81     0.92     0.95 <
      1656    1   3   6  14    82.85    72.28     1.59 o
      1657    1   4   6  14    77.28    67.78     3.37 o
      1658    1   1   0  15   143.15   144.48     2.16 o
      1659    1   2   0  15    89.93    87.39     1.94 o
      1660    1   3   0  15   135.92   135.37     3.00 o
      1661    1   4   0  15   294.63   307.95     5.34 o
      1662    1   5   0  15   107.17   118.60     2.79 o
      1663    1   6   0  15   212.24   223.27     3.78 o
      1664    1   7   0  15    75.08    77.94     2.26 o
      1665    1   8   0  15   164.94   172.70     5.53 o
      1666    1   0   1  15   161.27   165.25     3.04 o
      1667    1   1   1  15     0.39     0.46     0.82 <
      1668    1   2   1  15   494.70   501.62     3.25 o
      1669    1   3   1  15     1.65     1.69     0.89 <
      1670    1   4   1  15     3.58     3.40     0.85 o
      1671    1   5   1  15     8.26     7.90     0.89 o
      1672    1   6   1  15    12.44    12.81     1.00 o
      1673    1   7   1  15     5.38     6.35     0.90 o
      1674    1   8   1  15   169.24   169.74     2.47 o
      1675    1   9   1  15    12.15    10.93     2.56 o
      1676    1   1   2  15   128.95   101.08     1.59 o
      1677    1   2   2  15    82.39    83.26     1.47 o
      1678    1   3   2  15   122.15   123.27     1.72 o
      1679    1   4   2  15   270.03   286.34     2.73 o
      1680    1   5   2  15    96.50   101.02     1.75 o
      1681    1   6   2  15   195.56   198.93     2.38 o
      1682    1   7   2  15    67.06    74.42     1.71 o
      1683    1   8   2  15   151.39   158.96     2.53 o
      1684    1   0   3  15   137.57   141.39     2.69 o
      1685    1   1   3  15     0.35     1.19     0.77 <
      1686    1   2   3  15   411.54   408.56     3.41 o
      1687    1   3   3  15     1.28     1.46     0.76 <
      1688    1   4   3  15     3.41     3.32     0.81 o
      1689    1   5   3  15     6.79     7.12     0.89 o
      1690    1   6   3  15     9.84     8.78     1.10 o
      1691    1   7   3  15     4.28     4.96     0.97 o
      1692    1   1   4  15    93.75    92.77     1.61 o
      1693    1   2   4  15    63.90    56.79     1.74 o
      1694    1   3   4  15    88.18    81.98     1.60 o
      1695    1   4   4  15   208.79   205.65     2.14 o
      1696    1   5   4  15    70.17    70.14     1.44 o
      1697    1   6   4  15   153.09   152.16     2.56 o
      1698    1   0   5  15   102.20   100.62     2.27 o
      1699    1   1   5  15     0.28     0.73     0.93 <
      1700    1   2   5  15   286.14   272.68     3.57 o
      1701    1   3   5  15     0.75     0.88     0.88 <
      1702    1   4   5  15     3.13     3.65     0.95 o
      1703    1   0   0  16   127.96   139.89     5.24 o
      1704    1   1   0  16   220.82   220.71     4.42 o
      1705    1   2   0  16    23.18    23.27     1.50 o
      1706    1   3   0  16    62.89    62.91     1.91 o
      1707    1   4   0  16    38.42    39.07     1.85 o
      1708    1   5   0  16    19.12    19.07     1.73 o
      1709    1   6   0  16     5.64     5.73     1.36 o
      1710    1   7   0  16    57.48    50.62     1.97 o
      1711    1   1   1  16   247.54   246.88     2.64 o
      1712    1   2   1  16    20.88    19.96     0.94 o
      1713    1   3   1  16     0.92     1.28     0.90 <
      1714    1   4   1  16    43.08    44.53     1.42 o
      1715    1   5   1  16   525.63   560.85     4.60 o
      1716    1   6   1  16    61.85    61.26     1.63 o
      1717    1   7   1  16     5.17     5.60     0.98 o
      1718    1   0   2  16   117.30   118.90     3.33 o
      1719    1   1   2  16   202.60   202.19     2.25 o
      1720    1   2   2  16    21.64    22.01     1.01 o
      1721    1   3   2  16    58.00    58.57     1.43 o
      1722    1   4   2  16    35.15    36.01     1.27 o
      1723    1   5   2  16    17.35    18.83     1.01 o
      1724    1   6   2  16     5.07     5.09     0.94 o
      1725    1   7   2  16    52.36    53.10     3.56 o
      1726    1   1   3  16   202.01   189.41     2.15 o
      1727    1   2   3  16    17.70    16.41     0.95 o
      1728    1   3   3  16     0.68     1.51     0.86 <
      1729    1   4   3  16    36.73    37.94     1.21 o
      1730    1   5   3  16   434.52   434.18     4.19 o
      1731    1   6   3  16    52.52    52.86     3.76 o
      1732    1   0   4  16    90.48    84.26     2.00 o
      1733    1   1   4  16   156.71   152.24     1.91 o
      1734    1   2   4  16    17.65    17.58     1.00 o
      1735    1   3   4  16    45.56    43.55     1.28 o
      1736    1   4   4  16    26.87    21.69     1.97 o
      1737    1   1   0  17    46.73    42.53     2.32 o
      1738    1   2   0  17    16.98    16.50     1.78 o
      1739    1   3   0  17   376.50   381.23     4.40 o
      1740    1   4   0  17    44.07    48.37     2.10 o
      1741    1   5   0  17     8.15     8.24     1.26 o
      1742    1   0   1  17    48.41    47.07     1.93 o
      1743    1   1   1  17   151.05   138.78     2.23 o
      1744    1   2   1  17    47.56    44.88     1.55 o
      1745    1   3   1  17    99.72   103.05     2.09 o
      1746    1   4   1  17     4.74     5.48     0.85 o
      1747    1   5   1  17     0.08     0.46     1.52 <
      1748    1   1   2  17    41.33    38.23     1.24 o
      1749    1   2   2  17    15.60    14.51     0.98 o
      1750    1   3   2  17   342.00   339.15     3.61 o
      1751    1   4   2  17    40.42    41.09     2.04 o
      1752    1   0   3  17    41.00    40.70     2.18 o
      1753    1   1   3  17   128.44   120.86     1.96 o
      1754    1   2   3  17    39.76    39.77     1.26 o
      1755    1   3   3  17    84.09    80.71     4.27 o
