# Supplementary material for: Comparison of the temperature- and pressure-dependent behavior of the crystal structure of CrAs
Source: Acta Crystallogr B Struct Sci Cryst Eng Mater. 2021 Jul 23;77(Pt 4):594–604. doi: 10.1107/S2052520621005655 (PMC8337019; doi:10.1107/S2052520621005655)
Supplement: Supplementary file 11 [file b-77-00594-Synchrotron-155Ksup11.hkl]

#
# h,k,l, Fc-squared, Fo-squared, sigma(Fo-squared) and status flag
#
data_Synchrotron-155K
_shelx_title                             '   '
_shelx_refln_list_code                   4
_shelx_F_calc_maximum                    144.17
_exptl_crystal_F_000                     228
_reflns_d_resolution_high                0.3394

loop_
 _symmetry_equiv_pos_as_xyz
 'x, y, z'
 '-x+1/2, -y, z+1/2'
 '-x, y+1/2, -z'
 'x+1/2, -y+1/2, -z+1/2'
 '-x, -y, -z'
 'x+1/2, y, -z+1/2'
 'x, -y+1/2, z'
 '-x+1/2, y+1/2, z+1/2'

_cell_length_a                           5.6060(2)
_cell_length_b                           3.58350(10)
_cell_length_c                           6.1357(2)
_cell_angle_alpha                        90
_cell_angle_beta                         90
_cell_angle_gamma                        90

_shelx_F_squared_multiplier              1.000

loop_
 _twin_refln_datum_id
 _twin_refln_individual_id
 _twin_refln_index_h
 _twin_refln_index_k
 _twin_refln_index_l
 _twin_refln_F_squared_calc
 _twin_refln_F_squared_meas
 _twin_refln_F_squared_sigma
 _twin_refln_include_status
         1    3   0  -1  -1   120.82   102.88     1.44 o
         1    2   0   1  -1   120.82   102.88     1.44 o
         1    1   0   0   2   120.82   102.88     1.44 o
         2    3   0  -2  -2   359.46   362.91     3.41 o
         2    2   0   2  -2   359.46   362.91     3.41 o
         2    1   0   0   4   359.46   362.91     3.41 o
         3    1   0   0   6  3691.37  3765.87    16.88 o
         4    1   0   0   8  1812.55  1728.81     9.91 o
         5    1   0   0  10  1618.83  1417.66    10.35 o
         6    1   0   0  12    78.64    76.13     2.90 o
         7    1   0   0  14   457.75   500.18     6.00 o
         8    1   0   0  16   127.42   128.30     5.13 o
         9    3   0  -1   1   385.55   403.86     1.83 o
         9    2   0   0  -2   385.55   403.86     1.83 o
         9    1   0   1   1   385.55   403.86     1.83 o
        10    3   0  -2   0 19055.70 18649.10    39.71 o
        10    2   0   1  -3 19055.70 18649.10    39.71 o
        10    1   0   1   3 19055.70 18649.10    39.71 o
        11    1   0   1   5   836.38   867.41     4.00 o
        12    1   0   1   7  1596.86  1667.31     5.58 o
        13    1   0   1   9   392.67   352.39     2.74 o
        14    1   0   1  11  1304.99  1425.24     8.74 o
        15    1   0   1  13   721.90   756.57     5.86 o
        16    1   0   1  15   159.45   165.92     3.48 o
        17    1   0   1  17    44.61    44.15     2.00 o
        18    3   0  -1   3 22522.20 20783.70    68.25 o
        18    2   0  -1  -3 22522.20 20783.70    68.25 o
        18    1   0   2   0 22522.20 20783.70    68.25 o
        19    3   0  -2   2    16.18    14.41     0.64 o
        19    2   0   0  -4    16.18    14.41     0.64 o
        19    1   0   2   2    16.18    14.41     0.64 o
        20    1   0   2   4   300.69   340.67     2.49 o
        21    1   0   2   6  2846.27  2824.17    10.17 o
        22    1   0   2   8  1496.03  1453.24     7.68 o
        23    1   0   2  10  1412.56  1337.90     6.88 o
        24    1   0   2  12    67.54    71.33     2.21 o
        25    1   0   2  14   415.20   405.99     4.71 o
        26    1   0   2  16   117.41   117.00     2.96 o
        27    1   0   3   1    35.73    45.37     1.12 o
        28    1   0   3   3  8477.20  9137.40    21.85 o
        29    1   0   3   5   495.70   530.99     3.06 o
        30    1   0   3   7  1051.65   992.63     5.13 o
        31    1   0   3   9   252.72   248.29     2.61 o
        32    1   0   3  11  1033.41  1019.90     7.80 o
        33    1   0   3  13   591.13   610.89     5.10 o
        34    1   0   3  15   137.47   139.34     2.69 o
        35    1   0   3  17    38.46    36.35     2.46 o
        36    1   0   4   0  8496.04  7957.85    33.40 o
        37    1   0   4   2     0.74     4.61     0.65 o
        38    1   0   4   4   144.79   167.65     1.64 o
        39    1   0   4   6  1469.77  1417.27     7.79 o
        40    1   0   4   8   934.78   906.28     6.09 o
        41    1   0   4  10   985.24   976.04     7.59 o
        42    1   0   4  12    47.90    50.67     1.82 o
        43    1   0   4  14   312.56   317.12     4.00 o
        44    1   0   4  16    92.20    91.59     2.11 o
        45    1   0   5   1    14.43    13.01     0.91 o
        46    1   0   5   3  3450.82  3124.82    12.30 o
        47    1   0   5   5   210.23   212.30     2.33 o
        48    1   0   5   7   564.73   602.52     4.71 o
        49    1   0   5   9   127.86   128.13     2.68 o
        50    1   0   5  11   679.30   728.08     6.44 o
        51    1   0   5  13   404.40   387.33     5.35 o
        52    1   0   5  15   104.85   105.03     2.83 o
        53    1   0   6   0  3317.90  2991.22    26.62 o
        54    1   0   6   2     3.83     3.74     1.05 o
        55    1   0   6   4    45.91    54.85     1.51 o
        56    1   0   6   6   664.13   747.32     7.10 o
        57    1   0   6   8   514.63   529.58     4.23 o
        58    1   0   6  10   587.95   592.11     5.63 o
        59    1   0   6  12    34.57    30.45     1.83 o
        60    1   0   6  14   197.34   197.64     6.45 o
        61    1   0   7   1    19.47    21.06     1.03 o
        62    1   0   7   3  1481.22  1445.22    10.07 o
        63    1   0   7   5    87.68    89.00     1.84 o
        64    1   0   7   7   286.54   320.85     3.47 o
        65    1   0   7   9    69.70    76.35     2.12 o
        66    1   0   7  11   379.87   390.03     5.10 o
        67    1   0   7  13   233.36   223.70     3.65 o
        68    1   0   8   0  1441.01  1382.28    11.02 o
        69    1   0   8   2     4.83     5.17     1.10 o
        70    1   0   8   4    17.85    16.78     1.40 o
        71    1   0   8   6   314.83   333.10     4.03 o
        72    1   0   8   8   257.34   267.06     4.11 o
        73    1   0   8  10   302.80   263.42     4.26 o
        74    1   0   9   1     9.38     9.38     1.03 o
        75    1   0   9   3   658.93   661.87     5.82 o
        76    1   0   9   5    41.08    38.97     1.39 o
        77    1   0   9   7   135.67   136.60     2.41 o
        78    1   0   9   9    42.69    44.49     1.74 o
        79    1   0  10   0   608.05   626.92     8.23 o
        80    1   0  10   2     1.22     1.37     0.87 <
        81    1   0  10   4     9.76     9.30     1.14 o
        82    1   1   0   1    25.35    28.59     1.30 o
        83    3   1  -1  -1  8264.81  8391.43    27.00 o
        83    2   1   1  -1  8264.81  8391.43    27.00 o
        83    1   1   0   2  8264.81  8391.43    27.00 o
        84    1   1   0   3  2253.23  2283.50     5.86 o
        85    3   1  -2  -2  4718.56  4712.71    10.35 o
        85    2   1   2  -2  4718.56  4712.71    10.35 o
        85    1   1   0   4  4718.56  4712.71    10.35 o
        86    1   1   0   5  3845.93  3542.51     9.89 o
        87    1   1   0   6     2.88     2.63     0.57 o
        88    1   1   0   7   288.20   296.16     2.35 o
        89    1   1   0   8  1679.85  1617.09     7.88 o
        90    1   1   0   9   221.47   206.14     2.01 o
        91    1   1   0  10   858.36   783.84     5.57 o
        92    1   1   0  11    70.20    70.87     1.52 o
        93    1   1   0  12     0.13     0.35     0.98 <
        94    1   1   0  13   204.21   207.10     2.18 o
        95    1   1   0  14   302.28   308.23     3.27 o
        96    1   1   0  15   145.10   141.94     2.51 o
        97    1   1   0  16   215.82   152.20     4.02 o
        98    1   1   0  17    48.09    47.48     2.62 o
        99    3   1  -1   1  7873.27  8327.82    16.22 o
        99    2   1   0  -2  7873.27  8327.82    16.22 o
        99    1   1   1   1  7873.27  8327.82    16.22 o
       100    1   1   1   2  3534.42  3665.02     5.74 o
       101    2   1   1  -3     4.08     8.15     0.38 o
       101    1   1   1   3     4.08     8.15     0.38 o
       102    1   1   1   4   683.53   721.78     2.07 o
       103    1   1   1   5  3735.68  3600.29     6.47 o
       104    1   1   1   6  1344.40  1418.14     3.41 o
       105    1   1   1   7  1897.92  1847.95     4.68 o
       106    1   1   1   8  1099.37  1046.73     3.15 o
       107    1   1   1   9     0.31     0.17     0.43 <
       108    1   1   1  10     1.25     1.70     0.50 o
       109    1   1   1  11   649.71   680.19     3.51 o
       110    1   1   1  12    18.57    20.41     0.80 o
       111    1   1   1  13   401.59   422.26     2.96 o
       112    1   1   1  14    34.52    34.45     1.06 o
       113    1   1   1  15     0.56     0.73     0.92 <
       114    1   1   1  16   249.46   242.08     2.92 o
       115    1   1   1  17   151.64   148.85     3.20 o
       116    1   1   2   1    27.24    31.29     0.49 o
       117    3   1  -2   2  5259.01  5593.47     8.50 o
       117    2   1   0  -4  5259.01  5593.47     8.50 o
       117    1   1   2   2  5259.01  5593.47     8.50 o
       118    1   1   2   3  1323.36  1449.95     3.56 o
       119    1   1   2   4  3314.02  3434.22     6.29 o
       120    1   1   2   5  2765.33  2906.54     5.78 o
       121    1   1   2   6     2.16     3.07     0.46 o
       122    1   1   2   7   237.91   236.06     1.49 o
       123    1   1   2   8  1367.37  1299.32     3.73 o
       124    1   1   2   9   193.25   182.71     1.41 o
       125    1   1   2  10   732.25   729.64     3.81 o
       126    1   1   2  11    61.49    64.43     1.09 o
       127    1   1   2  12     0.12     0.53     0.67 <
       128    1   1   2  13   184.26   201.09     2.10 o
       129    1   1   2  14   275.75   287.56     2.65 o
       130    1   1   2  15   131.19   108.21     1.72 o
       131    1   1   2  16   199.22   193.61     2.40 o
       132    1   1   2  17    42.77    40.75     1.49 o
       133    1   1   3   1  3509.21  3727.39     7.24 o
       134    1   1   3   2  1487.80  1568.03     4.12 o
       135    1   1   3   3     1.72     2.79     0.43 o
       136    1   1   3   4   304.13   302.98     1.56 o
       137    1   1   3   5  2198.04  2284.95     5.10 o
       138    1   1   3   6   849.11   911.83     3.09 o
       139    1   1   3   7  1224.31  1216.21     3.51 o
       140    1   1   3   8   792.47   748.19     3.47 o
       141    1   1   3   9     0.23     0.65     0.51 <
       142    1   1   3  10     0.59     0.82     0.55 <
       143    1   1   3  11   501.60   524.07     3.04 o
       144    1   1   3  12    15.16    15.54     0.93 o
       145    1   1   3  13   328.56   324.88     2.52 o
       146    1   1   3  14    27.68    27.73     1.18 o
       147    1   1   3  15     0.49     0.69     0.80 <
       148    1   1   3  16   205.82   197.67     2.23 o
       149    1   1   3  17   130.95   120.15     2.01 o
       150    1   1   4   1    19.21    18.48     0.55 o
       151    1   1   4   2  2168.73  2225.40     5.38 o
       152    1   1   4   3   533.25   546.90     2.29 o
       153    1   1   4   4  1549.25  1595.68     4.00 o
       154    1   1   4   5  1416.15  1374.70     4.45 o
       155    1   1   4   6     1.21     2.02     0.47 o
       156    1   1   4   7   166.84   161.70     1.32 o
       157    1   1   4   8   813.68   807.78     3.73 o
       158    1   1   4   9   136.49   139.70     1.50 o
       159    1   1   4  10   486.30   493.53     3.33 o
       160    1   1   4  11    43.37    44.70     1.08 o
       161    1   1   4  12     0.11     0.33     0.72 <
       162    1   1   4  13   136.93   139.97     1.92 o
       163    1   1   4  14   213.31   213.13     2.21 o
       164    1   1   4  15    96.69    93.20     1.56 o
       165    1   1   4  16   157.38   147.49     1.99 o
       166    1   1   5   1  1323.21  1201.45     4.24 o
       167    1   1   5   2   591.22   493.46     2.49 o
       168    1   1   5   3     0.73     1.16     0.53 <
       169    1   1   5   4   162.44   159.14     1.51 o
       170    1   1   5   5   987.18  1030.31     4.30 o
       171    1   1   5   6   482.57   473.07     2.53 o
       172    1   1   5   7   619.47   627.22     3.08 o
       173    1   1   5   8   478.41   482.92     2.73 o
       174    1   1   5   9     0.13     1.14     0.64 <
       175    1   1   5  10     0.25     0.62     0.70 <
       176    1   1   5  11   326.58   340.84     2.99 o
       177    1   1   5  12    10.12    10.69     0.88 o
       178    1   1   5  13   229.58   213.93     2.75 o
       179    1   1   5  14    17.16    17.87     1.13 o
       180    1   1   5  15     0.38     0.87     1.01 <
       181    1   1   6   1     4.36     4.84     0.61 o
       182    1   1   6   2   821.60   773.12     4.02 o
       183    1   1   6   3   258.43   245.47     2.32 o
       184    1   1   6   4   630.00   647.04     4.08 o
       185    1   1   6   5   715.36   727.55     3.83 o
       186    1   1   6   6     0.64     0.86     0.61 <
       187    1   1   6   7   107.05   110.86     1.44 o
       188    1   1   6   8   429.26   449.92     3.28 o
       189    1   1   6   9    81.64    78.69     1.32 o
       190    1   1   6  10   285.73   275.80     2.80 o
       191    1   1   6  11    26.79    28.81     1.40 o
       192    1   1   6  12     0.09     1.09     1.11 <
       193    1   1   6  13    85.12    80.94     1.85 o
       194    1   1   6  14   143.92   143.74     2.38 o
       195    1   1   7   1   507.65   509.17     3.36 o
       196    1   1   7   2   265.21   266.60     2.63 o
       197    1   1   7   3     0.36     1.06     0.65 <
       198    1   1   7   4    95.38    93.16     1.36 o
       199    1   1   7   5   440.13   434.98     3.18 o
       200    1   1   7   6   256.56   264.92     2.26 o
       201    1   1   7   7   303.65   349.17     2.72 o
       202    1   1   7   8   256.29   262.04     2.68 o
       203    1   1   7   9     0.05     1.58     0.79 <
       204    1   1   7  10     0.20     0.73     0.85 <
       205    1   1   7  11   192.62   190.75     2.97 o
       206    1   1   7  12     5.47     5.91     1.02 o
       207    1   1   7  13   140.89   138.01     2.35 o
       208    1   1   8   1     1.14     1.14     0.60 <
       209    1   1   8   2   345.30   346.98     2.65 o
       210    1   1   8   3   124.76   128.64     1.54 o
       211    1   1   8   4   277.37   268.04     2.29 o
       212    1   1   8   5   343.71   322.26     2.56 o
       213    1   1   8   6     0.29     0.66     0.76 <
       214    1   1   8   7    52.60    51.19     1.18 o
       215    1   1   8   8   220.90   236.86     2.35 o
       216    1   1   8   9    40.02    39.43     1.32 o
       217    1   1   8  10   156.06   145.98     2.23 o
       218    1   1   8  11    14.85    13.89     1.10 o
       219    1   1   9   1   221.25   212.61     1.97 o
       220    1   1   9   2   117.10   115.68     1.36 o
       221    1   1   9   3     0.15     0.19     0.71 <
       222    1   1   9   4    41.64    39.38     1.13 o
       223    1   1   9   5   205.48   194.71     2.06 o
       224    1   1   9   6   113.31   113.88     1.64 o
       225    1   1   9   7   148.85   149.21     2.09 o
       226    1   1   9   8   117.50   116.62     1.85 o
       227    1   1   9   9     0.01     0.56     1.62 <
       228    1   1  10   1     0.73     0.93     0.69 <
       229    1   1  10   2   153.07   143.83     1.80 o
       230    1   1  10   3    49.39    50.39     1.11 o
       231    1   1  10   4   125.72   127.80     1.71 o
       232    1   1  10   5   141.10   140.17     1.89 o
       233    3   2   0   0   263.22   393.83     2.14 o
       233    2   2   0   0   263.22   393.83     2.14 o
       233    1   2   0   0   263.22   393.83     2.14 o
       234    1   2   0   1   450.05   452.76     1.55 o
       235    3   2  -1  -1  9864.43 10267.90    21.67 o
       235    2   2   1  -1  9864.43 10267.90    21.67 o
       235    1   2   0   2  9864.43 10267.90    21.67 o
       236    1   2   0   3  2554.79  2468.82     5.70 o
       237    3   2  -2  -2  3274.15  3088.24     8.44 o
       237    2   2   2  -2  3274.15  3088.24     8.44 o
       237    1   2   0   4  3274.15  3088.24     8.44 o
       238    1   2   0   5   333.70   328.02     1.72 o
       239    1   2   0   6  3191.70  3180.07     9.67 o
       240    1   2   0   7   232.67   216.23     2.05 o
       241    1   2   0   8     3.64     1.65     0.58 <
       242    1   2   0   9   376.64   344.08     2.70 o
       243    1   2   0  10    45.55    44.76     1.16 o
       244    1   2   0  11   102.13   102.91     1.69 o
       245    1   2   0  12  1662.05  1730.75    11.13 o
       246    1   2   0  13    57.01    58.87     1.73 o
       247    1   2   0  14     3.97     5.54     1.06 o
       248    1   2   0  15    89.26    89.48     2.39 o
       249    1   2   0  16    24.52    22.97     1.59 o
       250    1   2   0  17    16.42    15.78     2.02 o
       251    1   2   1   0  3501.56  3615.10     7.74 o
       252    3   2  -1   1 11260.70 11812.40    16.82 o
       252    2   2   0  -2 11260.70 11812.40    16.82 o
       252    1   2   1   1 11260.70 11812.40    16.82 o
       253    1   2   1   2   388.36   404.91     1.50 o
       254    3   2  -2   0  1263.55  1312.70     2.92 o
       254    2   2   1  -3  1263.55  1312.70     2.92 o
       254    1   2   1   3  1263.55  1312.70     2.92 o
       255    1   2   1   4   334.07   338.73     1.35 o
       256    1   2   1   5  1244.36  1264.22     3.03 o
       257    1   2   1   6   983.75   926.81     2.65 o
       258    1   2   1   7   103.89   104.28     0.91 o
       259    1   2   1   8   190.08   181.12     1.35 o
       260    1   2   1   9  2860.76  2749.75     7.12 o
       261    1   2   1  10   118.98   110.89     1.21 o
       262    1   2   1  11    63.71    61.53     1.19 o
       263    1   2   1  12   152.26   153.69     1.78 o
       264    1   2   1  13    20.27    21.92     0.93 o
       265    1   2   1  14    43.48    43.34     1.35 o
       266    1   2   1  15   485.40   489.74     3.87 o
       267    1   2   1  16    21.64    21.59     1.02 o
       268    1   2   1  17    47.32    42.73     1.76 o
       269    3   2  -1   3   351.35   397.16     2.43 o
       269    2   2  -1  -3   351.35   397.16     2.43 o
       269    1   2   2   0   351.35   397.16     2.43 o
       270    1   2   2   1   303.67   337.10     1.35 o
       271    3   2  -2   2  5935.45  6476.60    10.02 o
       271    2   2   0  -4  5935.45  6476.60    10.02 o
       271    1   2   2   2  5935.45  6476.60    10.02 o
       272    1   2   2   3  1800.59  1835.67     3.96 o
       273    1   2   2   4  2161.30  2259.16     4.61 o
       274    1   2   2   5   253.44   250.97     1.38 o
       275    1   2   2   6  2482.53  2486.13     5.17 o
       276    1   2   2   7   186.12   177.72     1.18 o
       277    1   2   2   8     2.03     2.53     0.46 o
       278    1   2   2   9   314.03   309.96     1.93 o
       279    1   2   2  10    44.04    45.01     1.08 o
       280    1   2   2  11    89.73    88.70     1.35 o
       281    1   2   2  12  1489.23  1545.02     7.75 o
       282    1   2   2  13    51.54    55.23     1.18 o
       283    1   2   2  14     3.51     4.10     0.89 o
       284    1   2   2  15    82.21    85.07     1.60 o
       285    1   2   2  16    22.99    23.34     1.15 o
       286    1   2   2  17    15.18    14.36     1.01 o
       287    1   2   3   0  1664.98  1764.30     6.76 o
       288    1   2   3   1  4670.53  4798.81     8.44 o
       289    1   2   3   2   212.83   217.72     1.17 o
       290    1   2   3   3   810.89   863.91     2.80 o
       291    1   2   3   4   193.41   204.38     1.54 o
       292    1   2   3   5   741.64   725.78     2.59 o
       293    1   2   3   6   614.73   614.30     2.36 o
       294    1   2   3   7    62.21    56.78     0.78 o
       295    1   2   3   8   131.59   127.08     1.16 o
       296    1   2   3   9  2120.03  2219.30     8.94 o
       297    1   2   3  10    90.25    89.50     1.88 o
       298    1   2   3  11    55.66    60.34     1.19 o
       299    1   2   3  12   121.59   121.85     1.87 o
       300    1   2   3  13    16.37    16.36     0.98 o
       301    1   2   3  14    36.13    38.60     1.38 o
       302    1   2   3  15   407.54   406.15     3.72 o
       303    1   2   3  16    18.52    18.88     0.98 o
       304    1   2   3  17    40.24    39.52     1.42 o
       305    1   2   4   0   207.75   190.13     1.80 o
       306    1   2   4   1   135.34   137.77     1.08 o
       307    1   2   4   2  2377.60  2374.60     5.14 o
       308    1   2   4   3   819.09   815.52     2.79 o
       309    1   2   4   4  1039.17  1059.99     3.18 o
       310    1   2   4   5   127.10   126.35     1.04 o
       311    1   2   4   6  1333.64  1318.43     4.11 o
       312    1   2   4   7   106.65   111.86     1.07 o
       313    1   2   4   8     0.51     1.50     0.50 <
       314    1   2   4   9   197.37   201.93     1.91 o
       315    1   2   4  10    37.31    37.65     1.05 o
       316    1   2   4  11    63.53    65.60     1.30 o
       317    1   2   4  12  1094.71  1085.83     5.52 o
       318    1   2   4  13    38.89    40.39     1.06 o
       319    1   2   4  14     2.24     2.89     0.86 o
       320    1   2   4  15    64.96    61.39     1.80 o
       321    1   2   4  16    19.08    17.48     1.08 o
       322    1   2   5   0   643.71   613.19     3.80 o
       323    1   2   5   1  1871.45  1797.24     5.09 o
       324    1   2   5   2    82.87    75.50     1.06 o
       325    1   2   5   3   301.31   313.24     2.53 o
       326    1   2   5   4    82.35    81.48     1.18 o
       327    1   2   5   5   349.19   374.05     2.51 o
       328    1   2   5   6   297.26   291.53     2.28 o
       329    1   2   5   7    25.92    31.32     1.15 o
       330    1   2   5   8    73.96    70.30     1.31 o
       331    1   2   5   9  1300.49  1273.66     6.18 o
       332    1   2   5  10    57.14    55.52     1.14 o
       333    1   2   5  11    38.58    37.84     1.14 o
       334    1   2   5  12    83.08    74.90     1.59 o
       335    1   2   5  13     9.65    10.89     0.99 o
       336    1   2   5  14    25.52    26.94     1.24 o
       337    1   2   5  15   290.25   293.66     3.12 o
       338    1   2   6   0    45.62    42.55     1.17 o
       339    1   2   6   1    48.49    46.28     0.98 o
       340    1   2   6   2  1035.64  1039.22     5.00 o
       341    1   2   6   3   332.77   335.29     2.34 o
       342    1   2   6   4   475.10   473.75     2.97 o
       343    1   2   6   5    55.76    55.26     1.07 o
       344    1   2   6   6   636.16   693.99     3.97 o
       345    1   2   6   7    54.32    57.04     1.31 o
       346    1   2   6   8     0.71     6.00     0.88 o
       347    1   2   6   9   110.37   108.76     1.70 o
       348    1   2   6  10    22.99    19.84     1.03 o
       349    1   2   6  11    38.98    40.54     1.22 o
       350    1   2   6  12   683.11   709.83     6.32 o
       351    1   2   6  13    25.36    24.22     1.21 o
       352    1   2   6  14     0.84     1.25     0.97 <
       353    1   2   7   0   257.60   249.47     2.99 o
       354    1   2   7   1   843.25   826.11     4.16 o
       355    1   2   7   2    31.49    31.73     0.86 o
       356    1   2   7   3   100.76   100.88     1.30 o
       357    1   2   7   4    34.82    33.74     0.89 o
       358    1   2   7   5   162.15   167.93     1.76 o
       359    1   2   7   6   140.32   146.98     1.93 o
       360    1   2   7   7    11.73    12.65     0.93 o
       361    1   2   7   8    38.87    38.28     1.08 o
       362    1   2   7   9   711.37   727.86     4.59 o
       363    1   2   7  10    32.59    31.92     1.07 o
       364    1   2   7  11    18.83    18.57     1.20 o
       365    1   2   7  12    51.14    54.72     1.66 o
       366    1   2   7  13     3.53     3.41     1.11 o
       367    1   2   8   0    12.07    11.32     0.94 o
       368    1   2   8   1    19.55    19.41     0.72 o
       369    1   2   8   2   473.49   440.64     3.02 o
       370    1   2   8   3   145.95   149.75     1.64 o
       371    1   2   8   4   221.05   217.87     1.95 o
       372    1   2   8   5    25.77    25.00     1.21 o
       373    1   2   8   6   306.78   318.15     2.89 o
       374    1   2   8   7    27.32    26.51     1.09 o
       375    1   2   8   8     0.36     1.03     0.71 <
       376    1   2   8   9    59.42    61.34     1.39 o
       377    1   2   8  10     8.81     8.75     1.03 o
       378    1   2   8  11    21.11    20.87     1.12 o
       379    1   2   9   0   113.25   108.98     1.85 o
       380    1   2   9   1   372.96   367.09     2.87 o
       381    1   2   9   2    13.97    14.52     0.80 o
       382    1   2   9   3    46.75    46.98     1.02 o
       383    1   2   9   4    16.18    17.57     0.92 o
       384    1   2   9   5    75.09    74.49     1.44 o
       385    1   2   9   6    67.46    63.24     1.37 o
       386    1   2   9   7     7.07     7.91     0.88 o
       387    1   2   9   8    19.09    17.54     1.16 o
       388    1   2  10   0     8.19     8.39     1.00 o
       389    1   2  10   1     8.96     9.05     0.79 o
       390    1   2  10   2   197.14   191.82     2.34 o
       391    1   2  10   3    64.91    64.69     1.52 o
       392    1   2  10   4    95.29    91.20     1.85 o
       393    1   2  10   5    11.83    13.27     1.46 o
       394    1   3   0   1  5755.89  5387.41    15.89 o
       395    3   3  -1  -1  2211.79  2251.58     5.57 o
       395    2   3   1  -1  2211.79  2251.58     5.57 o
       395    1   3   0   2  2211.79  2251.58     5.57 o
       396    1   3   0   3  1409.26  1427.50     4.18 o
       397    3   3  -2  -2  2306.24  2204.79     5.85 o
       397    2   3   2  -2  2306.24  2204.79     5.85 o
       397    1   3   0   4  2306.24  2204.79     5.85 o
       398    1   3   0   5    16.05    15.71     0.59 o
       399    1   3   0   6    24.73    26.92     0.69 o
       400    1   3   0   7  3645.01  3343.92     8.68 o
       401    1   3   0   8   510.06   459.30     2.92 o
       402    1   3   0   9   188.68   176.81     1.93 o
       403    1   3   0  10   401.95   394.85     4.08 o
       404    1   3   0  11   320.37   359.67     4.03 o
       405    1   3   0  12     0.07     0.11     0.91 <
       406    1   3   0  13    46.51    50.58     1.61 o
       407    1   3   0  14   180.82   190.96     3.43 o
       408    1   3   0  15   135.63   138.48     3.30 o
       409    1   3   0  16    60.82    60.79     2.14 o
       410    1   3   0  17   388.70   393.24     4.54 o
       411    3   3  -1   1  2827.19  3043.34     5.46 o
       411    2   3   0  -2  2827.19  3043.34     5.46 o
       411    1   3   1   1  2827.19  3043.34     5.46 o
       412    1   3   1   2   648.10   673.06     2.14 o
       413    2   3   1  -3    26.63    28.97     0.53 o
       413    1   3   1   3    26.63    28.97     0.53 o
       414    1   3   1   4  7010.05  7166.76    12.41 o
       415    1   3   1   5   989.08  1059.84     3.17 o
       416    1   3   1   6  1057.72  1035.16     2.74 o
       417    1   3   1   7  1018.96  1001.17     3.15 o
       418    1   3   1   8    50.15    48.05     0.70 o
       419    1   3   1   9     4.81     5.34     0.51 o
       420    1   3   1  10   795.95   753.30     3.61 o
       421    1   3   1  11   276.63   294.45     2.01 o
       422    1   3   1  12    18.63    19.23     0.90 o
       423    1   3   1  13   139.38   142.18     2.70 o
       424    1   3   1  14   551.61   552.08     4.61 o
       425    1   3   1  15     1.51     1.93     0.98 <
       426    1   3   1  16     1.10     1.82     0.89 <
       427    1   3   1  17   100.77   103.72     2.19 o
       428    1   3   2   1  3900.52  3970.12     6.28 o
       429    3   3  -2   2  1579.33  1689.75     3.49 o
       429    2   3   0  -4  1579.33  1689.75     3.49 o
       429    1   3   2   2  1579.33  1689.75     3.49 o
       430    1   3   2   3   937.33  1007.52     2.94 o
       431    1   3   2   4  1700.18  1743.68     4.49 o
       432    1   3   2   5    14.63    14.33     0.47 o
       433    1   3   2   6    19.83    21.16     0.54 o
       434    1   3   2   7  2986.50  2753.56     6.22 o
       435    1   3   2   8   418.40   401.89     2.09 o
       436    1   3   2   9   166.87   168.05     1.52 o
       437    1   3   2  10   347.05   347.93     2.77 o
       438    1   3   2  11   281.26   298.14     2.64 o
       439    1   3   2  12     0.06     0.35     0.72 <
       440    1   3   2  13    42.20    41.10     1.18 o
       441    1   3   2  14   165.28   179.35     2.15 o
       442    1   3   2  15   122.39   124.63     1.77 o
       443    1   3   2  16    56.49    58.94     1.51 o
       444    1   3   2  17   355.61   348.72     3.40 o
       445    1   3   3   1  1466.47  1524.90     3.86 o
       446    1   3   3   2   419.59   424.30     1.93 o
       447    1   3   3   3    13.82    17.14     0.48 o
       448    1   3   3   4  4059.96  4235.67     8.13 o
       449    1   3   3   5   605.45   590.79     2.39 o
       450    1   3   3   6   719.36   695.32     2.60 o
       451    1   3   3   7   686.48   672.22     2.92 o
       452    1   3   3   8    26.49    25.34     0.74 o
       453    1   3   3   9     3.79     4.31     0.66 o
       454    1   3   3  10   611.05   602.53     3.84 o
       455    1   3   3  11   216.91   211.38     2.01 o
       456    1   3   3  12    15.06    17.58     0.87 o
       457    1   3   3  13   114.86   120.33     1.58 o
       458    1   3   3  14   457.66   471.98     3.14 o
       459    1   3   3  15     1.19     1.13     0.78 <
       460    1   3   3  16     0.75     1.21     0.92 <
       461    1   3   3  17    86.22    72.22     4.49 o
       462    1   3   4   1  1726.16  1673.46     4.04 o
       463    1   3   4   2   708.25   673.19     2.82 o
       464    1   3   4   3   447.25   437.35     1.93 o
       465    1   3   4   4   847.13   887.53     2.93 o
       466    1   3   4   5     3.15     3.62     0.48 o
       467    1   3   4   6    12.39    13.93     0.62 o
       468    1   3   4   7  1844.83  1880.16    11.12 o
       469    1   3   4   8   252.85   265.73     2.16 o
       470    1   3   4   9   120.36   124.65     1.38 o
       471    1   3   4  10   236.79   242.14     2.34 o
       472    1   3   4  11   199.84   197.01     2.20 o
       473    1   3   4  12     0.04     0.44     0.75 <
       474    1   3   4  13    33.13    33.60     0.99 o
       475    1   3   4  14   127.97   126.48     1.86 o
       476    1   3   4  15    89.67    88.64     1.69 o
       477    1   3   4  16    45.44    43.65     1.31 o
       478    1   3   5   1   597.17   541.74     2.39 o
       479    1   3   5   2   154.42   148.65     1.29 o
       480    1   3   5   3     6.89     7.28     0.59 o
       481    1   3   5   4  1959.78  1963.83     8.14 o
       482    1   3   5   5   277.33   275.25     1.97 o
       483    1   3   5   6   430.41   456.82     2.71 o
       484    1   3   5   7   372.55   366.92     2.48 o
       485    1   3   5   8     9.38    10.58     0.82 o
       486    1   3   5   9     2.51     3.05     0.67 o
       487    1   3   5  10   391.23   403.43     3.91 o
       488    1   3   5  11   144.20   153.07     1.84 o
       489    1   3   5  12     9.86    10.38     0.93 o
       490    1   3   5  13    81.28    81.49     1.51 o
       491    1   3   5  14   318.85   320.94     3.56 o
       492    1   3   5  15     0.73     0.61     0.98 <
       493    1   3   6   1   713.14   681.94     3.61 o
       494    1   3   6   2   280.17   283.40     2.50 o
       495    1   3   6   3   231.93   234.48     1.97 o
       496    1   3   6   4   378.08   382.08     2.27 o
       497    1   3   6   5     1.80     2.07     0.61 o
       498    1   3   6   6     7.15     7.59     0.78 o
       499    1   3   6   7  1009.27  1031.55     5.69 o
       500    1   3   6   8   136.10   142.92     1.98 o
       501    1   3   6   9    72.88    68.68     1.51 o
       502    1   3   6  10   141.93   147.43     1.86 o
       503    1   3   6  11   125.32   129.80     1.99 o
       504    1   3   6  12     0.02     0.76     0.87 <
       505    1   3   6  13    24.40    23.64     1.42 o
       506    1   3   6  14    85.57    81.13     1.79 o
       507    1   3   7   1   246.16   250.18     2.61 o
       508    1   3   7   2    50.85    47.85     1.06 o
       509    1   3   7   3     3.60     3.96     0.68 o
       510    1   3   7   4   940.13   985.16     5.21 o
       511    1   3   7   5   125.34   129.71     1.58 o
       512    1   3   7   6   231.95   230.35     2.25 o
       513    1   3   7   7   191.05   210.28     2.37 o
       514    1   3   7   8     4.85     5.40     1.05 o
       515    1   3   7   9     1.41     2.24     0.77 <
       516    1   3   7  10   222.23   219.35     2.16 o
       517    1   3   7  11    86.44    86.50     1.53 o
       518    1   3   7  12     5.15     5.45     1.06 o
       519    1   3   7  13    50.63    46.78     2.57 o
       520    1   3   8   1   315.26   305.82     2.76 o
       521    1   3   8   2   121.36   124.73     1.47 o
       522    1   3   8   3   113.10   113.86     1.72 o
       523    1   3   8   4   175.01   186.63     2.14 o
       524    1   3   8   5     1.50     1.40     0.82 <
       525    1   3   8   6     3.60     4.33     0.80 o
       526    1   3   8   7   502.97   501.30     4.41 o
       527    1   3   8   8    72.34    79.21     1.57 o
       528    1   3   8   9    36.06    38.55     1.14 o
       529    1   3   8  10    77.51    80.32     1.61 o
       530    1   3   8  11    71.07    58.33     1.88 o
       531    1   3   9   1   110.48   106.57     1.49 o
       532    1   3   9   2    23.80    24.34     0.99 o
       533    1   3   9   3     1.64     2.29     0.69 o
       534    1   3   9   4   426.61   415.28     3.12 o
       535    1   3   9   5    60.69    61.45     1.32 o
       536    1   3   9   6   102.71   102.54     1.59 o
       537    1   3   9   7    93.09    93.82     1.63 o
       538    1   3   9   8     4.27     4.25     0.81 o
       539    1   3  10   1   137.02   144.94     1.77 o
       540    1   3  10   2    55.30    55.85     1.31 o
       541    1   3  10   3    44.80    43.59     1.23 o
       542    1   3  10   4    78.49    77.32     1.71 o
       543    3   4   0   0  7636.90  8088.79    20.72 o
       543    2   4   0   0  7636.90  8088.79    20.72 o
       543    1   4   0   0  7636.90  8088.79    20.72 o
       544    1   4   0   1  2017.06  1982.17     5.00 o
       545    3   4  -1  -1   570.15   678.94     2.75 o
       545    2   4   1  -1   570.15   678.94     2.75 o
       545    1   4   0   2   570.15   678.94     2.75 o
       546    1   4   0   3  3512.57  3381.22     8.29 o
       547    3   4  -2  -2    15.45     8.64     0.58 o
       547    2   4   2  -2    15.45     8.64     0.58 o
       547    1   4   0   4    15.45     8.64     0.58 o
       548    1   4   0   5   776.01   769.89     3.11 o
       549    1   4   0   6   371.23   355.64     2.01 o
       550    1   4   0   7   351.73   337.83     1.94 o
       551    1   4   0   8   599.02   500.35     2.95 o
       552    1   4   0   9  1284.38  1242.84     9.33 o
       553    1   4   0  10   739.63   753.59     5.85 o
       554    1   4   0  11    82.09    83.13     1.75 o
       555    1   4   0  12    40.41    42.42     1.45 o
       556    1   4   0  13    54.28    56.50     1.89 o
       557    1   4   0  14   189.85   200.36     3.75 o
       558    1   4   0  15   296.23   311.39     5.75 o
       559    1   4   0  16    37.48    40.09     2.06 o
       560    1   4   0  17    43.19    47.58     2.18 o
       561    1   4   1   0  3734.71  3641.71     8.47 o
       562    3   4  -1   1   838.89   942.84     2.38 o
       562    2   4   0  -2   838.89   942.84     2.38 o
       562    1   4   1   1   838.89   942.84     2.38 o
       563    1   4   1   2  1626.25  1639.69     3.46 o
       564    3   4  -2   0  3492.91  3589.63     6.11 o
       564    2   4   1  -3  3492.91  3589.63     6.11 o
       564    1   4   1   3  3492.91  3589.63     6.11 o
       565    1   4   1   4   990.86  1003.71     2.78 o
       566    1   4   1   5    44.23    46.69     0.69 o
       567    1   4   1   6  2195.21  2193.03     4.76 o
       568    1   4   1   7   433.77   411.70     1.65 o
       569    1   4   1   8   229.21   215.98     1.42 o
       570    1   4   1   9    12.73    13.18     0.67 o
       571    1   4   1  10   103.64   103.70     1.51 o
       572    1   4   1  11   603.04   574.38     4.29 o
       573    1   4   1  12   631.09   622.71     4.73 o
       574    1   4   1  13   347.46   368.85     3.54 o
       575    1   4   1  14    49.70    51.32     1.45 o
       576    1   4   1  15     3.43     3.71     0.91 o
       577    1   4   1  16    45.14    47.99     1.51 o
       578    1   4   1  17     3.95     4.85     0.91 o
       579    3   4  -1   3  5150.24  5187.99    12.76 o
       579    2   4  -1  -3  5150.24  5187.99    12.76 o
       579    1   4   2   0  5150.24  5187.99    12.76 o
       580    1   4   2   1  1456.49  1488.41     3.30 o
       581    3   4  -2   2   364.53   402.42     1.57 o
       581    2   4   0  -4   364.53   402.42     1.57 o
       581    1   4   2   2   364.53   402.42     1.57 o
       582    1   4   2   3  2664.30  2722.56     5.53 o
       583    1   4   2   4     3.42     9.15     0.52 o
       584    1   4   2   5   607.31   603.24     2.40 o
       585    1   4   2   6   295.13   264.13     2.26 o
       586    1   4   2   7   285.82   290.20     1.80 o
       587    1   4   2   8   514.91   495.91     2.88 o
       588    1   4   2   9  1099.53  1000.28     5.14 o
       589    1   4   2  10   658.34   689.34     3.34 o
       590    1   4   2  11    71.94    77.00     1.31 o
       591    1   4   2  12    36.97    36.93     1.12 o
       592    1   4   2  13    49.50    50.17     1.24 o
       593    1   4   2  14   172.25   167.20     2.20 o
       594    1   4   2  15   272.67   287.68     2.59 o
       595    1   4   2  16    34.46    33.99     1.26 o
       596    1   4   2  17    40.01    40.52     1.92 o
       597    1   4   3   0  2152.09  2121.24     7.79 o
       598    1   4   3   1   396.18   413.13     1.80 o
       599    1   4   3   2   931.29   929.08     2.95 o
       600    1   4   3   3  1932.90  2055.60     4.06 o
       601    1   4   3   4   607.17   615.09     2.07 o
       602    1   4   3   5    26.70    25.75     0.66 o
       603    1   4   3   6  1444.55  1389.00     6.45 o
       604    1   4   3   7   311.15   300.19     2.70 o
       605    1   4   3   8   159.81   154.69     1.62 o
       606    1   4   3   9    13.56    12.70     0.79 o
       607    1   4   3  10    78.13    83.34     1.24 o
       608    1   4   3  11   487.90   479.83     3.10 o
       609    1   4   3  12   513.19   498.31     3.82 o
       610    1   4   3  13   285.54   286.97     2.70 o
       611    1   4   3  14    42.10    40.80     1.17 o
       612    1   4   3  15     3.32     3.47     0.81 o
       613    1   4   3  16    39.10    39.49     1.25 o
       614    1   4   4   0  2419.40  2418.10     8.34 o
       615    1   4   4   1   694.28   668.33     2.55 o
       616    1   4   4   2   181.46   173.65     1.16 o
       617    1   4   4   3  1320.42  1248.47     3.32 o
       618    1   4   4   4     3.49     4.15     0.41 o
       619    1   4   4   5   329.16   311.48     2.00 o
       620    1   4   4   6   163.58   179.46     1.88 o
       621    1   4   4   7   168.61   178.76     1.75 o
       622    1   4   4   8   349.98   320.01     2.98 o
       623    1   4   4   9   735.77   715.88     4.12 o
       624    1   4   4  10   476.28   470.33     2.89 o
       625    1   4   4  11    51.20    54.99     1.17 o
       626    1   4   4  12    26.95    27.28     1.00 o
       627    1   4   4  13    38.61    33.37     1.07 o
       628    1   4   4  14   128.90   126.28     1.97 o
       629    1   4   4  15   214.16   211.96     2.27 o
       630    1   4   4  16    26.83    24.92     2.12 o
       631    1   4   5   0   898.21   850.15     5.70 o
       632    1   4   5   1   214.65   204.91     1.40 o
       633    1   4   5   2   418.29   384.90     2.53 o
       634    1   4   5   3   946.76   890.81     3.84 o
       635    1   4   5   4   290.60   293.11     2.88 o
       636    1   4   5   5    11.07    12.02     0.77 o
       637    1   4   5   6   755.01   759.91     3.89 o
       638    1   4   5   7   185.20   197.01     1.82 o
       639    1   4   5   8    90.37    89.73     1.52 o
       640    1   4   5   9    11.44    11.11     0.84 o
       641    1   4   5  10    50.01    49.53     1.10 o
       642    1   4   5  11   325.49   349.97     3.44 o
       643    1   4   5  12   354.29   360.12     3.23 o
       644    1   4   5  13   194.29   204.96     2.83 o
       645    1   4   5  14    31.00    30.44     1.23 o
       646    1   4   5  15     3.15     3.25     0.99 o
       647    1   4   6   0  1141.17  1118.34     6.55 o
       648    1   4   6   1   302.70   286.59     2.38 o
       649    1   4   6   2   110.75   110.65     1.48 o
       650    1   4   6   3   566.80   565.32     3.08 o
       651    1   4   6   4     4.13     5.05     0.76 o
       652    1   4   6   5   157.59   163.05     1.82 o
       653    1   4   6   6    80.04    86.65     1.42 o
       654    1   4   6   7    88.28    90.61     1.75 o
       655    1   4   6   8   204.11   204.81     2.29 o
       656    1   4   6   9   432.71   466.67     3.56 o
       657    1   4   6  10   288.54   274.55     2.75 o
       658    1   4   6  11    32.74    31.35     1.08 o
       659    1   4   6  12    14.13    15.14     0.96 o
       660    1   4   6  13    26.93    26.50     1.06 o
       661    1   4   6  14    79.61    76.74     3.86 o
       662    1   4   7   0   370.49   383.94     3.37 o
       663    1   4   7   1   122.43   118.62     1.32 o
       664    1   4   7   2   187.81   187.56     1.88 o
       665    1   4   7   3   458.71   461.99     3.30 o
       666    1   4   7   4   136.16   135.46     1.83 o
       667    1   4   7   5     4.67     6.60     0.89 o
       668    1   4   7   6   378.83   404.22     3.08 o
       669    1   4   7   7    98.88   110.76     1.65 o
       670    1   4   7   8    48.70    45.62     1.38 o
       671    1   4   7   9     5.59     6.66     0.96 o
       672    1   4   7  10    30.26    32.41     1.16 o
       673    1   4   7  11   179.95   181.93     2.09 o
       674    1   4   7  12   213.66   205.14     2.24 o
       675    1   4   8   0   536.21   533.93     4.52 o
       676    1   4   8   1   137.81   135.12     1.48 o
       677    1   4   8   2    56.61    52.98     1.21 o
       678    1   4   8   3   259.48   266.45     3.06 o
       679    1   4   8   4     2.28     2.83     0.80 o
       680    1   4   8   5    76.06    79.46     1.60 o
       681    1   4   8   6    40.50    40.61     1.23 o
       682    1   4   8   7    45.96    49.11     1.18 o
       683    1   4   8   8   102.14   114.00     1.82 o
       684    1   4   8   9   233.21   235.71     2.78 o
       685    1   4   8  10   145.79   141.99     1.73 o
       686    1   4   9   0   170.05   168.74     3.11 o
       687    1   4   9   1    53.22    57.00     1.44 o
       688    1   4   9   2    85.85    86.39     1.83 o
       689    1   4   9   3   208.70   207.35     2.26 o
       690    1   4   9   4    64.25    63.13     1.28 o
       691    1   4   9   5     2.46     2.62     0.84 o
       692    1   4   9   6   186.14   174.24     2.05 o
       693    1   4   9   7    46.23    46.19     1.17 o
       694    1   4   9   8    25.16    23.33     1.46 o
       695    1   4  10   0   223.46   234.26     4.62 o
       696    1   4  10   1    60.62    57.53     1.59 o
       697    1   4  10   2    20.57    21.59     1.04 o
       698    1   4  10   3   120.15   128.85     3.45 o
       699    1   5   0   1  2267.87  2193.00     4.93 o
       700    3   5  -1  -1   219.72   223.40     1.62 o
       700    2   5   1  -1   219.72   223.40     1.62 o
       700    1   5   0   2   219.72   223.40     1.62 o
       701    1   5   0   3   760.34   681.63     3.94 o
       702    3   5  -2  -2     6.00     2.15     0.65 o
       702    2   5   2  -2     6.00     2.15     0.65 o
       702    1   5   0   4     6.00     2.15     0.65 o
       703    1   5   0   5  5724.03  5557.66    17.62 o
       704    1   5   0   6    37.69    34.73     0.84 o
       705    1   5   0   7   148.99   143.30     1.32 o
       706    1   5   0   8    99.99    99.48     1.39 o
       707    1   5   0   9   156.76   146.92     1.91 o
       708    1   5   0  10     6.34     5.10     0.87 o
       709    1   5   0  11   540.80   588.66     5.95 o
       710    1   5   0  12     1.99     1.42     1.04 <
       711    1   5   0  13   645.24   697.49     6.32 o
       712    1   5   0  14     0.59     1.32     1.39 <
       713    1   5   0  15   113.97   118.43     2.96 o
       714    1   5   0  16    18.94    18.35     1.94 o
       715    1   5   0  17     8.03     8.44     2.07 o
       716    3   5  -1   1    51.86    66.15     0.65 o
       716    2   5   0  -2    51.86    66.15     0.65 o
       716    1   5   1   1    51.86    66.15     0.65 o
       717    1   5   1   2  5640.21  5657.91     9.61 o
       718    2   5   1  -3    35.66    33.80     0.60 o
       718    1   5   1   3    35.66    33.80     0.60 o
       719    1   5   1   4   337.83   330.03     1.48 o
       720    1   5   1   5   215.78   213.34     1.21 o
       721    1   5   1   6   762.82   755.84     2.35 o
       722    1   5   1   7     0.12     0.77     0.39 <
       723    1   5   1   8  2447.57  2416.76     7.15 o
       724    1   5   1   9     5.57     5.55     0.71 o
       725    1   5   1  10   338.08   324.79     2.64 o
       726    1   5   1  11    17.41    17.72     0.93 o
       727    1   5   1  12    14.94    16.52     0.96 o
       728    1   5   1  13    19.73    21.38     1.02 o
       729    1   5   1  14    43.68    44.90     1.27 o
       730    1   5   1  15     8.45     7.91     0.96 o
       731    1   5   1  16   539.72   581.48     4.74 o
       732    1   5   1  17     0.04    -0.13     1.49 <
       733    1   5   2   1  1740.17  1697.60     3.54 o
       734    3   5  -2   2   171.07   176.72     1.19 o
       734    2   5   0  -4   171.07   176.72     1.19 o
       734    1   5   2   2   171.07   176.72     1.19 o
       735    1   5   2   3   585.06   601.11     2.28 o
       736    1   5   2   4     0.84     2.59     0.48 o
       737    1   5   2   5  4629.82  4465.91    10.20 o
       738    1   5   2   6    32.09    29.90     0.68 o
       739    1   5   2   7   112.67   112.75     1.21 o
       740    1   5   2   8    86.26    86.29     1.27 o
       741    1   5   2   9   139.95   135.29     1.49 o
       742    1   5   2  10     5.50     5.90     0.74 o
       743    1   5   2  11   482.52   482.53     4.38 o
       744    1   5   2  12     1.82     1.93     0.84 <
       745    1   5   2  13   586.34   620.10     5.13 o
       746    1   5   2  14     0.56     1.30     0.85 <
       747    1   5   2  15   103.06   104.64     1.75 o
       748    1   5   2  16    17.30    19.03     1.02 o
       749    1   5   3   1    30.46    31.13     0.53 o
       750    1   5   3   2  3438.25  3468.17     6.22 o
       751    1   5   3   3    22.93    22.98     0.58 o
       752    1   5   3   4   195.29   191.60     1.39 o
       753    1   5   3   5   147.54   146.27     1.38 o
       754    1   5   3   6   566.89   554.32     2.87 o
       755    1   5   3   7     0.06     0.39     0.55 <
       756    1   5   3   8  1841.66  1823.39     6.79 o
       757    1   5   3   9     4.50     4.04     0.64 o
       758    1   5   3  10   259.58   257.46     2.43 o
       759    1   5   3  11    13.94    14.39     0.92 o
       760    1   5   3  12    12.28    13.16     0.90 o
       761    1   5   3  13    16.41    16.37     1.15 o
       762    1   5   3  14    39.08    37.40     1.23 o
       763    1   5   3  15     6.99     6.49     0.91 o
       764    1   5   3  16   452.25   436.26     3.33 o
       765    1   5   4   1   863.40   827.00     2.80 o
       766    1   5   4   2    88.46    85.36     1.04 o
       767    1   5   4   3   344.24   328.43     1.89 o
       768    1   5   4   4     0.17     1.35     0.50 <
       769    1   5   4   5  2780.43  2683.41     8.30 o
       770    1   5   4   6    21.97    20.89     0.74 o
       771    1   5   4   7    53.36    54.87     1.14 o
       772    1   5   4   8    58.73    57.67     1.17 o
       773    1   5   4   9   101.88   100.84     1.20 o
       774    1   5   4  10     3.86     4.11     0.71 o
       775    1   5   4  11   354.84   353.12     2.97 o
       776    1   5   4  12     1.40     2.17     0.89 <
       777    1   5   4  13   445.42   424.85     3.80 o
       778    1   5   4  14     0.52     0.31     0.90 <
       779    1   5   4  15    76.10    73.07     1.55 o
       780    1   5   5   1    13.11    12.39     0.57 o
       781    1   5   5   2  1683.97  1591.49     7.61 o
       782    1   5   5   3    13.32    14.89     0.78 o
       783    1   5   5   4    69.03    63.45     1.40 o
       784    1   5   5   5    83.70    92.56     1.38 o
       785    1   5   5   6   358.05   356.86     3.15 o
       786    1   5   5   7     0.10     0.55     0.64 <
       787    1   5   5   8  1149.36  1217.04     5.95 o
       788    1   5   5   9     2.96     2.69     0.63 o
       789    1   5   5  10   169.73   163.01     1.84 o
       790    1   5   5  11     9.46     9.45     0.81 o
       791    1   5   5  12     8.29     8.29     0.93 o
       792    1   5   5  13    11.53    10.86     0.92 o
       793    1   5   5  14    32.42    31.71     1.23 o
       794    1   5   6   1   364.04   346.25     2.06 o
       795    1   5   6   2    43.17    44.10     1.08 o
       796    1   5   6   3   192.45   200.20     2.08 o
       797    1   5   6   4     0.06     0.23     0.63 <
       798    1   5   6   5  1487.03  1533.43     8.05 o
       799    1   5   6   6    13.06    11.63     0.86 o
       800    1   5   6   7    23.92    23.98     0.90 o
       801    1   5   6   8    34.52    35.92     1.20 o
       802    1   5   6   9    61.04    63.78     1.42 o
       803    1   5   6  10     2.51     3.15     0.73 o
       804    1   5   6  11   228.09   224.15     2.49 o
       805    1   5   6  12     0.92     1.14     0.92 <
       806    1   5   6  13   287.67   286.93     3.06 o
       807    1   5   7   1     5.58     6.25     0.69 o
       808    1   5   7   2   804.38   797.21     4.26 o
       809    1   5   7   3     7.17     7.95     0.85 o
       810    1   5   7   4    26.27    27.50     1.05 o
       811    1   5   7   5    43.76    45.17     1.15 o
       812    1   5   7   6   193.39   205.37     2.22 o
       813    1   5   7   7     0.07    -0.03     0.81 <
       814    1   5   7   8   635.70   676.66     4.37 o
       815    1   5   7   9     1.53     1.75     0.73 <
       816    1   5   7  10   103.12    99.24     1.61 o
       817    1   5   7  11     5.68     5.74     0.81 o
       818    1   5   7  12     4.58     4.56     0.87 o
       819    1   5   8   1   166.78   163.99     1.93 o
       820    1   5   8   2    20.76    20.51     0.92 o
       821    1   5   8   3    93.94    91.43     1.65 o
       822    1   5   8   4     0.05    -0.96     0.96 <
       823    1   5   8   5   736.97   763.37     5.13 o
       824    1   5   8   6     6.37     5.60     0.87 o
       825    1   5   8   7    15.33    15.14     0.88 o
       826    1   5   8   8    17.86    18.99     0.99 o
       827    1   5   8   9    29.43    31.33     1.15 o
       828    1   5   8  10     1.56     1.55     0.78 <
       829    1   5   9   1     2.71     2.44     0.84 <
       830    1   5   9   2   372.27   357.42     2.89 o
       831    1   5   9   3     3.17     2.72     0.76 o
       832    1   5   9   4    16.04    17.95     1.02 o
       833    1   5   9   5    20.50    18.82     1.20 o
       834    1   5   9   6    84.32    88.44     1.87 o
       835    1   5   9   7     0.03     0.35     1.01 <
       836    3   6   0   0  1767.32  2010.81     6.97 o
       836    2   6   0   0  1767.32  2010.81     6.97 o
       836    1   6   0   0  1767.32  2010.81     6.97 o
       837    1   6   0   1   400.30   374.83     2.01 o
       838    3   6  -1  -1   641.93   688.10     3.11 o
       838    2   6   1  -1   641.93   688.10     3.11 o
       838    1   6   0   2   641.93   688.10     3.11 o
       839    1   6   0   3  3582.74  3440.57     8.74 o
       840    3   6  -2  -2   122.28   116.38     1.68 o
       840    2   6   2  -2   122.28   116.38     1.68 o
       840    1   6   0   4   122.28   116.38     1.68 o
       841    1   6   0   5   472.92   465.30     3.04 o
       842    1   6   0   6     2.87     3.35     0.80 o
       843    1   6   0   7   465.39   438.03     3.62 o
       844    1   6   0   8   263.81   281.55     4.47 o
       845    1   6   0   9   650.24   662.88     6.49 o
       846    1   6   0  10   354.15   370.04     4.15 o
       847    1   6   0  11   285.16   289.88     3.65 o
       848    1   6   0  12   161.47   167.58     3.33 o
       849    1   6   0  13   183.35   197.78     3.10 o
       850    1   6   0  14   106.29   101.74     2.79 o
       851    1   6   0  15   215.72   226.87     3.90 o
       852    1   6   0  16     5.95     6.04     1.42 o
       853    1   6   1   0  4504.05  4298.81    10.65 o
       854    3   6  -1   1   863.27   925.77     2.44 o
       854    2   6   0  -2   863.27   925.77     2.44 o
       854    1   6   1   1   863.27   925.77     2.44 o
       855    1   6   1   2   391.75   378.41     1.46 o
       856    3   6  -2   0   734.90   735.74     2.43 o
       856    2   6   1  -3   734.90   735.74     2.43 o
       856    1   6   1   3   734.90   735.74     2.43 o
       857    1   6   1   4   438.62   433.80     1.82 o
       858    1   6   1   5     2.46     4.29     0.42 o
       859    1   6   1   6  1594.99  1647.61     4.39 o
       860    1   6   1   7   114.95   115.07     1.16 o
       861    1   6   1   8   414.70   402.56     2.50 o
       862    1   6   1   9   172.85   168.40     2.15 o
       863    1   6   1  10   339.55   342.09     3.18 o
       864    1   6   1  11   352.54   362.06     3.05 o
       865    1   6   1  12   304.45   312.59     3.15 o
       866    1   6   1  13   163.22   167.79     2.30 o
       867    1   6   1  14   124.65   131.57     2.17 o
       868    1   6   1  15    11.37    12.40     1.06 o
       869    1   6   1  16    65.54    62.75     1.72 o
       870    3   6  -1   3  1363.78  1442.67     5.19 o
       870    2   6  -1  -3  1363.78  1442.67     5.19 o
       870    1   6   2   0  1363.78  1442.67     5.19 o
       871    1   6   2   1   311.91   306.53     1.45 o
       872    3   6  -2   2   509.26   529.03     1.92 o
       872    2   6   0  -4   509.26   529.03     1.92 o
       872    1   6   2   2   509.26   529.03     1.92 o
       873    1   6   2   3  2853.94  2836.01     6.74 o
       874    1   6   2   4    90.65    98.08     0.94 o
       875    1   6   2   5   384.82   362.97     1.83 o
       876    1   6   2   6     2.19     3.55     0.47 o
       877    1   6   2   7   395.44   397.93     2.24 o
       878    1   6   2   8   233.84   228.44     1.67 o
       879    1   6   2   9   564.33   574.59     3.86 o
       880    1   6   2  10   319.03   332.27     3.17 o
       881    1   6   2  11   256.26   230.24     2.96 o
       882    1   6   2  12   145.91   148.86     2.39 o
       883    1   6   2  13   167.41   171.16     2.18 o
       884    1   6   2  14    96.31   101.98     1.91 o
       885    1   6   2  15   200.09   203.54     2.76 o
       886    1   6   2  16     5.40     5.32     0.97 o
       887    1   6   3   0  2858.46  2702.48     6.96 o
       888    1   6   3   1   562.65   545.94     2.05 o
       889    1   6   3   2   244.05   234.30     1.37 o
       890    1   6   3   3   477.58   507.90     2.35 o
       891    1   6   3   4   287.77   283.96     1.74 o
       892    1   6   3   5     2.19     6.11     0.59 o
       893    1   6   3   6  1120.12  1085.56     5.47 o
       894    1   6   3   7    89.40    83.62     1.27 o
       895    1   6   3   8   314.90   300.90     2.11 o
       896    1   6   3   9   141.79   146.93     1.72 o
       897    1   6   3  10   272.18   287.49     2.74 o
       898    1   6   3  11   287.66   296.43     2.65 o
       899    1   6   3  12   253.09   262.39     2.48 o
       900    1   6   3  13   133.53   123.28     2.11 o
       901    1   6   3  14   104.56   105.45     1.91 o
       902    1   6   3  15     9.05     8.25     1.11 o
       903    1   6   3  16    56.21    49.92     4.29 o
       904    1   6   4   0   802.97   776.92     4.84 o
       905    1   6   4   1   158.40   148.51     1.23 o
       906    1   6   4   2   314.02   301.74     1.80 o
       907    1   6   4   3  1620.63  1489.17     5.59 o
       908    1   6   4   4    62.08    65.76     1.28 o
       909    1   6   4   5   228.07   219.03     1.70 o
       910    1   6   4   6     1.07     3.26     0.67 o
       911    1   6   4   7   260.33   253.06     2.09 o
       912    1   6   4   8   168.04   158.45     1.89 o
       913    1   6   4   9   391.15   389.29     2.80 o
       914    1   6   4  10   234.76   231.64     2.00 o
       915    1   6   4  11   190.07   187.81     1.98 o
       916    1   6   4  12   107.15   106.48     1.78 o
       917    1   6   4  13   128.72   128.90     1.93 o
       918    1   6   4  14    71.59    72.28     1.61 o
       919    1   6   4  15   160.28   161.11     2.53 o
       920    1   6   5   0  1439.31  1345.51     6.31 o
       921    1   6   5   1   337.59   330.99     2.38 o
       922    1   6   5   2   112.87   113.74     1.71 o
       923    1   6   5   3   280.03   284.26     2.52 o
       924    1   6   5   4   148.44   150.74     1.50 o
       925    1   6   5   5     1.77     1.50     0.66 <
       926    1   6   5   6   640.00   650.59     4.69 o
       927    1   6   5   7    57.70    57.35     1.32 o
       928    1   6   5   8   199.00   203.82     2.12 o
       929    1   6   5   9    95.01    98.21     1.54 o
       930    1   6   5  10   183.70   185.10     1.98 o
       931    1   6   5  11   192.41   194.65     2.15 o
       932    1   6   5  12   182.45   178.89     2.46 o
       933    1   6   5  13    89.00    84.49     1.75 o
       934    1   6   5  14    74.15    74.88     1.54 o
       935    1   6   6   0   442.70   416.28     3.44 o
       936    1   6   6   1    68.50    69.06     1.27 o
       937    1   6   6   2   183.64   188.26     1.72 o
       938    1   6   6   3   815.65   810.15     4.00 o
       939    1   6   6   4    37.52    38.51     1.08 o
       940    1   6   6   5   119.66   116.38     1.41 o
       941    1   6   6   6     0.49     0.77     0.72 <
       942    1   6   6   7   150.90   157.44     2.42 o
       943    1   6   6   8   100.60    96.63     1.54 o
       944    1   6   6   9   241.43   250.83     2.46 o
       945    1   6   6  10   141.41   142.04     1.92 o
       946    1   6   6  11   120.34   112.83     2.03 o
       947    1   6   6  12    62.89    65.43     1.49 o
       948    1   6   6  13    84.51    81.34     1.60 o
       949    1   6   7   0   698.72   710.96     6.02 o
       950    1   6   7   1   182.70   179.81     2.01 o
       951    1   6   7   2    51.94    54.96     1.28 o
       952    1   6   7   3   147.90   146.22     1.73 o
       953    1   6   7   4    74.62    75.37     1.28 o
       954    1   6   7   5     1.05     1.91     0.73 <
       955    1   6   7   6   343.40   343.65     3.10 o
       956    1   6   7   7    31.22    32.62     1.06 o
       957    1   6   7   8   112.36   118.68     2.02 o
       958    1   6   7   9    50.52    54.10     1.23 o
       959    1   6   7  10   108.10   102.24     1.48 o
       960    1   6   7  11   104.81    98.56     1.88 o
       961    1   6   8   0   215.91   227.48     3.55 o
       962    1   6   8   1    32.95    34.45     1.11 o
       963    1   6   8   2    90.25    92.24     1.64 o
       964    1   6   8   3   403.15   398.61     3.58 o
       965    1   6   8   4    18.43    18.68     1.01 o
       966    1   6   8   5    61.62    62.77     1.47 o
       967    1   6   8   6     0.31     0.83     0.93 <
       968    1   6   8   7    80.75    83.68     1.57 o
       969    1   6   8   8    49.54    55.86     1.24 o
       970    1   6   8   9   137.45   138.25     1.64 o
       971    1   6   9   0   330.96   308.61     4.38 o
       972    1   6   9   1    79.95    79.89     1.58 o
       973    1   6   9   2    26.19    27.81     1.10 o
       974    1   6   9   3    66.13    67.19     1.77 o
       975    1   6   9   4    37.87    33.81     1.23 o
       976    1   6   9   5     0.41     0.36     0.75 <
       977    1   6   9   6   173.38   167.69     2.10 o
       978    1   7   0   1  2331.12  2295.54     5.64 o
       979    3   7  -1  -1   450.20   443.86     2.60 o
       979    2   7   1  -1   450.20   443.86     2.60 o
       979    1   7   0   2   450.20   443.86     2.60 o
       980    1   7   0   3   430.32   418.35     2.39 o
       981    3   7  -2  -2    55.20    42.58     1.10 o
       981    2   7   2  -2    55.20    42.58     1.10 o
       981    1   7   0   4    55.20    42.58     1.10 o
       982    1   7   0   5    64.55    63.52     1.25 o
       983    1   7   0   6    67.09    69.11     1.37 o
       984    1   7   0   7  2211.43  2280.67    16.53 o
       985    1   7   0   8   228.74   230.49     2.96 o
       986    1   7   0   9   122.99   121.06     2.22 o
       987    1   7   0  10    45.52    52.14     1.73 o
       988    1   7   0  11   310.37   329.30     4.54 o
       989    1   7   0  12     0.36     1.05     1.20 <
       990    1   7   0  13    69.44    76.69     2.44 o
       991    1   7   0  14     7.14     5.80     1.42 o
       992    1   7   0  15    78.82    76.57     2.36 o
       993    1   7   0  16    62.16    57.37     2.19 o
       994    3   7  -1   1   186.89   225.99     1.23 o
       994    2   7   0  -2   186.89   225.99     1.23 o
       994    1   7   1   1   186.89   225.99     1.23 o
       995    1   7   1   2   531.66   507.51     1.87 o
       996    2   7   1  -3    49.69    48.31     0.75 o
       996    1   7   1   3    49.69    48.31     0.75 o
       997    1   7   1   4  3276.33  3072.74     6.19 o
       998    1   7   1   5   436.08   416.18     1.89 o
       999    1   7   1   6   530.52   532.07     2.43 o
      1000    1   7   1   7    21.38    21.13     0.77 o
      1001    1   7   1   8    75.00    73.72     1.09 o
      1002    1   7   1   9    16.31    16.76     0.82 o
      1003    1   7   1  10   633.80   642.91     4.33 o
      1004    1   7   1  11    55.19    54.06     1.27 o
      1005    1   7   1  12     9.16     8.82     0.91 o
      1006    1   7   1  13    72.75    71.79     1.66 o
      1007    1   7   1  14   483.00   484.47     4.55 o
      1008    1   7   1  15     6.30     6.38     0.97 o
      1009    1   7   1  16     4.39     5.46     1.08 o
      1010    1   7   2   1  1888.00  1803.61     4.40 o
      1011    3   7  -2   2   374.48   385.00     1.89 o
      1011    2   7   0  -4   374.48   385.00     1.89 o
      1011    1   7   2   2   374.48   385.00     1.89 o
      1012    1   7   2   3   366.70   360.25     1.81 o
      1013    1   7   2   4    34.58    37.34     0.77 o
      1014    1   7   2   5    46.89    46.00     0.74 o
      1015    1   7   2   6    59.20    58.83     1.00 o
      1016    1   7   2   7  1930.25  1912.46     6.23 o
      1017    1   7   2   8   201.31   197.08     1.55 o
      1018    1   7   2   9   111.03   114.76     1.85 o
      1019    1   7   2  10    40.66    41.85     1.08 o
      1020    1   7   2  11   280.76   281.22     3.29 o
      1021    1   7   2  12     0.33     0.27     0.83 <
      1022    1   7   2  13    64.59    69.61     1.62 o
      1023    1   7   2  14     6.72     6.91     0.88 o
      1024    1   7   2  15    70.84    74.43     1.67 o
      1025    1   7   2  16    57.03    58.28     3.82 o
      1026    1   7   3   1   118.48   113.46     0.98 o
      1027    1   7   3   2   336.69   307.20     1.67 o
      1028    1   7   3   3    37.11    38.66     0.80 o
      1029    1   7   3   4  2366.33  2202.01     7.72 o
      1030    1   7   3   5   321.36   310.43     2.14 o
      1031    1   7   3   6   420.10   389.04     2.82 o
      1032    1   7   3   7    14.52    14.24     0.66 o
      1033    1   7   3   8    53.00    54.39     1.15 o
      1034    1   7   3   9    13.15    13.08     0.81 o
      1035    1   7   3  10   513.18   531.00     4.24 o
      1036    1   7   3  11    45.25    48.79     1.30 o
      1037    1   7   3  12     7.33     7.52     0.80 o
      1038    1   7   3  13    61.08    65.59     1.42 o
      1039    1   7   3  14   404.99   406.75     3.39 o
      1040    1   7   3  15     5.11     4.84     0.95 o
      1041    1   7   4   1  1117.46  1099.01     5.13 o
      1042    1   7   4   2   220.17   206.06     2.14 o
      1043    1   7   4   3   249.93   249.96     1.90 o
      1044    1   7   4   4    17.72    19.73     0.77 o
      1045    1   7   4   5    19.78    19.86     0.73 o
      1046    1   7   4   6    42.33    43.21     1.04 o
      1047    1   7   4   7  1345.20  1349.90     6.41 o
      1048    1   7   4   8   142.65   140.07     1.40 o
      1049    1   7   4   9    82.29    89.05     1.35 o
      1050    1   7   4  10    30.19    27.99     1.12 o
      1051    1   7   4  11   212.91   220.85     2.16 o
      1052    1   7   4  12     0.25     0.16     0.84 <
      1053    1   7   4  13    53.01    50.56     1.45 o
      1054    1   7   4  14     5.65     6.60     0.98 o
      1055    1   7   5   1    60.38    57.77     1.00 o
      1056    1   7   5   2   161.68   162.39     1.89 o
      1057    1   7   5   3    23.52    24.52     0.91 o
      1058    1   7   5   4  1409.51  1438.84     6.10 o
      1059    1   7   5   5   195.66   209.12     2.03 o
      1060    1   7   5   6   276.82   277.36     2.24 o
      1061    1   7   5   7     8.28     9.25     0.77 o
      1062    1   7   5   8    32.94    31.41     1.15 o
      1063    1   7   5   9     8.66     7.88     0.90 o
      1064    1   7   5  10   350.60   353.24     2.92 o
      1065    1   7   5  11    31.55    31.68     1.13 o
      1066    1   7   5  12     4.64     4.81     0.89 o
      1067    1   7   5  13    43.53    42.43     1.28 o
      1068    1   7   6   1   585.07   581.04     3.49 o
      1069    1   7   6   2   117.67   119.37     1.56 o
      1070    1   7   6   3   147.65   147.43     1.99 o
      1071    1   7   6   4     8.20    10.08     0.86 o
      1072    1   7   6   5     8.61     8.06     0.87 o
      1073    1   7   6   6    25.34    25.75     1.07 o
      1074    1   7   6   7   803.06   805.94     5.24 o
      1075    1   7   6   8    86.58    84.03     1.49 o
      1076    1   7   6   9    50.12    50.47     1.20 o
      1077    1   7   6  10    19.95    19.50     1.01 o
      1078    1   7   6  11   140.86   139.09     2.17 o
      1079    1   7   6  12     0.16     0.20     1.08 <
      1080    1   7   7   1    29.90    32.30     1.28 o
      1081    1   7   7   2    79.50    76.94     1.43 o
      1082    1   7   7   3    12.79    12.25     0.79 o
      1083    1   7   7   4   753.90   774.66     4.77 o
      1084    1   7   7   5   106.19   108.53     1.78 o
      1085    1   7   7   6   150.92   153.93     2.22 o
      1086    1   7   7   7     5.09     5.92     1.00 o
      1087    1   7   7   8    22.41    23.20     1.01 o
      1088    1   7   7   9     4.64     5.12     0.82 o
      1089    1   7   7  10   207.50   198.52     2.15 o
      1090    1   7   7  11    19.12    16.45     1.80 o
      1091    1   7   8   1   292.83   288.39     2.81 o
      1092    1   7   8   2    59.01    60.35     1.32 o
      1093    1   7   8   3    72.40    77.66     1.55 o
      1094    1   7   8   4     4.60     5.01     0.79 o
      1095    1   7   8   5     6.63     6.73     0.89 o
      1096    1   7   8   6    12.41    11.21     0.98 o
      1097    1   7   8   7   416.50   415.45     3.44 o
      1098    1   7   8   8    45.59    49.02     1.36 o
      1099    1   7   9   1    14.93    13.85     1.10 o
      1100    1   7   9   2    43.35    45.02     1.39 o
      1101    1   7   9   3     5.66     5.61     0.90 o
      1102    1   7   9   4   355.49   362.76     3.55 o
      1103    3   8   0   0     1.89     3.24     0.73 o
      1103    2   8   0   0     1.89     3.24     0.73 o
      1103    1   8   0   0     1.89     3.24     0.73 o
      1104    1   8   0   1   682.62   656.48     3.30 o
      1105    3   8  -1  -1  1211.73  1319.48     4.79 o
      1105    2   8   1  -1  1211.73  1319.48     4.79 o
      1105    1   8   0   2  1211.73  1319.48     4.79 o
      1106    1   8   0   3   619.71   545.18     3.66 o
      1107    3   8  -2  -2   493.05   475.98     4.24 o
      1107    2   8   2  -2   493.05   475.98     4.24 o
      1107    1   8   0   4   493.05   475.98     4.24 o
      1108    1   8   0   5   220.66   208.00     2.62 o
      1109    1   8   0   6   516.65   496.16     4.94 o
      1110    1   8   0   7    82.03    77.52     1.52 o
      1111    1   8   0   8     7.96     8.48     0.99 o
      1112    1   8   0   9   631.52   653.54     5.66 o
      1113    1   8   0  10    70.52    76.63     2.06 o
      1114    1   8   0  11     4.96     5.42     1.37 o
      1115    1   8   0  12   622.07   712.62     7.51 o
      1116    1   8   0  13    10.62    11.40     1.64 o
      1117    1   8   0  14     4.99     5.95     2.51 <
      1118    1   8   0  15   171.10   192.01     6.13 o
      1119    1   8   1   0   528.60   512.38     2.70 o
      1120    3   8  -1   1  1401.15  1466.87     3.45 o
      1120    2   8   0  -2  1401.15  1466.87     3.45 o
      1120    1   8   1   1  1401.15  1466.87     3.45 o
      1121    1   8   1   2   562.12   529.35     2.10 o
      1122    3   8  -2   0    68.38    66.64     0.84 o
      1122    2   8   1  -3    68.38    66.64     0.84 o
      1122    1   8   1   3    68.38    66.64     0.84 o
      1123    1   8   1   4   337.90   334.57     1.96 o
      1124    1   8   1   5   213.56   221.73     1.73 o
      1125    1   8   1   6   676.18   695.80     3.81 o
      1126    1   8   1   7     1.71     2.83     0.61 o
      1127    1   8   1   8    33.49    36.02     0.94 o
      1128    1   8   1   9   867.46   756.81     6.65 o
      1129    1   8   1  10    12.54    14.78     0.96 o
      1130    1   8   1  11    58.62    54.49     1.37 o
      1131    1   8   1  12   388.56   403.68     3.71 o
      1132    1   8   1  13    28.52    27.32     1.19 o
      1133    1   8   1  14     8.18     9.11     1.03 o
      1134    1   8   1  15   180.16   193.21     3.05 o
      1135    3   8  -1   3     3.14     5.26     0.64 o
      1135    2   8  -1  -3     3.14     5.26     0.64 o
      1135    1   8   2   0     3.14     5.26     0.64 o
      1136    1   8   2   1   574.66   544.70     2.50 o
      1137    3   8  -2   2  1030.68  1040.02     3.54 o
      1137    2   8   0  -4  1030.68  1040.02     3.54 o
      1137    1   8   2   2  1030.68  1040.02     3.54 o
      1138    1   8   2   3   512.61   466.95     2.56 o
      1139    1   8   2   4   399.02   397.48     2.20 o
      1140    1   8   2   5   188.73   189.52     1.64 o
      1141    1   8   2   6   447.26   465.16     2.64 o
      1142    1   8   2   7    70.98    73.48     1.04 o
      1143    1   8   2   8     7.65     8.46     0.71 o
      1144    1   8   2   9   566.09   590.70     4.03 o
      1145    1   8   2  10    63.71    60.78     1.42 o
      1146    1   8   2  11     4.58     4.78     0.76 o
      1147    1   8   2  12   565.83   566.72     3.83 o
      1148    1   8   2  13    10.09     9.27     1.05 o
      1149    1   8   2  14     4.28     5.30     1.02 o
      1150    1   8   2  15   157.83   161.58     2.26 o
      1151    1   8   3   0   354.85   368.82     3.25 o
      1152    1   8   3   1  1012.94   976.55     4.26 o
      1153    1   8   3   2   409.43   391.72     2.30 o
      1154    1   8   3   3    40.92    43.26     0.92 o
      1155    1   8   3   4   249.89   218.03     2.13 o
      1156    1   8   3   5   161.10   160.95     2.60 o
      1157    1   8   3   6   513.51   501.26     3.06 o
      1158    1   8   3   7     1.07     0.99     0.66 <
      1159    1   8   3   8    25.70    25.73     0.89 o
      1160    1   8   3   9   702.73   688.40     4.70 o
      1161    1   8   3  10    10.45    11.12     0.95 o
      1162    1   8   3  11    47.15    53.44     1.58 o
      1163    1   8   3  12   324.87   324.43     2.95 o
      1164    1   8   3  13    22.28    21.79     1.03 o
      1165    1   8   3  14     7.32     8.48     0.88 o
      1166    1   8   4   0     2.19     4.25     0.83 o
      1167    1   8   4   1   372.00   372.70     2.70 o
      1168    1   8   4   2   673.32   671.47     3.93 o
      1169    1   8   4   3   315.53   300.02     2.49 o
      1170    1   8   4   4   271.33   279.28     2.53 o
      1171    1   8   4   5   125.82   117.97     1.71 o
      1172    1   8   4   6   306.50   303.25     2.35 o
      1173    1   8   4   7    48.99    44.39     1.04 o
      1174    1   8   4   8     6.08     6.13     0.76 o
      1175    1   8   4   9   418.49   425.92     4.60 o
      1176    1   8   4  10    46.06    46.30     1.26 o
      1177    1   8   4  11     3.82     4.97     1.01 o
      1178    1   8   4  12   427.77   418.11     4.58 o
      1179    1   8   4  13     8.76     9.56     0.96 o
      1180    1   8   4  14     2.64     3.45     1.03 o
      1181    1   8   5   0   189.64   183.51     2.79 o
      1182    1   8   5   1   626.70   632.89     4.48 o
      1183    1   8   5   2   245.73   245.88     2.16 o
      1184    1   8   5   3    18.68    21.56     0.91 o
      1185    1   8   5   4   152.73   150.14     2.11 o
      1186    1   8   5   5   100.78   111.07     1.41 o
      1187    1   8   5   6   326.17   327.54     2.90 o
      1188    1   8   5   7     0.68     2.49     0.82 o
      1189    1   8   5   8    17.01    17.99     0.90 o
      1190    1   8   5   9   474.45   465.94     4.27 o
      1191    1   8   5  10     8.02     8.17     0.91 o
      1192    1   8   5  11    29.41    29.22     1.30 o
      1193    1   8   5  12   230.08   188.12     2.99 o
      1194    1   8   5  13    13.28    13.75     1.59 o
      1195    1   8   6   0     3.13     3.33     1.03 o
      1196    1   8   6   1   210.18   206.05     2.16 o
      1197    1   8   6   2   389.70   394.20     3.03 o
      1198    1   8   6   3   173.76   185.62     2.02 o
      1199    1   8   6   4   158.76   157.74     1.93 o
      1200    1   8   6   5    73.36    75.87     1.31 o
      1201    1   8   6   6   183.15   195.82     2.19 o
      1202    1   8   6   7    30.40    28.84     0.98 o
      1203    1   8   6   8     3.24     3.05     0.86 o
      1204    1   8   6   9   266.10   279.66     3.29 o
      1205    1   8   6  10    25.36    25.56     1.02 o
      1206    1   8   6  11     3.11     2.76     0.85 o
      1207    1   8   7   0   100.09    63.65     1.85 o
      1208    1   8   7   1   337.60   328.33     3.50 o
      1209    1   8   7   2   132.53   125.68     1.99 o
      1210    1   8   7   3    10.30    11.23     0.97 o
      1211    1   8   7   4    84.23    83.41     1.35 o
      1212    1   8   7   5    56.15    53.84     1.32 o
      1213    1   8   7   6   187.65   191.37     2.05 o
      1214    1   8   7   7     0.65     1.50     0.83 <
      1215    1   8   7   8    10.70    10.75     1.03 o
      1216    1   8   7   9   271.01   256.25     3.36 o
      1217    1   8   7  10     5.99     6.24     1.47 o
      1218    1   8   8   0     1.20     1.76     1.40 <
      1219    1   8   8   1   107.12   114.72     2.11 o
      1220    1   8   8   2   194.69   199.57     2.40 o
      1221    1   8   8   3    94.22   104.87     1.88 o
      1222    1   8   8   4    81.18    67.18     1.63 o
      1223    1   8   8   5    38.95    42.20     1.48 o
      1224    1   8   8   6    98.40    93.87     1.99 o
      1225    1   8   8   7    17.66    18.44     1.06 o
      1226    1   8   9   0    53.49    53.42     2.82 o
      1227    1   8   9   1   153.71   161.60     2.25 o
      1228    1   8   9   2    63.26    65.71     1.59 o
      1229    1   9   0   1   140.37   126.09     1.47 o
      1230    3   9  -1  -1   406.86   426.47     3.90 o
      1230    2   9   1  -1   406.86   426.47     3.90 o
      1230    1   9   0   2   406.86   426.47     3.90 o
      1231    1   9   0   3   252.06   253.26     3.40 o
      1232    3   9  -2  -2   981.93   907.09     6.63 o
      1232    2   9   2  -2   981.93   907.09     6.63 o
      1232    1   9   0   4   981.93   907.09     6.63 o
      1233    1   9   0   5  1244.68  1205.69     8.48 o
      1234    1   9   0   6    63.81    62.16     1.66 o
      1235    1   9   0   7    12.64    12.71     1.14 o
      1236    1   9   0   8   133.64   135.75     2.47 o
      1237    1   9   0   9    71.59    70.28     1.89 o
      1238    1   9   0  10   288.74   308.82     4.38 o
      1239    1   9   0  11   111.45    65.80     2.62 o
      1240    1   9   0  12     2.33     2.75     1.48 <
      1241    1   9   0  13   175.23   189.94     3.01 o
      1242    1   9   0  14   178.93   192.90     3.50 o
      1243    3   9  -1   1   783.53   762.87     2.81 o
      1243    2   9   0  -2   783.53   762.87     2.81 o
      1243    1   9   1   1   783.53   762.87     2.81 o
      1244    1   9   1   2   844.44   791.59     3.16 o
      1245    2   9   1  -3    46.52    47.97     1.03 o
      1245    1   9   1   3    46.52    47.97     1.03 o
      1246    1   9   1   4     8.13     8.02     0.65 o
      1247    1   9   1   5   158.12   182.37     1.81 o
      1248    1   9   1   6   332.44   323.86     2.57 o
      1249    1   9   1   7   664.48   673.52     3.47 o
      1250    1   9   1   8   645.49   603.70     3.45 o
      1251    1   9   1   9    12.57    12.91     0.80 o
      1252    1   9   1  10    30.37    30.71     1.13 o
      1253    1   9   1  11   170.61   156.33     2.67 o
      1254    1   9   1  12    11.65    10.80     0.97 o
      1255    1   9   1  13    84.98    88.72     1.65 o
      1256    1   9   1  14     0.82     0.86     0.89 <
      1257    1   9   1  15    12.47    14.00     2.67 o
      1258    1   9   2   1   116.59   109.86     1.15 o
      1259    3   9  -2   2   332.87   346.73     1.82 o
      1259    2   9   0  -4   332.87   346.73     1.82 o
      1259    1   9   2   2   332.87   346.73     1.82 o
      1260    1   9   2   3   224.58   224.03     1.91 o
      1261    1   9   2   4   849.16   879.73     4.83 o
      1262    1   9   2   5  1102.39  1054.99     5.12 o
      1263    1   9   2   6    57.55    62.73     1.16 o
      1264    1   9   2   7    12.17    12.01     0.71 o
      1265    1   9   2   8   119.23   120.38     1.66 o
      1266    1   9   2   9    64.66    61.04     1.33 o
      1267    1   9   2  10   262.15   267.56     2.70 o
      1268    1   9   2  11   102.15   105.72     1.73 o
      1269    1   9   2  12     2.11     4.13     0.97 o
      1270    1   9   2  13   160.10   162.65     2.30 o
      1271    1   9   2  14   164.79   171.57     2.16 o
      1272    1   9   3   1   563.39   616.38     3.65 o
      1273    1   9   3   2   643.57   630.31     3.03 o
      1274    1   9   3   3    37.45    37.74     1.03 o
      1275    1   9   3   4     8.96     8.25     0.67 o
      1276    1   9   3   5   117.21   121.35     1.48 o
      1277    1   9   3   6   270.05   266.63     2.25 o
      1278    1   9   3   7   531.55   526.36     4.61 o
      1279    1   9   3   8   524.83   492.23     3.48 o
      1280    1   9   3   9    10.26    10.39     0.99 o
      1281    1   9   3  10    25.58    24.35     1.10 o
      1282    1   9   3  11   143.93   142.19     2.00 o
      1283    1   9   3  12     9.56    10.02     0.90 o
      1284    1   9   3  13    73.10    71.63     1.72 o
      1285    1   9   3  14     0.97     1.26     1.08 <
      1286    1   9   4   1    72.81    67.20     1.76 o
      1287    1   9   4   2   208.35   215.87     1.79 o
      1288    1   9   4   3   163.01   160.87     2.16 o
      1289    1   9   4   4   589.35   606.80     3.96 o
      1290    1   9   4   5   789.73   790.95     4.77 o
      1291    1   9   4   6    42.54    42.27     1.15 o
      1292    1   9   4   7     9.58    10.73     0.82 o
      1293    1   9   4   8    88.69    85.01     1.41 o
      1294    1   9   4   9    47.55    43.69     1.35 o
      1295    1   9   4  10   199.30   195.73     2.78 o
      1296    1   9   4  11    79.59    77.36     1.66 o
      1297    1   9   4  12     1.58     1.43     0.97 <
      1298    1   9   4  13   122.34   122.09     2.44 o
      1299    1   9   5   1   344.81   354.33     2.69 o
      1300    1   9   5   2   406.60   427.88     3.41 o
      1301    1   9   5   3    24.98    25.61     1.03 o
      1302    1   9   5   4     7.39     9.22     0.85 o
      1303    1   9   5   5    73.92    88.27     1.47 o
      1304    1   9   5   6   179.33   168.78     1.90 o
      1305    1   9   5   7   356.23   359.51     3.71 o
      1306    1   9   5   8   355.76   352.30     3.60 o
      1307    1   9   5   9     6.80     7.20     0.88 o
      1308    1   9   5  10    19.15    20.20     1.10 o
      1309    1   9   5  11   104.47   105.67     1.88 o
      1310    1   9   5  12     6.45     5.74     0.95 o
      1311    1   9   6   1    41.47    43.86     1.12 o
      1312    1   9   6   2   120.08   129.17     1.77 o
      1313    1   9   6   3    97.58   102.86     1.76 o
      1314    1   9   6   4   353.13   357.89     3.30 o
      1315    1   9   6   5   477.89   499.09     5.20 o
      1316    1   9   6   6    25.71    27.38     1.01 o
      1317    1   9   6   7     4.90     4.43     0.85 o
      1318    1   9   6   8    59.44    61.88     1.53 o
      1319    1   9   6   9    28.16    28.40     1.18 o
      1320    1   9   6  10   129.81   127.94     2.52 o
      1321    1   9   7   1   191.57   187.07     2.26 o
      1322    1   9   7   2   225.05   235.06     2.69 o
      1323    1   9   7   3    13.68    14.00     1.09 o
      1324    1   9   7   4     3.24     3.60     0.87 o
      1325    1   9   7   5    45.07    46.75     1.35 o
      1326    1   9   7   6    96.24    99.66     1.79 o
      1327    1   9   7   7   206.35   206.77     2.25 o
      1328    1   9   7   8   203.58   204.59     2.53 o
      1329    1   9   7   9     3.61     4.01     1.41 <
      1330    1   9   8   1    23.73    24.22     1.01 o
      1331    1   9   8   2    66.32    71.05     1.43 o
      1332    1   9   8   3    47.03    46.61     1.28 o
      1333    1   9   8   4   186.55   192.96     2.73 o
      1334    1   9   8   5   245.08   240.49     2.99 o
      1335    1   9   8   6    12.49    11.57     1.44 o
      1336    3  10   0   0  2485.86  2635.90    15.07 o
      1336    2  10   0   0  2485.86  2635.90    15.07 o
      1336    1  10   0   0  2485.86  2635.90    15.07 o
      1337    1  10   0   1    17.70    18.33     0.93 o
      1338    3  10  -1  -1     6.61     8.30     0.88 o
      1338    2  10   1  -1     6.61     8.30     0.88 o
      1338    1  10   0   2     6.61     8.30     0.88 o
      1339    1  10   0   3   256.14   257.75     3.20 o
      1340    3  10  -2  -2    27.00    30.76     1.22 o
      1340    2  10   2  -2    27.00    30.76     1.22 o
      1340    1  10   0   4    27.00    30.76     1.22 o
      1341    1  10   0   5     7.29     6.73     0.91 o
      1342    1  10   0   6   476.96   486.52     4.83 o
      1343    1  10   0   7    56.31    52.06     1.74 o
      1344    1  10   0   8   403.07   412.59     4.35 o
      1345    1  10   0   9     1.46     2.65     0.94 <
      1346    1  10   0  10   450.49   418.46     6.17 o
      1347    1  10   0  11    67.27    69.33     2.87 o
      1348    1  10   0  12    23.90    25.67     1.49 o
      1349    1  10   0  13    52.59    54.28     1.78 o
      1350    1  10   0  14   160.78   160.34     3.16 o
      1351    1  10   1   0   393.55   417.08     3.23 o
      1352    3  10  -1   1    22.71    22.67     0.72 o
      1352    2  10   0  -2    22.71    22.67     0.72 o
      1352    1  10   1   1    22.71    22.67     0.72 o
      1353    1  10   1   2    10.72    11.52     0.68 o
      1354    3  10  -2   0  1642.14  1721.91     7.92 o
      1354    2  10   1  -3  1642.14  1721.91     7.92 o
      1354    1  10   1   3  1642.14  1721.91     7.92 o
      1355    1  10   1   4     1.17     2.29     0.73 o
      1356    1  10   1   5    92.85    87.03     1.33 o
      1357    1  10   1   6    52.78    52.29     1.02 o
      1358    1  10   1   7   290.76   296.44     2.45 o
      1359    1  10   1   8    60.53    64.99     1.56 o
      1360    1  10   1   9    61.39    61.41     1.31 o
      1361    1  10   1  10    93.20    94.52     1.70 o
      1362    1  10   1  11   406.74   411.44     3.99 o
      1363    1  10   1  12     0.21     0.48     0.89 <
      1364    1  10   1  13   234.55   235.29     2.55 o
      1365    1  10   1  14    21.35    22.34     1.24 o
      1366    3  10  -1   3  2166.55  2104.14    12.27 o
      1366    2  10  -1  -3  2166.55  2104.14    12.27 o
      1366    1  10   2   0  2166.55  2104.14    12.27 o
      1367    1  10   2   1    16.52    16.99     0.68 o
      1368    3  10  -2   2     6.55     7.28     0.57 o
      1368    2  10   0  -4     6.55     7.28     0.57 o
      1368    1  10   2   2     6.55     7.28     0.57 o
      1369    1  10   2   3   226.61   226.75     1.98 o
      1370    1  10   2   4    22.81    23.35     0.81 o
      1371    1  10   2   5     6.43     6.57     0.70 o
      1372    1  10   2   6   425.24   405.36     2.77 o
      1373    1  10   2   7    50.84    50.83     1.06 o
      1374    1  10   2   8   364.07   351.23     3.69 o
      1375    1  10   2   9     1.38     1.44     0.87 <
      1376    1  10   2  10   409.24   386.10     3.99 o
      1377    1  10   2  11    61.02    62.82     1.44 o
      1378    1  10   2  12    23.14    22.72     1.23 o
      1379    1  10   2  13    47.95    48.54     1.41 o
      1380    1  10   3   0   309.66   310.34     2.77 o
      1381    1  10   3   1    20.88    21.39     0.81 o
      1382    1  10   3   2     9.32     9.51     0.60 o
      1383    1  10   3   3  1240.78  1348.38     4.62 o
      1384    1  10   3   4     0.84     1.07     0.56 <
      1385    1  10   3   5    72.86    72.48     1.21 o
      1386    1  10   3   6    42.29    43.71     1.03 o
      1387    1  10   3   7   236.73   238.80     3.12 o
      1388    1  10   3   8    49.70    52.00     1.30 o
      1389    1  10   3   9    52.82    56.35     1.66 o
      1390    1  10   3  10    77.13    70.99     1.76 o
      1391    1  10   3  11   336.22   345.52     3.74 o
      1392    1  10   3  12     0.24     1.38     0.93 <
      1393    1  10   3  13   195.40   195.27     2.43 o
      1394    1  10   4   0  1501.75  1416.37    10.78 o
      1395    1  10   4   1    12.92    13.70     0.77 o
      1396    1  10   4   2     6.09     6.99     0.74 o
      1397    1  10   4   3   162.34   155.15     2.61 o
      1398    1  10   4   4    15.51    16.48     0.80 o
      1399    1  10   4   5     4.66     5.11     0.76 o
      1400    1  10   4   6   312.58   334.37     3.55 o
      1401    1  10   4   7    38.07    36.88     1.14 o
      1402    1  10   4   8   271.30   263.00     2.38 o
      1403    1  10   4   9     1.26     1.82     0.83 <
      1404    1  10   4  10   307.94   312.09     3.17 o
      1405    1  10   4  11    45.58    49.56     1.44 o
      1406    1  10   4  12    21.07    19.70     1.16 o
      1407    1  10   5   0   202.49   211.07     2.80 o
      1408    1  10   5   1    15.28    15.54     0.94 o
      1409    1  10   5   2     6.44     7.00     0.77 o
      1410    1  10   5   3   814.16   796.61     6.81 o
      1411    1  10   5   4     0.58     0.83     0.89 <
      1412    1  10   5   5    48.72    46.34     1.24 o
      1413    1  10   5   6    28.90    28.84     1.16 o
      1414    1  10   5   7   161.43   151.84     2.16 o
      1415    1  10   5   8    33.94    34.54     1.22 o
      1416    1  10   5   9    41.70    43.32     1.65 o
      1417    1  10   5  10    53.08    54.34     1.86 o
      1418    1  10   5  11   230.28   230.83     2.65 o
      1419    1  10   6   0   905.31   878.16     8.45 o
      1420    1  10   6   1     7.67     9.93     1.29 o
      1421    1  10   6   2     3.56     4.03     0.79 o
      1422    1  10   6   3    99.20   103.54     2.16 o
      1423    1  10   6   4    10.29     8.87     0.90 o
      1424    1  10   6   5     3.07     3.01     0.94 o
      1425    1  10   6   6   201.37   228.28     2.68 o
      1426    1  10   6   7    24.24    23.17     1.05 o
      1427    1  10   6   8   169.34   181.77     2.65 o
      1428    1  10   6   9     1.22     1.54     0.92 <
      1429    1  10   7   0   113.68   128.28     2.58 o
      1430    1  10   7   1     6.99     7.30     0.90 o
      1431    1  10   7   2     3.15     3.55     0.85 o
      1432    1  10   7   3   463.66   479.03     4.43 o
      1433    1  10   7   4     0.50     0.82     0.98 <
      1434    1  10   7   5    29.58    31.36     1.21 o
      1435    1  10   7   6    17.61    16.20     1.14 o
      1436    1  10   7   7    93.67   108.97     2.33 o
      1437    1  10   8   0   470.27   461.45     4.78 o
      1438    1  10   8   1     3.17     3.09     0.86 o
      1439    1  10   8   2     0.99     1.00     0.91 <
      1440    1  10   8   3    52.18    53.27     1.38 o
      1441    1  10   8   4     6.98     5.25     1.52 o
      1442    1  11   0   1    38.39    37.30     1.38 o
      1443    3  11  -1  -1   774.70   741.25     4.77 o
      1443    2  11   1  -1   774.70   741.25     4.77 o
      1443    1  11   0   2   774.70   741.25     4.77 o
      1444    1  11   0   3   166.80   155.31     2.24 o
      1445    3  11  -2  -2   191.62   195.35     2.36 o
      1445    2  11   2  -2   191.62   195.35     2.36 o
      1445    1  11   0   4   191.62   195.35     2.36 o
      1446    1  11   0   5   201.41   212.73     3.45 o
      1447    1  11   0   6    67.74    67.20     1.85 o
      1448    1  11   0   7   195.93   189.72     2.97 o
      1449    1  11   0   8   522.65   517.16     5.12 o
      1450    1  11   0   9    60.72    54.25     1.82 o
      1451    1  11   0  10   167.51   163.16     3.29 o
      1452    1  11   0  11     0.43     0.95     1.74 <
      1453    1  11   0  12     1.60     2.30     1.78 <
      1454    1  11   0  13    16.43    16.81     1.94 o
      1455    3  11  -1   1   409.01   455.13     3.05 o
      1455    2  11   0  -2   409.01   455.13     3.05 o
      1455    1  11   1   1   409.01   455.13     3.05 o
      1456    1  11   1   2    58.89    57.05     1.06 o
      1457    2  11   1  -3    47.47    46.60     1.01 o
      1457    1  11   1   3    47.47    46.60     1.01 o
      1458    1  11   1   4   247.01   245.14     2.16 o
      1459    1  11   1   5   811.70   765.97     4.38 o
      1460    1  11   1   6   233.90   215.07     2.08 o
      1461    1  11   1   7   119.61   115.33     2.02 o
      1462    1  11   1   8    81.97    82.80     1.86 o
      1463    1  11   1   9    14.74    16.71     0.94 o
      1464    1  11   1  10    17.64    19.29     1.15 o
      1465    1  11   1  11   197.83   157.01     2.88 o
      1466    1  11   1  12     2.47     1.45     1.06 <
      1467    1  11   1  13   196.14   197.81     3.12 o
      1468    1  11   2   1    34.52    33.98     0.90 o
      1469    3  11  -2   2   700.47   710.62     4.06 o
      1469    2  11   0  -4   700.47   710.62     4.06 o
      1469    1  11   2   2   700.47   710.62     4.06 o
      1470    1  11   2   3   150.44   153.95     1.90 o
      1471    1  11   2   4   152.39   169.47     1.83 o
      1472    1  11   2   5   181.77   183.25     1.83 o
      1473    1  11   2   6    61.13    63.56     1.24 o
      1474    1  11   2   7   177.10   167.53     2.06 o
      1475    1  11   2   8   475.59   478.07     4.97 o
      1476    1  11   2   9    54.97    51.42     1.49 o
      1477    1  11   2  10   154.61   153.88     2.79 o
      1478    1  11   2  11     0.40     1.28     1.04 <
      1479    1  11   2  12     1.48     1.17     1.00 <
      1480    1  11   3   1   314.19   327.01     2.39 o
      1481    1  11   3   2    48.00    47.09     1.09 o
      1482    1  11   3   3    38.71    41.78     1.06 o
      1483    1  11   3   4   201.26   200.98     1.81 o
      1484    1  11   3   5   661.37   655.04     3.33 o
      1485    1  11   3   6   190.82   198.18     1.98 o
      1486    1  11   3   7   100.13    99.69     1.65 o
      1487    1  11   3   8    66.56    66.75     1.59 o
      1488    1  11   3   9    11.87    12.43     1.33 o
      1489    1  11   3  10    14.52    14.38     1.16 o
      1490    1  11   3  11   168.21   162.11     2.31 o
      1491    1  11   3  12     1.92     2.54     1.04 <
      1492    1  11   4   1    25.38    23.79     0.81 o
      1493    1  11   4   2   495.91   510.86     3.55 o
      1494    1  11   4   3   110.61   112.49     1.63 o
      1495    1  11   4   4   112.54   116.99     1.90 o
      1496    1  11   4   5   133.29   131.57     1.76 o
      1497    1  11   4   6    44.90    43.68     1.12 o
      1498    1  11   4   7   130.81   131.03     2.01 o
      1499    1  11   4   8   362.20   365.82     3.31 o
      1500    1  11   4   9    40.71    42.00     1.52 o
      1501    1  11   4  10   122.57   124.93     2.27 o
      1502    1  11   4  11     0.32     0.73     1.09 <
      1503    1  11   5   1   210.91   209.18     2.38 o
      1504    1  11   5   2    31.58    31.26     1.06 o
      1505    1  11   5   3    25.76    25.72     1.02 o
      1506    1  11   5   4   134.10   135.04     1.80 o
      1507    1  11   5   5   452.67   509.65     4.60 o
      1508    1  11   5   6   126.88   130.38     1.79 o
      1509    1  11   5   7    73.78    75.89     1.59 o
      1510    1  11   5   8    43.42    44.78     1.33 o
      1511    1  11   5   9     7.64     8.56     1.09 o
      1512    1  11   5  10     9.81     9.89     1.04 o
      1513    1  11   6   1    15.46    15.41     0.97 o
      1514    1  11   6   2   310.87   291.12     3.15 o
      1515    1  11   6   3    66.16    59.45     1.36 o
      1516    1  11   6   4    75.12    80.82     1.71 o
      1517    1  11   6   5    78.49    76.29     1.56 o
      1518    1  11   6   6    26.61    27.47     1.10 o
      1519    1  11   6   7    78.51    72.80     2.21 o
      1520    1  11   6   8   234.07   245.66     2.80 o
      1521    1  11   7   1   126.75   131.77     1.96 o
      1522    1  11   7   2    16.39    17.99     0.99 o
      1523    1  11   7   3    13.83    13.97     0.98 o
      1524    1  11   7   4    72.52    75.11     1.68 o
      1525    1  11   7   5   264.75   260.45     2.88 o
      1526    1  11   7   6    68.06    68.60     3.02 o
      1527    3  12   0   0    55.04    59.92     3.42 o
      1527    2  12   0   0    55.04    59.92     3.42 o
      1527    1  12   0   0    55.04    59.92     3.42 o
      1528    1  12   0   1    42.80    45.08     1.72 o
      1529    3  12  -1  -1   589.55   550.17     5.74 o
      1529    2  12   1  -1   589.55   550.17     5.74 o
      1529    1  12   0   2   589.55   550.17     5.74 o
      1530    1  12   0   3   116.93   116.28     1.86 o
      1531    3  12  -2  -2   297.74   274.75     3.21 o
      1531    2  12   2  -2   297.74   274.75     3.21 o
      1531    1  12   0   4   297.74   274.75     3.21 o
      1532    1  12   0   5     1.61     2.26     1.06 <
      1533    1  12   0   6   436.24   416.59     4.45 o
      1534    1  12   0   7    21.33    23.97     1.30 o
      1535    1  12   0   8     1.65     1.32     1.11 <
      1536    1  12   0   9     3.32     4.75     1.16 o
      1537    1  12   0  10     3.76     3.88     1.42 <
      1538    1  12   0  11    60.64    60.57     2.52 o
      1539    1  12   0  12   459.05   484.12     5.70 o
      1540    1  12   1   0   202.34   196.20     2.77 o
      1541    3  12  -1   1   678.33   743.18     4.01 o
      1541    2  12   0  -2   678.33   743.18     4.01 o
      1541    1  12   1   1   678.33   743.18     4.01 o
      1542    1  12   1   2    26.13    25.80     0.91 o
      1543    3  12  -2   0   138.75   134.75     1.75 o
      1543    2  12   1  -3   138.75   134.75     1.75 o
      1543    1  12   1   3   138.75   134.75     1.75 o
      1544    1  12   1   4     2.77     2.87     0.65 o
      1545    1  12   1   5   147.88   150.88     1.91 o
      1546    1  12   1   6    11.04    12.67     0.81 o
      1547    1  12   1   7    19.72    22.66     0.97 o
      1548    1  12   1   8    47.08    48.82     1.43 o
      1549    1  12   1   9   627.68   645.49     4.87 o
      1550    1  12   1  10    48.19    48.67     1.43 o
      1551    1  12   1  11     5.85     5.70     1.01 o
      1552    1  12   1  12     3.82     4.58     0.92 o
      1553    3  12  -1   3    51.90    61.65     1.60 o
      1553    2  12  -1  -3    51.90    61.65     1.60 o
      1553    1  12   2   0    51.90    61.65     1.60 o
      1554    1  12   2   1    38.74    39.55     1.07 o
      1555    3  12  -2   2   529.23   560.03     3.92 o
      1555    2  12   0  -4   529.23   560.03     3.92 o
      1555    1  12   2   2   529.23   560.03     3.92 o
      1556    1  12   2   3   105.47   104.91     1.74 o
      1557    1  12   2   4   255.72   268.30     2.46 o
      1558    1  12   2   5     1.48     1.46     0.67 <
      1559    1  12   2   6   397.30   394.63     2.69 o
      1560    1  12   2   7    19.37    19.45     0.93 o
      1561    1  12   2   8     1.66     2.14     0.89 <
      1562    1  12   2   9     2.90     3.15     1.09 <
      1563    1  12   2  10     3.08     4.02     1.33 o
      1564    1  12   2  11    55.01    56.45     1.63 o
      1565    1  12   3   0   164.74   173.22     2.88 o
      1566    1  12   3   1   537.26   552.19     3.88 o
      1567    1  12   3   2    21.32    21.37     0.93 o
      1568    1  12   3   3   113.52   126.48     1.70 o
      1569    1  12   3   4     2.22     2.44     0.83 <
      1570    1  12   3   5   122.32   131.91     1.98 o
      1571    1  12   3   6     9.17     9.01     0.83 o
      1572    1  12   3   7    17.27    16.60     0.93 o
      1573    1  12   3   8    38.89    42.69     1.37 o
      1574    1  12   3   9   524.35   550.92     4.38 o
      1575    1  12   3  10    39.46    38.88     1.36 o
      1576    1  12   3  11     4.14     4.81     1.67 <
      1577    1  12   4   0    37.13    36.21     1.37 o
      1578    1  12   4   1    28.46    31.35     1.19 o
      1579    1  12   4   2   381.51   394.71     3.88 o
      1580    1  12   4   3    78.15    76.34     1.60 o
      1581    1  12   4   4   192.09   199.98     2.47 o
      1582    1  12   4   5     1.18     0.34     0.84 <
      1583    1  12   4   6   304.23   312.20     4.00 o
      1584    1  12   4   7    14.55    15.55     0.98 o
      1585    1  12   4   8     1.73     1.06     0.91 <
      1586    1  12   4   9     1.89     2.28     0.88 <
      1587    1  12   4  10     1.61     1.93     1.37 <
      1588    1  12   5   0   110.69    96.25     2.30 o
      1589    1  12   5   1   363.23   365.08     3.47 o
      1590    1  12   5   2    13.88    10.92     0.93 o
      1591    1  12   5   3    82.82    87.83     1.89 o
      1592    1  12   5   4     1.37     1.02     0.89 <
      1593    1  12   5   5    85.58    90.00     1.55 o
      1594    1  12   5   6     6.53     7.06     0.88 o
      1595    1  12   5   7    13.72    14.08     0.99 o
      1596    1  12   5   8    26.57    28.84     1.61 o
      1597    1  12   5   9   367.17   359.05     8.27 o
      1598    1  12   6   0    28.30    26.62     1.62 o
      1599    1  12   6   1    16.55    15.67     1.02 o
      1600    1  12   6   2   236.44   200.80     3.63 o
      1601    1  12   6   3    48.14    46.65     1.34 o
      1602    1  12   6   4   121.88   112.06     1.86 o
      1603    1  12   6   5     0.87     1.62     0.83 <
      1604    1  12   6   6   199.46   202.47     2.29 o
      1605    1  12   7   0    61.46    64.19     2.35 o
      1606    1  12   7   1   204.80   206.38     2.39 o
      1607    1  12   7   2     6.98     6.69     1.18 o
      1608    1  12   7   3    55.33    51.97     2.50 o
      1609    1  13   0   1   146.13   147.29     3.53 o
      1610    3  13  -1  -1   120.02   145.19     2.94 o
      1610    2  13   1  -1   120.02   145.19     2.94 o
      1610    1  13   0   2   120.02   145.19     2.94 o
      1611    1  13   0   3    88.32    95.63     2.50 o
      1612    3  13  -2  -2   483.40   502.82     5.72 o
      1612    2  13   2  -2   483.40   502.82     5.72 o
      1612    1  13   0   4   483.40   502.82     5.72 o
      1613    1  13   0   5    19.98    22.39     1.29 o
      1614    1  13   0   6    61.85    64.92     1.74 o
      1615    1  13   0   7   296.72   302.14     3.91 o
      1616    1  13   0   8    49.11    47.04     1.79 o
      1617    1  13   0   9    24.55    24.29     2.13 o
      1618    1  13   0  10   154.42   162.27     3.97 o
      1619    3  13  -1   1   319.25   335.19     3.06 o
      1619    2  13   0  -2   319.25   335.19     3.06 o
      1619    1  13   1   1   319.25   335.19     3.06 o
      1620    1  13   1   2     1.72     2.00     0.75 <
      1621    2  13   1  -3    42.21    43.61     1.23 o
      1621    1  13   1   3    42.21    43.61     1.23 o
      1622    1  13   1   4   362.74   337.95     2.94 o
      1623    1  13   1   5    37.45    44.96     1.22 o
      1624    1  13   1   6   118.71   115.54     1.82 o
      1625    1  13   1   7   365.08   358.04     3.00 o
      1626    1  13   1   8     2.60     2.76     0.91 o
      1627    1  13   1   9    15.21    16.17     1.03 o
      1628    1  13   1  10    78.58    80.71     1.88 o
      1629    1  13   2   1   132.51   132.29     1.72 o
      1630    3  13  -2   2   104.35   115.32     1.76 o
      1630    2  13   0  -4   104.35   115.32     1.76 o
      1630    1  13   2   2   104.35   115.32     1.76 o
      1631    1  13   2   3    79.66    81.64     1.47 o
      1632    1  13   2   4   437.76   424.01     3.45 o
      1633    1  13   2   5    17.62    18.75     1.02 o
      1634    1  13   2   6    55.87    59.67     1.23 o
      1635    1  13   2   7   269.65   260.63     2.68 o
      1636    1  13   2   8    46.10    45.78     1.29 o
      1637    1  13   2   9    22.10    19.84     1.15 o
      1638    1  13   2  10   141.96   154.05     2.78 o
      1639    1  13   3   1   257.36   278.87     2.53 o
      1640    1  13   3   2     1.60     1.79     0.85 <
      1641    1  13   3   3    34.50    38.76     1.13 o
      1642    1  13   3   4   298.39   294.40     2.88 o
      1643    1  13   3   5    32.88    33.04     1.18 o
      1644    1  13   3   6    96.36    85.85     1.85 o
      1645    1  13   3   7   304.80   271.72     2.76 o
      1646    1  13   3   8     1.80     2.23     0.90 <
      1647    1  13   3   9    12.40    11.62     1.09 o
      1648    1  13   4   1    99.86   101.52     1.83 o
      1649    1  13   4   2    79.29    76.05     1.50 o
      1650    1  13   4   3    58.29    63.24     1.54 o
      1651    1  13   4   4   332.43   344.18     3.05 o
      1652    1  13   4   5    11.73    12.21     1.16 o
      1653    1  13   4   6    41.09    39.74     1.36 o
      1654    1  13   4   7   202.62   189.01     2.58 o
      1655    1  13   4   8    38.35    29.08     1.47 o
      1656    1  13   5   1   180.99   172.99     2.21 o
      1657    1  13   5   2     1.54     0.89     0.86 <
      1658    1  13   5   3    22.93    23.29     1.09 o
      1659    1  13   5   4   202.90   201.27     2.46 o
      1660    1  13   5   5    26.21    21.96     1.64 o
      1661    1  13   5   6    63.16    65.68     1.62 o
      1662    1  13   5   7   213.20   169.77     4.04 o
      1663    1  13   6   1    63.39    55.55     1.55 o
      1664    1  13   6   2    54.72    55.16     1.84 o
      1665    1  13   6   3    34.31    28.60     1.54 o
      1666    1  13   6   4   212.29   218.96     6.67 o
      1667    3  14   0   0   600.02   653.99     7.80 o
      1667    2  14   0   0   600.02   653.99     7.80 o
      1667    1  14   0   0   600.02   653.99     7.80 o
      1668    1  14   0   1   202.33   217.13     4.38 o
      1669    3  14  -1  -1    12.26    13.81     1.47 o
      1669    2  14   1  -1    12.26    13.81     1.47 o
      1669    1  14   0   2    12.26    13.81     1.47 o
      1670    1  14   0   3    46.08    47.79     1.93 o
      1671    3  14  -2  -2     2.91     3.91     1.33 <
      1671    2  14   2  -2     2.91     3.91     1.33 <
      1671    1  14   0   4     2.91     3.91     1.33 <
      1672    1  14   0   5    51.03    50.36     2.04 o
      1673    1  14   0   6   100.36    99.54     2.82 o
      1674    1  14   0   7     5.50     5.75     1.45 o
      1675    1  14   0   8   104.40    97.57     2.30 o
      1676    1  14   0   9   206.48   213.75     3.70 o
      1677    1  14   1   0    17.32    14.47     1.26 o
      1678    3  14  -1   1    21.24    22.96     1.13 o
      1678    2  14   0  -2    21.24    22.96     1.13 o
      1678    1  14   1   1    21.24    22.96     1.13 o
      1679    1  14   1   2   171.09   173.80     2.49 o
      1680    3  14  -2   0   391.53   375.59     3.59 o
      1680    2  14   1  -3   391.53   375.59     3.59 o
      1680    1  14   1   3   391.53   375.59     3.59 o
      1681    1  14   1   4    80.65    79.84     1.64 o
      1682    1  14   1   5    14.77    15.02     1.01 o
      1683    1  14   1   6   138.48   128.98     1.82 o
      1684    1  14   1   7    83.66    93.74     2.04 o
      1685    1  14   1   8     1.77     2.23     0.84 <
      1686    1  14   1   9     8.71     6.72     1.05 o
      1687    3  14  -1   3   541.01   568.71     7.11 o
      1687    2  14  -1  -3   541.01   568.71     7.11 o
      1687    1  14   2   0   541.01   568.71     7.11 o
      1688    1  14   2   1   183.72   177.05     3.92 o
      1689    3  14  -2   2    10.49    11.96     0.90 o
      1689    2  14   0  -4    10.49    11.96     0.90 o
      1689    1  14   2   2    10.49    11.96     0.90 o
      1690    1  14   2   3    42.88    42.72     1.44 o
      1691    1  14   2   4     2.54     3.59     0.90 o
      1692    1  14   2   5    46.70    42.61     1.27 o
      1693    1  14   2   6    92.84    86.75     1.55 o
      1694    1  14   2   7     5.19     4.08     0.89 o
      1695    1  14   2   8    94.95    88.09     1.76 o
      1696    1  14   3   0    15.58    17.49     1.58 o
      1697    1  14   3   1    15.91    15.11     1.10 o
      1698    1  14   3   2   141.36   139.40     2.15 o
      1699    1  14   3   3   313.13   328.94     3.57 o
      1700    1  14   3   4    67.11    61.20     1.35 o
      1701    1  14   3   5    12.70    11.61     0.93 o
      1702    1  14   3   6   117.29   112.23     2.00 o
      1703    1  14   3   7    69.85    66.46     1.59 o
      1704    1  14   3   8     1.70     1.27     2.14 <
      1705    1  14   4   0   400.60   385.98     5.76 o
      1706    1  14   4   1   137.90   150.99     2.64 o
      1707    1  14   4   2     6.63     8.27     1.08 o
      1708    1  14   4   3    35.02    33.04     1.25 o
      1709    1  14   4   4     2.36     2.29     1.02 <
      1710    1  14   4   5    35.92    37.49     1.26 o
      1711    1  14   4   6    73.73    68.86     1.52 o
      1712    1  14   5   0    12.98    10.82     1.67 o
      1713    1  14   5   1     9.09     7.67     1.14 o
      1714    1  14   5   2    96.78    91.93     1.95 o
      1715    1  14   5   3   218.39   204.90     2.33 o
      1716    1  14   5   4    46.62    45.75     2.61 o
      1717    1  15   0   1    84.30    85.80     2.41 o
      1718    3  15  -1  -1   116.01   127.48     2.82 o
      1718    2  15   1  -1   116.01   127.48     2.82 o
      1718    1  15   0   2   116.01   127.48     2.82 o
      1719    1  15   0   3    49.79    49.66     2.54 o
      1720    3  15  -2  -2     3.48     2.45     1.84 <
      1720    2  15   2  -2     3.48     2.45     1.84 <
      1720    1  15   0   4     3.48     2.45     1.84 <
      1721    1  15   0   5   376.14   336.37     5.57 o
      1722    1  15   0   6    38.99    37.60     1.87 o
      1723    1  15   0   7     8.97     6.50     1.43 o
      1724    3  15  -1   1    20.46    27.56     1.28 o
      1724    2  15   0  -2    20.46    27.56     1.28 o
      1724    1  15   1   1    20.46    27.56     1.28 o
      1725    1  15   1   2   273.68   270.46     2.85 o
      1726    2  15   1  -3    28.44    28.85     1.36 o
      1726    1  15   1   3    28.44    28.85     1.36 o
      1727    1  15   1   4    10.40     9.50     1.06 o
      1728    1  15   1   5   169.38   162.44     2.22 o
      1729    1  15   1   6    69.27    74.53     1.85 o
      1730    1  15   1   7     0.32     0.58     1.35 <
      1731    1  15   2   1    78.10    85.54     1.98 o
      1732    3  15  -2   2   108.63   115.75     2.14 o
      1732    2  15   0  -4   108.63   115.75     2.14 o
      1732    1  15   2   2   108.63   115.75     2.14 o
      1733    1  15   2   3    44.79    45.62     1.42 o
      1734    1  15   2   4     0.32     2.85     0.91 o
      1735    1  15   2   5   343.07   330.86     3.43 o
      1736    1  15   2   6    35.00    39.39     2.07 o
      1737    1  15   3   1    17.27    17.99     1.23 o
      1738    1  15   3   2   228.85   233.69     2.68 o
      1739    1  15   3   3    23.00    25.35     1.18 o
      1740    1  15   3   4     9.90     9.32     1.13 o
      1741    1  15   3   5   140.67   130.38     2.96 o
      1742    1  15   4   1    62.30    62.72     1.82 o
      1743    1  15   4   2    80.70    78.64     3.92 o
      1744    3  16   0   0    24.40    33.17     3.21 o
      1744    2  16   0   0    24.40    33.17     3.21 o
      1744    1  16   0   0    24.40    33.17     3.21 o
      1745    1  16   0   1     0.32     0.63     1.33 <
      1746    3  16  -1  -1    69.59    74.08     2.27 o
      1746    2  16   1  -1    69.59    74.08     2.27 o
      1746    1  16   0   2    69.59    74.08     2.27 o
      1747    1  16   0   3   308.47   287.67     5.08 o
      1748    3  16  -2  -2    26.83    28.32     2.82 o
      1748    2  16   2  -2    26.83    28.32     2.82 o
      1748    1  16   0   4    26.83    28.32     2.82 o
      1749    1  16   1   0   411.64   403.19     5.79 o
      1750    3  16  -1   1    88.50    94.31     1.92 o
      1750    2  16   0  -2    88.50    94.31     1.92 o
      1750    1  16   1   1    88.50    94.31     1.92 o
      1751    1  16   1   2     0.94     0.77     0.99 <
      1752    3  16  -2   0     4.75     4.66     1.16 o
      1752    2  16   1  -3     4.75     4.66     1.16 o
      1752    1  16   1   3     4.75     4.66     1.16 o
      1753    1  16   1   4    12.36     9.13     2.25 o
      1754    3  16  -1   3    21.04    24.95     1.67 o
      1754    2  16  -1  -3    21.04    24.95     1.67 o
      1754    1  16   2   0    21.04    24.95     1.67 o
      1755    1  16   2   1     0.29     0.21     1.35 <
      1756    3  16  -2   2    62.40    54.82     3.57 o
      1756    2  16   0  -4    62.40    54.82     3.57 o
      1756    1  16   2   2    62.40    54.82     3.57 o
