# Supplementary material for: Comparison of the temperature- and pressure-dependent behavior of the crystal structure of CrAs
Source: Acta Crystallogr B Struct Sci Cryst Eng Mater. 2021 Jul 23;77(Pt 4):594–604. doi: 10.1107/S2052520621005655 (PMC8337019; doi:10.1107/S2052520621005655)
Supplement: Supplementary file 12 [file b-77-00594-Synchrotron-140Ksup12.hkl]

#
# h,k,l, Fc-squared, Fo-squared, sigma(Fo-squared) and status flag
#
data_Synchrotron-140K
_shelx_title                             '   '
_shelx_refln_list_code                   4
_shelx_F_calc_maximum                    145.25
_exptl_crystal_F_000                     228
_reflns_d_resolution_high                0.3393

loop_
 _symmetry_equiv_pos_as_xyz
 'x, y, z'
 '-x+1/2, -y, z+1/2'
 '-x, y+1/2, -z'
 'x+1/2, -y+1/2, -z+1/2'
 '-x, -y, -z'
 'x+1/2, y, -z+1/2'
 'x, -y+1/2, z'
 '-x+1/2, y+1/2, z+1/2'

_cell_length_a                           5.6040(2)
_cell_length_b                           3.58390(10)
_cell_length_c                           6.1345(2)
_cell_angle_alpha                        90
_cell_angle_beta                         90
_cell_angle_gamma                        90

_shelx_F_squared_multiplier              1.000

loop_
 _twin_refln_datum_id
 _twin_refln_individual_id
 _twin_refln_index_h
 _twin_refln_index_k
 _twin_refln_index_l
 _twin_refln_F_squared_calc
 _twin_refln_F_squared_meas
 _twin_refln_F_squared_sigma
 _twin_refln_include_status
         1    3   2   0   0   263.19   378.09     2.35 o
         1    2   2   0   0   263.19   378.09     2.35 o
         1    1   2   0   0   263.19   378.09     2.35 o
         2    3   4   0   0  7617.58  7732.52    23.03 o
         2    2   4   0   0  7617.58  7732.52    23.03 o
         2    1   4   0   0  7617.58  7732.52    23.03 o
         3    3   6   0   0  1778.02  1888.57     7.80 o
         3    2   6   0   0  1778.02  1888.57     7.80 o
         3    1   6   0   0  1778.02  1888.57     7.80 o
         4    3   8   0   0     2.44     6.28     0.77 o
         4    2   8   0   0     2.44     6.28     0.77 o
         4    1   8   0   0     2.44     6.28     0.77 o
         5    3  10   0   0  2520.74  2651.47    12.52 o
         5    2  10   0   0  2520.74  2651.47    12.52 o
         5    1  10   0   0  2520.74  2651.47    12.52 o
         6    3  12   0   0    57.64    57.44     4.13 o
         6    2  12   0   0    57.64    57.44     4.13 o
         6    1  12   0   0    57.64    57.44     4.13 o
         7    3  14   0   0   617.09   659.72     7.87 o
         7    2  14   0   0   617.09   659.72     7.87 o
         7    1  14   0   0   617.09   659.72     7.87 o
         8    3  16   0   0    27.49    37.98     3.66 o
         8    2  16   0   0    27.49    37.98     3.66 o
         8    1  16   0   0    27.49    37.98     3.66 o
         9    1   2   1   0  3494.79  3637.13     9.32 o
        10    1   4   1   0  3750.83  3694.86     9.23 o
        11    1   6   1   0  4502.06  4559.47    12.30 o
        12    1   8   1   0   532.59   534.21     2.97 o
        13    1  10   1   0   391.71   384.89     3.75 o
        14    1  12   1   0   211.27   233.49     3.57 o
        15    1  14   1   0    18.11    17.66     1.71 o
        16    1  16   1   0   444.97   423.26     6.13 o
        17    3   0  -1   3 22788.20 21096.50    84.83 o
        17    2   0  -1  -3 22788.20 21096.50    84.83 o
        17    1   0   2   0 22788.20 21096.50    84.83 o
        18    3   2  -1   3   356.30   376.82     2.30 o
        18    2   2  -1  -3   356.30   376.82     2.30 o
        18    1   2   2   0   356.30   376.82     2.30 o
        19    3   4  -1   3  5177.48  5393.79    14.17 o
        19    2   4  -1  -3  5177.48  5393.79    14.17 o
        19    1   4   2   0  5177.48  5393.79    14.17 o
        20    3   6  -1   3  1380.19  1465.14     5.81 o
        20    2   6  -1  -3  1380.19  1465.14     5.81 o
        20    1   6   2   0  1380.19  1465.14     5.81 o
        21    3   8  -1   3     3.78     5.65     0.65 o
        21    2   8  -1  -3     3.78     5.65     0.65 o
        21    1   8   2   0     3.78     5.65     0.65 o
        22    3  10  -1   3  2207.99  2183.44    11.53 o
        22    2  10  -1  -3  2207.99  2183.44    11.53 o
        22    1  10   2   0  2207.99  2183.44    11.53 o
        23    3  12  -1   3    55.14    58.02     1.86 o
        23    2  12  -1  -3    55.14    58.02     1.86 o
        23    1  12   2   0    55.14    58.02     1.86 o
        24    3  14  -1   3   557.96   628.66     7.81 o
        24    2  14  -1  -3   557.96   628.66     7.81 o
        24    1  14   2   0   557.96   628.66     7.81 o
        25    3  16  -1   3    23.62    23.94     1.90 o
        25    2  16  -1  -3    23.62    23.94     1.90 o
        25    1  16   2   0    23.62    23.94     1.90 o
        26    1   2   3   0  1686.83  1755.96     5.89 o
        27    1   4   3   0  2189.24  2193.91     7.38 o
        28    1   6   3   0  2898.17  2763.44     8.06 o
        29    1   8   3   0   361.66   346.16     2.93 o
        30    1  10   3   0   312.61   336.87     2.95 o
        31    1  12   3   0   174.02   174.28     2.65 o
        32    1  14   3   0    16.41    16.86     1.71 o
        33    1   0   4   0  8713.89  8134.10    30.97 o
        34    1   2   4   0   209.90   201.37     2.07 o
        35    1   4   4   0  2475.60  2370.99     9.82 o
        36    1   6   4   0   826.85   817.86     5.15 o
        37    1   8   4   0     1.91     5.34     0.96 o
        38    1  10   4   0  1549.31  1536.71     8.83 o
        39    1  12   4   0    39.99    43.90     1.52 o
        40    1  14   4   0   415.91   413.19     5.77 o
        41    1   2   5   0   668.62   622.85     3.72 o
        42    1   4   5   0   933.89   891.13     5.47 o
        43    1   6   5   0  1494.72  1373.61     7.28 o
        44    1   8   5   0   196.85   202.25     3.04 o
        45    1  10   5   0   209.23   202.29     2.82 o
        46    1  12   5   0   119.05   106.10     2.54 o
        47    1  14   5   0    13.83    12.88     1.83 o
        48    1   0   6   0  3500.75  3372.21    26.29 o
        49    1   2   6   0    46.34    44.21     1.21 o
        50    1   4   6   0  1200.64  1164.36     6.30 o
        51    1   6   6   0   466.96   458.10     4.42 o
        52    1   8   6   0     2.90     2.55     1.14 <
        53    1  10   6   0   950.05  1017.20     9.08 o
        54    1  12   6   0    31.44    30.02     1.82 o
        55    1   2   7   0   274.64   292.44     3.46 o
        56    1   4   7   0   393.45   400.46     3.77 o
        57    1   6   7   0   743.40   733.73     6.03 o
        58    1   8   7   0   105.55    96.60     3.01 o
        59    1  10   7   0   119.92   129.57     2.69 o
        60    1  12   7   0    66.87    60.85     2.74 o
        61    1   0   8   0  1553.66  1484.52    11.23 o
        62    1   2   8   0    12.24    12.58     1.05 o
        63    1   4   8   0   575.15   566.20     4.79 o
        64    1   6   8   0   230.62   233.64     3.78 o
        65    1   8   8   0     1.10     0.61     1.37 <
        66    1  10   8   0   494.34   519.82     5.17 o
        67    1   2   9   0   121.92   119.11     2.50 o
        68    1   4   9   0   181.12   189.30     3.49 o
        69    1   6   9   0   353.87   318.64     4.50 o
        70    1   8   9   0    56.13    61.71     2.86 o
        71    1   0  10   0   647.50   569.54     7.79 o
        72    1   2  10   0     8.40     8.93     1.24 o
        73    1   4  10   0   235.32   278.63     5.35 o
        74    1   1   0   1    24.88    23.51     1.39 o
        75    1   2   0   1   453.69   473.21     1.70 o
        76    1   3   0   1  5750.72  5239.41    10.18 o
        77    1   4   0   1  2009.69  2006.39     6.58 o
        78    1   5   0   1  2267.44  2266.18     5.50 o
        79    1   6   0   1   405.46   380.17     2.19 o
        80    1   7   0   1  2331.85  2315.89     5.90 o
        81    1   8   0   1   680.53   630.80     3.35 o
        82    1   9   0   1   139.74   126.58     1.58 o
        83    1  10   0   1    17.88    17.38     0.96 o
        84    1  11   0   1    37.15    36.31     1.39 o
        85    1  12   0   1    42.89    51.08     2.31 o
        86    1  13   0   1   152.79   146.90     3.72 o
        87    1  14   0   1   213.50   251.00     4.80 o
        88    1  15   0   1    89.38    88.38     2.89 o
        89    1  16   0   1     0.40     0.42     1.90 <
        90    3   0  -1   1   384.50   417.42     2.12 o
        90    2   0   0  -2   384.50   417.42     2.12 o
        90    1   0   1   1   384.50   417.42     2.12 o
        91    3   1  -1   1  7886.44  8907.65    16.35 o
        91    2   1   0  -2  7886.44  8907.65    16.35 o
        91    1   1   1   1  7886.44  8907.65    16.35 o
        92    3   2  -1   1 11287.10 11667.70    16.72 o
        92    2   2   0  -2 11287.10 11667.70    16.72 o
        92    1   2   1   1 11287.10 11667.70    16.72 o
        93    3   3  -1   1  2827.90  3002.01     5.46 o
        93    2   3   0  -2  2827.90  3002.01     5.46 o
        93    1   3   1   1  2827.90  3002.01     5.46 o
        94    3   4  -1   1   839.71   885.01     2.26 o
        94    2   4   0  -2   839.71   885.01     2.26 o
        94    1   4   1   1   839.71   885.01     2.26 o
        95    3   5  -1   1    50.67    63.13     0.62 o
        95    2   5   0  -2    50.67    63.13     0.62 o
        95    1   5   1   1    50.67    63.13     0.62 o
        96    3   6  -1   1   858.57   924.62     2.50 o
        96    2   6   0  -2   858.57   924.62     2.50 o
        96    1   6   1   1   858.57   924.62     2.50 o
        97    3   7  -1   1   192.02   217.58     1.21 o
        97    2   7   0  -2   192.02   217.58     1.21 o
        97    1   7   1   1   192.02   217.58     1.21 o
        98    3   8  -1   1  1412.66  1501.15     3.47 o
        98    2   8   0  -2  1412.66  1501.15     3.47 o
        98    1   8   1   1  1412.66  1501.15     3.47 o
        99    3   9  -1   1   799.07   807.03     2.87 o
        99    2   9   0  -2   799.07   807.03     2.87 o
        99    1   9   1   1   799.07   807.03     2.87 o
       100    3  10  -1   1    21.63    21.59     0.72 o
       100    2  10   0  -2    21.63    21.59     0.72 o
       100    1  10   1   1    21.63    21.59     0.72 o
       101    3  11  -1   1   418.77   445.32     3.47 o
       101    2  11   0  -2   418.77   445.32     3.47 o
       101    1  11   1   1   418.77   445.32     3.47 o
       102    3  12  -1   1   692.23   726.90     3.83 o
       102    2  12   0  -2   692.23   726.90     3.83 o
       102    1  12   1   1   692.23   726.90     3.83 o
       103    3  13  -1   1   328.87   367.40     3.42 o
       103    2  13   0  -2   328.87   367.40     3.42 o
       103    1  13   1   1   328.87   367.40     3.42 o
       104    3  14  -1   1    22.02    24.52     1.42 o
       104    2  14   0  -2    22.02    24.52     1.42 o
       104    1  14   1   1    22.02    24.52     1.42 o
       105    3  15  -1   1    19.98    25.01     1.39 o
       105    2  15   0  -2    19.98    25.01     1.39 o
       105    1  15   1   1    19.98    25.01     1.39 o
       106    3  16  -1   1    92.91    89.51     2.25 o
       106    2  16   0  -2    92.91    89.51     2.25 o
       106    1  16   1   1    92.91    89.51     2.25 o
       107    1   1   2   1    26.95    30.43     0.50 o
       108    1   2   2   1   307.84   324.32     1.38 o
       109    1   3   2   1  3926.70  4000.96     6.19 o
       110    1   4   2   1  1462.82  1504.39     3.40 o
       111    1   5   2   1  1751.81  1759.56     3.75 o
       112    1   6   2   1   317.68   312.06     1.41 o
       113    1   7   2   1  1901.99  1775.11     4.07 o
       114    1   8   2   1   577.15   572.87     2.58 o
       115    1   9   2   1   116.86   115.16     1.23 o
       116    1  10   2   1    16.86    16.77     0.74 o
       117    1  11   2   1    33.64    32.86     0.91 o
       118    1  12   2   1    39.11    40.22     1.11 o
       119    1  13   2   1   139.20   148.43     1.89 o
       120    1  14   2   1   194.93   212.96     3.27 o
       121    1  15   2   1    83.22    81.40     2.29 o
       122    1  16   2   1     0.34     0.48     1.42 <
       123    1   0   3   1    36.65    45.21     1.12 o
       124    1   1   3   1  3550.35  3786.38     7.87 o
       125    1   2   3   1  4736.12  4980.53     9.99 o
       126    1   3   3   1  1481.80  1429.21     3.95 o
       127    1   4   3   1   402.23   432.74     1.91 o
       128    1   5   3   1    30.08    29.26     0.55 o
       129    1   6   3   1   565.89   545.64     2.04 o
       130    1   7   3   1   122.70   119.52     1.01 o
       131    1   8   3   1  1030.12  1018.91     4.75 o
       132    1   9   3   1   579.15   605.48     3.67 o
       133    1  10   3   1    20.08    21.15     0.95 o
       134    1  11   3   1   324.05   343.81     2.38 o
       135    1  12   3   1   550.94   546.00     3.61 o
       136    1  13   3   1   266.72   281.19     2.61 o
       137    1  14   3   1    16.40    17.58     1.25 o
       138    1  15   3   1    17.03    20.44     1.38 o
       139    1   1   4   1    19.32    19.54     0.61 o
       140    1   2   4   1   139.50   138.36     1.06 o
       141    1   3   4   1  1773.44  1790.55     4.25 o
       142    1   4   4   1   712.12   679.65     2.56 o
       143    1   5   4   1   885.44   853.60     2.93 o
       144    1   6   4   1   163.76   158.07     1.45 o
       145    1   7   4   1  1147.22  1035.33     4.57 o
       146    1   8   4   1   381.13   385.25     2.93 o
       147    1   9   4   1    74.38    72.21     1.72 o
       148    1  10   4   1    13.56    12.55     0.81 o
       149    1  11   4   1    25.17    24.83     0.82 o
       150    1  12   4   1    29.27    27.96     1.22 o
       151    1  13   4   1   106.14   100.59     1.75 o
       152    1  14   4   1   148.32   137.34     2.58 o
       153    1  15   4   1    67.24    67.64     1.90 o
       154    1   0   5   1    15.70    12.82     0.94 o
       155    1   1   5   1  1371.53  1266.84     4.07 o
       156    1   2   5   1  1948.79  1805.13     4.99 o
       157    1   3   5   1   618.32   586.59     2.54 o
       158    1   4   5   1   224.46   204.90     1.58 o
       159    1   5   5   1    13.28    12.83     0.63 o
       160    1   6   5   1   348.18   312.87     2.42 o
       161    1   7   5   1    63.79    64.39     1.06 o
       162    1   8   5   1   650.60   628.89     3.78 o
       163    1   9   5   1   361.53   379.36     2.72 o
       164    1  10   5   1    14.86    15.06     0.97 o
       165    1  11   5   1   221.61   212.18     2.23 o
       166    1  12   5   1   377.23   389.68     3.34 o
       167    1  13   5   1   190.51   188.31     2.33 o
       168    1  14   5   1     9.23     7.25     1.20 o
       169    1   1   6   1     4.40     4.19     0.70 o
       170    1   2   6   1    51.07    53.08     1.14 o
       171    1   3   6   1   752.28   748.67     3.85 o
       172    1   4   6   1   319.13   322.64     2.55 o
       173    1   5   6   1   382.33   384.42     2.22 o
       174    1   6   6   1    72.00    70.88     1.42 o
       175    1   7   6   1   614.97   647.70     4.26 o
       176    1   8   6   1   220.86   222.35     2.92 o
       177    1   9   6   1    43.45    45.02     1.27 o
       178    1  10   6   1     8.34     9.60     1.40 o
       179    1  11   6   1    15.62    14.91     1.12 o
       180    1  12   6   1    17.37    18.64     1.16 o
       181    1  13   6   1    68.03    68.10     1.86 o
       182    1   0   7   1    21.79    21.63     1.17 o
       183    1   1   7   1   539.58   560.21     3.63 o
       184    1   2   7   1   902.38   888.25     4.55 o
       185    1   3   7   1   261.40   255.20     2.53 o
       186    1   4   7   1   131.64   133.25     1.50 o
       187    1   5   7   1     5.81     6.26     0.70 o
       188    1   6   7   1   192.65   188.15     2.46 o
       189    1   7   7   1    32.15    32.71     1.21 o
       190    1   8   7   1   356.39   360.81     3.65 o
       191    1   9   7   1   204.25   200.18     2.42 o
       192    1  10   7   1     6.64     7.35     0.94 o
       193    1  11   7   1   135.18   139.31     2.12 o
       194    1  12   7   1   213.27   212.41     2.60 o
       195    1   1   8   1     1.14     0.95     0.67 <
       196    1   2   8   1    20.86    19.50     0.86 o
       197    1   3   8   1   338.96   351.50     2.70 o
       198    1   4   8   1   148.39   150.39     1.75 o
       199    1   5   8   1   178.21   176.03     2.07 o
       200    1   6   8   1    34.82    33.62     1.14 o
       201    1   7   8   1   312.11   280.92     2.82 o
       202    1   8   8   1   114.32   123.95     2.08 o
       203    1   9   8   1    25.35    26.78     1.15 o
       204    1  10   8   1     3.56     3.99     0.94 o
       205    1   0   9   1    10.65    13.66     1.30 o
       206    1   1   9   1   237.27   233.90     2.05 o
       207    1   2   9   1   402.35   394.87     2.95 o
       208    1   3   9   1   118.32   117.12     1.67 o
       209    1   4   9   1    57.47    55.09     1.49 o
       210    1   5   9   1     2.88     3.01     1.08 <
       211    1   6   9   1    83.92    80.98     1.99 o
       212    1   7   9   1    15.98    16.41     1.25 o
       213    1   8   9   1   160.51   168.42     2.45 o
       214    1   1  10   1     0.74     0.89     0.87 <
       215    1   2  10   1     9.37     9.26     0.91 o
       216    1   3  10   1   145.02   143.58     1.93 o
       217    1   4  10   1    64.45    66.93     1.82 o
       218    3   0  -1  -1   122.34   116.47     1.64 o
       218    2   0   1  -1   122.34   116.47     1.64 o
       218    1   0   0   2   122.34   116.47     1.64 o
       219    3   1  -1  -1  8287.85  8524.48    22.44 o
       219    2   1   1  -1  8287.85  8524.48    22.44 o
       219    1   1   0   2  8287.85  8524.48    22.44 o
       220    3   2  -1  -1  9839.52 10039.20    18.13 o
       220    2   2   1  -1  9839.52 10039.20    18.13 o
       220    1   2   0   2  9839.52 10039.20    18.13 o
       221    3   3  -1  -1  2216.46  2459.41     6.77 o
       221    2   3   1  -1  2216.46  2459.41     6.77 o
       221    1   3   0   2  2216.46  2459.41     6.77 o
       222    3   4  -1  -1   571.50   673.68     2.75 o
       222    2   4   1  -1   571.50   673.68     2.75 o
       222    1   4   0   2   571.50   673.68     2.75 o
       223    3   5  -1  -1   216.40   225.21     1.56 o
       223    2   5   1  -1   216.40   225.21     1.56 o
       223    1   5   0   2   216.40   225.21     1.56 o
       224    3   6  -1  -1   636.84   681.36     3.05 o
       224    2   6   1  -1   636.84   681.36     3.05 o
       224    1   6   0   2   636.84   681.36     3.05 o
       225    3   7  -1  -1   457.08   454.11     2.57 o
       225    2   7   1  -1   457.08   454.11     2.57 o
       225    1   7   0   2   457.08   454.11     2.57 o
       226    3   8  -1  -1  1219.80  1283.68     4.19 o
       226    2   8   1  -1  1219.80  1283.68     4.19 o
       226    1   8   0   2  1219.80  1283.68     4.19 o
       227    3   9  -1  -1   418.02   395.45     4.16 o
       227    2   9   1  -1   418.02   395.45     4.16 o
       227    1   9   0   2   418.02   395.45     4.16 o
       228    3  10  -1  -1     6.15     7.17     0.96 o
       228    2  10   1  -1     6.15     7.17     0.96 o
       228    1  10   0   2     6.15     7.17     0.96 o
       229    3  11  -1  -1   791.56   772.04     4.59 o
       229    2  11   1  -1   791.56   772.04     4.59 o
       229    1  11   0   2   791.56   772.04     4.59 o
       230    3  12  -1  -1   599.90   708.46     7.46 o
       230    2  12   1  -1   599.90   708.46     7.46 o
       230    1  12   0   2   599.90   708.46     7.46 o
       231    3  13  -1  -1   123.03   132.96     2.57 o
       231    2  13   1  -1   123.03   132.96     2.57 o
       231    1  13   0   2   123.03   132.96     2.57 o
       232    3  14  -1  -1    12.98    16.14     1.59 o
       232    2  14   1  -1    12.98    16.14     1.59 o
       232    1  14   0   2    12.98    16.14     1.59 o
       233    3  15  -1  -1   121.09   124.74     3.87 o
       233    2  15   1  -1   121.09   124.74     3.87 o
       233    1  15   0   2   121.09   124.74     3.87 o
       234    3  16  -1  -1    72.14    72.89     2.45 o
       234    2  16   1  -1    72.14    72.89     2.45 o
       234    1  16   0   2    72.14    72.89     2.45 o
       235    1   1   1   2  3548.05  3607.42     6.74 o
       236    1   2   1   2   389.96   433.52     1.64 o
       237    1   3   1   2   650.01   657.65     2.05 o
       238    1   4   1   2  1618.98  1609.80     3.41 o
       239    1   5   1   2  5659.50  5451.23     8.45 o
       240    1   6   1   2   395.00   389.74     1.54 o
       241    1   7   1   2   535.31   516.01     1.94 o
       242    1   8   1   2   559.47   539.07     2.20 o
       243    1   9   1   2   846.18   802.95     2.96 o
       244    1  10   1   2    11.02    12.08     0.72 o
       245    1  11   1   2    60.93    61.27     1.19 o
       246    1  12   1   2    25.78    27.95     0.97 o
       247    1  13   1   2     2.12     2.15     0.81 <
       248    1  14   1   2   180.93   190.40     2.75 o
       249    1  15   1   2   287.66   271.07     3.21 o
       250    1  16   1   2     0.76     0.53     1.10 <
       251    3   0  -2   2    16.76    17.57     0.72 o
       251    2   0   0  -4    16.76    17.57     0.72 o
       251    1   0   2   2    16.76    17.57     0.72 o
       252    3   1  -2   2  5310.03  5516.05     8.72 o
       252    2   1   0  -4  5310.03  5516.05     8.72 o
       252    1   1   2   2  5310.03  5516.05     8.72 o
       253    3   2  -2   2  5975.38  6278.66    10.05 o
       253    2   2   0  -4  5975.38  6278.66    10.05 o
       253    1   2   2   2  5975.38  6278.66    10.05 o
       254    3   3  -2   2  1593.29  1749.38     3.51 o
       254    2   3   0  -4  1593.29  1749.38     3.51 o
       254    1   3   2   2  1593.29  1749.38     3.51 o
       255    3   4  -2   2   368.16   418.17     1.75 o
       255    2   4   0  -4   368.16   418.17     1.75 o
       255    1   4   2   2   368.16   418.17     1.75 o
       256    3   5  -2   2   170.30   175.16     1.21 o
       256    2   5   0  -4   170.30   175.16     1.21 o
       256    1   5   2   2   170.30   175.16     1.21 o
       257    3   6  -2   2   508.81   476.58     1.83 o
       257    2   6   0  -4   508.81   476.58     1.83 o
       257    1   6   2   2   508.81   476.58     1.83 o
       258    3   7  -2   2   383.70   391.29     1.90 o
       258    2   7   0  -4   383.70   391.29     1.90 o
       258    1   7   2   2   383.70   391.29     1.90 o
       259    3   8  -2   2  1043.66  1039.09     3.38 o
       259    2   8   0  -4  1043.66  1039.09     3.38 o
       259    1   8   2   2  1043.66  1039.09     3.38 o
       260    3   9  -2   2   342.96   342.85     1.90 o
       260    2   9   0  -4   342.96   342.85     1.90 o
       260    1   9   2   2   342.96   342.85     1.90 o
       261    3  10  -2   2     6.08     7.12     0.59 o
       261    2  10   0  -4     6.08     7.12     0.59 o
       261    1  10   2   2     6.08     7.12     0.59 o
       262    3  11  -2   2   721.31   709.38     4.22 o
       262    2  11   0  -4   721.31   709.38     4.22 o
       262    1  11   2   2   721.31   709.38     4.22 o
       263    3  12  -2   2   540.86   590.86     3.39 o
       263    2  12   0  -4   540.86   590.86     3.39 o
       263    1  12   2   2   540.86   590.86     3.39 o
       264    3  13  -2   2   106.71   122.72     1.88 o
       264    2  13   0  -4   106.71   122.72     1.88 o
       264    1  13   2   2   106.71   122.72     1.88 o
       265    3  14  -2   2    11.06    11.71     0.96 o
       265    2  14   0  -4    11.06    11.71     0.96 o
       265    1  14   2   2    11.06    11.71     0.96 o
       266    3  15  -2   2   114.28   119.07     2.11 o
       266    2  15   0  -4   114.28   119.07     2.11 o
       266    1  15   2   2   114.28   119.07     2.11 o
       267    3  16  -2   2    64.69    60.02     3.85 o
       267    2  16   0  -4    64.69    60.02     3.85 o
       267    1  16   2   2    64.69    60.02     3.85 o
       268    1   1   3   2  1517.21  1535.75     3.60 o
       269    1   2   3   2   216.22   207.80     1.10 o
       270    1   3   3   2   425.56   408.93     1.79 o
       271    1   4   3   2   941.46   932.68     2.80 o
       272    1   5   3   2  3499.07  3340.65     5.82 o
       273    1   6   3   2   248.97   231.76     1.27 o
       274    1   7   3   2   343.13   319.75     1.73 o
       275    1   8   3   2   413.85   378.41     2.32 o
       276    1   9   3   2   652.88   656.86     2.97 o
       277    1  10   3   2     9.73    10.46     0.66 o
       278    1  11   3   2    50.14    51.83     1.22 o
       279    1  12   3   2    21.45    22.70     1.01 o
       280    1  13   3   2     2.00     2.78     0.92 o
       281    1  14   3   2   150.99   158.75     2.31 o
       282    1  15   3   2   242.35   247.05     2.77 o
       283    1   0   4   2     0.74     4.55     0.68 o
       284    1   1   4   2  2223.91  2367.25     6.31 o
       285    1   2   4   2  2437.47  2422.75     5.40 o
       286    1   3   4   2   725.11   695.21     2.71 o
       287    1   4   4   2   186.86   172.22     1.17 o
       288    1   5   4   2    89.49    87.56     1.02 o
       289    1   6   4   2   319.62   297.15     2.16 o
       290    1   7   4   2   228.82   214.33     1.99 o
       291    1   8   4   2   690.60   692.27     4.09 o
       292    1   9   4   2   217.36   212.15     1.82 o
       293    1  10   4   2     5.73     6.08     0.76 o
       294    1  11   4   2   516.28   527.29     5.09 o
       295    1  12   4   2   393.15   348.53     4.03 o
       296    1  13   4   2    81.94    80.81     1.61 o
       297    1  14   4   2     6.83     7.92     1.12 o
       298    1  15   4   2    85.30    85.05     4.02 o
       299    1   1   5   2   619.12   585.58     2.70 o
       300    1   2   5   2    85.96    81.03     1.14 o
       301    1   3   5   2   159.51   156.77     1.43 o
       302    1   4   5   2   433.95   418.07     2.56 o
       303    1   5   5   2  1754.60  1653.65     7.30 o
       304    1   6   5   2   117.35   107.56     1.53 o
       305    1   7   5   2   168.18   161.46     2.02 o
       306    1   8   5   2   255.04   258.10     2.56 o
       307    1   9   5   2   420.59   418.39     3.94 o
       308    1  10   5   2     6.89     7.41     0.82 o
       309    1  11   5   2    33.45    36.17     1.18 o
       310    1  12   5   2    14.41    13.65     1.11 o
       311    1  13   5   2     1.96     1.76     0.92 <
       312    1  14   5   2   104.85   103.23     2.31 o
       313    1   0   6   2     4.41     4.83     1.21 o
       314    1   1   6   2   864.36   828.58     4.32 o
       315    1   2   6   2  1093.39  1091.23     5.25 o
       316    1   3   6   2   293.93   292.23     2.40 o
       317    1   4   6   2   117.27   117.57     1.50 o
       318    1   5   6   2    44.83    43.95     1.11 o
       319    1   6   6   2   192.16   192.56     1.78 o
       320    1   7   6   2   125.13   128.07     1.80 o
       321    1   8   6   2   407.60   425.75     2.85 o
       322    1   9   6   2   127.84   131.00     1.97 o
       323    1  10   6   2     3.30     4.01     0.84 o
       324    1  11   6   2   329.09   320.77     2.91 o
       325    1  12   6   2   246.38   227.31     4.04 o
       326    1  13   6   2    57.49    55.89     1.88 o
       327    1   1   7   2   285.42   281.65     2.86 o
       328    1   2   7   2    33.29    31.65     0.94 o
       329    1   3   7   2    53.41    53.34     1.19 o
       330    1   4   7   2   200.28   194.91     2.00 o
       331    1   5   7   2   857.52   879.71     4.88 o
       332    1   6   7   2    54.86    57.83     1.41 o
       333    1   7   7   2    84.43    92.12     1.76 o
       334    1   8   7   2   141.32   123.19     2.18 o
       335    1   9   7   2   236.36   242.22     3.19 o
       336    1  10   7   2     3.44     3.51     0.95 o
       337    1  11   7   2    17.42    18.58     1.12 o
       338    1  12   7   2     7.49     5.60     1.26 o
       339    1   0   8   2     5.57     4.63     1.30 o
       340    1   1   8   2   370.24   366.60     3.03 o
       341    1   2   8   2   511.09   496.73     3.34 o
       342    1   3   8   2   129.57   124.43     1.64 o
       343    1   4   8   2    60.90    61.03     1.38 o
       344    1   5   8   2    21.94    22.09     1.03 o
       345    1   6   8   2    95.95    98.59     1.77 o
       346    1   7   8   2    63.57    66.37     1.65 o
       347    1   8   8   2   204.74   204.17     2.35 o
       348    1   9   8   2    71.28    71.87     1.69 o
       349    1  10   8   2     0.82     0.86     0.94 <
       350    1   1   9   2   127.04   124.78     1.56 o
       351    1   2   9   2    14.79    14.60     0.91 o
       352    1   3   9   2    25.18    24.67     1.08 o
       353    1   4   9   2    92.52    93.76     1.75 o
       354    1   5   9   2   397.77   394.77     3.59 o
       355    1   6   9   2    27.57    25.07     1.35 o
       356    1   7   9   2    46.25    43.77     1.43 o
       357    1   8   9   2    67.92    75.97     1.83 o
       358    1   0  10   2     1.38     0.99     1.02 <
       359    1   1  10   2   161.96   156.98     2.08 o
       360    1   2  10   2   210.02   206.58     2.81 o
       361    1   3  10   2    58.14    55.86     1.44 o
       362    1   4  10   2    21.43    20.92     1.17 o
       363    1   1   0   3  2256.73  2081.44     6.23 o
       364    1   2   0   3  2553.18  2486.61     5.57 o
       365    1   3   0   3  1418.07  1473.62     3.79 o
       366    1   4   0   3  3531.60  3372.32     7.58 o
       367    1   5   0   3   756.21   767.15     3.56 o
       368    1   6   0   3  3582.23  3477.56     8.05 o
       369    1   7   0   3   432.54   420.59     2.44 o
       370    1   8   0   3   624.64   590.84     3.91 o
       371    1   9   0   3   250.93   235.17     3.28 o
       372    1  10   0   3   253.32   233.15     2.96 o
       373    1  11   0   3   168.60   167.54     2.38 o
       374    1  12   0   3   122.03   112.93     2.30 o
       375    1  13   0   3    89.32   108.22     3.15 o
       376    1  14   0   3    48.53    55.60     2.50 o
       377    1  15   0   3    51.89    46.35     2.73 o
       378    1  16   0   3   330.01   313.68     5.58 o
       379    3   0  -2   0 19060.20 18968.10    40.35 o
       379    2   0   1  -3 19060.20 18968.10    40.35 o
       379    1   0   1   3 19060.20 18968.10    40.35 o
       380    2   1   1  -3     3.59     6.59     0.42 o
       380    1   1   1   3     3.59     6.59     0.42 o
       381    3   2  -2   0  1273.54  1316.38     2.84 o
       381    2   2   1  -3  1273.54  1316.38     2.84 o
       381    1   2   1   3  1273.54  1316.38     2.84 o
       382    2   3   1  -3    27.17    29.46     0.56 o
       382    1   3   1   3    27.17    29.46     0.56 o
       383    3   4  -2   0  3495.50  3634.36     6.27 o
       383    2   4   1  -3  3495.50  3634.36     6.27 o
       383    1   4   1   3  3495.50  3634.36     6.27 o
       384    2   5   1  -3    35.23    35.77     0.66 o
       384    1   5   1   3    35.23    35.77     0.66 o
       385    3   6  -2   0   744.89   727.69     2.43 o
       385    2   6   1  -3   744.89   727.69     2.43 o
       385    1   6   1   3   744.89   727.69     2.43 o
       386    2   7   1  -3    49.46    47.11     0.75 o
       386    1   7   1   3    49.46    47.11     0.75 o
       387    3   8  -2   0    72.79    69.93     0.99 o
       387    2   8   1  -3    72.79    69.93     0.99 o
       387    1   8   1   3    72.79    69.93     0.99 o
       388    2   9   1  -3    47.04    47.40     1.22 o
       388    1   9   1   3    47.04    47.40     1.22 o
       389    3  10  -2   0  1671.92  1713.33     6.34 o
       389    2  10   1  -3  1671.92  1713.33     6.34 o
       389    1  10   1   3  1671.92  1713.33     6.34 o
       390    2  11   1  -3    48.10    45.46     0.98 o
       390    1  11   1   3    48.10    45.46     0.98 o
       391    3  12  -2   0   143.57   149.09     2.02 o
       391    2  12   1  -3   143.57   149.09     2.02 o
       391    1  12   1   3   143.57   149.09     2.02 o
       392    2  13   1  -3    44.56    46.12     1.30 o
       392    1  13   1   3    44.56    46.12     1.30 o
       393    3  14  -2   0   402.46   418.22     3.99 o
       393    2  14   1  -3   402.46   418.22     3.99 o
       393    1  14   1   3   402.46   418.22     3.99 o
       394    2  15   1  -3    30.52    32.28     1.52 o
       394    1  15   1   3    30.52    32.28     1.52 o
       395    3  16  -2   0     5.75     6.64     1.38 o
       395    2  16   1  -3     5.75     6.64     1.38 o
       395    1  16   1   3     5.75     6.64     1.38 o
       396    1   1   2   3  1337.15  1427.36     3.57 o
       397    1   2   2   3  1813.39  1816.25     3.94 o
       398    1   3   2   3   951.58   981.96     2.75 o
       399    1   4   2   3  2696.44  2607.71     5.46 o
       400    1   5   2   3   586.88   593.93     2.29 o
       401    1   6   2   3  2874.54  2718.06     5.75 o
       402    1   7   2   3   371.08   337.91     1.94 o
       403    1   8   2   3   519.73   501.78     2.90 o
       404    1   9   2   3   225.26   202.84     1.95 o
       405    1  10   2   3   225.88   213.62     1.99 o
       406    1  11   2   3   152.72   156.34     1.78 o
       407    1  12   2   3   110.82   117.47     1.87 o
       408    1  13   2   3    80.96    81.91     1.66 o
       409    1  14   2   3    45.29    49.41     1.54 o
       410    1  15   2   3    46.79    46.10     1.55 o
       411    1   0   3   3  8600.35  9455.81    25.24 o
       412    1   1   3   3     1.55     5.11     0.44 o
       413    1   2   3   3   824.19   848.59     2.86 o
       414    1   3   3   3    14.27    17.28     0.51 o
       415    1   4   3   3  1953.22  2072.28     4.16 o
       416    1   5   3   3    23.17    25.58     0.57 o
       417    1   6   3   3   486.97   500.81     2.37 o
       418    1   7   3   3    37.40    41.25     0.87 o
       419    1   8   3   3    44.29    42.07     1.00 o
       420    1   9   3   3    38.40    37.59     0.98 o
       421    1  10   3   3  1270.15  1325.72     4.39 o
       422    1  11   3   3    39.72    41.99     1.15 o
       423    1  12   3   3   118.87   136.54     1.80 o
       424    1  13   3   3    36.65    40.08     1.22 o
       425    1  14   3   3   322.21   375.70     3.93 o
       426    1  15   3   3    24.94    27.00     1.21 o
       427    1   1   4   3   551.78   568.04     2.22 o
       428    1   2   4   3   841.96   811.61     2.79 o
       429    1   3   4   3   464.55   437.43     1.88 o
       430    1   4   4   3  1360.51  1314.79     3.44 o
       431    1   5   4   3   353.36   341.65     1.85 o
       432    1   6   4   3  1664.95  1631.42     5.52 o
       433    1   7   4   3   257.37   254.38     2.16 o
       434    1   8   4   3   324.79   325.12     2.44 o
       435    1   9   4   3   166.73   164.98     2.57 o
       436    1  10   4   3   165.25   152.55     2.27 o
       437    1  11   4   3   113.42   115.86     1.58 o
       438    1  12   4   3    83.59    80.94     1.75 o
       439    1  13   4   3    59.90    57.40     1.56 o
       440    1  14   4   3    37.23    29.36     1.24 o
       441    1   0   5   3  3591.04  3162.48    12.24 o
       442    1   1   5   3     0.71     1.98     0.57 o
       443    1   2   5   3   312.12   302.19     2.27 o
       444    1   3   5   3     7.22     8.68     0.67 o
       445    1   4   5   3   981.34   896.97     3.47 o
       446    1   5   5   3    13.97    13.56     0.82 o
       447    1   6   5   3   291.99   291.42     2.62 o
       448    1   7   5   3    24.19    25.86     1.06 o
       449    1   8   5   3    20.81    22.66     0.93 o
       450    1   9   5   3    26.21    23.24     1.02 o
       451    1  10   5   3   847.87   874.87     6.92 o
       452    1  11   5   3    26.95    27.49     1.14 o
       453    1  12   5   3    88.72    83.53     1.76 o
       454    1  13   5   3    24.50    20.76     1.17 o
       455    1  14   5   3   226.69   207.54     2.34 o
       456    1   1   6   3   275.75   262.91     2.28 o
       457    1   2   6   3   351.30   356.18     2.34 o
       458    1   3   6   3   247.84   251.77     2.04 o
       459    1   4   6   3   597.22   608.53     3.34 o
       460    1   5   6   3   203.28   208.95     2.14 o
       461    1   6   6   3   859.72   889.39     4.11 o
       462    1   7   6   3   155.08   157.51     1.75 o
       463    1   8   6   3   181.94   185.01     1.90 o
       464    1   9   6   3   102.04   105.29     1.79 o
       465    1  10   6   3   103.70   102.56     1.75 o
       466    1  11   6   3    68.21    65.77     1.40 o
       467    1  12   6   3    52.56    55.90     1.50 o
       468    1  13   6   3    35.51    27.17     1.78 o
       469    1   0   7   3  1582.50  1645.58    11.37 o
       470    1   1   7   3     0.38     0.94     0.69 <
       471    1   2   7   3   106.23   102.48     1.45 o
       472    1   3   7   3     3.82     4.50     0.76 o
       473    1   4   7   3   487.66   502.63     3.48 o
       474    1   5   7   3     7.84     8.51     0.86 o
       475    1   6   7   3   157.32   164.23     2.03 o
       476    1   7   7   3    13.35    12.93     0.85 o
       477    1   8   7   3    11.75    13.08     1.15 o
       478    1   9   7   3    14.63    14.55     1.06 o
       479    1  10   7   3   488.53   479.66     4.39 o
       480    1  11   7   3    14.66    15.14     1.05 o
       481    1  12   7   3    60.53    57.99     4.18 o
       482    1   1   8   3   136.10   137.43     1.76 o
       483    1   2   8   3   157.27   158.43     1.81 o
       484    1   3   8   3   123.18   127.16     1.94 o
       485    1   4   8   3   277.17   294.30     3.00 o
       486    1   5   8   3   101.01   103.66     1.80 o
       487    1   6   8   3   432.59   445.70     3.85 o
       488    1   7   8   3    76.36    78.86     1.61 o
       489    1   8   8   3    99.21   104.11     1.81 o
       490    1   9   8   3    49.55    54.25     1.50 o
       491    1  10   8   3    55.41    57.59     1.44 o
       492    1   0   9   3   709.97   721.76     5.17 o
       493    1   1   9   3     0.17     0.32     0.85 <
       494    1   2   9   3    49.57    47.75     1.18 o
       495    1   3   9   3     1.71     1.89     0.87 <
       496    1   4   9   3   223.00   233.21     2.82 o
       497    1   5   9   3     3.57     3.06     0.91 o
       498    1   6   9   3    69.96    70.76     2.06 o
       499    1   7   9   3     5.81     5.09     1.12 o
       500    1   1  10   3    52.99    51.92     1.27 o
       501    1   2  10   3    69.08    63.01     2.10 o
       502    1   3  10   3    47.78    45.06     1.25 o
       503    1   4  10   3   125.58   112.62     3.61 o
       504    3   0  -2  -2   371.69   425.63     4.03 o
       504    2   0   2  -2   371.69   425.63     4.03 o
       504    1   0   0   4   371.69   425.63     4.03 o
       505    3   1  -2  -2  4738.75  4482.02    12.38 o
       505    2   1   2  -2  4738.75  4482.02    12.38 o
       505    1   1   0   4  4738.75  4482.02    12.38 o
       506    3   2  -2  -2  3290.08  3169.66     6.99 o
       506    2   2   2  -2  3290.08  3169.66     6.99 o
       506    1   2   0   4  3290.08  3169.66     6.99 o
       507    3   3  -2  -2  2308.17  2188.32     5.92 o
       507    2   3   2  -2  2308.17  2188.32     5.92 o
       507    1   3   0   4  2308.17  2188.32     5.92 o
       508    3   4  -2  -2    16.48     8.29     0.59 o
       508    2   4   2  -2    16.48     8.29     0.59 o
       508    1   4   0   4    16.48     8.29     0.59 o
       509    3   5  -2  -2     6.55     2.34     0.63 o
       509    2   5   2  -2     6.55     2.34     0.63 o
       509    1   5   0   4     6.55     2.34     0.63 o
       510    3   6  -2  -2   121.18   116.41     1.82 o
       510    2   6   2  -2   121.18   116.41     1.82 o
       510    1   6   0   4   121.18   116.41     1.82 o
       511    3   7  -2  -2    59.27    55.47     1.37 o
       511    2   7   2  -2    59.27    55.47     1.37 o
       511    1   7   0   4    59.27    55.47     1.37 o
       512    3   8  -2  -2   500.18   492.10     4.29 o
       512    2   8   2  -2   500.18   492.10     4.29 o
       512    1   8   0   4   500.18   492.10     4.29 o
       513    3   9  -2  -2   996.32   988.07     6.49 o
       513    2   9   2  -2   996.32   988.07     6.49 o
       513    1   9   0   4   996.32   988.07     6.49 o
       514    3  10  -2  -2    28.78    34.27     1.34 o
       514    2  10   2  -2    28.78    34.27     1.34 o
       514    1  10   0   4    28.78    34.27     1.34 o
       515    3  11  -2  -2   198.13   190.61     2.78 o
       515    2  11   2  -2   198.13   190.61     2.78 o
       515    1  11   0   4   198.13   190.61     2.78 o
       516    3  12  -2  -2   305.07   283.69     3.70 o
       516    2  12   2  -2   305.07   283.69     3.70 o
       516    1  12   0   4   305.07   283.69     3.70 o
       517    3  13  -2  -2   496.08   483.58     5.47 o
       517    2  13   2  -2   496.08   483.58     5.47 o
       517    1  13   0   4   496.08   483.58     5.47 o
       518    3  14  -2  -2     3.14     3.74     1.44 <
       518    2  14   2  -2     3.14     3.74     1.44 <
       518    1  14   0   4     3.14     3.74     1.44 <
       519    3  15  -2  -2     4.41     2.32     1.95 <
       519    2  15   2  -2     4.41     2.32     1.95 <
       519    1  15   0   4     4.41     2.32     1.95 <
       520    3  16  -2  -2    28.30    31.08     3.03 o
       520    2  16   2  -2    28.30    31.08     3.03 o
       520    1  16   0   4    28.30    31.08     3.03 o
       521    1   1   1   4   689.19   734.24     2.12 o
       522    1   2   1   4   340.21   355.37     1.44 o
       523    1   3   1   4  7042.73  7069.15    11.96 o
       524    1   4   1   4   997.71  1013.39     2.87 o
       525    1   5   1   4   340.13   329.81     1.47 o
       526    1   6   1   4   447.90   439.33     1.71 o
       527    1   7   1   4  3286.86  3100.58     5.98 o
       528    1   8   1   4   338.75   334.89     1.87 o
       529    1   9   1   4     8.30     8.73     0.65 o
       530    1  10   1   4     1.27     1.71     0.76 <
       531    1  11   1   4   244.51   259.06     2.26 o
       532    1  12   1   4     2.60     2.86     0.70 o
       533    1  13   1   4   375.10   360.97     3.64 o
       534    1  14   1   4    84.10    84.08     1.81 o
       535    1  15   1   4    11.41    11.80     1.20 o
       536    1  16   1   4    12.55    10.28     2.77 o
       537    1   0   2   4   311.10   318.43     2.10 o
       538    1   1   2   4  3337.10  3457.09     6.22 o
       539    1   2   2   4  2176.93  2381.63     5.10 o
       540    1   3   2   4  1708.23  1822.66     4.62 o
       541    1   4   2   4     3.09     8.44     0.60 o
       542    1   5   2   4     0.74     3.83     0.53 o
       543    1   6   2   4    88.65    97.05     0.96 o
       544    1   7   2   4    36.47    38.15     0.78 o
       545    1   8   2   4   403.86   390.52     2.23 o
       546    1   9   2   4   865.55   855.66     4.31 o
       547    1  10   2   4    24.52    26.28     0.84 o
       548    1  11   2   4   155.90   166.95     1.87 o
       549    1  12   2   4   261.14   283.39     2.58 o
       550    1  13   2   4   451.26   476.21     3.67 o
       551    1  14   2   4     2.72     3.46     0.92 o
       552    1  15   2   4     0.54     2.91     1.03 <
       553    1   1   3   4   312.82   320.98     1.62 o
       554    1   2   3   4   199.30   220.65     1.67 o
       555    1   3   3   4  4140.56  4161.03     8.60 o
       556    1   4   3   4   620.28   602.12     2.07 o
       557    1   5   3   4   198.62   196.52     1.57 o
       558    1   6   3   4   296.80   295.97     1.90 o
       559    1   7   3   4  2406.57  2154.46     8.25 o
       560    1   8   3   4   253.89   246.02     2.02 o
       561    1   9   3   4     9.17     8.93     0.72 o
       562    1  10   3   4     0.87     2.28     0.66 o
       563    1  11   3   4   201.48   203.18     1.87 o
       564    1  12   3   4     2.13     2.67     0.90 <
       565    1  13   3   4   310.82   315.79     3.16 o
       566    1  14   3   4    70.93    71.16     1.47 o
       567    1  15   3   4    11.02    11.71     1.19 o
       568    1   0   4   4   151.42   161.56     1.66 o
       569    1   1   4   4  1591.14  1652.70     3.97 o
       570    1   2   4   4  1068.08  1091.13     3.35 o
       571    1   3   4   4   869.03   894.98     2.97 o
       572    1   4   4   4     3.44     3.83     0.46 o
       573    1   5   4   4     0.15     1.01     0.55 <
       574    1   6   4   4    61.88    66.12     1.23 o
       575    1   7   4   4    18.90    20.90     0.85 o
       576    1   8   4   4   279.42   297.49     2.93 o
       577    1   9   4   4   610.97   679.37     4.09 o
       578    1  10   4   4    17.04    17.02     0.87 o
       579    1  11   4   4   116.85   123.28     1.98 o
       580    1  12   4   4   198.11   193.14     2.50 o
       581    1  13   4   4   347.40   369.39     3.36 o
       582    1  14   4   4     2.58     2.17     1.04 <
       583    1   1   5   4   172.45   171.13     1.58 o
       584    1   2   5   4    86.57    89.36     1.33 o
       585    1   3   5   4  2049.77  1971.74     6.98 o
       586    1   4   5   4   304.22   293.20     2.37 o
       587    1   5   5   4    71.35    73.10     1.64 o
       588    1   6   5   4   155.38   151.98     1.57 o
       589    1   7   5   4  1465.85  1494.47     7.68 o
       590    1   8   5   4   158.71   145.27     1.84 o
       591    1   9   5   4     7.56     9.01     0.89 o
       592    1  10   5   4     0.54     0.31     0.99 <
       593    1  11   5   4   136.46   141.33     1.92 o
       594    1  12   5   4     1.36     1.81     1.08 <
       595    1  13   5   4   213.16   206.43     2.37 o
       596    1  14   5   4    50.34    47.61     2.57 o
       597    1   0   6   4    48.69    59.47     1.76 o
       598    1   1   6   4   663.84   635.76     4.87 o
       599    1   2   6   4   501.01   483.73     2.93 o
       600    1   3   6   4   398.57   412.24     2.74 o
       601    1   4   6   4     4.38     5.59     0.87 o
       602    1   5   6   4     0.07     0.16     0.65 <
       603    1   6   6   4    38.20    38.55     1.09 o
       604    1   7   6   4     8.79    10.60     0.90 o
       605    1   8   6   4   166.88   169.19     2.34 o
       606    1   9   6   4   373.40   410.16     4.05 o
       607    1  10   6   4    11.61     9.85     0.99 o
       608    1  11   6   4    79.37    76.38     1.55 o
       609    1  12   6   4   126.55   128.06     2.36 o
       610    1  13   6   4   224.79   193.82     6.44 o
       611    1   1   7   4   104.38   102.45     1.64 o
       612    1   2   7   4    37.26    39.77     1.08 o
       613    1   3   7   4  1008.33  1023.17     5.18 o
       614    1   4   7   4   146.24   149.04     2.06 o
       615    1   5   7   4    27.64    29.22     1.09 o
       616    1   6   7   4    78.80    83.60     1.51 o
       617    1   7   7   4   799.88   805.30     5.88 o
       618    1   8   7   4    89.42    90.82     1.46 o
       619    1   9   7   4     3.20     3.36     0.87 o
       620    1  10   7   4     0.40     0.50     1.02 <
       621    1  11   7   4    74.33    70.27     1.72 o
       622    1   0   8   4    18.96    19.62     1.77 o
       623    1   1   8   4   297.89   272.02     2.67 o
       624    1   2   8   4   237.26   227.40     2.21 o
       625    1   3   8   4   188.38   184.32     2.34 o
       626    1   4   8   4     2.54     2.92     0.95 o
       627    1   5   8   4     0.05    -0.06     1.03 <
       628    1   6   8   4    18.82    17.09     1.03 o
       629    1   7   8   4     4.88     5.51     0.85 o
       630    1   8   8   4    86.01    92.41     1.97 o
       631    1   9   8   4   198.54   213.57     3.33 o
       632    1  10   8   4     8.00     7.40     1.78 o
       633    1   1   9   4    45.96    48.00     1.38 o
       634    1   2   9   4    17.27    15.83     1.14 o
       635    1   3   9   4   459.68   458.17     4.38 o
       636    1   4   9   4    69.54    69.20     1.50 o
       637    1   5   9   4    17.12    17.00     1.22 o
       638    1   6   9   4    39.35    37.73     1.34 o
       639    1   7   9   4   375.56   389.49     4.02 o
       640    1   0  10   4    10.08    10.78     1.27 o
       641    1   1  10   4   133.21   134.11     1.76 o
       642    1   2  10   4   100.32    97.00     1.69 o
       643    1   3  10   4    83.43    81.16     2.00 o
       644    1   1   0   5  3871.73  3868.78    10.81 o
       645    1   2   0   5   335.26   323.81     1.93 o
       646    1   3   0   5    17.08    17.24     0.66 o
       647    1   4   0   5   772.45   759.19     3.13 o
       648    1   5   0   5  5761.21  5567.50    13.89 o
       649    1   6   0   5   476.27   463.27     3.80 o
       650    1   7   0   5    66.81    62.30     1.26 o
       651    1   8   0   5   217.68   225.08     2.81 o
       652    1   9   0   5  1247.06  1229.17     7.92 o
       653    1  10   0   5     7.23     6.85     0.94 o
       654    1  11   0   5   204.33   205.63     3.54 o
       655    1  12   0   5     2.07     2.24     1.07 <
       656    1  13   0   5    19.08    18.54     1.32 o
       657    1  14   0   5    53.38    44.86     2.43 o
       658    1  15   0   5   390.80   390.90     4.96 o
       659    1   0   1   5   844.16   841.18     4.22 o
       660    1   1   1   5  3767.01  3764.76     6.76 o
       661    1   2   1   5  1233.19  1308.98     3.18 o
       662    1   3   1   5   998.16   975.60     2.75 o
       663    1   4   1   5    45.18    50.84     0.77 o
       664    1   5   1   5   213.89   215.33     1.29 o
       665    1   6   1   5     2.00     3.54     0.45 o
       666    1   7   1   5   442.66   433.13     2.03 o
       667    1   8   1   5   214.64   219.27     1.65 o
       668    1   9   1   5   163.38   169.05     1.75 o
       669    1  10   1   5    95.44   101.15     1.54 o
       670    1  11   1   5   828.16   832.39     3.95 o
       671    1  12   1   5   149.21   152.64     1.93 o
       672    1  13   1   5    37.42    45.08     1.36 o
       673    1  14   1   5    14.60    14.67     1.05 o
       674    1  15   1   5   177.88   180.31     2.75 o
       675    1   1   2   5  2807.21  2883.35     5.55 o
       676    1   2   2   5   256.25   262.95     1.47 o
       677    1   3   2   5    15.39    15.93     0.52 o
       678    1   4   2   5   609.29   604.41     2.51 o
       679    1   5   2   5  4693.74  4547.57     9.47 o
       680    1   6   2   5   390.07   376.87     2.02 o
       681    1   7   2   5    48.80    44.53     0.77 o
       682    1   8   2   5   187.91   170.38     1.55 o
       683    1   9   2   5  1111.11  1101.36     4.21 o
       684    1  10   2   5     6.40     6.27     0.75 o
       685    1  11   2   5   185.38   192.54     2.01 o
       686    1  12   2   5     1.86     1.98     0.77 <
       687    1  13   2   5    16.82    16.39     1.04 o
       688    1  14   2   5    49.17    41.49     1.42 o
       689    1  15   2   5   357.59   344.94     4.98 o
       690    1   0   3   5   507.08   502.53     2.84 o
       691    1   1   3   5  2246.67  2240.75     5.21 o
       692    1   2   3   5   746.65   756.34     2.49 o
       693    1   3   3   5   618.36   596.51     2.31 o
       694    1   4   3   5    27.78    27.33     0.74 o
       695    1   5   3   5   148.43   150.10     1.73 o
       696    1   6   3   5     1.90     5.46     0.68 o
       697    1   7   3   5   330.91   304.92     2.04 o
       698    1   8   3   5   163.56   172.70     2.45 o
       699    1   9   3   5   122.32   134.48     1.74 o
       700    1  10   3   5    75.89    74.66     1.32 o
       701    1  11   3   5   682.32   694.61     3.65 o
       702    1  12   3   5   124.64   131.88     1.90 o
       703    1  13   3   5    33.09    36.33     1.26 o
       704    1  14   3   5    12.87    14.01     0.99 o
       705    1  15   3   5   148.69   140.63     3.93 o
       706    1   1   4   5  1470.01  1422.05     4.23 o
       707    1   2   4   5   130.78   126.00     1.09 o
       708    1   3   4   5     3.25     4.50     0.52 o
       709    1   4   4   5   337.35   330.98     2.05 o
       710    1   5   4   5  2873.67  2811.74     7.61 o
       711    1   6   4   5   235.13   228.62     1.91 o
       712    1   7   4   5    20.87    21.30     0.80 o
       713    1   8   4   5   128.56   122.16     1.82 o
       714    1   9   4   5   808.25   791.78     4.58 o
       715    1  10   4   5     4.69     5.58     0.82 o
       716    1  11   4   5   137.71   124.60     2.08 o
       717    1  12   4   5     1.38     1.57     0.96 <
       718    1  13   4   5    11.08    10.54     1.12 o
       719    1  14   4   5    38.43    34.30     1.26 o
       720    1   0   5   5   220.33   213.36     2.87 o
       721    1   1   5   5  1032.16  1079.92     4.31 o
       722    1   2   5   5   360.97   366.73     2.63 o
       723    1   3   5   5   288.86   318.12     2.47 o
       724    1   4   5   5    11.94    12.21     0.91 o
       725    1   5   5   5    86.34    96.64     1.40 o
       726    1   6   5   5     1.67     1.76     0.70 <
       727    1   7   5   5   206.38   223.47     2.28 o
       728    1   8   5   5   103.92   112.79     1.53 o
       729    1   9   5   5    78.30    87.42     1.50 o
       730    1  10   5   5    51.86    53.01     1.37 o
       731    1  11   5   5   475.01   494.67     3.51 o
       732    1  12   5   5    88.47    86.11     1.61 o
       733    1  13   5   5    26.67    21.15     1.65 o
       734    1   1   6   5   764.14   787.74     4.02 o
       735    1   2   6   5    58.61    56.61     1.20 o
       736    1   3   6   5     2.00     1.73     0.73 <
       737    1   4   6   5   166.22   172.12     1.99 o
       738    1   5   6   5  1574.05  1662.26     8.58 o
       739    1   6   6   5   125.83   120.18     1.51 o
       740    1   7   6   5     9.21     8.54     0.86 o
       741    1   8   6   5    77.74    79.57     1.43 o
       742    1   9   6   5   497.03   483.57     3.60 o
       743    1  10   6   5     3.14     2.93     1.02 <
       744    1  11   6   5    81.97    76.57     1.69 o
       745    1  12   6   5     0.89     1.27     0.94 <
       746    1   0   7   5    94.22    93.53     2.41 o
       747    1   1   7   5   470.66   481.81     3.28 o
       748    1   2   7   5   172.43   173.00     1.97 o
       749    1   3   7   5   132.87   141.14     1.89 o
       750    1   4   7   5     5.26     5.42     0.89 o
       751    1   5   7   5    46.27    50.37     1.27 o
       752    1   6   7   5     1.07     1.26     0.91 <
       753    1   7   7   5   114.67    93.20     1.65 o
       754    1   8   7   5    58.48    61.49     1.47 o
       755    1   9   7   5    48.23    50.60     1.64 o
       756    1  10   7   5    32.09    33.76     1.39 o
       757    1  11   7   5   280.73   253.34     3.67 o
       758    1   1   8   5   374.58   370.15     3.12 o
       759    1   2   8   5    27.40    30.11     1.37 o
       760    1   3   8   5     1.71     1.56     1.05 <
       761    1   4   8   5    82.12    79.82     1.80 o
       762    1   5   8   5   790.69   829.05     5.63 o
       763    1   6   8   5    65.39    68.24     1.61 o
       764    1   7   8   5     7.18     6.72     0.94 o
       765    1   8   8   5    42.67    43.81     1.58 o
       766    1   9   8   5   254.62   259.69     3.38 o
       767    1   0   9   5    44.50    38.36     1.68 o
       768    1   1   9   5   220.62   221.13     2.56 o
       769    1   2   9   5    80.86    70.69     1.61 o
       770    1   3   9   5    64.21    60.53     1.52 o
       771    1   4   9   5     2.85     2.75     1.09 <
       772    1   5   9   5    21.72    24.09     1.43 o
       773    1   6   9   5     0.45     0.93     0.90 <
       774    1   1  10   5   150.95   132.97     2.17 o
       775    1   2  10   5    12.26    11.58     1.80 o
       776    1   0   0   6  3700.64  3760.40    15.89 o
       777    1   1   0   6     2.35     2.49     0.71 o
       778    1   2   0   6  3234.74  3333.20    10.40 o
       779    1   3   0   6    25.44    28.01     0.73 o
       780    1   4   0   6   366.84   368.08     2.13 o
       781    1   5   0   6    36.94    39.87     0.98 o
       782    1   6   0   6     2.97     3.72     0.69 o
       783    1   7   0   6    66.48    74.80     1.47 o
       784    1   8   0   6   529.46   575.13     5.10 o
       785    1   9   0   6    64.13    68.56     1.78 o
       786    1  10   0   6   485.05   508.47     4.80 o
       787    1  11   0   6    67.96    73.13     1.82 o
       788    1  12   0   6   444.15   448.71     4.47 o
       789    1  13   0   6    64.89    68.97     2.09 o
       790    1  14   0   6   101.27   100.24     2.46 o
       791    1  15   0   6    40.97    47.42     2.20 o
       792    1   1   1   6  1353.12  1390.69     3.59 o
       793    1   2   1   6   994.24  1059.82     3.03 o
       794    1   3   1   6  1071.88  1056.04     2.76 o
       795    1   4   1   6  2227.80  2107.89     5.16 o
       796    1   5   1   6   760.70   734.65     2.35 o
       797    1   6   1   6  1607.35  1599.64     4.29 o
       798    1   7   1   6   535.21   565.39     2.71 o
       799    1   8   1   6   685.40   684.72     3.62 o
       800    1   9   1   6   330.47   311.81     2.51 o
       801    1  10   1   6    51.02    51.24     1.05 o
       802    1  11   1   6   236.14   236.25     2.11 o
       803    1  12   1   6    11.71    12.38     0.84 o
       804    1  13   1   6   118.82   118.11     1.68 o
       805    1  14   1   6   146.02   138.38     1.95 o
       806    1  15   1   6    71.58    72.82     2.25 o
       807    1   0   2   6  2873.57  2909.05     9.37 o
       808    1   1   2   6     1.81     3.16     0.48 o
       809    1   2   2   6  2533.69  2446.12     5.26 o
       810    1   3   2   6    20.50    21.65     0.56 o
       811    1   4   2   6   293.56   293.73     2.17 o
       812    1   5   2   6    31.92    30.46     0.69 o
       813    1   6   2   6     2.27     2.92     0.50 o
       814    1   7   2   6    59.10    54.27     0.94 o
       815    1   8   2   6   461.29   467.42     2.86 o
       816    1   9   2   6    58.37    57.22     1.17 o
       817    1  10   2   6   434.77   467.95     2.93 o
       818    1  11   2   6    61.84    64.79     1.39 o
       819    1  12   2   6   406.77   399.37     2.78 o
       820    1  13   2   6    58.87    60.37     1.26 o
       821    1  14   2   6    94.04    90.64     1.64 o
       822    1  15   2   6    37.06    36.81     1.99 o
       823    1   1   3   6   869.24   891.91     3.36 o
       824    1   2   3   6   629.89   624.52     2.41 o
       825    1   3   3   6   740.66   762.26     2.94 o
       826    1   4   3   6  1484.42  1485.77     6.48 o
       827    1   5   3   6   574.72   545.61     2.70 o
       828    1   6   3   6  1144.10  1004.89     5.94 o
       829    1   7   3   6   428.73   396.83     2.68 o
       830    1   8   3   6   526.06   496.07     3.30 o
       831    1   9   3   6   272.29   269.63     2.08 o
       832    1  10   3   6    41.62    41.04     0.97 o
       833    1  11   3   6   193.76   186.01     1.92 o
       834    1  12   3   6     9.94    10.23     0.85 o
       835    1  13   3   6    97.18    86.67     1.88 o
       836    1  14   3   6   124.19   108.25     2.47 o
       837    1   0   4   6  1511.61  1401.61     7.35 o
       838    1   1   4   6     1.10     2.02     0.49 o
       839    1   2   4   6  1387.40  1337.14     3.85 o
       840    1   3   4   6    12.97    11.45     0.67 o
       841    1   4   4   6   165.55   173.25     1.79 o
       842    1   5   4   6    22.74    21.37     0.89 o
       843    1   6   4   6     1.10     3.85     0.80 o
       844    1   7   4   6    43.11    40.57     0.98 o
       845    1   8   4   6   321.46   318.87     2.56 o
       846    1   9   4   6    44.22    45.74     1.24 o
       847    1  10   4   6   324.02   361.35     3.35 o
       848    1  11   4   6    46.44    47.19     1.29 o
       849    1  12   4   6   315.95   283.02     3.70 o
       850    1  13   4   6    43.70    41.25     1.71 o
       851    1  14   4   6    75.33    63.32     1.68 o
       852    1   1   5   6   508.26   512.64     2.79 o
       853    1   2   5   6   311.75   300.33     2.18 o
       854    1   3   5   6   454.84   478.19     3.27 o
       855    1   4   5   6   791.79   778.70     4.02 o
       856    1   5   5   6   372.95   402.84     3.28 o
       857    1   6   5   6   668.78   685.09     4.60 o
       858    1   7   5   6   287.55   277.29     2.53 o
       859    1   8   5   6   339.56   326.10     3.29 o
       860    1   9   5   6   184.89   169.22     1.97 o
       861    1  10   5   6    29.39    30.74     1.30 o
       862    1  11   5   6   129.43   126.57     1.76 o
       863    1  12   5   6     7.34     6.22     0.92 o
       864    1  13   5   6    64.24    65.86     1.73 o
       865    1   0   6   6   699.33   745.39     7.01 o
       866    1   1   6   6     0.66     0.80     0.77 <
       867    1   2   6   6   678.04   752.68     4.22 o
       868    1   3   6   6     7.59     8.61     0.92 o
       869    1   4   6   6    82.85    93.97     1.55 o
       870    1   5   6   6    14.28    13.88     1.02 o
       871    1   6   6   6     0.50     1.12     0.85 <
       872    1   7   6   6    26.42    26.98     1.16 o
       873    1   8   6   6   195.85   201.10     2.18 o
       874    1   9   6   6    27.60    30.41     1.14 o
       875    1  10   6   6   211.83   227.82     2.96 o
       876    1  11   6   6    28.30    29.51     1.46 o
       877    1  12   6   6   210.11   214.85     2.44 o
       878    1   1   7   6   277.94   301.25     2.48 o
       879    1   2   7   6   150.69   154.46     2.27 o
       880    1   3   7   6   251.32   253.49     2.36 o
       881    1   4   7   6   404.55   439.38     3.60 o
       882    1   5   7   6   206.57   219.45     2.42 o
       883    1   6   7   6   367.00   371.70     3.29 o
       884    1   7   7   6   158.46   169.60     2.75 o
       885    1   8   7   6   197.45   210.50     2.40 o
       886    1   9   7   6   100.98   109.80     2.12 o
       887    1  10   7   6    18.58    17.47     1.36 o
       888    1  11   7   6    68.45    71.04     2.95 o
       889    1   0   8   6   337.17   332.16     4.31 o
       890    1   1   8   6     0.34     0.37     0.90 <
       891    1   2   8   6   331.98   331.67     3.20 o
       892    1   3   8   6     3.82     4.18     1.07 o
       893    1   4   8   6    42.66    39.69     1.30 o
       894    1   5   8   6     7.41     7.14     0.96 o
       895    1   6   8   6     0.31     0.51     1.06 <
       896    1   7   8   6    13.04    13.08     1.14 o
       897    1   8   8   6   105.85   107.92     1.91 o
       898    1   9   8   6    13.73    11.20     1.45 o
       899    1   1   9   6   123.50   121.59     1.87 o
       900    1   2   9   6    72.83    71.70     1.61 o
       901    1   3   9   6   111.48   113.87     1.83 o
       902    1   4   9   6   198.08   207.99     2.65 o
       903    1   5   9   6    90.09    97.48     2.22 o
       904    1   6   9   6   185.57   204.53     2.53 o
       905    1   1   0   7   289.20   296.52     2.23 o
       906    1   2   0   7   239.15   226.86     2.20 o
       907    1   3   0   7  3677.50  3554.31     9.49 o
       908    1   4   0   7   358.38   364.35     2.32 o
       909    1   5   0   7   152.81   151.62     1.41 o
       910    1   6   0   7   477.37   424.81     3.82 o
       911    1   7   0   7  2220.69  2229.74    13.20 o
       912    1   8   0   7    82.45    77.53     1.76 o
       913    1   9   0   7    12.65    12.86     1.26 o
       914    1  10   0   7    58.13    61.26     1.92 o
       915    1  11   0   7   192.13   185.65     3.02 o
       916    1  12   0   7    22.51    22.54     1.30 o
       917    1  13   0   7   304.54   308.96     3.97 o
       918    1  14   0   7     5.26     6.04     1.21 o
       919    1  15   0   7     9.80     7.51     1.65 o
       920    1   0   1   7  1642.77  1748.55     6.27 o
       921    1   1   1   7  1920.18  1865.62     4.56 o
       922    1   2   1   7   104.32   107.08     0.98 o
       923    1   3   1   7  1025.35   972.27     3.07 o
       924    1   4   1   7   444.71   440.54     1.82 o
       925    1   5   1   7     0.11     0.82     0.42 <
       926    1   6   1   7   118.85   118.86     1.20 o
       927    1   7   1   7    23.15    25.36     0.86 o
       928    1   8   1   7     1.85     2.98     0.64 o
       929    1   9   1   7   673.87   702.51     3.76 o
       930    1  10   1   7   296.78   294.52     2.32 o
       931    1  11   1   7   122.31   123.77     2.32 o
       932    1  12   1   7    20.53    20.22     0.97 o
       933    1  13   1   7   371.06   338.41     2.89 o
       934    1  14   1   7    85.65    85.05     1.98 o
       935    1  15   1   7     0.57     1.25     1.56 <
       936    1   1   2   7   241.22   234.53     1.64 o
       937    1   2   2   7   192.51   187.70     1.23 o
       938    1   3   2   7  3035.93  2746.86     6.06 o
       939    1   4   2   7   293.17   291.21     2.17 o
       940    1   5   2   7   116.19   109.41     1.23 o
       941    1   6   2   7   407.70   375.81     2.25 o
       942    1   7   2   7  1951.58  1980.56     5.64 o
       943    1   8   2   7    71.73    71.38     1.07 o
       944    1   9   2   7    12.19    11.47     0.74 o
       945    1  10   2   7    52.50    50.41     1.09 o
       946    1  11   2   7   174.61   178.14     2.33 o
       947    1  12   2   7    20.53    21.12     0.96 o
       948    1  13   2   7   277.54   257.65     2.95 o
       949    1  14   2   7     5.05     4.91     0.97 o
       950    1   0   3   7  1096.15  1053.40     5.09 o
       951    1   1   3   7  1255.39  1249.77     4.08 o
       952    1   2   3   7    62.73    57.61     0.81 o
       953    1   3   3   7   701.21   682.52     3.46 o
       954    1   4   3   7   322.93   300.15     2.43 o
       955    1   5   3   7     0.06     0.28     0.60 <
       956    1   6   3   7    94.01    89.81     1.29 o
       957    1   7   3   7    15.70    14.50     0.67 o
       958    1   8   3   7     1.18     1.11     0.73 <
       959    1   9   3   7   545.96   508.94     3.75 o
       960    1  10   3   7   244.29   224.23     2.78 o
       961    1  11   3   7   103.06   100.38     1.61 o
       962    1  12   3   7    18.01    17.82     0.92 o
       963    1  13   3   7   313.29   307.29     2.90 o
       964    1  14   3   7    71.86    78.12     1.80 o
       965    1   1   4   7   173.83   169.35     1.37 o
       966    1   2   4   7   112.16   111.07     1.24 o
       967    1   3   4   7  1913.69  1977.00     9.33 o
       968    1   4   4   7   176.08   184.94     1.73 o
       969    1   5   4   7    55.79    59.63     1.23 o
       970    1   6   4   7   271.87   271.96     2.14 o
       971    1   7   4   7  1384.73  1320.86     5.78 o
       972    1   8   4   7    50.22    45.54     1.06 o
       973    1   9   4   7     9.59    10.19     0.81 o
       974    1  10   4   7    39.21    37.81     1.19 o
       975    1  11   4   7   130.69   133.38     1.75 o
       976    1  12   4   7    15.57    15.90     0.97 o
       977    1  13   4   7   209.65   207.27     2.83 o
       978    1   0   5   7   601.49   657.56     4.89 o
       979    1   1   5   7   649.60   661.37     3.16 o
       980    1   2   5   7    26.16    29.41     1.12 o
       981    1   3   5   7   390.45   401.71     2.91 o
       982    1   4   5   7   196.01   208.54     2.48 o
       983    1   5   5   7     0.12     0.42     0.76 <
       984    1   6   5   7    62.41    61.92     1.37 o
       985    1   7   5   7     8.81     9.66     0.84 o
       986    1   8   5   7     0.77     1.80     0.80 <
       987    1   9   5   7   373.50   394.66     3.62 o
       988    1  10   5   7   169.35   164.94     2.49 o
       989    1  11   5   7    76.60    79.97     1.54 o
       990    1  12   5   7    14.29    14.02     1.00 o
       991    1  13   5   7   222.83   223.81     6.04 o
       992    1   1   6   7   115.35   122.18     1.58 o
       993    1   2   6   7    58.26    58.57     1.49 o
       994    1   3   6   7  1073.96  1092.37     5.70 o
       995    1   4   6   7    94.34    91.48     1.76 o
       996    1   5   6   7    25.42    26.62     1.05 o
       997    1   6   6   7   159.58   160.18     2.06 o
       998    1   7   6   7   844.37   815.61     5.14 o
       999    1   8   6   7    31.70    30.22     1.14 o
      1000    1   9   6   7     4.78     5.42     0.93 o
      1001    1  10   6   7    24.57    25.53     1.09 o
      1002    1  11   6   7    79.29    85.24     2.55 o
      1003    1   0   7   7   311.14   329.50     3.71 o
      1004    1   1   7   7   325.48   372.00     3.07 o
      1005    1   2   7   7    11.81    11.57     1.11 o
      1006    1   3   7   7   205.69   234.29     2.87 o
      1007    1   4   7   7   106.21   116.32     1.92 o
      1008    1   5   7   7     0.09     0.13     0.93 <
      1009    1   6   7   7    34.75    38.34     1.29 o
      1010    1   7   7   7     5.22     6.71     1.07 o
      1011    1   8   7   7     0.76     1.04     0.94 <
      1012    1   9   7   7   219.96   235.35     2.82 o
      1013    1  10   7   7    99.15   112.14     2.20 o
      1014    1   1   8   7    58.04    57.69     1.37 o
      1015    1   2   8   7    29.56    28.89     1.21 o
      1016    1   3   8   7   543.64   486.25     4.20 o
      1017    1   4   8   7    49.85    50.38     1.32 o
      1018    1   5   8   7    16.51    15.44     1.07 o
      1019    1   6   8   7    85.12    83.62     1.65 o
      1020    1   7   8   7   441.56   425.43     3.51 o
      1021    1   8   8   7    18.47    19.77     1.25 o
      1022    1   0   9   7   146.65   139.44     2.65 o
      1023    1   1   9   7   160.02   165.04     2.54 o
      1024    1   2   9   7     7.06     7.81     0.98 o
      1025    1   3   9   7   101.11   100.82     1.87 o
      1026    1   4   9   7    48.94    50.81     1.34 o
      1027    1   5   9   7     0.03    -0.08     1.10 <
      1028    1   0   0   8  1844.10  1690.78     9.53 o
      1029    1   1   0   8  1711.90  1660.77     6.83 o
      1030    1   2   0   8     2.97     2.73     0.71 o
      1031    1   3   0   8   521.40   486.53     2.91 o
      1032    1   4   0   8   608.52   552.34     3.40 o
      1033    1   5   0   8    98.80    96.82     1.75 o
      1034    1   6   0   8   270.24   337.52     4.84 o
      1035    1   7   0   8   231.98   228.45     2.66 o
      1036    1   8   0   8     7.82     9.34     1.07 o
      1037    1   9   0   8   139.20   140.02     2.52 o
      1038    1  10   0   8   407.14   385.39     4.12 o
      1039    1  11   0   8   529.32   500.76     4.90 o
      1040    1  12   0   8     1.67     1.80     1.20 <
      1041    1  13   0   8    49.56    45.14     1.77 o
      1042    1  14   0   8   103.20    99.88     2.27 o
      1043    1   1   1   8  1115.23  1091.61     3.27 o
      1044    1   2   1   8   193.02   191.25     1.32 o
      1045    1   3   1   8    53.79    50.77     0.77 o
      1046    1   4   1   8   230.11   218.56     1.56 o
      1047    1   5   1   8  2484.23  2282.12     6.18 o
      1048    1   6   1   8   420.60   389.34     2.26 o
      1049    1   7   1   8    78.66    78.33     1.12 o
      1050    1   8   1   8    32.46    32.77     0.96 o
      1051    1   9   1   8   647.37   618.63     3.31 o
      1052    1  10   1   8    60.82    55.34     1.52 o
      1053    1  11   1   8    82.76    76.84     1.53 o
      1054    1  12   1   8    50.47    47.21     1.63 o
      1055    1  13   1   8     2.27     1.67     0.93 <
      1056    1  14   1   8     1.78     2.23     0.81 <
      1057    1   0   2   8  1534.26  1536.77     8.74 o
      1058    1   1   2   8  1402.61  1314.52     3.91 o
      1059    1   2   2   8     1.61     1.56     0.45 o
      1060    1   3   2   8   429.98   420.07     2.19 o
      1061    1   4   2   8   527.54   524.93     2.60 o
      1062    1   5   2   8    85.94    79.98     1.19 o
      1063    1   6   2   8   240.94   231.79     1.72 o
      1064    1   7   2   8   205.88   191.59     1.60 o
      1065    1   8   2   8     7.62     8.87     0.75 o
      1066    1   9   2   8   124.57   127.77     1.91 o
      1067    1  10   2   8   369.82   365.64     3.54 o
      1068    1  11   2   8   484.60   485.99     4.39 o
      1069    1  12   2   8     1.70     2.41     0.92 <
      1070    1  13   2   8    46.52    48.63     1.38 o
      1071    1  14   2   8    94.40    88.87     1.85 o
      1072    1   1   3   8   816.26   799.07     3.50 o
      1073    1   2   3   8   135.34   128.78     1.25 o
      1074    1   3   3   8    28.65    29.67     0.87 o
      1075    1   4   3   8   162.65   152.51     1.80 o
      1076    1   5   3   8  1893.18  1865.84     7.65 o
      1077    1   6   3   8   323.55   309.52     2.06 o
      1078    1   7   3   8    56.07    55.36     1.15 o
      1079    1   8   3   8    25.48    24.26     0.91 o
      1080    1   9   3   8   531.35   483.50     3.43 o
      1081    1  10   3   8    50.62    47.55     1.30 o
      1082    1  11   3   8    67.79    69.04     1.68 o
      1083    1  12   3   8    41.61    40.06     1.33 o
      1084    1  13   3   8     1.51     1.73     0.96 <
      1085    1  14   3   8     1.74     1.79     2.26 <
      1086    1   0   4   8   979.56   957.69     6.29 o
      1087    1   1   4   8   849.37   853.27     3.80 o
      1088    1   2   4   8     0.53     1.31     0.56 <
      1089    1   3   4   8   263.37   283.33     2.63 o
      1090    1   4   4   8   366.85   346.82     3.16 o
      1091    1   5   4   8    59.85    61.58     1.36 o
      1092    1   6   4   8   175.76   176.94     2.21 o
      1093    1   7   4   8   149.32   128.95     1.42 o
      1094    1   8   4   8     6.28     6.28     0.86 o
      1095    1   9   4   8    93.26    90.67     1.48 o
      1096    1  10   4   8   279.53   280.80     2.38 o
      1097    1  11   4   8   374.85   370.60     4.22 o
      1098    1  12   4   8     1.84     2.29     0.96 <
      1099    1  13   4   8    38.58    29.31     1.50 o
      1100    1   1   5   8   505.53   486.86     3.03 o
      1101    1   2   5   8    77.67    77.89     1.24 o
      1102    1   3   5   8    10.19    12.23     0.87 o
      1103    1   4   5   8    94.18    96.59     1.61 o
      1104    1   5   5   8  1206.23  1255.72     6.06 o
      1105    1   6   5   8   208.77   216.67     2.65 o
      1106    1   7   5   8    35.24    33.90     1.23 o
      1107    1   8   5   8    17.64    18.14     1.06 o
      1108    1   9   5   8   364.99   334.65     3.73 o
      1109    1  10   5   8    35.32    34.48     1.36 o
      1110    1  11   5   8    44.72    46.47     1.39 o
      1111    1  12   5   8    28.11    28.14     1.56 o
      1112    1   0   6   8   554.20   548.32     5.57 o
      1113    1   1   6   8   457.89   513.20     3.70 o
      1114    1   2   6   8     0.91     3.96     0.93 o
      1115    1   3   6   8   143.77   149.20     1.94 o
      1116    1   4   6   8   220.17   220.62     2.72 o
      1117    1   5   6   8    36.24    39.20     1.40 o
      1118    1   6   6   8   106.83   104.20     1.65 o
      1119    1   7   6   8    93.48    97.62     1.55 o
      1120    1   8   6   8     3.50     3.87     0.91 o
      1121    1   9   6   8    62.65    62.97     1.58 o
      1122    1  10   6   8   176.88   184.35     2.74 o
      1123    1  11   6   8   246.17   255.87     3.50 o
      1124    1   1   7   8   277.67   286.14     3.24 o
      1125    1   2   7   8    41.57    43.63     1.37 o
      1126    1   3   7   8     5.20     3.25     1.05 o
      1127    1   4   7   8    52.05    55.31     1.67 o
      1128    1   5   7   8   679.01   738.83     4.92 o
      1129    1   6   7   8   120.02   127.72     2.17 o
      1130    1   7   7   8    24.10    24.27     1.11 o
      1131    1   8   7   8    11.75    10.39     1.13 o
      1132    1   9   7   8   209.63   210.49     2.68 o
      1133    1   0   8   8   282.10   310.85     4.69 o
      1134    1   1   8   8   238.46   259.92     2.42 o
      1135    1   2   8   8     0.42     1.13     0.91 <
      1136    1   3   8   8    76.49    86.80     1.92 o
      1137    1   4   8   8   112.30   130.46     2.28 o
      1138    1   5   8   8    19.14    20.62     1.10 o
      1139    1   6   8   8    52.34    52.09     1.44 o
      1140    1   7   8   8    50.37    54.09     1.57 o
      1141    1   1   9   8   127.60   132.85     2.15 o
      1142    1   2   9   8    20.33    21.60     1.39 o
      1143    1   3   9   8     4.49     4.70     0.90 o
      1144    1   4   9   8    27.06    25.34     1.76 o
      1145    1   1   0   9   221.15   197.62     2.29 o
      1146    1   2   0   9   385.22   384.04     2.82 o
      1147    1   3   0   9   191.12   184.34     1.86 o
      1148    1   4   0   9  1314.22  1261.76     7.15 o
      1149    1   5   0   9   154.30   146.40     2.18 o
      1150    1   6   0   9   660.15   634.96     6.12 o
      1151    1   7   0   9   123.98   112.87     2.20 o
      1152    1   8   0   9   640.65   612.96     5.20 o
      1153    1   9   0   9    69.88    62.96     1.84 o
      1154    1  10   0   9     1.16     1.60     1.04 <
      1155    1  11   0   9    61.34    59.90     1.92 o
      1156    1  12   0   9     3.22     3.52     1.23 <
      1157    1  13   0   9    23.74    26.81     2.19 o
      1158    1  14   0   9   214.67   199.69     3.42 o
      1159    1   0   1   9   398.20   372.04     3.06 o
      1160    1   1   1   9     0.19     0.44     0.46 <
      1161    1   2   1   9  2933.09  2773.54     6.93 o
      1162    1   3   1   9     4.96     5.58     0.56 o
      1163    1   4   1   9    13.67    13.35     0.70 o
      1164    1   5   1   9     5.21     5.66     0.75 o
      1165    1   6   1   9   173.85   181.46     2.74 o
      1166    1   7   1   9    15.77    16.59     0.85 o
      1167    1   8   1   9   884.35   837.29     4.83 o
      1168    1   9   1   9    12.26    14.22     0.90 o
      1169    1  10   1   9    64.10    62.41     1.42 o
      1170    1  11   1   9    14.26    14.42     0.97 o
      1171    1  12   1   9   631.27   578.41     4.72 o
      1172    1  13   1   9    15.72    16.22     1.06 o
      1173    1  14   1   9     8.60     7.66     1.04 o
      1174    1   1   2   9   194.70   187.05     1.46 o
      1175    1   2   2   9   323.21   322.17     2.31 o
      1176    1   3   2   9   170.35   167.52     1.63 o
      1177    1   4   2   9  1132.19  1062.25     5.71 o
      1178    1   5   2   9   139.02   133.60     1.61 o
      1179    1   6   2   9   576.37   556.30     3.56 o
      1180    1   7   2   9   112.39   105.06     1.76 o
      1181    1   8   2   9   577.52   641.78     4.58 o
      1182    1   9   2   9    63.65    62.04     1.45 o
      1183    1  10   2   9     1.11     1.84     0.88 <
      1184    1  11   2   9    55.50    56.77     1.50 o
      1185    1  12   2   9     2.81     3.50     1.04 o
      1186    1  13   2   9    21.45    20.11     1.14 o
      1187    1   0   3   9   258.26   237.45     3.21 o
      1188    1   1   3   9     0.16     0.79     0.63 <
      1189    1   2   3   9  2203.61  2170.64     9.74 o
      1190    1   3   3   9     3.93     4.45     0.78 o
      1191    1   4   3   9    14.79    15.25     0.83 o
      1192    1   5   3   9     4.46     4.85     0.72 o
      1193    1   6   3   9   144.78   141.60     1.76 o
      1194    1   7   3   9    12.96    12.81     0.83 o
      1195    1   8   3   9   724.42   753.35     4.40 o
      1196    1   9   3   9    10.34    11.56     1.04 o
      1197    1  10   3   9    55.58    51.12     1.79 o
      1198    1  11   3   9    11.85    11.64     1.24 o
      1199    1  12   3   9   531.52   542.32     4.57 o
      1200    1  13   3   9    12.96    12.24     1.10 o
      1201    1   1   4   9   140.86   142.37     1.48 o
      1202    1   2   4   9   206.57   214.52     1.99 o
      1203    1   3   4   9   125.46   128.11     1.48 o
      1204    1   4   4   9   770.33   724.10     3.91 o
      1205    1   5   4   9   103.66   104.69     1.30 o
      1206    1   6   4   9   405.87   397.14     2.92 o
      1207    1   7   4   9    84.12    88.16     1.36 o
      1208    1   8   4   9   433.10   434.01     3.72 o
      1209    1   9   4   9    47.89    47.43     1.50 o
      1210    1  10   4   9     1.08     1.17     0.85 <
      1211    1  11   4   9    40.86    39.60     1.53 o
      1212    1  12   4   9     1.82     2.42     1.01 <
      1213    1   0   5   9   132.17   122.04     2.45 o
      1214    1   1   5   9     0.12     0.74     0.70 <
      1215    1   2   5   9  1382.53  1381.18     7.00 o
      1216    1   3   5   9     2.63     3.61     0.80 o
      1217    1   4   5   9    12.83    12.48     0.94 o
      1218    1   5   5   9     3.26     2.89     0.73 o
      1219    1   6   5   9    99.33    98.60     1.71 o
      1220    1   7   5   9     8.81     8.60     0.95 o
      1221    1   8   5   9   497.39   492.10     3.47 o
      1222    1   9   5   9     7.28     7.46     0.94 o
      1223    1  10   5   9    44.39    38.91     1.81 o
      1224    1  11   5   9     8.09     7.76     1.05 o
      1225    1  12   5   9   375.74   357.21     8.09 o
      1226    1   1   6   9    86.86    90.82     1.49 o
      1227    1   2   6   9   117.90   119.24     1.98 o
      1228    1   3   6   9    77.97    77.44     1.65 o
      1229    1   4   6   9   461.97   469.83     3.69 o
      1230    1   5   6   9    63.99    66.33     1.52 o
      1231    1   6   6   9   255.24   268.30     2.69 o
      1232    1   7   6   9    51.52    50.23     1.39 o
      1233    1   8   6   9   279.47   262.63     3.28 o
      1234    1   9   6   9    29.19    26.99     1.32 o
      1235    1  10   6   9     1.13     1.43     0.94 <
      1236    1   0   7   9    72.88    82.06     2.50 o
      1237    1   1   7   9     0.07     1.78     0.88 <
      1238    1   2   7   9   771.60   836.33     5.24 o
      1239    1   3   7   9     1.48     2.56     0.93 <
      1240    1   4   7   9     6.47     7.94     1.15 o
      1241    1   5   7   9     1.98     0.82     0.82 <
      1242    1   6   7   9    53.77    56.63     1.42 o
      1243    1   7   7   9     4.87     4.91     0.91 o
      1244    1   8   7   9   286.84   285.85     3.38 o
      1245    1   9   7   9     4.20     3.51     1.39 <
      1246    1   1   8   9    43.46    38.86     1.63 o
      1247    1   2   8   9    64.14    65.56     1.47 o
      1248    1   3   8   9    39.14    38.40     1.32 o
      1249    1   4   8   9   250.82   260.43     2.86 o
      1250    1   5   8   9    31.45    31.35     1.19 o
      1251    1   6   8   9   146.28   145.79     1.78 o
      1252    1   0   9   9    44.59    49.56     1.90 o
      1253    1   1   9   9     0.03     0.88     1.76 <
      1254    1   0   0  10  1673.02  1582.23     9.68 o
      1255    1   1   0  10   879.10   847.74     5.26 o
      1256    1   2   0  10    46.32    42.79     1.32 o
      1257    1   3   0  10   406.98   396.21     3.57 o
      1258    1   4   0  10   757.70   732.94     6.46 o
      1259    1   5   0  10     6.61     6.64     1.01 o
      1260    1   6   0  10   361.18   351.75     3.85 o
      1261    1   7   0  10    48.80    50.33     1.73 o
      1262    1   8   0  10    69.65    71.01     2.03 o
      1263    1   9   0  10   291.04   321.74     4.41 o
      1264    1  10   0  10   453.41   449.66     6.51 o
      1265    1  11   0  10   171.20   182.83     3.42 o
      1266    1  12   0  10     3.41     3.37     1.46 <
      1267    1  13   0  10   152.20   151.19     3.83 o
      1268    1   1   1  10     1.60     1.89     0.55 o
      1269    1   2   1  10   123.71   122.67     1.32 o
      1270    1   3   1  10   809.03   780.42     4.38 o
      1271    1   4   1  10   107.62   104.03     1.79 o
      1272    1   5   1  10   349.66   341.75     2.52 o
      1273    1   6   1  10   349.71   342.54     2.75 o
      1274    1   7   1  10   638.97   651.82     3.87 o
      1275    1   8   1  10    12.77    14.06     0.96 o
      1276    1   9   1  10    30.61    30.06     1.10 o
      1277    1  10   1  10    95.15    99.73     1.75 o
      1278    1  11   1  10    16.44    16.39     1.11 o
      1279    1  12   1  10    49.43    52.34     1.47 o
      1280    1  13   1  10    80.92    86.27     2.18 o
      1281    1   0   2  10  1469.81  1367.50     8.12 o
      1282    1   1   2  10   754.80   777.02     3.81 o
      1283    1   2   2  10    45.48    45.37     1.21 o
      1284    1   3   2  10   354.09   388.44     3.43 o
      1285    1   4   2  10   678.79   690.06     3.60 o
      1286    1   5   2  10     5.75     5.75     0.79 o
      1287    1   6   2  10   327.93   315.47     3.11 o
      1288    1   7   2  10    43.56    44.31     1.14 o
      1289    1   8   2  10    63.28    64.98     1.41 o
      1290    1   9   2  10   266.07   281.39     3.34 o
      1291    1  10   2  10   413.85   388.60     3.58 o
      1292    1  11   2  10   158.32   166.42     2.57 o
      1293    1  12   2  10     2.81     2.60     1.32 <
      1294    1  13   2  10   140.91   128.78     2.25 o
      1295    1   1   3  10     0.77     1.00     0.66 <
      1296    1   2   3  10    94.98    96.62     2.01 o
      1297    1   3   3  10   629.14   641.67     3.69 o
      1298    1   4   3  10    81.83    83.34     1.34 o
      1299    1   5   3  10   271.50   270.04     2.70 o
      1300    1   6   3  10   283.11   301.88     2.72 o
      1301    1   7   3  10   523.50   525.95     3.43 o
      1302    1   8   3  10    10.57    11.34     1.02 o
      1303    1   9   3  10    26.25    27.61     1.24 o
      1304    1  10   3  10    79.07    74.51     1.78 o
      1305    1  11   3  10    13.66    10.86     1.07 o
      1306    1  12   3  10    41.02    36.97     1.38 o
      1307    1   0   4  10  1043.83  1037.53     6.23 o
      1308    1   1   4  10   509.92   535.71     3.26 o
      1309    1   2   4  10    40.02    34.96     1.28 o
      1310    1   3   4  10   246.72   253.18     2.38 o
      1311    1   4   4  10   499.38   509.73     3.03 o
      1312    1   5   4  10     4.04     4.43     0.76 o
      1313    1   6   4  10   246.39   237.62     2.18 o
      1314    1   7   4  10    32.15    28.00     1.04 o
      1315    1   8   4  10    46.35    46.20     1.22 o
      1316    1   9   4  10   206.01   202.11     2.55 o
      1317    1  10   4  10   314.93   319.13     3.18 o
      1318    1  11   4  10   125.91   136.53     2.42 o
      1319    1  12   4  10     1.49     1.74     1.34 <
      1320    1   1   5  10     0.30     0.73     0.75 <
      1321    1   2   5  10    61.32    56.53     1.34 o
      1322    1   3   5  10   411.46   428.17     3.73 o
      1323    1   4   5  10    53.04    52.38     1.39 o
      1324    1   5   5  10   180.64   175.74     1.83 o
      1325    1   6   5  10   193.90   194.57     2.17 o
      1326    1   7   5  10   364.36   368.02     2.75 o
      1327    1   8   5  10     7.98     9.17     0.99 o
      1328    1   9   5  10    20.27    20.85     1.05 o
      1329    1  10   5  10    54.47    56.13     1.69 o
      1330    1  11   5  10     9.36     9.12     1.20 o
      1331    1   0   6  10   636.27   658.23     5.91 o
      1332    1   1   6  10   305.84   285.86     2.79 o
      1333    1   2   6  10    25.91    26.70     1.19 o
      1334    1   3   6  10   152.03   155.84     2.03 o
      1335    1   4   6  10   308.09   310.24     3.05 o
      1336    1   5   6  10     2.60     3.30     0.85 o
      1337    1   6   6  10   152.19   156.91     2.26 o
      1338    1   7   6  10    20.83    20.70     1.13 o
      1339    1   8   6  10    25.68    23.44     1.21 o
      1340    1   9   6  10   137.03   134.74     2.58 o
      1341    1   1   7  10     0.23     0.67     0.90 <
      1342    1   2   7  10    35.54    35.99     1.20 o
      1343    1   3   7  10   238.19   241.62     2.54 o
      1344    1   4   7  10    32.30    33.76     1.36 o
      1345    1   5   7  10   111.22   108.37     1.91 o
      1346    1   6   7  10   114.90   113.24     1.70 o
      1347    1   7   7  10   218.63   214.94     2.49 o
      1348    1   8   7  10     5.77     4.80     1.72 <
      1349    1   0   8  10   330.15   261.07     4.12 o
      1350    1   1   8  10   168.69   176.51     2.40 o
      1351    1   2   8  10    10.46    10.20     1.14 o
      1352    1   3   8  10    84.68    87.02     1.73 o
      1353    1   4   8  10   155.78   160.24     1.98 o
      1354    1   5   8  10     1.59     1.94     0.90 <
      1355    1   1   0  11    70.37    79.54     1.66 o
      1356    1   2   0  11   104.60   108.33     1.72 o
      1357    1   3   0  11   336.17   372.92     4.13 o
      1358    1   4   0  11    83.60    88.49     1.91 o
      1359    1   5   0  11   551.65   551.29     5.83 o
      1360    1   6   0  11   289.67   285.96     3.54 o
      1361    1   7   0  11   319.07   340.06     4.51 o
      1362    1   8   0  11     4.74     6.08     1.86 o
      1363    1   9   0  11   111.34   103.70     3.05 o
      1364    1  10   0  11    66.58    72.58     3.08 o
      1365    1  11   0  11     0.37     1.26     1.37 <
      1366    1  12   0  11    63.42    59.57     2.62 o
      1367    1   0   1  11  1343.30  1419.83     8.89 o
      1368    1   1   1  11   671.37   726.90     3.56 o
      1369    1   2   1  11    66.79    70.64     1.33 o
      1370    1   3   1  11   287.07   284.38     2.05 o
      1371    1   4   1  11   616.71   679.04     5.62 o
      1372    1   5   1  11    16.73    17.01     0.97 o
      1373    1   6   1  11   360.18   364.92     3.08 o
      1374    1   7   1  11    55.79    56.27     1.31 o
      1375    1   8   1  11    57.85    58.13     1.43 o
      1376    1   9   1  11   177.14   176.72     2.21 o
      1377    1  10   1  11   407.64   425.24     4.55 o
      1378    1  11   1  11   197.07   192.28     2.70 o
      1379    1  12   1  11     5.63     5.79     0.99 o
      1380    1   1   2  11    62.05    67.46     1.28 o
      1381    1   2   2  11    92.53    94.81     1.52 o
      1382    1   3   2  11   296.76   312.59     2.68 o
      1383    1   4   2  11    73.65    77.42     1.44 o
      1384    1   5   2  11   494.86   517.12     4.52 o
      1385    1   6   2  11   262.26   276.68     3.19 o
      1386    1   7   2  11   290.00   281.46     3.00 o
      1387    1   8   2  11     4.42     3.62     0.82 o
      1388    1   9   2  11   102.32    98.85     1.87 o
      1389    1  10   2  11    60.98    68.22     1.60 o
      1390    1  11   2  11     0.34     0.81     0.92 <
      1391    1  12   2  11    57.64    55.64     1.65 o
      1392    1   0   3  11  1079.66   965.89     7.17 o
      1393    1   1   3  11   524.06   554.03     3.72 o
      1394    1   2   3  11    59.24    61.70     1.29 o
      1395    1   3   3  11   226.93   237.68     2.59 o
      1396    1   4   3  11   506.71   505.53     3.40 o
      1397    1   5   3  11    13.63    15.39     1.02 o
      1398    1   6   3  11   296.96   297.35     2.89 o
      1399    1   7   3  11    46.67    49.74     1.40 o
      1400    1   8   3  11    47.24    50.71     1.55 o
      1401    1   9   3  11   150.00   146.75     2.63 o
      1402    1  10   3  11   339.77   344.61     4.17 o
      1403    1  11   3  11   169.47   158.33     2.41 o
      1404    1  12   3  11     3.92     4.63     1.74 <
      1405    1   1   4  11    44.57    45.75     1.15 o
      1406    1   2   4  11    66.71    67.15     1.40 o
      1407    1   3   4  11   213.78   204.06     3.05 o
      1408    1   4   4  11    53.13    53.91     1.25 o
      1409    1   5   4  11   369.03   385.78     2.92 o
      1410    1   6   4  11   198.40   196.36     2.44 o
      1411    1   7   4  11   222.46   208.31     2.35 o
      1412    1   8   4  11     3.81     4.57     1.10 o
      1413    1   9   4  11    80.17    80.24     1.74 o
      1414    1  10   4  11    46.75    45.38     1.61 o
      1415    1  11   4  11     0.28     0.81     1.14 <
      1416    1   0   5  11   727.27   751.03     6.42 o
      1417    1   1   5  11   347.20   357.79     3.04 o
      1418    1   2   5  11    42.06    42.68     1.25 o
      1419    1   3   5  11   152.52   149.45     1.91 o
      1420    1   4   5  11   346.71   356.58     3.28 o
      1421    1   5   5  11     9.55     9.14     0.90 o
      1422    1   6   5  11   201.57   186.06     2.10 o
      1423    1   7   5  11    33.72    31.08     1.22 o
      1424    1   8   5  11    30.15    28.78     1.35 o
      1425    1   9   5  11   109.08   110.03     2.14 o
      1426    1  10   5  11   235.06   233.65     2.73 o
      1427    1   1   6  11    28.20    30.75     1.54 o
      1428    1   2   6  11    41.84    41.60     1.31 o
      1429    1   3   6  11   135.94   141.96     2.35 o
      1430    1   4   6  11    34.50    33.07     1.14 o
      1431    1   5   6  11   240.78   241.50     2.73 o
      1432    1   6   6  11   128.68   119.90     1.99 o
      1433    1   7   6  11   148.62   136.32     1.89 o
      1434    1   8   6  11     3.26     2.35     0.87 <
      1435    1   0   7  11   415.90   444.18     5.36 o
      1436    1   1   7  11   207.49   226.46     3.06 o
      1437    1   2   7  11    20.89    20.47     1.27 o
      1438    1   3   7  11    91.66    87.94     1.77 o
      1439    1   4   7  11   196.18   186.73     2.22 o
      1440    1   5   7  11     5.92     5.34     0.91 o
      1441    1   6   7  11   110.20    97.16     2.02 o
      1442    1   7   7  11    21.25    17.37     2.29 o
      1443    1   1   8  11    15.87    15.24     1.17 o
      1444    1   2   8  11    22.88    22.66     1.17 o
      1445    1   3   8  11    76.96    72.04     2.16 o
      1446    1   0   0  12    81.78    85.57     3.38 o
      1447    1   1   0  12     0.20     0.60     1.06 <
      1448    1   2   0  12  1714.47  1643.70     7.59 o
      1449    1   3   0  12     0.09     0.43     1.04 <
      1450    1   4   0  12    41.52    44.07     1.75 o
      1451    1   5   0  12     2.36     3.19     1.11 <
      1452    1   6   0  12   161.71   167.14     3.34 o
      1453    1   7   0  12     0.50     0.87     1.04 <
      1454    1   8   0  12   630.67   699.69     6.95 o
      1455    1   9   0  12     2.71     2.38     1.15 <
      1456    1  10   0  12    25.22    28.63     1.51 o
      1457    1  11   0  12     1.88     3.21     1.87 <
      1458    1  12   0  12   451.91   451.05     5.19 o
      1459    1   1   1  12    20.54    21.16     0.91 o
      1460    1   2   1  12   158.39   162.40     2.05 o
      1461    1   3   1  12    19.81    20.79     0.98 o
      1462    1   4   1  12   651.15   623.32     4.65 o
      1463    1   5   1  12    16.33    15.64     0.95 o
      1464    1   6   1  12   312.73   318.21     2.90 o
      1465    1   7   1  12     9.35     8.36     0.96 o
      1466    1   8   1  12   392.46   416.57     3.65 o
      1467    1   9   1  12    12.09    12.77     1.00 o
      1468    1  10   1  12     0.18     0.99     0.97 <
      1469    1  11   1  12     2.21     2.66     1.05 <
      1470    1  12   1  12     3.57     3.73     1.13 o
      1471    1   0   2  12    70.32    74.14     2.65 o
      1472    1   1   2  12     0.18     0.57     0.76 <
      1473    1   2   2  12  1546.43  1631.48     7.91 o
      1474    1   3   2  12     0.08     0.05     0.77 <
      1475    1   4   2  12    38.37    38.12     1.23 o
      1476    1   5   2  12     2.10     2.33     0.88 <
      1477    1   6   2  12   147.15   158.37     2.25 o
      1478    1   7   2  12     0.46     1.02     0.93 <
      1479    1   8   2  12   576.51   617.19     4.50 o
      1480    1   9   2  12     2.42     3.09     0.90 o
      1481    1  10   2  12    24.46    24.64     1.37 o
      1482    1  11   2  12     1.69     1.28     1.04 <
      1483    1   1   3  12    16.95    18.21     1.02 o
      1484    1   2   3  12   127.65   126.44     1.74 o
      1485    1   3   3  12    16.25    17.86     0.95 o
      1486    1   4   3  12   535.67   542.31     4.04 o
      1487    1   5   3  12    13.48    16.08     1.02 o
      1488    1   6   3  12   261.86   269.15     2.77 o
      1489    1   7   3  12     7.71     9.28     0.93 o
      1490    1   8   3  12   331.78   339.80     3.06 o
      1491    1   9   3  12     9.87    10.43     1.01 o
      1492    1  10   3  12     0.19     1.85     1.03 <
      1493    1  11   3  12     1.82     1.80     0.96 <
      1494    1   0   4  12    49.94    51.11     1.98 o
      1495    1   1   4  12     0.13     0.87     0.83 <
      1496    1   2   4  12  1156.71  1169.20     5.63 o
      1497    1   3   4  12     0.06     0.84     0.86 <
      1498    1   4   4  12    28.74    29.52     1.14 o
      1499    1   5   4  12     1.50     3.10     0.92 o
      1500    1   6   4  12   110.01   113.64     1.80 o
      1501    1   7   4  12     0.35     0.51     0.96 <
      1502    1   8   4  12   441.09   462.64     4.78 o
      1503    1   9   4  12     1.71     1.09     0.99 <
      1504    1  10   4  12    22.40    21.80     1.21 o
      1505    1   1   5  12    11.51    13.69     1.06 o
      1506    1   2   5  12    88.41    84.47     1.64 o
      1507    1   3   5  12    10.88    11.10     1.07 o
      1508    1   4   5  12   376.60   355.52     3.46 o
      1509    1   5   5  12     9.13     7.93     1.00 o
      1510    1   6   5  12   190.60   187.39     2.39 o
      1511    1   7   5  12     5.16     4.60     0.90 o
      1512    1   8   5  12   238.85   242.22     2.82 o
      1513    1   9   5  12     6.50     7.08     1.08 o
      1514    1   0   6  12    36.03    31.43     2.00 o
      1515    1   1   6  12     0.08     1.14     1.18 <
      1516    1   2   6  12   736.23   742.85     6.22 o
      1517    1   3   6  12     0.04     0.54     0.96 <
      1518    1   4   6  12    15.59    16.98     1.06 o
      1519    1   5   6  12     0.84     1.49     1.02 <
      1520    1   6   6  12    65.77    65.31     1.58 o
      1521    1   7   6  12     0.21     0.45     1.10 <
      1522    1   1   7  12     6.27     7.27     1.17 o
      1523    1   2   7  12    54.81    54.40     1.75 o
      1524    1   3   7  12     5.78     6.07     1.15 o
      1525    1   4   7  12   230.08   235.91     2.71 o
      1526    1   5   7  12     4.96     5.13     0.97 o
      1527    1   1   0  13   215.13   235.39     2.91 o
      1528    1   2   0  13    59.32    49.83     1.99 o
      1529    1   3   0  13    47.02    38.64     1.83 o
      1530    1   4   0  13    57.15    57.05     1.90 o
      1531    1   5   0  13   665.61   714.91     6.02 o
      1532    1   6   0  13   187.21   190.35     2.97 o
      1533    1   7   0  13    70.03    70.31     2.40 o
      1534    1   8   0  13    11.05    10.57     1.51 o
      1535    1   9   0  13   173.54   189.24     3.02 o
      1536    1  10   0  13    52.29    55.85     1.89 o
      1537    1  11   0  13    16.84    16.50     1.95 o
      1538    1   0   1  13   750.63   818.10     5.56 o
      1539    1   1   1  13   417.21   417.62     3.10 o
      1540    1   2   1  13    20.43    20.03     1.01 o
      1541    1   3   1  13   142.24   156.17     2.60 o
      1542    1   4   1  13   356.62   372.74     3.60 o
      1543    1   5   1  13    20.62    22.49     1.10 o
      1544    1   6   1  13   166.31   164.59     2.04 o
      1545    1   7   1  13    76.94    75.19     1.68 o
      1546    1   8   1  13    27.90    28.87     1.20 o
      1547    1   9   1  13    84.71    90.86     1.71 o
      1548    1  10   1  13   232.73   252.74     2.88 o
      1549    1  11   1  13   197.52   212.79     3.18 o
      1550    1   1   2  13   195.34   216.32     2.32 o
      1551    1   2   2  13    53.96    55.91     1.30 o
      1552    1   3   2  13    42.82    40.34     1.29 o
      1553    1   4   2  13    52.19    56.17     1.33 o
      1554    1   5   2  13   608.27   633.42     5.55 o
      1555    1   6   2  13   171.86   179.04     2.44 o
      1556    1   7   2  13    65.47    65.56     1.48 o
      1557    1   8   2  13    10.37     9.96     1.12 o
      1558    1   9   2  13   159.50   134.13     2.14 o
      1559    1  10   2  13    47.84    48.76     1.59 o
      1560    1   0   3  13   621.84   670.73     6.25 o
      1561    1   1   3  13   345.08   346.11     2.61 o
      1562    1   2   3  13    17.06    16.11     0.99 o
      1563    1   3   3  13   118.81   124.94     1.85 o
      1564    1   4   3  13   296.14   284.61     2.97 o
      1565    1   5   3  13    17.30    17.90     1.15 o
      1566    1   6   3  13   138.05   140.98     2.21 o
      1567    1   7   3  13    64.69    63.91     1.50 o
      1568    1   8   3  13    21.92    21.46     1.11 o
      1569    1   9   3  13    73.67    75.82     2.18 o
      1570    1  10   3  13   194.90   181.74     2.40 o
      1571    1   1   4  13   147.50   140.37     2.15 o
      1572    1   2   4  13    41.41    41.04     1.14 o
      1573    1   3   4  13    33.97    34.01     1.13 o
      1574    1   4   4  13    40.76    26.20     1.40 o
      1575    1   5   4  13   468.70   464.52     4.94 o
      1576    1   6   4  13   133.94   132.37     1.90 o
      1577    1   7   4  13    54.42    52.33     1.40 o
      1578    1   8   4  13     8.67     9.46     1.05 o
      1579    1   9   4  13   123.67   117.08     2.36 o
      1580    1   0   5  13   433.03   457.31     5.88 o
      1581    1   1   5  13   245.22   232.46     3.04 o
      1582    1   2   5  13    10.69    11.94     1.10 o
      1583    1   3   5  13    85.98    82.78     1.66 o
      1584    1   4   5  13   204.50   203.38     2.99 o
      1585    1   5   5  13    12.31    12.07     1.04 o
      1586    1   6   5  13    94.21    97.50     1.87 o
      1587    1   7   5  13    45.94    43.60     1.46 o
      1588    1   8   5  13    13.08    12.77     1.60 o
      1589    1   1   6  13    93.23    94.04     2.13 o
      1590    1   2   6  13    27.52    27.46     1.41 o
      1591    1   3   6  13    25.34    24.75     1.43 o
      1592    1   4   6  13    28.26    27.71     1.18 o
      1593    1   5   6  13   306.93   296.65     3.85 o
      1594    1   6   6  13    88.99    90.47     1.78 o
      1595    1   0   7  13   252.54   240.20     4.02 o
      1596    1   1   7  13   152.23   150.63     2.53 o
      1597    1   2   7  13     4.31     3.24     1.21 <
      1598    1   3   7  13    54.65    52.63     2.74 o
      1599    1   0   0  14   472.76   438.24     5.78 o
      1600    1   1   0  14   314.14   344.61     4.41 o
      1601    1   2   0  14     4.00     6.07     1.18 o
      1602    1   3   0  14   188.39   170.95     3.50 o
      1603    1   4   0  14   193.65   218.70     3.90 o
      1604    1   5   0  14     0.45     1.82     1.40 <
      1605    1   6   0  14   108.26   111.67     2.85 o
      1606    1   7   0  14     7.04     7.36     1.70 o
      1607    1   8   0  14     4.62     5.88     2.04 <
      1608    1   9   0  14   182.40   208.19     3.71 o
      1609    1  10   0  14   159.24   172.85     3.39 o
      1610    1   1   1  14    36.83    33.82     1.15 o
      1611    1   2   1  14    44.81    44.53     1.31 o
      1612    1   3   1  14   576.67   560.58     4.57 o
      1613    1   4   1  14    51.92    51.61     1.56 o
      1614    1   5   1  14    44.81    47.41     1.53 o
      1615    1   6   1  14   126.05   134.88     2.67 o
      1616    1   7   1  14   490.15   533.81     5.27 o
      1617    1   8   1  14     8.35     8.62     1.11 o
      1618    1   9   1  14     0.82     0.73     0.92 <
      1619    1  10   1  14    20.14    22.91     2.25 o
      1620    1   0   2  14   431.94   471.72     5.13 o
      1621    1   1   2  14   287.87   304.19     2.82 o
      1622    1   2   2  14     3.58     5.03     1.02 o
      1623    1   3   2  14   172.83   174.64     2.44 o
      1624    1   4   2  14   177.11   179.07     2.36 o
      1625    1   5   2  14     0.43     0.98     0.84 <
      1626    1   6   2  14    98.48    98.15     1.95 o
      1627    1   7   2  14     6.70     7.47     0.89 o
      1628    1   8   2  14     4.00     4.27     0.95 o
      1629    1   9   2  14   168.37   179.92     2.41 o
      1630    1   1   3  14    30.03    31.30     1.40 o
      1631    1   2   3  14    37.73    30.36     1.19 o
      1632    1   3   3  14   483.41   473.61     3.60 o
      1633    1   4   3  14    44.19    48.94     1.42 o
      1634    1   5   3  14    40.17    42.44     1.39 o
      1635    1   6   3  14   107.44   110.20     2.19 o
      1636    1   7   3  14   414.03   443.42     3.81 o
      1637    1   8   3  14     7.49     8.39     0.93 o
      1638    1   9   3  14     0.94     0.66     1.50 <
      1639    1   0   4  14   331.48   306.41     4.67 o
      1640    1   1   4  14   225.15   236.11     2.59 o
      1641    1   2   4  14     2.34     2.43     0.99 <
      1642    1   3   4  14   134.96   140.20     2.12 o
      1643    1   4   4  14   135.37   132.78     1.94 o
      1644    1   5   4  14     0.40     0.56     0.97 <
      1645    1   6   4  14    73.80    75.49     1.74 o
      1646    1   7   4  14     5.81     5.72     0.99 o
      1647    1   8   4  14     2.53     2.10     1.11 <
      1648    1   1   5  14    19.13    20.80     1.27 o
      1649    1   2   5  14    27.23    26.53     1.31 o
      1650    1   3   5  14   341.81   336.67     3.75 o
      1651    1   4   5  14    32.69    30.47     1.31 o
      1652    1   5   5  14    33.36    33.97     1.31 o
      1653    1   6   5  14    78.27    73.95     1.64 o
      1654    1   0   6  14   214.09   217.63     6.97 o
      1655    1   1   6  14   153.33   153.29     2.34 o
      1656    1   2   6  14     0.90     2.05     1.13 <
      1657    1   3   6  14    90.63    88.62     1.95 o
      1658    1   4   6  14    85.80    75.77     4.53 o
      1659    1   1   0  15   152.78   124.13     2.38 o
      1660    1   2   0  15    93.70   100.22     2.59 o
      1661    1   3   0  15   141.40   154.35     3.50 o
      1662    1   4   0  15   304.16   256.85     5.20 o
      1663    1   5   0  15   117.27   125.85     3.03 o
      1664    1   6   0  15   221.93   227.85     3.93 o
      1665    1   7   0  15    79.27    82.84     2.40 o
      1666    1   8   0  15   168.44   201.99     6.01 o
      1667    1   0   1  15   167.62   185.37     3.79 o
      1668    1   1   1  15     0.62     1.16     1.02 <
      1669    1   2   1  15   502.07   516.70     3.50 o
      1670    1   3   1  15     1.66     2.43     1.07 <
      1671    1   4   1  15     3.58     4.48     0.99 o
      1672    1   5   1  15     9.04     8.71     0.98 o
      1673    1   6   1  15    10.98     9.91     0.94 o
      1674    1   7   1  15     6.68     7.73     1.00 o
      1675    1   8   1  15   181.63   192.81     3.06 o
      1676    1   9   1  15    13.19    11.15     2.69 o
      1677    1   1   2  15   139.06   125.36     2.04 o
      1678    1   2   2  15    86.57    88.47     1.77 o
      1679    1   3   2  15   128.49   133.63     1.90 o
      1680    1   4   2  15   281.49   311.89     3.05 o
      1681    1   5   2  15   106.54    98.24     2.02 o
      1682    1   6   2  15   206.20   201.82     2.41 o
      1683    1   7   2  15    71.82    71.53     1.66 o
      1684    1   8   2  15   156.27   156.88     2.52 o
      1685    1   0   3  15   145.20   136.84     2.93 o
      1686    1   1   3  15     0.52     0.97     0.93 <
      1687    1   2   3  15   425.92   458.16     3.79 o
      1688    1   3   3  15     1.38     1.59     0.89 <
      1689    1   4   3  15     3.44     4.08     0.89 o
      1690    1   5   3  15     7.42     7.08     0.92 o
      1691    1   6   3  15     8.85     8.76     1.24 o
      1692    1   7   3  15     5.53     5.50     1.09 o
      1693    1   1   4  15   104.25   102.97     1.75 o
      1694    1   2   4  15    68.88    67.38     2.02 o
      1695    1   3   4  15    95.83    94.78     1.83 o
      1696    1   4   4  15   224.12   217.48     2.26 o
      1697    1   5   4  15    79.49    81.79     1.61 o
      1698    1   6   4  15   165.57   163.38     2.85 o
      1699    1   0   5  15   111.29    98.64     2.51 o
      1700    1   1   5  15     0.36     1.15     1.06 <
      1701    1   2   5  15   307.91   294.95     3.31 o
      1702    1   3   5  15     0.93     0.78     1.05 <
      1703    1   4   5  15     3.21     3.22     1.12 <
      1704    1   0   0  16   131.18   137.14     5.90 o
      1705    1   1   0  16   224.69   206.64     5.09 o
      1706    1   2   0  16    25.81    27.47     1.79 o
      1707    1   3   0  16    62.16    63.95     2.17 o
      1708    1   4   0  16    37.83    41.72     2.12 o
      1709    1   5   0  16    19.41    21.95     2.15 o
      1710    1   6   0  16     6.04     7.10     1.59 o
      1711    1   7   0  16    64.30    72.69     2.38 o
      1712    1   1   1  16   261.76   244.40     3.15 o
      1713    1   2   1  16    22.21    22.12     1.16 o
      1714    1   3   1  16     1.17     2.29     1.04 <
      1715    1   4   1  16    47.33    52.15     1.67 o
      1716    1   5   1  16   553.34   594.40     5.51 o
      1717    1   6   1  16    64.94    63.06     1.98 o
      1718    1   7   1  16     4.42     5.11     1.11 o
      1719    1   0   2  16   121.36   103.67     3.19 o
      1720    1   1   2  16   208.40   214.10     2.50 o
      1721    1   2   2  16    24.15    22.77     1.21 o
      1722    1   3   2  16    58.01    59.55     1.59 o
      1723    1   4   2  16    34.85    33.25     1.22 o
      1724    1   5   2  16    17.86    18.14     1.05 o
      1725    1   6   2  16     5.55     4.59     1.05 o
      1726    1   7   2  16    59.14    47.75     3.41 o
      1727    1   1   3  16   218.39   220.72     2.52 o
      1728    1   2   3  16    19.21    18.97     1.12 o
      1729    1   3   3  16     0.81     1.52     1.06 <
      1730    1   4   3  16    40.92    40.38     1.44 o
      1731    1   5   3  16   467.64   471.56     3.78 o
      1732    1   6   3  16    56.15    57.87     5.22 o
      1733    1   0   4  16    96.16    93.14     2.18 o
      1734    1   1   4  16   166.56   153.43     2.16 o
      1735    1   2   4  16    19.84    20.14     1.20 o
      1736    1   3   4  16    47.22    44.77     1.41 o
      1737    1   4   4  16    27.22    23.37     1.85 o
      1738    1   1   0  17    50.48    49.91     3.10 o
      1739    1   2   0  17    16.78    15.24     2.17 o
      1740    1   3   0  17   401.80   414.34     4.81 o
      1741    1   4   0  17    45.50    46.05     2.27 o
      1742    1   5   0  17     8.01     9.40     1.77 o
      1743    1   0   1  17    45.92    48.49     2.85 o
      1744    1   1   1  17   156.68   138.46     2.70 o
      1745    1   2   1  17    49.79    45.63     1.69 o
      1746    1   3   1  17   103.58   103.56     2.27 o
      1747    1   4   1  17     3.93     4.49     0.98 o
      1748    1   5   1  17     0.03     0.92     1.53 <
      1749    1   1   2  17    45.27    40.46     1.65 o
      1750    1   2   2  17    15.62    14.47     1.14 o
      1751    1   3   2  17   369.23   352.97     3.94 o
      1752    1   4   2  17    42.21    43.34     2.07 o
      1753    1   0   3  17    40.10    38.47     2.53 o
      1754    1   1   3  17   135.88   123.84     2.51 o
      1755    1   2   3  17    42.73    43.98     1.56 o
      1756    1   3   3  17    89.08    75.64     4.61 o
