# Supplementary material for: Comparison of the temperature- and pressure-dependent behavior of the crystal structure of CrAs
Source: Acta Crystallogr B Struct Sci Cryst Eng Mater. 2021 Jul 23;77(Pt 4):594–604. doi: 10.1107/S2052520621005655 (PMC8337019; doi:10.1107/S2052520621005655)
Supplement: Supplementary file 13 [file b-77-00594-Synchrotron-125Ksup13.hkl]

#
# h,k,l, Fc-squared, Fo-squared, sigma(Fo-squared) and status flag
#
data_Synchrotron-125K
_shelx_title                             '   '
_shelx_refln_list_code                   4
_shelx_F_calc_maximum                    148.64
_exptl_crystal_F_000                     228
_reflns_d_resolution_high                0.3393

loop_
 _symmetry_equiv_pos_as_xyz
 'x, y, z'
 '-x+1/2, -y, z+1/2'
 '-x, y+1/2, -z'
 'x+1/2, -y+1/2, -z+1/2'
 '-x, -y, -z'
 'x+1/2, y, -z+1/2'
 'x, -y+1/2, z'
 '-x+1/2, y+1/2, z+1/2'

_cell_length_a                           5.6035(2)
_cell_length_b                           3.58370(10)
_cell_length_c                           6.1340(2)
_cell_angle_alpha                        90
_cell_angle_beta                         90
_cell_angle_gamma                        90

_shelx_F_squared_multiplier              1.000

loop_
 _twin_refln_datum_id
 _twin_refln_individual_id
 _twin_refln_index_h
 _twin_refln_index_k
 _twin_refln_index_l
 _twin_refln_F_squared_calc
 _twin_refln_F_squared_meas
 _twin_refln_F_squared_sigma
 _twin_refln_include_status
         1    3   0  -1  -1   120.33   104.19     1.85 o
         1    2   0   1  -1   120.33   104.19     1.85 o
         1    1   0   0   2   120.33   104.19     1.85 o
         2    3   0  -2  -2   375.46   404.62     3.68 o
         2    2   0   2  -2   375.46   404.62     3.68 o
         2    1   0   0   4   375.46   404.62     3.68 o
         3    1   0   0   6  3735.18  3796.63    14.23 o
         4    1   0   0   8  1891.07  1905.80    11.22 o
         5    1   0   0  10  1730.18  1546.24     9.94 o
         6    1   0   0  12    85.02    92.54     3.16 o
         7    1   0   0  14   503.51   508.55     6.44 o
         8    1   0   0  16   144.07   141.16     5.82 o
         9    3   0  -1   1   384.81   405.77     1.80 o
         9    2   0   0  -2   384.81   405.77     1.80 o
         9    1   0   1   1   384.81   405.77     1.80 o
        10    3   0  -2   0 19253.50 19092.20    43.96 o
        10    2   0   1  -3 19253.50 19092.20    43.96 o
        10    1   0   1   3 19253.50 19092.20    43.96 o
        11    1   0   1   5   858.58   874.63     4.38 o
        12    1   0   1   7  1674.12  1689.96     5.98 o
        13    1   0   1   9   404.04   375.77     2.92 o
        14    1   0   1  11  1398.02  1516.08    10.27 o
        15    1   0   1  13   794.11   829.01     6.49 o
        16    1   0   1  15   183.15   189.92     3.80 o
        17    1   0   1  17    50.24    52.77     2.74 o
        18    3   0  -1   3 22520.60 22093.30    69.97 o
        18    2   0  -1  -3 22520.60 22093.30    69.97 o
        18    1   0   2   0 22520.60 22093.30    69.97 o
        19    3   0  -2   2    16.58    14.59     0.68 o
        19    2   0   0  -4    16.58    14.59     0.68 o
        19    1   0   2   2    16.58    14.59     0.68 o
        20    1   0   2   4   314.18   329.40     2.36 o
        21    1   0   2   6  2895.11  2994.46     8.99 o
        22    1   0   2   8  1571.01  1555.76     8.08 o
        23    1   0   2  10  1519.37  1489.44     8.75 o
        24    1   0   2  12    73.23    75.22     2.48 o
        25    1   0   2  14   459.25   504.88     4.81 o
        26    1   0   2  16   133.45   118.03     3.11 o
        27    1   0   3   1    36.99    45.24     1.20 o
        28    1   0   3   3  8619.44  9229.68    27.60 o
        29    1   0   3   5   513.71   520.80     2.94 o
        30    1   0   3   7  1116.35  1031.52     5.77 o
        31    1   0   3   9   261.26   266.23     2.96 o
        32    1   0   3  11  1120.59  1056.18     7.50 o
        33    1   0   3  13   657.72   684.96     5.69 o
        34    1   0   3  15   159.49   150.69     2.96 o
        35    1   0   3  17    43.74    40.54     2.56 o
        36    1   0   4   0  8705.24  7234.02    37.25 o
        37    1   0   4   2     0.74     5.70     0.71 o
        38    1   0   4   4   152.80   161.39     1.66 o
        39    1   0   4   6  1516.36  1448.62     8.32 o
        40    1   0   4   8   999.84   985.05     6.47 o
        41    1   0   4  10  1078.77  1076.51     8.40 o
        42    1   0   4  12    52.45    53.84     1.69 o
        43    1   0   4  14   351.05   354.97     5.12 o
        44    1   0   4  16   106.35   104.05     2.23 o
        45    1   0   5   1    15.85    13.00     0.93 o
        46    1   0   5   3  3584.58  3314.61    13.70 o
        47    1   0   5   5   222.41   213.04     2.51 o
        48    1   0   5   7   613.44   664.26     5.21 o
        49    1   0   5   9   133.53   129.29     2.48 o
        50    1   0   5  11   752.47   736.67     6.50 o
        51    1   0   5  13   459.08   452.36     5.97 o
        52    1   0   5  15   124.02   114.50     2.59 o
        53    1   0   6   0  3488.45  3319.92    32.67 o
        54    1   0   6   2     4.47     3.08     1.04 <
        55    1   0   6   4    49.58    56.35     1.77 o
        56    1   0   6   6   699.79   723.76     7.35 o
        57    1   0   6   8   565.00   575.56     5.63 o
        58    1   0   6  10   659.98   698.70     6.36 o
        59    1   0   6  12    38.75    34.09     2.01 o
        60    1   0   6  14   226.29   214.05     7.01 o
        61    1   0   7   1    21.77    22.84     1.11 o
        62    1   0   7   3  1580.57  1599.56    12.48 o
        63    1   0   7   5    95.42   102.75     2.06 o
        64    1   0   7   7   320.15   360.96     3.54 o
        65    1   0   7   9    74.57    78.33     2.44 o
        66    1   0   7  11   430.98   438.45     5.67 o
        67    1   0   7  13   270.95   261.11     4.22 o
        68    1   0   8   0  1557.38  1562.34    13.07 o
        69    1   0   8   2     5.56     5.54     1.20 o
        70    1   0   8   4    19.95    19.46     1.61 o
        71    1   0   8   6   340.47   309.43     3.89 o
        72    1   0   8   8   289.83   318.45     4.74 o
        73    1   0   8  10   348.03   351.89     4.95 o
        74    1   0   9   1    10.48    10.89     1.16 o
        75    1   0   9   3   720.28   715.90     5.29 o
        76    1   0   9   5    46.05    44.23     1.60 o
        77    1   0   9   7   155.25   149.58     2.76 o
        78    1   0   9   9    47.72    56.22     1.96 o
        79    1   0  10   0   668.18   729.38     9.00 o
        80    1   0  10   2     1.31     0.82     0.89 <
        81    1   0  10   4    11.41    10.85     1.17 o
        82    1   1   0   1    25.13    30.68     1.97 o
        83    3   1  -1  -1  8281.10  8152.05    29.98 o
        83    2   1   1  -1  8281.10  8152.05    29.98 o
        83    1   1   0   2  8281.10  8152.05    29.98 o
        84    1   1   0   3  2278.43  2001.96     6.72 o
        85    3   1  -2  -2  4755.96  4901.19    11.16 o
        85    2   1   2  -2  4755.96  4901.19    11.16 o
        85    1   1   0   4  4755.96  4901.19    11.16 o
        86    1   1   0   5  3920.15  3988.01    10.47 o
        87    1   1   0   6     2.53     2.34     0.64 o
        88    1   1   0   7   293.52   309.66     2.46 o
        89    1   1   0   8  1744.75  1737.52     7.17 o
        90    1   1   0   9   225.25   191.75     2.15 o
        91    1   1   0  10   906.26   883.21     4.98 o
        92    1   1   0  11    71.92    76.51     1.55 o
        93    1   1   0  12     0.21    -0.09     1.04 <
        94    1   1   0  13   229.92   220.80     2.52 o
        95    1   1   0  14   336.31   328.76     3.39 o
        96    1   1   0  15   167.55   140.95     2.31 o
        97    1   1   0  16   247.05   205.26     4.77 o
        98    1   1   0  17    56.23    51.83     2.98 o
        99    3   1  -1   1  7884.13  8789.72    16.63 o
        99    2   1   0  -2  7884.13  8789.72    16.63 o
        99    1   1   1   1  7884.13  8789.72    16.63 o
       100    1   1   1   2  3577.35  3429.49     5.66 o
       101    2   1   1  -3     3.79     5.41     0.39 o
       101    1   1   1   3     3.79     5.41     0.39 o
       102    1   1   1   4   696.11   705.91     2.03 o
       103    1   1   1   5  3802.35  3854.39     6.90 o
       104    1   1   1   6  1372.05  1393.67     3.47 o
       105    1   1   1   7  1950.24  1927.88     5.19 o
       106    1   1   1   8  1137.08  1121.71     3.62 o
       107    1   1   1   9     0.21     0.46     0.48 <
       108    1   1   1  10     1.82     2.17     0.57 o
       109    1   1   1  11   696.51   738.21     3.89 o
       110    1   1   1  12    22.47    23.63     0.91 o
       111    1   1   1  13   440.63   458.19     3.15 o
       112    1   1   1  14    40.10    40.17     1.10 o
       113    1   1   1  15     0.71     1.02     0.92 <
       114    1   1   1  16   288.70   271.93     2.96 o
       115    1   1   1  17   176.68   160.56     2.61 o
       116    1   1   2   1    27.10    29.44     0.51 o
       117    3   1  -2   2  5304.53  5686.71     9.76 o
       117    2   1   0  -4  5304.53  5686.71     9.76 o
       117    1   1   2   2  5304.53  5686.71     9.76 o
       118    1   1   2   3  1348.36  1400.70     3.53 o
       119    1   1   2   4  3357.78  3612.22     7.50 o
       120    1   1   2   5  2838.66  3025.12     6.17 o
       121    1   1   2   6     1.91     3.16     0.47 o
       122    1   1   2   7   244.46   251.37     1.77 o
       123    1   1   2   8  1428.09  1378.91     4.16 o
       124    1   1   2   9   197.85   179.71     1.58 o
       125    1   1   2  10   777.16   789.03     4.13 o
       126    1   1   2  11    63.27    63.52     1.16 o
       127    1   1   2  12     0.20     0.80     0.72 <
       128    1   1   2  13   208.78   218.89     2.18 o
       129    1   1   2  14   308.46   313.15     2.71 o
       130    1   1   2  15   152.47   139.03     2.10 o
       131    1   1   2  16   229.24   224.38     2.45 o
       132    1   1   2  17    50.28    44.56     1.53 o
       133    1   1   3   1  3553.42  3717.87     8.00 o
       134    1   1   3   2  1525.95  1541.96     3.82 o
       135    1   1   3   3     1.60     4.69     0.42 o
       136    1   1   3   4   315.52   319.25     1.73 o
       137    1   1   3   5  2261.64  2372.33     5.52 o
       138    1   1   3   6   879.07   874.05     3.13 o
       139    1   1   3   7  1271.09  1228.61     3.81 o
       140    1   1   3   8   830.07   821.01     3.71 o
       141    1   1   3   9     0.16     1.17     0.58 <
       142    1   1   3  10     0.91     1.53     0.64 <
       143    1   1   3  11   543.61   578.66     3.58 o
       144    1   1   3  12    18.65    18.52     1.04 o
       145    1   1   3  13   364.19   370.32     2.70 o
       146    1   1   3  14    32.62    35.63     1.34 o
       147    1   1   3  15     0.63     1.23     0.85 <
       148    1   1   3  16   240.77   245.85     2.59 o
       149    1   1   3  17   154.10   141.71     2.21 o
       150    1   1   4   1    19.29    19.37     0.59 o
       151    1   1   4   2  2223.01  2267.35     5.93 o
       152    1   1   4   3   554.87   536.86     2.25 o
       153    1   1   4   4  1593.71  1626.02     4.14 o
       154    1   1   4   5  1482.29  1477.82     4.63 o
       155    1   1   4   6     1.11     2.41     0.50 o
       156    1   1   4   7   175.51   172.01     1.44 o
       157    1   1   4   8   863.43   908.13     3.99 o
       158    1   1   4   9   142.28   151.79     1.47 o
       159    1   1   4  10   523.86   560.14     3.31 o
       160    1   1   4  11    45.21    44.36     1.09 o
       161    1   1   4  12     0.17     0.68     0.79 <
       162    1   1   4  13   157.88   155.01     2.06 o
       163    1   1   4  14   242.32   249.40     2.47 o
       164    1   1   4  15   114.34   114.32     1.76 o
       165    1   1   4  16   183.80   169.88     2.32 o
       166    1   1   5   1  1366.44  1283.35     4.16 o
       167    1   1   5   2   621.02   589.43     2.76 o
       168    1   1   5   3     0.71     1.48     0.57 <
       169    1   1   5   4   173.61   168.77     1.84 o
       170    1   1   5   5  1036.42  1073.27     4.92 o
       171    1   1   5   6   512.21   485.63     2.76 o
       172    1   1   5   7   655.55   628.64     3.46 o
       173    1   1   5   8   512.46   492.08     2.91 o
       174    1   1   5   9     0.09     1.35     0.68 <
       175    1   1   5  10     0.39     1.31     0.72 <
       176    1   1   5  11   361.20   374.27     3.67 o
       177    1   1   5  12    12.82    12.67     0.96 o
       178    1   1   5  13   259.28   244.87     3.69 o
       179    1   1   5  14    20.69    21.06     1.19 o
       180    1   1   5  15     0.49     0.81     1.06 <
       181    1   1   6   1     4.37     4.33     0.61 o
       182    1   1   6   2   862.16   831.24     4.82 o
       183    1   1   6   3   276.87   278.27     2.47 o
       184    1   1   6   4   663.06   681.30     4.52 o
       185    1   1   6   5   769.59   774.81     4.28 o
       186    1   1   6   6     0.61     0.67     0.70 <
       187    1   1   6   7   115.95   123.74     1.55 o
       188    1   1   6   8   466.57   458.26     4.07 o
       189    1   1   6   9    87.11    92.46     1.58 o
       190    1   1   6  10   314.67   306.47     3.06 o
       191    1   1   6  11    28.52    31.94     1.37 o
       192    1   1   6  12     0.14     1.02     1.11 <
       193    1   1   6  13   100.48    97.11     2.26 o
       194    1   1   6  14   167.34   159.29     2.33 o
       195    1   1   7   1   537.91   549.16     4.50 o
       196    1   1   7   2   286.86   303.71     2.78 o
       197    1   1   7   3     0.36     0.92     0.70 <
       198    1   1   7   4   105.06   100.29     1.52 o
       199    1   1   7   5   474.40   486.04     3.39 o
       200    1   1   7   6   279.97   286.41     2.35 o
       201    1   1   7   7   329.44   371.32     3.12 o
       202    1   1   7   8   281.77   277.36     2.84 o
       203    1   1   7   9     0.04     2.10     0.85 <
       204    1   1   7  10     0.32     1.17     0.91 <
       205    1   1   7  11   218.76   232.63     3.41 o
       206    1   1   7  12     7.19     7.79     1.15 o
       207    1   1   7  13   162.93   156.13     2.52 o
       208    1   1   8   1     1.15     1.04     0.59 <
       209    1   1   8   2   372.35   378.75     3.46 o
       210    1   1   8   3   137.34   131.36     1.62 o
       211    1   1   8   4   299.82   313.40     2.61 o
       212    1   1   8   5   379.76   382.58     3.03 o
       213    1   1   8   6     0.28     1.04     0.84 <
       214    1   1   8   7    58.21    58.79     1.28 o
       215    1   1   8   8   246.83   269.67     2.81 o
       216    1   1   8   9    43.43    46.16     1.48 o
       217    1   1   8  10   176.21   183.05     2.50 o
       218    1   1   8  11    16.23    15.64     1.15 o
       219    1   1   9   1   240.74   242.58     2.01 o
       220    1   1   9   2   129.70   125.61     1.53 o
       221    1   1   9   3     0.15     0.33     0.72 <
       222    1   1   9   4    46.55    45.05     1.33 o
       223    1   1   9   5   227.43   225.62     2.23 o
       224    1   1   9   6   125.63   126.37     1.95 o
       225    1   1   9   7   165.62   180.92     2.41 o
       226    1   1   9   8   131.50   121.33     2.06 o
       227    1   1   9   9     0.01     0.88     1.81 <
       228    1   1  10   1     0.81     1.46     0.75 <
       229    1   1  10   2   168.88   159.90     1.81 o
       230    1   1  10   3    54.68    50.32     1.17 o
       231    1   1  10   4   139.05   138.83     1.81 o
       232    1   1  10   5   157.42   146.89     2.02 o
       233    3   2   0   0   262.52   365.84     2.25 o
       233    2   2   0   0   262.52   365.84     2.25 o
       233    1   2   0   0   262.52   365.84     2.25 o
       234    1   2   0   1   456.60   482.34     1.74 o
       235    3   2  -1  -1  9885.74  9638.21    16.97 o
       235    2   2   1  -1  9885.74  9638.21    16.97 o
       235    1   2   0   2  9885.74  9638.21    16.97 o
       236    1   2   0   3  2580.80  2351.61     5.61 o
       237    3   2  -2  -2  3295.82  3060.25     9.08 o
       237    2   2   2  -2  3295.82  3060.25     9.08 o
       237    1   2   0   4  3295.82  3060.25     9.08 o
       238    1   2   0   5   340.32   341.25     1.89 o
       239    1   2   0   6  3285.28  3249.69     8.82 o
       240    1   2   0   7   244.15   232.05     2.19 o
       241    1   2   0   8     2.80     1.83     0.63 <
       242    1   2   0   9   395.38   373.87     3.15 o
       243    1   2   0  10    49.09    52.48     1.30 o
       244    1   2   0  11   108.61   112.36     1.68 o
       245    1   2   0  12  1796.18  1784.13    12.38 o
       246    1   2   0  13    63.36    60.98     1.91 o
       247    1   2   0  14     4.19     5.77     1.09 o
       248    1   2   0  15   101.50   105.96     2.53 o
       249    1   2   0  16    29.16    33.41     1.76 o
       250    1   2   0  17    18.58    18.87     2.26 o
       251    1   2   1   0  3527.33  3749.41     8.11 o
       252    3   2  -1   1 11288.50 11817.70    16.76 o
       252    2   2   0  -2 11288.50 11817.70    16.76 o
       252    1   2   1   1 11288.50 11817.70    16.76 o
       253    1   2   1   2   393.09   408.61     1.56 o
       254    3   2  -2   0  1278.45  1336.70     3.09 o
       254    2   2   1  -3  1278.45  1336.70     3.09 o
       254    1   2   1   3  1278.45  1336.70     3.09 o
       255    1   2   1   4   343.96   346.08     1.41 o
       256    1   2   1   5  1242.38  1273.66     3.22 o
       257    1   2   1   6  1009.12  1066.45     3.14 o
       258    1   2   1   7   103.40    96.02     0.93 o
       259    1   2   1   8   197.58   192.44     1.39 o
       260    1   2   1   9  3014.16  2922.80     6.94 o
       261    1   2   1  10   128.34   127.96     1.39 o
       262    1   2   1  11    70.08    73.27     1.28 o
       263    1   2   1  12   165.93   174.80     1.84 o
       264    1   2   1  13    21.58    21.11     0.92 o
       265    1   2   1  14    47.64    48.28     1.27 o
       266    1   2   1  15   541.88   570.91     3.87 o
       267    1   2   1  16    25.06    25.35     1.10 o
       268    1   2   1  17    56.34    55.39     1.85 o
       269    3   2  -1   3   350.65   395.48     2.29 o
       269    2   2  -1  -3   350.65   395.48     2.29 o
       269    1   2   2   0   350.65   395.48     2.29 o
       270    1   2   2   1   309.35   342.23     1.34 o
       271    3   2  -2   2  5973.51  6328.84    10.44 o
       271    2   2   0  -4  5973.51  6328.84    10.44 o
       271    1   2   2   2  5973.51  6328.84    10.44 o
       272    1   2   2   3  1829.88  1865.35     4.19 o
       273    1   2   2   4  2185.13  2346.93     5.46 o
       274    1   2   2   5   259.65   272.78     1.49 o
       275    1   2   2   6  2569.83  2617.23     6.48 o
       276    1   2   2   7   196.41   194.86     1.21 o
       277    1   2   2   8     1.47     1.89     0.47 o
       278    1   2   2   9   331.43   318.09     2.02 o
       279    1   2   2  10    47.95    46.77     1.19 o
       280    1   2   2  11    95.96   100.06     1.48 o
       281    1   2   2  12  1618.86  1613.43     9.13 o
       282    1   2   2  13    57.67    59.48     1.29 o
       283    1   2   2  14     3.73     4.15     0.92 o
       284    1   2   2  15    93.90    98.61     1.71 o
       285    1   2   2  16    27.48    27.88     1.19 o
       286    1   2   2  17    17.29    16.01     1.07 o
       287    1   2   3   0  1696.99  1573.64     6.86 o
       288    1   2   3   1  4746.40  4863.49     8.92 o
       289    1   2   3   2   217.23   227.93     1.18 o
       290    1   2   3   3   826.82   893.49     2.84 o
       291    1   2   3   4   201.08   211.99     1.47 o
       292    1   2   3   5   748.70   737.47     2.61 o
       293    1   2   3   6   637.67   628.91     2.37 o
       294    1   2   3   7    61.95    63.32     0.85 o
       295    1   2   3   8   138.19   132.64     1.21 o
       296    1   2   3   9  2260.95  2392.92     9.53 o
       297    1   2   3  10    98.55   103.14     2.01 o
       298    1   2   3  11    62.18    66.15     1.31 o
       299    1   2   3  12   133.80   133.98     1.68 o
       300    1   2   3  13    17.71    17.63     0.95 o
       301    1   2   3  14    40.06    29.31     1.14 o
       302    1   2   3  15   459.64   458.45     3.70 o
       303    1   2   3  16    21.78    20.91     1.08 o
       304    1   2   3  17    48.44    46.55     1.55 o
       305    1   2   4   0   208.09   194.13     2.07 o
       306    1   2   4   1   139.69   142.61     1.16 o
       307    1   2   4   2  2438.64  2468.16     5.99 o
       308    1   2   4   3   846.46   804.88     2.79 o
       309    1   2   4   4  1068.67  1062.23     3.20 o
       310    1   2   4   5   132.01   125.40     1.11 o
       311    1   2   4   6  1403.77  1334.24     4.22 o
       312    1   2   4   7   114.40   106.02     1.08 o
       313    1   2   4   8     0.57     1.13     0.53 <
       314    1   2   4   9   211.55   216.66     1.88 o
       315    1   2   4  10    41.68    38.25     1.22 o
       316    1   2   4  11    69.02    69.37     1.44 o
       317    1   2   4  12  1209.54  1226.40     6.19 o
       318    1   2   4  13    44.40    44.01     1.13 o
       319    1   2   4  14     2.41     2.41     0.90 <
       320    1   2   4  15    75.14    73.39     2.02 o
       321    1   2   4  16    23.11    22.27     1.08 o
       322    1   2   5   0   670.25   753.77     4.49 o
       323    1   2   5   1  1946.74  1992.55     6.56 o
       324    1   2   5   2    86.01    75.41     1.09 o
       325    1   2   5   3   311.66   295.55     2.35 o
       326    1   2   5   4    87.25    85.63     1.26 o
       327    1   2   5   5   359.36   367.42     2.47 o
       328    1   2   5   6   314.85   301.23     2.20 o
       329    1   2   5   7    25.73    27.37     1.06 o
       330    1   2   5   8    79.12    76.57     1.26 o
       331    1   2   5   9  1417.53  1383.79     8.08 o
       332    1   2   5  10    63.82    61.76     1.18 o
       333    1   2   5  11    44.20    43.61     1.21 o
       334    1   2   5  12    93.09    88.78     1.62 o
       335    1   2   5  13    10.66    10.56     1.01 o
       336    1   2   5  14    28.91    28.62     1.27 o
       337    1   2   5  15   333.37   299.62     3.96 o
       338    1   2   6   0    45.47    46.52     1.29 o
       339    1   2   6   1    51.08    50.99     0.99 o
       340    1   2   6   2  1090.84  1072.18     5.59 o
       341    1   2   6   3   352.67   349.83     2.57 o
       342    1   2   6   4   500.57   521.38     3.71 o
       343    1   2   6   5    59.08    57.71     1.13 o
       344    1   2   6   6   686.68   722.60     4.36 o
       345    1   2   6   7    59.68    63.50     1.44 o
       346    1   2   6   8     1.08     5.20     0.93 o
       347    1   2   6   9   121.15   126.62     1.84 o
       348    1   2   6  10    26.50    26.04     1.12 o
       349    1   2   6  11    43.32    43.62     1.22 o
       350    1   2   6  12   772.03   755.59     6.71 o
       351    1   2   6  13    29.85    30.27     1.37 o
       352    1   2   6  14     0.90     1.73     1.08 <
       353    1   2   7   0   275.85   255.67     3.17 o
       354    1   2   7   1   902.41   899.24     5.49 o
       355    1   2   7   2    33.38    33.31     0.89 o
       356    1   2   7   3   106.47   102.50     1.35 o
       357    1   2   7   4    37.81    40.23     0.98 o
       358    1   2   7   5   170.97   172.00     2.14 o
       359    1   2   7   6   152.86   146.85     2.33 o
       360    1   2   7   7    11.76    13.63     1.04 o
       361    1   2   7   8    42.51    44.63     1.28 o
       362    1   2   7   9   795.73   807.62     4.94 o
       363    1   2   7  10    37.47    37.26     1.15 o
       364    1   2   7  11    22.07    23.14     1.29 o
       365    1   2   7  12    58.68    57.26     1.94 o
       366    1   2   7  13     3.90     3.85     1.17 o
       367    1   2   8   0    12.17    11.22     0.96 o
       368    1   2   8   1    21.11    19.97     0.78 o
       369    1   2   8   2   512.35   500.40     3.24 o
       370    1   2   8   3   159.32   158.22     1.91 o
       371    1   2   8   4   238.90   237.94     2.16 o
       372    1   2   8   5    27.90    28.58     1.26 o
       373    1   2   8   6   340.42   292.21     2.89 o
       374    1   2   8   7    30.83    30.82     1.28 o
       375    1   2   8   8     0.49     0.94     0.83 <
       376    1   2   8   9    67.13    69.64     1.47 o
       377    1   2   8  10    10.32    11.06     1.04 o
       378    1   2   8  11    24.01    24.15     1.17 o
       379    1   2   9   0   124.78   128.51     2.00 o
       380    1   2   9   1   408.16   406.84     3.01 o
       381    1   2   9   2    15.16    15.01     0.81 o
       382    1   2   9   3    51.17    48.37     1.11 o
       383    1   2   9   4    18.01    17.07     1.05 o
       384    1   2   9   5    81.01    73.55     1.66 o
       385    1   2   9   6    75.69    76.93     1.59 o
       386    1   2   9   7     7.42     7.26     0.90 o
       387    1   2   9   8    21.27    21.35     1.31 o
       388    1   2  10   0     9.03     8.85     1.08 o
       389    1   2  10   1     9.91     9.83     0.83 o
       390    1   2  10   2   216.07   220.02     2.58 o
       391    1   2  10   3    72.66    71.41     1.86 o
       392    1   2  10   4   104.45   105.76     1.65 o
       393    1   2  10   5    13.00    10.27     1.63 o
       394    1   3   0   1  5809.80  5676.61    14.56 o
       395    3   3  -1  -1  2214.73  2407.00     5.29 o
       395    2   3   1  -1  2214.73  2407.00     5.29 o
       395    1   3   0   2  2214.73  2407.00     5.29 o
       396    1   3   0   3  1432.79  1499.40     4.35 o
       397    3   3  -2  -2  2321.14  2210.22     6.29 o
       397    2   3   2  -2  2321.14  2210.22     6.29 o
       397    1   3   0   4  2321.14  2210.22     6.29 o
       398    1   3   0   5    17.46    16.56     0.61 o
       399    1   3   0   6    25.66    28.37     0.67 o
       400    1   3   0   7  3747.27  3564.84     9.68 o
       401    1   3   0   8   529.95   474.90     3.10 o
       402    1   3   0   9   195.33   188.11     1.72 o
       403    1   3   0  10   419.82   433.76     3.93 o
       404    1   3   0  11   352.94   379.91     4.20 o
       405    1   3   0  12     0.10     0.12     0.95 <
       406    1   3   0  13    48.58    49.93     1.64 o
       407    1   3   0  14   200.77   206.65     3.79 o
       408    1   3   0  15   152.78   163.42     3.51 o
       409    1   3   0  16    68.53    73.43     2.20 o
       410    1   3   0  17   451.38   447.67     5.04 o
       411    3   3  -1   1  2830.21  3117.53     5.52 o
       411    2   3   0  -2  2830.21  3117.53     5.52 o
       411    1   3   1   1  2830.21  3117.53     5.52 o
       412    1   3   1   2   657.02   647.73     2.09 o
       413    2   3   1  -3    27.50    30.05     0.56 o
       413    1   3   1   3    27.50    30.05     0.56 o
       414    1   3   1   4  7130.21  6796.10    11.39 o
       415    1   3   1   5  1004.13  1049.86     3.15 o
       416    1   3   1   6  1088.02  1094.97     2.90 o
       417    1   3   1   7  1043.19   997.83     3.10 o
       418    1   3   1   8    55.70    49.86     0.76 o
       419    1   3   1   9     4.97     6.52     0.57 o
       420    1   3   1  10   831.96   803.32     4.40 o
       421    1   3   1  11   297.12   307.50     2.31 o
       422    1   3   1  12    21.15    21.29     0.93 o
       423    1   3   1  13   150.38   160.59     2.57 o
       424    1   3   1  14   621.16   687.57     5.86 o
       425    1   3   1  15     1.82     2.74     1.05 <
       426    1   3   1  16     1.32     2.32     0.99 <
       427    1   3   1  17   116.04   117.35     2.37 o
       428    1   3   2   1  3960.82  4105.63     6.56 o
       429    3   3  -2   2  1588.54  1673.30     3.48 o
       429    2   3   0  -4  1588.54  1673.30     3.48 o
       429    1   3   2   2  1588.54  1673.30     3.48 o
       430    1   3   2   3   960.75  1000.51     2.76 o
       431    1   3   2   4  1722.97  1801.69     5.23 o
       432    1   3   2   5    15.66    16.55     0.52 o
       433    1   3   2   6    20.74    22.13     0.58 o
       434    1   3   2   7  3089.42  2930.60     6.31 o
       435    1   3   2   8   436.66   419.42     2.18 o
       436    1   3   2   9   173.93   170.46     1.61 o
       437    1   3   2  10   364.66   386.55     3.49 o
       438    1   3   2  11   311.81   332.81     2.86 o
       439    1   3   2  12     0.09     0.83     0.74 <
       440    1   3   2  13    44.21    46.16     1.33 o
       441    1   3   2  14   184.36   186.99     2.40 o
       442    1   3   2  15   138.63   136.83     1.77 o
       443    1   3   2  16    63.98    64.50     1.57 o
       444    1   3   2  17   415.17   415.86     4.21 o
       445    1   3   3   1  1484.52  1441.59     3.86 o
       446    1   3   3   2   428.27   437.28     1.81 o
       447    1   3   3   3    14.49    16.74     0.49 o
       448    1   3   3   4  4181.90  4162.16     8.85 o
       449    1   3   3   5   620.30   595.98     2.47 o
       450    1   3   3   6   750.85   754.55     2.90 o
       451    1   3   3   7   711.04   690.07     3.42 o
       452    1   3   3   8    29.83    31.72     0.83 o
       453    1   3   3   9     3.99     3.90     0.81 o
       454    1   3   3  10   645.31   667.85     4.27 o
       455    1   3   3  11   235.00   246.21     2.44 o
       456    1   3   3  12    17.34    18.14     0.93 o
       457    1   3   3  13   125.40   127.92     1.80 o
       458    1   3   3  14   521.40   520.11     3.38 o
       459    1   3   3  15     1.46     1.48     0.85 <
       460    1   3   3  16     0.90     1.07     0.98 <
       461    1   3   3  17   100.27    78.55     4.23 o
       462    1   3   4   1  1782.66  1771.16     4.30 o
       463    1   3   4   2   723.19   702.26     2.91 o
       464    1   3   4   3   468.50   442.33     2.06 o
       465    1   3   4   4   872.58   916.62     3.13 o
       466    1   3   4   5     3.28     4.29     0.54 o
       467    1   3   4   6    13.24    11.83     0.67 o
       468    1   3   4   7  1941.92  1923.28     8.56 o
       469    1   3   4   8   267.22   278.85     2.28 o
       470    1   3   4   9   127.82   132.66     1.50 o
       471    1   3   4  10   253.19   262.10     2.29 o
       472    1   3   4  11   225.50   234.63     2.65 o
       473    1   3   4  12     0.06     1.00     0.80 <
       474    1   3   4  13    35.07    34.84     1.10 o
       475    1   3   4  14   144.60   142.90     2.27 o
       476    1   3   4  15   103.06    98.76     1.79 o
       477    1   3   4  16    52.25    51.40     1.39 o
       478    1   3   5   1   616.56   582.83     2.57 o
       479    1   3   5   2   159.71   154.05     1.43 o
       480    1   3   5   3     7.40     8.74     0.63 o
       481    1   3   5   4  2065.25  2002.07     8.47 o
       482    1   3   5   5   288.94   308.69     2.49 o
       483    1   3   5   6   460.67   452.61     2.92 o
       484    1   3   5   7   394.36   413.16     2.64 o
       485    1   3   5   8    10.85    11.87     0.85 o
       486    1   3   5   9     2.74     3.15     0.76 o
       487    1   3   5  10   421.03   442.31     3.66 o
       488    1   3   5  11   158.64   159.38     2.07 o
       489    1   3   5  12    11.61    11.93     1.02 o
       490    1   3   5  13    90.75    89.08     1.67 o
       491    1   3   5  14   370.80   355.95     3.95 o
       492    1   3   5  15     0.93     1.27     1.00 <
       493    1   3   6   1   755.28   743.45     3.73 o
       494    1   3   6   2   292.33   283.60     2.20 o
       495    1   3   6   3   250.20   259.20     2.29 o
       496    1   3   6   4   399.10   415.44     2.62 o
       497    1   3   6   5     2.00     2.64     0.67 o
       498    1   3   6   6     7.88     9.28     0.86 o
       499    1   3   6   7  1089.10  1141.02     6.61 o
       500    1   3   6   8   146.47   155.51     1.98 o
       501    1   3   6   9    79.38    78.70     1.69 o
       502    1   3   6  10   155.88   156.40     2.16 o
       503    1   3   6  11   145.12   155.31     2.45 o
       504    1   3   6  12     0.02     0.33     0.89 <
       505    1   3   6  13    26.43    25.88     1.57 o
       506    1   3   6  14    98.45    95.37     1.94 o
       507    1   3   7   1   260.76   245.56     2.45 o
       508    1   3   7   2    53.61    52.37     1.11 o
       509    1   3   7   3     3.98     4.39     0.68 o
       510    1   3   7   4  1018.73  1012.39     5.38 o
       511    1   3   7   5   133.49   134.80     1.79 o
       512    1   3   7   6   255.41   266.83     2.55 o
       513    1   3   7   7   208.02   234.92     2.67 o
       514    1   3   7   8     5.81     4.95     1.05 o
       515    1   3   7   9     1.62     1.56     0.86 <
       516    1   3   7  10   244.79   245.96     2.37 o
       517    1   3   7  11    96.86    90.41     1.79 o
       518    1   3   7  12     6.19     6.63     1.07 o
       519    1   3   7  13    58.25    50.77     2.57 o
       520    1   3   8   1   343.34   330.24     2.99 o
       521    1   3   8   2   129.90   129.17     1.60 o
       522    1   3   8   3   125.45   123.05     1.70 o
       523    1   3   8   4   189.89   188.38     2.27 o
       524    1   3   8   5     1.67     1.96     0.93 <
       525    1   3   8   6     4.10     5.24     0.92 o
       526    1   3   8   7   556.29   528.48     4.48 o
       527    1   3   8   8    79.46    87.62     1.71 o
       528    1   3   8   9    40.16    40.16     1.28 o
       529    1   3   8  10    87.82    92.65     1.73 o
       530    1   3   8  11    84.74    83.87     2.24 o
       531    1   3   9   1   120.04   115.27     1.63 o
       532    1   3   9   2    26.05    25.71     0.97 o
       533    1   3   9   3     1.85     1.77     0.75 <
       534    1   3   9   4   472.90   489.15     4.09 o
       535    1   3   9   5    66.18    65.80     1.47 o
       536    1   3   9   6   115.18   112.59     1.74 o
       537    1   3   9   7   104.17   100.68     1.78 o
       538    1   3   9   8     5.41     5.37     0.86 o
       539    1   3  10   1   152.24   152.60     1.98 o
       540    1   3  10   2    60.53    61.03     1.39 o
       541    1   3  10   3    50.09    50.86     1.21 o
       542    1   3  10   4    86.94    84.24     1.83 o
       543    3   4   0   0  7629.46  7726.95    37.84 o
       543    2   4   0   0  7629.46  7726.95    37.84 o
       543    1   4   0   0  7629.46  7726.95    37.84 o
       544    1   4   0   1  2036.94  2074.59     5.74 o
       545    3   4  -1  -1   573.72   649.80     2.56 o
       545    2   4   1  -1   573.72   649.80     2.56 o
       545    1   4   0   2   573.72   649.80     2.56 o
       546    1   4   0   3  3577.92  3625.44     8.30 o
       547    3   4  -2  -2    14.99     7.99     0.53 o
       547    2   4   2  -2    14.99     7.99     0.53 o
       547    1   4   0   4    14.99     7.99     0.53 o
       548    1   4   0   5   785.13   826.36     3.07 o
       549    1   4   0   6   367.89   337.40     1.99 o
       550    1   4   0   7   364.97   361.83     2.09 o
       551    1   4   0   8   626.38   573.35     3.96 o
       552    1   4   0   9  1353.92  1365.54     8.48 o
       553    1   4   0  10   782.25   807.79     7.32 o
       554    1   4   0  11    86.45    85.71     2.01 o
       555    1   4   0  12    43.95    42.22     1.52 o
       556    1   4   0  13    60.80    65.37     2.03 o
       557    1   4   0  14   206.87   226.88     4.00 o
       558    1   4   0  15   330.45   311.53     5.74 o
       559    1   4   0  16    40.44    41.34     2.16 o
       560    1   4   0  17    49.61    48.77     2.25 o
       561    1   4   1   0  3789.79  3597.66     7.92 o
       562    3   4  -1   1   845.69   928.91     2.38 o
       562    2   4   0  -2   845.69   928.91     2.38 o
       562    1   4   1   1   845.69   928.91     2.38 o
       563    1   4   1   2  1641.45  1647.31     3.44 o
       564    3   4  -2   0  3501.48  3537.14     6.44 o
       564    2   4   1  -3  3501.48  3537.14     6.44 o
       564    1   4   1   3  3501.48  3537.14     6.44 o
       565    1   4   1   4  1011.16  1052.49     2.89 o
       566    1   4   1   5    46.43    50.48     0.77 o
       567    1   4   1   6  2270.00  2176.38     5.11 o
       568    1   4   1   7   453.26   426.67     1.76 o
       569    1   4   1   8   235.04   221.68     1.44 o
       570    1   4   1   9    14.81    14.13     0.67 o
       571    1   4   1  10   111.24   118.05     1.86 o
       572    1   4   1  11   643.54   651.54     4.27 o
       573    1   4   1  12   683.56   693.65     5.95 o
       574    1   4   1  13   374.76   390.95     3.62 o
       575    1   4   1  14    54.74    58.52     1.51 o
       576    1   4   1  15     4.01     4.94     1.02 o
       577    1   4   1  16    52.55    59.67     1.72 o
       578    1   4   1  17     4.36     5.15     0.98 o
       579    3   4  -1   3  5170.79  5163.60    16.75 o
       579    2   4  -1  -3  5170.79  5163.60    16.75 o
       579    1   4   2   0  5170.79  5163.60    16.75 o
       580    1   4   2   1  1480.31  1513.22     3.39 o
       581    3   4  -2   2   370.36   405.12     1.58 o
       581    2   4   0  -4   370.36   405.12     1.58 o
       581    1   4   2   2   370.36   405.12     1.58 o
       582    1   4   2   3  2727.38  2837.18     6.64 o
       583    1   4   2   4     3.20     7.18     0.54 o
       584    1   4   2   5   618.06   616.07     2.48 o
       585    1   4   2   6   293.59   295.92     2.22 o
       586    1   4   2   7   298.33   295.60     1.91 o
       587    1   4   2   8   542.32   550.17     2.79 o
       588    1   4   2   9  1165.52  1081.60     6.04 o
       589    1   4   2  10   700.69   700.84     4.17 o
       590    1   4   2  11    76.03    75.83     1.56 o
       591    1   4   2  12    40.55    42.74     1.29 o
       592    1   4   2  13    55.67    60.57     1.38 o
       593    1   4   2  14   188.80   198.19     2.56 o
       594    1   4   2  15   306.04   328.70     3.20 o
       595    1   4   2  16    37.30    37.78     1.25 o
       596    1   4   2  17    46.07    46.59     2.09 o
       597    1   4   3   0  2204.98  2026.57     7.67 o
       598    1   4   3   1   407.07   427.07     2.25 o
       599    1   4   3   2   951.49   930.32     2.99 o
       600    1   4   3   3  1959.42  2076.85     4.21 o
       601    1   4   3   4   627.26   610.03     2.27 o
       602    1   4   3   5    28.38    27.70     0.70 o
       603    1   4   3   6  1509.41  1511.31     7.08 o
       604    1   4   3   7   329.32   317.17     2.70 o
       605    1   4   3   8   165.48   167.34     1.95 o
       606    1   4   3   9    15.97    16.85     0.85 o
       607    1   4   3  10    84.73    80.91     1.30 o
       608    1   4   3  11   527.41   526.93     3.34 o
       609    1   4   3  12   562.29   573.58     4.79 o
       610    1   4   3  13   311.16   311.63     2.68 o
       611    1   4   3  14    46.58    49.81     1.27 o
       612    1   4   3  15     3.91     4.01     0.84 o
       613    1   4   3  16    45.82    46.93     1.32 o
       614    1   4   4   0  2479.69  2352.89    10.91 o
       615    1   4   4   1   718.31   670.82     2.63 o
       616    1   4   4   2   189.12   179.66     1.22 o
       617    1   4   4   3  1371.39  1335.40     3.59 o
       618    1   4   4   4     3.50     4.18     0.43 o
       619    1   4   4   5   340.61   342.98     2.10 o
       620    1   4   4   6   164.36   172.54     1.72 o
       621    1   4   4   7   179.04   183.05     1.88 o
       622    1   4   4   8   376.11   382.60     3.33 o
       623    1   4   4   9   792.34   788.90     4.23 o
       624    1   4   4  10   515.77   523.26     3.20 o
       625    1   4   4  11    54.69    56.20     1.30 o
       626    1   4   4  12    30.24    28.22     1.05 o
       627    1   4   4  13    43.91    30.59     1.35 o
       628    1   4   4  14   143.55   138.63     1.82 o
       629    1   4   4  15   244.61   236.80     2.32 o
       630    1   4   4  16    29.27    27.10     1.82 o
       631    1   4   5   0   937.22   889.75     5.23 o
       632    1   4   5   1   227.12   223.18     1.48 o
       633    1   4   5   2   437.01   408.49     2.29 o
       634    1   4   5   3   981.08   932.49     3.76 o
       635    1   4   5   4   307.14   297.04     2.70 o
       636    1   4   5   5    12.12    13.16     0.86 o
       637    1   4   5   6   804.16   837.16     4.88 o
       638    1   4   5   7   200.55   211.16     2.00 o
       639    1   4   5   8    95.35    97.82     1.38 o
       640    1   4   5   9    13.85    13.31     0.93 o
       641    1   4   5  10    55.32    56.55     1.28 o
       642    1   4   5  11   359.80   378.28     3.64 o
       643    1   4   5  12   396.46   398.28     3.37 o
       644    1   4   5  13   215.36   209.73     3.08 o
       645    1   4   5  14    34.59    32.26     1.25 o
       646    1   4   5  15     3.77     3.66     1.03 o
       647    1   4   6   0  1201.16  1184.93     7.09 o
       648    1   4   6   1   321.67   321.61     2.29 o
       649    1   4   6   2   118.96   123.08     1.47 o
       650    1   4   6   3   601.60   601.76     3.68 o
       651    1   4   6   4     4.37     5.38     0.80 o
       652    1   4   6   5   167.30   178.34     2.12 o
       653    1   4   6   6    81.66    95.68     1.52 o
       654    1   4   6   7    96.33    97.38     1.84 o
       655    1   4   6   8   225.58   227.81     2.73 o
       656    1   4   6   9   476.89   503.05     3.65 o
       657    1   4   6  10   319.72   313.36     2.85 o
       658    1   4   6  11    35.56    36.78     1.14 o
       659    1   4   6  12    16.26    16.52     0.98 o
       660    1   4   6  13    31.16    29.02     1.11 o
       661    1   4   6  14    90.54    82.66     4.39 o
       662    1   4   7   0   395.92   418.78     4.27 o
       663    1   4   7   1   133.59   132.68     1.44 o
       664    1   4   7   2   202.04   194.15     1.83 o
       665    1   4   7   3   488.05   498.95     4.08 o
       666    1   4   7   4   148.38   137.38     1.97 o
       667    1   4   7   5     5.33     6.35     0.87 o
       668    1   4   7   6   413.40   434.52     3.40 o
       669    1   4   7   7   109.92   125.54     1.92 o
       670    1   4   7   8    52.77    55.39     1.45 o
       671    1   4   7   9     7.05     7.63     1.07 o
       672    1   4   7  10    34.43    34.03     1.27 o
       673    1   4   7  11   203.84   206.98     2.77 o
       674    1   4   7  12   245.53   248.71     2.76 o
       675    1   4   8   0   579.41   576.73     5.00 o
       676    1   4   8   1   151.00   154.87     1.66 o
       677    1   4   8   2    62.34    64.74     1.42 o
       678    1   4   8   3   282.42   289.19     2.88 o
       679    1   4   8   4     2.48     2.99     0.85 o
       680    1   4   8   5    83.25    76.58     1.58 o
       681    1   4   8   6    42.21    45.03     1.30 o
       682    1   4   8   7    51.91    49.83     1.19 o
       683    1   4   8   8   115.94   129.60     2.11 o
       684    1   4   8   9   263.56   264.81     2.60 o
       685    1   4   8  10   164.49   167.37     2.18 o
       686    1   4   9   0   186.44   186.31     2.95 o
       687    1   4   9   1    59.10    58.73     1.39 o
       688    1   4   9   2    95.04    92.51     1.61 o
       689    1   4   9   3   226.55   230.07     2.69 o
       690    1   4   9   4    72.28    69.97     1.40 o
       691    1   4   9   5     2.94     2.74     0.94 <
       692    1   4   9   6   207.91   202.98     2.58 o
       693    1   4   9   7    52.28    53.42     1.24 o
       694    1   4   9   8    28.07    27.19     1.60 o
       695    1   4  10   0   244.01   249.31     4.70 o
       696    1   4  10   1    68.04    68.91     1.68 o
       697    1   4  10   2    22.53    21.34     1.08 o
       698    1   4  10   3   133.66   126.06     3.49 o
       699    1   5   0   1  2301.73  2227.87     5.27 o
       700    3   5  -1  -1   216.31   217.94     1.43 o
       700    2   5   1  -1   216.31   217.94     1.43 o
       700    1   5   0   2   216.31   217.94     1.43 o
       701    1   5   0   3   767.92   795.90     3.48 o
       702    3   5  -2  -2     5.51     2.20     0.78 <
       702    2   5   2  -2     5.51     2.20     0.78 <
       702    1   5   0   4     5.51     2.20     0.78 <
       703    1   5   0   5  5861.67  5658.92    19.45 o
       704    1   5   0   6    38.53    36.72     0.89 o
       705    1   5   0   7   157.26   150.97     1.40 o
       706    1   5   0   8    99.93    97.94     1.43 o
       707    1   5   0   9   157.95   146.51     2.15 o
       708    1   5   0  10     6.74     6.37     0.94 o
       709    1   5   0  11   572.18   505.89     5.73 o
       710    1   5   0  12     2.27     2.30     1.10 <
       711    1   5   0  13   706.17   715.44     6.63 o
       712    1   5   0  14     0.43     1.10     1.24 <
       713    1   5   0  15   128.21   143.19     3.41 o
       714    1   5   0  16    21.44    21.54     2.14 o
       715    1   5   0  17     9.36     9.23     1.82 o
       716    3   5  -1   1    49.16    63.14     0.63 o
       716    2   5   0  -2    49.16    63.14     0.63 o
       716    1   5   1   1    49.16    63.14     0.63 o
       717    1   5   1   2  5739.22  5657.59    10.04 o
       718    2   5   1  -3    36.48    38.13     0.67 o
       718    1   5   1   3    36.48    38.13     0.67 o
       719    1   5   1   4   346.76   335.97     1.48 o
       720    1   5   1   5   215.54   218.85     1.38 o
       721    1   5   1   6   775.40   753.89     2.38 o
       722    1   5   1   7     0.08     0.86     0.39 <
       723    1   5   1   8  2544.63  2459.83     7.20 o
       724    1   5   1   9     5.62     6.17     0.74 o
       725    1   5   1  10   363.80   341.11     2.46 o
       726    1   5   1  11    16.92    19.72     0.97 o
       727    1   5   1  12    17.75    17.67     0.98 o
       728    1   5   1  13    21.77    21.31     1.09 o
       729    1   5   1  14    47.75    50.16     1.32 o
       730    1   5   1  15     9.29     9.84     1.00 o
       731    1   5   1  16   606.21   643.46     5.62 o
       732    1   5   1  17     0.04     0.20     1.54 <
       733    1   5   2   1  1774.75  1827.79     3.83 o
       734    3   5  -2   2   169.32   184.04     1.22 o
       734    2   5   0  -4   169.32   184.04     1.22 o
       734    1   5   2   2   169.32   184.04     1.22 o
       735    1   5   2   3   595.45   618.91     2.35 o
       736    1   5   2   4     0.56     3.04     0.52 o
       737    1   5   2   5  4771.02  4565.98    10.26 o
       738    1   5   2   6    33.18    32.00     0.69 o
       739    1   5   2   7   119.32   116.84     1.20 o
       740    1   5   2   8    86.81    81.36     1.31 o
       741    1   5   2   9   141.90   144.43     1.65 o
       742    1   5   2  10     5.84     5.72     0.74 o
       743    1   5   2  11   513.03   531.20     3.91 o
       744    1   5   2  12     2.05     2.50     0.85 <
       745    1   5   2  13   645.41   645.48     4.90 o
       746    1   5   2  14     0.41     1.06     0.84 <
       747    1   5   2  15   116.68   113.58     1.99 o
       748    1   5   2  16    19.70    21.14     1.08 o
       749    1   5   3   1    29.08    27.28     0.52 o
       750    1   5   3   2  3540.59  3539.38     7.14 o
       751    1   5   3   3    23.90    24.57     0.57 o
       752    1   5   3   4   201.20   201.26     1.69 o
       753    1   5   3   5   149.25   150.45     1.63 o
       754    1   5   3   6   584.52   549.30     2.85 o
       755    1   5   3   7     0.06     0.23     0.60 <
       756    1   5   3   8  1936.67  1935.65     7.80 o
       757    1   5   3   9     4.72     4.59     0.69 o
       758    1   5   3  10   282.41   284.40     2.61 o
       759    1   5   3  11    13.76    14.58     0.95 o
       760    1   5   3  12    14.86    15.60     0.93 o
       761    1   5   3  13    18.21    18.13     1.12 o
       762    1   5   3  14    43.05    44.26     1.34 o
       763    1   5   3  15     7.69     7.45     0.90 o
       764    1   5   3  16   513.02   519.58     3.58 o
       765    1   5   4   1   893.02   831.07     3.29 o
       766    1   5   4   2    89.03    84.65     0.96 o
       767    1   5   4   3   357.92   345.93     1.86 o
       768    1   5   4   4     0.09     1.00     0.50 <
       769    1   5   4   5  2916.23  2982.22    10.15 o
       770    1   5   4   6    23.44    22.75     0.80 o
       771    1   5   4   7    57.02    59.49     1.22 o
       772    1   5   4   8    60.31    59.83     1.27 o
       773    1   5   4   9   105.04   106.89     1.26 o
       774    1   5   4  10     4.06     3.92     0.71 o
       775    1   5   4  11   382.64   393.30     2.82 o
       776    1   5   4  12     1.51     2.17     0.88 <
       777    1   5   4  13   498.18   461.10     5.09 o
       778    1   5   4  14     0.40     0.56     0.92 <
       779    1   5   4  15    87.64    85.45     1.67 o
       780    1   5   5   1    12.63    12.50     0.58 o
       781    1   5   5   2  1772.38  1680.56     7.83 o
       782    1   5   5   3    14.33    14.05     0.78 o
       783    1   5   5   4    71.53    70.64     1.38 o
       784    1   5   5   5    86.66    99.37     1.50 o
       785    1   5   5   6   378.38   390.24     3.23 o
       786    1   5   5   7     0.17     0.86     0.65 <
       787    1   5   5   8  1233.88  1277.10     6.92 o
       788    1   5   5   9     3.34     3.38     0.67 o
       789    1   5   5  10   188.43   194.47     2.07 o
       790    1   5   5  11     9.61     9.91     0.83 o
       791    1   5   5  12    10.38     9.77     1.01 o
       792    1   5   5  13    12.91    13.50     1.02 o
       793    1   5   5  14    36.34    35.28     1.25 o
       794    1   5   6   1   384.70   379.20     2.35 o
       795    1   5   6   2    44.49    44.88     1.04 o
       796    1   5   6   3   206.03   208.61     2.25 o
       797    1   5   6   4     0.11     0.41     0.61 <
       798    1   5   6   5  1599.87  1665.29     9.54 o
       799    1   5   6   6    14.57    14.19     0.91 o
       800    1   5   6   7    25.98    25.81     0.91 o
       801    1   5   6   8    36.50    37.87     1.26 o
       802    1   5   6   9    64.22    65.73     1.58 o
       803    1   5   6  10     2.59     3.47     0.80 o
       804    1   5   6  11   251.22   251.30     2.41 o
       805    1   5   6  12     0.91     0.83     0.96 <
       806    1   5   6  13   328.97   319.43     3.29 o
       807    1   5   7   1     5.43     6.41     0.67 o
       808    1   5   7   2   870.12   873.42     5.14 o
       809    1   5   7   3     8.02     8.54     0.85 o
       810    1   5   7   4    27.61    29.02     1.07 o
       811    1   5   7   5    46.57    49.85     1.26 o
       812    1   5   7   6   209.85   212.45     2.43 o
       813    1   5   7   7     0.13     0.10     0.82 <
       814    1   5   7   8   699.63   741.64     5.11 o
       815    1   5   7   9     1.94     1.55     0.78 <
       816    1   5   7  10   117.60   117.22     1.68 o
       817    1   5   7  11     6.00     5.90     0.90 o
       818    1   5   7  12     5.97     5.86     0.93 o
       819    1   5   8   1   181.04   178.24     1.91 o
       820    1   5   8   2    21.88    21.06     0.93 o
       821    1   5   8   3   103.24   108.43     1.75 o
       822    1   5   8   4     0.08    -1.01     0.81 <
       823    1   5   8   5   813.82   830.90     5.76 o
       824    1   5   8   6     7.49     6.90     0.89 o
       825    1   5   8   7    17.28    15.44     0.91 o
       826    1   5   8   8    19.45    20.46     1.03 o
       827    1   5   8   9    31.30    31.88     1.14 o
       828    1   5   8  10     1.58     1.76     0.83 <
       829    1   5   9   1     2.69     2.30     0.95 <
       830    1   5   9   2   412.64   401.54     3.83 o
       831    1   5   9   3     3.68     3.18     0.81 o
       832    1   5   9   4    17.67    17.68     1.08 o
       833    1   5   9   5    22.22    21.16     1.26 o
       834    1   5   9   6    92.67    92.04     2.24 o
       835    1   5   9   7     0.03     0.34     0.97 <
       836    3   6   0   0  1807.64  1942.51     8.56 o
       836    2   6   0   0  1807.64  1942.51     8.56 o
       836    1   6   0   0  1807.64  1942.51     8.56 o
       837    1   6   0   1   410.67   394.96     2.07 o
       838    3   6  -1  -1   638.11   681.72     4.42 o
       838    2   6   1  -1   638.11   681.72     4.42 o
       838    1   6   0   2   638.11   681.72     4.42 o
       839    1   6   0   3  3650.34  3590.00     8.57 o
       840    3   6  -2  -2   118.29   107.37     1.58 o
       840    2   6   2  -2   118.29   107.37     1.58 o
       840    1   6   0   4   118.29   107.37     1.58 o
       841    1   6   0   5   487.64   479.76     3.48 o
       842    1   6   0   6     3.27     3.64     0.71 o
       843    1   6   0   7   489.46   462.75     4.17 o
       844    1   6   0   8   278.51   270.91     4.38 o
       845    1   6   0   9   679.88   535.28     5.82 o
       846    1   6   0  10   377.92   388.39     4.18 o
       847    1   6   0  11   302.58   303.68     3.82 o
       848    1   6   0  12   168.36   167.47     3.36 o
       849    1   6   0  13   198.70   201.59     3.15 o
       850    1   6   0  14   113.56   126.10     2.98 o
       851    1   6   0  15   239.04   235.86     4.12 o
       852    1   6   0  16     6.87     5.86     1.54 o
       853    1   6   1   0  4583.91  4446.30    11.46 o
       854    3   6  -1   1   860.96   927.51     2.49 o
       854    2   6   0  -2   860.96   927.51     2.49 o
       854    1   6   1   1   860.96   927.51     2.49 o
       855    1   6   1   2   401.15   383.87     1.50 o
       856    3   6  -2   0   756.91   745.69     2.49 o
       856    2   6   1  -3   756.91   745.69     2.49 o
       856    1   6   1   3   756.91   745.69     2.49 o
       857    1   6   1   4   455.59   430.11     1.75 o
       858    1   6   1   5     1.86     3.23     0.41 o
       859    1   6   1   6  1641.49  1676.36     4.34 o
       860    1   6   1   7   124.27   119.34     1.12 o
       861    1   6   1   8   433.92   419.93     2.33 o
       862    1   6   1   9   178.24   173.25     2.05 o
       863    1   6   1  10   362.82   380.83     2.96 o
       864    1   6   1  11   374.16   385.71     4.25 o
       865    1   6   1  12   327.64   329.71     3.02 o
       866    1   6   1  13   177.38   178.69     2.27 o
       867    1   6   1  14   134.85   145.56     2.09 o
       868    1   6   1  15    11.42    11.84     1.06 o
       869    1   6   1  16    72.38    71.96     1.78 o
       870    3   6  -1   3  1405.07  1397.15     4.95 o
       870    2   6  -1  -3  1405.07  1397.15     4.95 o
       870    1   6   2   0  1405.07  1397.15     4.95 o
       871    1   6   2   1   321.13   318.36     1.46 o
       872    3   6  -2   2   510.21   520.26     2.18 o
       872    2   6   0  -4   510.21   520.26     2.18 o
       872    1   6   2   2   510.21   520.26     2.18 o
       873    1   6   2   3  2924.92  2902.34     6.81 o
       874    1   6   2   4    88.10    98.03     0.96 o
       875    1   6   2   5   398.65   390.15     2.08 o
       876    1   6   2   6     2.50     3.45     0.47 o
       877    1   6   2   7   418.04   376.60     2.45 o
       878    1   6   2   8   248.56   241.96     1.75 o
       879    1   6   2   9   593.03   607.50     4.20 o
       880    1   6   2  10   343.00   344.82     3.28 o
       881    1   6   2  11   273.58   271.64     3.55 o
       882    1   6   2  12   153.04   166.36     2.29 o
       883    1   6   2  13   182.61   186.57     2.29 o
       884    1   6   2  14   103.32   106.19     2.13 o
       885    1   6   2  15   222.48   225.87     2.53 o
       886    1   6   2  16     6.29     6.50     1.08 o
       887    1   6   3   0  2943.30  2831.62     7.45 o
       888    1   6   3   1   569.97   555.84     2.16 o
       889    1   6   3   2   251.76   246.42     1.36 o
       890    1   6   3   3   498.84   509.60     2.46 o
       891    1   6   3   4   301.48   304.96     2.10 o
       892    1   6   3   5     1.74     5.41     0.68 o
       893    1   6   3   6  1165.54  1157.01     5.26 o
       894    1   6   3   7    98.30    94.66     1.29 o
       895    1   6   3   8   332.98   307.79     2.24 o
       896    1   6   3   9   148.39   148.46     1.66 o
       897    1   6   3  10   294.13   317.22     2.91 o
       898    1   6   3  11   308.83   305.63     2.54 o
       899    1   6   3  12   274.59   273.58     2.79 o
       900    1   6   3  13   147.03   154.44     2.12 o
       901    1   6   3  14   114.66   117.41     2.25 o
       902    1   6   3  15     9.10     8.61     1.16 o
       903    1   6   3  16    62.97    60.93     4.57 o
       904    1   6   4   0   844.84   783.81     4.29 o
       905    1   6   4   1   164.76   150.42     1.21 o
       906    1   6   4   2   321.80   306.25     1.90 o
       907    1   6   4   3  1689.09  1585.91     5.80 o
       908    1   6   4   4    61.50    64.54     1.25 o
       909    1   6   4   5   239.37   238.71     1.82 o
       910    1   6   4   6     1.22     3.86     0.73 o
       911    1   6   4   7   279.18   280.43     2.12 o
       912    1   6   4   8   182.01   182.35     2.02 o
       913    1   6   4   9   417.10   412.85     3.12 o
       914    1   6   4  10   257.70   255.38     2.12 o
       915    1   6   4  11   206.40   195.10     2.08 o
       916    1   6   4  12   114.13   115.65     1.71 o
       917    1   6   4  13   143.06   146.42     1.94 o
       918    1   6   4  14    77.58    79.86     1.93 o
       919    1   6   4  15   179.88   182.66     2.70 o
       920    1   6   5   0  1514.52  1422.92     7.96 o
       921    1   6   5   1   351.07   346.32     2.20 o
       922    1   6   5   2   117.97   118.41     1.54 o
       923    1   6   5   3   299.48   303.59     2.47 o
       924    1   6   5   4   157.91   147.16     1.51 o
       925    1   6   5   5     1.50     1.60     0.61 <
       926    1   6   5   6   679.97   643.80     4.93 o
       927    1   6   5   7    65.45    66.67     1.44 o
       928    1   6   5   8   214.39   219.15     2.27 o
       929    1   6   5   9   101.86   100.63     1.63 o
       930    1   6   5  10   202.59   211.01     2.33 o
       931    1   6   5  11   210.56   208.39     2.29 o
       932    1   6   5  12   200.97   206.10     2.43 o
       933    1   6   5  13   100.26   104.27     1.77 o
       934    1   6   5  14    83.37    84.78     1.79 o
       935    1   6   6   0   479.04   498.25     4.61 o
       936    1   6   6   1    72.28    76.43     1.32 o
       937    1   6   6   2   193.79   199.32     1.86 o
       938    1   6   6   3   872.01   859.83     4.67 o
       939    1   6   6   4    38.03    37.20     0.99 o
       940    1   6   6   5   127.90   128.26     1.61 o
       941    1   6   6   6     0.57     0.94     0.73 <
       942    1   6   6   7   165.11   166.18     2.18 o
       943    1   6   6   8   111.78   111.55     1.62 o
       944    1   6   6   9   263.34   268.40     2.64 o
       945    1   6   6  10   159.79   161.15     2.20 o
       946    1   6   6  11   133.90   130.74     2.16 o
       947    1   6   6  12    68.12    62.12     1.80 o
       948    1   6   6  13    96.48    93.62     1.82 o
       949    1   6   7   0   756.16   734.36     6.28 o
       950    1   6   7   1   195.42   198.59     2.09 o
       951    1   6   7   2    55.19    60.30     1.30 o
       952    1   6   7   3   162.72   165.35     1.91 o
       953    1   6   7   4    80.87    84.45     1.38 o
       954    1   6   7   5     0.91     1.10     0.81 <
       955    1   6   7   6   375.15   384.35     3.36 o
       956    1   6   7   7    36.85    39.65     1.15 o
       957    1   6   7   8   123.74   119.15     1.89 o
       958    1   6   7   9    55.39    55.19     1.28 o
       959    1   6   7  10   122.14   119.93     1.77 o
       960    1   6   7  11   116.73   118.75     1.91 o
       961    1   6   8   0   240.24   239.00     3.76 o
       962    1   6   8   1    35.41    35.12     1.10 o
       963    1   6   8   2    97.60    93.99     1.79 o
       964    1   6   8   3   443.72   435.27     3.85 o
       965    1   6   8   4    18.87    17.62     0.95 o
       966    1   6   8   5    67.14    70.23     1.54 o
       967    1   6   8   6     0.36     1.15     0.92 <
       968    1   6   8   7    90.17    87.20     1.57 o
       969    1   6   8   8    56.21    56.85     1.26 o
       970    1   6   8   9   154.04   154.30     1.79 o
       971    1   6   9   0   367.96   362.59     4.75 o
       972    1   6   9   1    86.73    80.56     1.65 o
       973    1   6   9   2    28.39    22.95     1.29 o
       974    1   6   9   3    74.36    73.18     1.71 o
       975    1   6   9   4    41.79    46.22     1.33 o
       976    1   6   9   5     0.34     1.09     0.83 <
       977    1   6   9   6   194.90   203.13     2.39 o
       978    1   7   0   1  2379.66  2475.90     6.46 o
       979    3   7  -1  -1   472.98   494.80     2.81 o
       979    2   7   1  -1   472.98   494.80     2.81 o
       979    1   7   0   2   472.98   494.80     2.81 o
       980    1   7   0   3   440.06   406.31     2.85 o
       981    3   7  -2  -2    59.74    53.14     1.22 o
       981    2   7   2  -2    59.74    53.14     1.22 o
       981    1   7   0   4    59.74    53.14     1.22 o
       982    1   7   0   5    68.52    65.13     1.39 o
       983    1   7   0   6    68.14    67.84     1.40 o
       984    1   7   0   7  2280.20  2203.86    14.76 o
       985    1   7   0   8   242.41   219.15     2.94 o
       986    1   7   0   9   126.71   116.27     2.22 o
       987    1   7   0  10    50.83    52.54     1.66 o
       988    1   7   0  11   333.54   344.02     4.73 o
       989    1   7   0  12     0.62     1.04     1.08 <
       990    1   7   0  13    73.81    76.38     2.37 o
       991    1   7   0  14     8.06     7.82     1.64 o
       992    1   7   0  15    85.55    95.03     2.59 o
       993    1   7   0  16    69.28    77.94     2.40 o
       994    3   7  -1   1   198.26   219.37     1.24 o
       994    2   7   0  -2   198.26   219.37     1.24 o
       994    1   7   1   1   198.26   219.37     1.24 o
       995    1   7   1   2   546.54   516.97     1.94 o
       996    2   7   1  -3    50.88    49.15     0.76 o
       996    1   7   1   3    50.88    49.15     0.76 o
       997    1   7   1   4  3358.60  3074.09     5.94 o
       998    1   7   1   5   459.74   461.84     2.07 o
       999    1   7   1   6   546.14   584.58     2.68 o
      1000    1   7   1   7    24.14    25.76     0.81 o
      1001    1   7   1   8    81.18    82.04     1.08 o
      1002    1   7   1   9    15.96    15.25     0.76 o
      1003    1   7   1  10   661.70   651.06     3.85 o
      1004    1   7   1  11    59.55    62.53     1.42 o
      1005    1   7   1  12    10.13     9.45     0.92 o
      1006    1   7   1  13    80.84    82.00     1.77 o
      1007    1   7   1  14   523.45   555.91     4.97 o
      1008    1   7   1  15     7.63     9.04     0.98 o
      1009    1   7   1  16     4.98     5.58     1.08 o
      1010    1   7   2   1  1938.43  1853.63     4.51 o
      1011    3   7  -2   2   395.91   391.59     1.94 o
      1011    2   7   0  -4   395.91   391.59     1.94 o
      1011    1   7   2   2   395.91   391.59     1.94 o
      1012    1   7   2   3   377.83   400.26     2.01 o
      1013    1   7   2   4    37.93    41.76     0.81 o
      1014    1   7   2   5    49.81    45.21     0.75 o
      1015    1   7   2   6    60.61    57.62     0.88 o
      1016    1   7   2   7  2002.16  2021.05     6.26 o
      1017    1   7   2   8   215.05   210.30     1.69 o
      1018    1   7   2   9   115.01   119.82     1.89 o
      1019    1   7   2  10    45.46    45.85     1.19 o
      1020    1   7   2  11   303.42   283.78     3.63 o
      1021    1   7   2  12     0.57     0.65     0.91 <
      1022    1   7   2  13    68.89    67.13     1.46 o
      1023    1   7   2  14     7.67     8.00     0.87 o
      1024    1   7   2  15    77.38    76.90     1.74 o
      1025    1   7   2  16    63.85    58.68     3.91 o
      1026    1   7   3   1   127.17   124.35     1.06 o
      1027    1   7   3   2   348.68   348.05     2.21 o
      1028    1   7   3   3    38.53    39.61     0.94 o
      1029    1   7   3   4  2455.48  2296.23     8.64 o
      1030    1   7   3   5   343.54   315.36     2.10 o
      1031    1   7   3   6   438.31   425.64     2.67 o
      1032    1   7   3   7    16.43    15.38     0.64 o
      1033    1   7   3   8    57.82    59.30     1.11 o
      1034    1   7   3   9    13.11    12.69     0.79 o
      1035    1   7   3  10   541.08   534.80     3.66 o
      1036    1   7   3  11    49.79    50.01     1.47 o
      1037    1   7   3  12     8.30    10.52     0.90 o
      1038    1   7   3  13    68.26    69.06     1.50 o
      1039    1   7   3  14   443.48   441.01     3.98 o
      1040    1   7   3  15     6.31     6.56     1.05 o
      1041    1   7   4   1  1166.24  1187.51     5.63 o
      1042    1   7   4   2   237.26   230.03     2.00 o
      1043    1   7   4   3   262.88   257.01     2.16 o
      1044    1   7   4   4    19.66    21.89     0.80 o
      1045    1   7   4   5    21.00    21.57     0.75 o
      1046    1   7   4   6    44.30    44.52     0.99 o
      1047    1   7   4   7  1418.78  1422.03     5.98 o
      1048    1   7   4   8   155.97   147.41     1.67 o
      1049    1   7   4   9    86.48    92.01     1.33 o
      1050    1   7   4  10    33.82    32.47     1.05 o
      1051    1   7   4  11   233.76   237.26     2.59 o
      1052    1   7   4  12     0.43     0.70     0.87 <
      1053    1   7   4  13    57.12    59.76     1.44 o
      1054    1   7   4  14     6.68     6.80     0.97 o
      1055    1   7   5   1    66.18    65.67     1.07 o
      1056    1   7   5   2   169.75   174.15     2.07 o
      1057    1   7   5   3    25.04    25.43     0.93 o
      1058    1   7   5   4  1495.23  1555.29     7.73 o
      1059    1   7   5   5   214.66   232.55     2.02 o
      1060    1   7   5   6   295.59   287.79     2.58 o
      1061    1   7   5   7     9.33     9.76     0.79 o
      1062    1   7   5   8    36.45    36.21     1.19 o
      1063    1   7   5   9     8.93     8.11     0.83 o
      1064    1   7   5  10   376.25   384.47     2.95 o
      1065    1   7   5  11    36.06    34.55     1.18 o
      1066    1   7   5  12     5.48     6.05     0.89 o
      1067    1   7   5  13    49.06    49.50     1.36 o
      1068    1   7   6   1   625.53   625.64     3.80 o
      1069    1   7   6   2   130.38   127.04     1.67 o
      1070    1   7   6   3   159.74   160.72     2.04 o
      1071    1   7   6   4     9.23     9.61     0.89 o
      1072    1   7   6   5     9.13     9.22     0.85 o
      1073    1   7   6   6    27.34    26.78     1.06 o
      1074    1   7   6   7   867.14   791.32     5.31 o
      1075    1   7   6   8    98.12   102.24     1.58 o
      1076    1   7   6   9    53.62    51.44     1.25 o
      1077    1   7   6  10    22.36    22.28     1.19 o
      1078    1   7   6  11   158.24   159.14     2.14 o
      1079    1   7   6  12     0.27     0.33     1.09 <
      1080    1   7   7   1    33.72    34.22     1.17 o
      1081    1   7   7   2    85.20    90.88     1.62 o
      1082    1   7   7   3    13.99    13.10     0.81 o
      1083    1   7   7   4   821.27   826.61     5.44 o
      1084    1   7   7   5   120.49   117.36     1.84 o
      1085    1   7   7   6   165.23   169.49     2.38 o
      1086    1   7   7   7     5.70     6.82     1.00 o
      1087    1   7   7   8    25.40    25.22     1.05 o
      1088    1   7   7   9     4.98     4.84     0.86 o
      1089    1   7   7  10   227.36   218.80     2.36 o
      1090    1   7   7  11    23.04    19.97     2.13 o
      1091    1   7   8   1   321.37   325.77     3.28 o
      1092    1   7   8   2    67.50    66.54     1.59 o
      1093    1   7   8   3    80.33    78.98     1.74 o
      1094    1   7   8   4     5.29     5.98     0.78 o
      1095    1   7   8   5     7.26     7.84     0.89 o
      1096    1   7   8   6    13.74    14.45     1.06 o
      1097    1   7   8   7   460.01   413.43     3.54 o
      1098    1   7   8   8    53.91    55.71     1.50 o
      1099    1   7   9   1    17.40    17.08     1.12 o
      1100    1   7   9   2    47.84    47.47     1.48 o
      1101    1   7   9   3     6.28     6.92     1.01 o
      1102    1   7   9   4   395.42   426.30     3.79 o
      1103    3   8   0   0     3.06     4.13     0.80 o
      1103    2   8   0   0     3.06     4.13     0.80 o
      1103    1   8   0   0     3.06     4.13     0.80 o
      1104    1   8   0   1   699.08   691.90     3.44 o
      1105    3   8  -1  -1  1246.48  1277.96     4.58 o
      1105    2   8   1  -1  1246.48  1277.96     4.58 o
      1105    1   8   0   2  1246.48  1277.96     4.58 o
      1106    1   8   0   3   638.77   573.20     4.47 o
      1107    3   8  -2  -2   511.17   500.27     4.36 o
      1107    2   8   2  -2   511.17   500.27     4.36 o
      1107    1   8   0   4   511.17   500.27     4.36 o
      1108    1   8   0   5   224.12   210.40     2.22 o
      1109    1   8   0   6   550.74   522.77     5.90 o
      1110    1   8   0   7    83.74    83.50     1.53 o
      1111    1   8   0   8     8.04     7.93     1.05 o
      1112    1   8   0   9   664.06   666.93     5.78 o
      1113    1   8   0  10    70.88    70.83     1.98 o
      1114    1   8   0  11     5.05     5.13     1.69 o
      1115    1   8   0  12   663.59   675.35     7.43 o
      1116    1   8   0  13    11.28    11.31     1.60 o
      1117    1   8   0  14     5.04     5.60     2.17 <
      1118    1   8   0  15   182.51   219.18     6.80 o
      1119    1   8   1   0   542.48   508.75     3.22 o
      1120    3   8  -1   1  1444.23  1510.80     3.61 o
      1120    2   8   0  -2  1444.23  1510.80     3.61 o
      1120    1   8   1   1  1444.23  1510.80     3.61 o
      1121    1   8   1   2   575.38   538.78     2.06 o
      1122    3   8  -2   0    77.75    77.88     0.97 o
      1122    2   8   1  -3    77.75    77.88     0.97 o
      1122    1   8   1   3    77.75    77.88     0.97 o
      1123    1   8   1   4   346.60   342.53     1.99 o
      1124    1   8   1   5   221.30   218.90     1.75 o
      1125    1   8   1   6   705.07   706.27     3.95 o
      1126    1   8   1   7     2.09     2.47     0.60 o
      1127    1   8   1   8    33.57    34.21     0.95 o
      1128    1   8   1   9   920.77   868.37     5.12 o
      1129    1   8   1  10    12.84    14.13     0.93 o
      1130    1   8   1  11    60.60    64.41     1.42 o
      1131    1   8   1  12   412.39   413.70     3.73 o
      1132    1   8   1  13    28.16    30.03     1.18 o
      1133    1   8   1  14     8.96    11.14     1.10 o
      1134    1   8   1  15   195.42   213.57     3.26 o
      1135    3   8  -1   3     3.80     6.77     0.65 o
      1135    2   8  -1  -3     3.80     6.77     0.65 o
      1135    1   8   2   0     3.80     6.77     0.65 o
      1136    1   8   2   1   592.45   593.19     2.78 o
      1137    3   8  -2   2  1066.97  1075.93     3.65 o
      1137    2   8   0  -4  1066.97  1075.93     3.65 o
      1137    1   8   2   2  1066.97  1075.93     3.65 o
      1138    1   8   2   3   530.47   487.87     2.48 o
      1139    1   8   2   4   416.64   425.70     2.22 o
      1140    1   8   2   5   192.99   186.16     1.55 o
      1141    1   8   2   6   479.83   470.88     2.56 o
      1142    1   8   2   7    72.81    76.58     1.08 o
      1143    1   8   2   8     7.87     8.88     0.68 o
      1144    1   8   2   9   598.42   576.42     4.76 o
      1145    1   8   2  10    64.47    65.10     1.35 o
      1146    1   8   2  11     4.67     4.04     0.76 o
      1147    1   8   2  12   607.01   620.17     4.40 o
      1148    1   8   2  13    10.66    11.32     1.01 o
      1149    1   8   2  14     4.35     4.77     0.93 o
      1150    1   8   2  15   169.43   180.31     2.64 o
      1151    1   8   3   0   366.61   359.50     3.47 o
      1152    1   8   3   1  1058.46   948.51     4.55 o
      1153    1   8   3   2   424.74   408.06     2.64 o
      1154    1   8   3   3    47.27    46.05     1.02 o
      1155    1   8   3   4   259.53   247.50     2.05 o
      1156    1   8   3   5   168.45   169.14     2.37 o
      1157    1   8   3   6   540.36   515.42     3.10 o
      1158    1   8   3   7     1.32     1.62     0.66 <
      1159    1   8   3   8    26.06    27.53     0.86 o
      1160    1   8   3   9   755.20   807.84     5.75 o
      1161    1   8   3  10    10.69    11.47     0.94 o
      1162    1   8   3  11    49.55    52.07     1.44 o
      1163    1   8   3  12   348.76   360.54     2.98 o
      1164    1   8   3  13    22.04    22.59     1.03 o
      1165    1   8   3  14     7.99     8.81     0.91 o
      1166    1   8   4   0     1.79     3.99     0.87 o
      1167    1   8   4   1   390.90   370.71     2.85 o
      1168    1   8   4   2   710.14   665.18     3.81 o
      1169    1   8   4   3   330.10   319.10     2.42 o
      1170    1   8   4   4   288.28   305.70     2.50 o
      1171    1   8   4   5   131.24   131.21     2.12 o
      1172    1   8   4   6   334.90   336.95     2.50 o
      1173    1   8   4   7    51.00    47.93     1.02 o
      1174    1   8   4   8     6.56     6.97     0.82 o
      1175    1   8   4   9   448.95   407.49     3.23 o
      1176    1   8   4  10    47.36    49.09     1.18 o
      1177    1   8   4  11     3.91     4.47     0.99 o
      1178    1   8   4  12   466.05   485.08     4.95 o
      1179    1   8   4  13     9.14    10.35     0.97 o
      1180    1   8   4  14     2.71     3.17     1.05 o
      1181    1   8   5   0   198.23   194.01     2.93 o
      1182    1   8   5   1   670.47   699.32     4.84 o
      1183    1   8   5   2   261.36   257.66     2.09 o
      1184    1   8   5   3    22.20    24.33     0.91 o
      1185    1   8   5   4   162.38   166.18     1.91 o
      1186    1   8   5   5   107.12   117.39     1.43 o
      1187    1   8   5   6   348.81   347.36     3.13 o
      1188    1   8   5   7     0.84     2.31     0.74 o
      1189    1   8   5   8    17.70    15.17     0.93 o
      1190    1   8   5   9   521.31   501.90     4.62 o
      1191    1   8   5  10     8.23     8.53     0.90 o
      1192    1   8   5  11    31.74    35.27     1.35 o
      1193    1   8   5  12   252.07   252.99     3.56 o
      1194    1   8   5  13    13.04    14.92     1.63 o
      1195    1   8   6   0     2.84     3.12     1.09 <
      1196    1   8   6   1   227.18   223.86     2.56 o
      1197    1   8   6   2   421.68   429.20     2.85 o
      1198    1   8   6   3   184.64   182.80     1.94 o
      1199    1   8   6   4   173.01   172.88     2.25 o
      1200    1   8   6   5    78.93    80.36     1.29 o
      1201    1   8   6   6   205.66   211.37     2.32 o
      1202    1   8   6   7    32.44    31.76     1.09 o
      1203    1   8   6   8     3.72     3.38     0.91 o
      1204    1   8   6   9   291.37   289.56     3.06 o
      1205    1   8   6  10    26.41    24.13     1.25 o
      1206    1   8   6  11     3.25     3.61     0.91 o
      1207    1   8   7   0   106.31    77.69     1.96 o
      1208    1   8   7   1   371.48   399.42     3.87 o
      1209    1   8   7   2   145.48   134.80     2.22 o
      1210    1   8   7   3    12.63    12.09     1.02 o
      1211    1   8   7   4    92.31    89.50     1.45 o
      1212    1   8   7   5    60.86    62.82     1.47 o
      1213    1   8   7   6   204.54   203.89     2.15 o
      1214    1   8   7   7     0.81     1.25     0.86 <
      1215    1   8   7   8    11.60    12.06     1.07 o
      1216    1   8   7   9   305.61   304.93     3.53 o
      1217    1   8   7  10     6.22     5.93     1.57 o
      1218    1   8   8   0     1.12     2.23     1.39 <
      1219    1   8   8   1   119.33   121.51     2.14 o
      1220    1   8   8   2   215.98   205.06     2.78 o
      1221    1   8   8   3   101.94   109.47     1.93 o
      1222    1   8   8   4    90.85    94.77     1.86 o
      1223    1   8   8   5    43.49    46.07     1.57 o
      1224    1   8   8   6   113.94   115.46     1.90 o
      1225    1   8   8   7    19.43    18.89     1.05 o
      1226    1   8   9   0    57.93    58.66     2.64 o
      1227    1   8   9   1   172.74   193.12     2.96 o
      1228    1   8   9   2    71.48    77.31     1.72 o
      1229    1   9   0   1   143.41   126.05     1.47 o
      1230    3   9  -1  -1   431.76   446.80     4.33 o
      1230    2   9   1  -1   431.76   446.80     4.33 o
      1230    1   9   0   2   431.76   446.80     4.33 o
      1231    1   9   0   3   258.64   247.36     3.28 o
      1232    3   9  -2  -2  1035.96   972.87     6.98 o
      1232    2   9   2  -2  1035.96   972.87     6.98 o
      1232    1   9   0   4  1035.96   972.87     6.98 o
      1233    1   9   0   5  1281.14  1247.01    10.33 o
      1234    1   9   0   6    67.15    74.55     1.74 o
      1235    1   9   0   7    12.90    13.43     1.23 o
      1236    1   9   0   8   146.15   143.79     2.51 o
      1237    1   9   0   9    73.24    63.32     1.82 o
      1238    1   9   0  10   305.22   324.42     4.56 o
      1239    1   9   0  11   115.07   103.54     3.12 o
      1240    1   9   0  12     2.55     2.59     1.10 <
      1241    1   9   0  13   184.16   196.52     3.10 o
      1242    1   9   0  14   195.32   216.15     3.69 o
      1243    3   9  -1   1   828.59   818.91     2.95 o
      1243    2   9   0  -2   828.59   818.91     2.95 o
      1243    1   9   1   1   828.59   818.91     2.95 o
      1244    1   9   1   2   868.04   798.04     2.92 o
      1245    2   9   1  -3    49.18    52.48     1.10 o
      1245    1   9   1   3    49.18    52.48     1.10 o
      1246    1   9   1   4     8.52     9.25     0.62 o
      1247    1   9   1   5   170.62   191.41     1.95 o
      1248    1   9   1   6   342.01   331.35     2.56 o
      1249    1   9   1   7   702.87   670.76     3.71 o
      1250    1   9   1   8   667.00   662.92     3.59 o
      1251    1   9   1   9    13.12    14.20     0.80 o
      1252    1   9   1  10    32.22    32.69     1.08 o
      1253    1   9   1  11   187.03   195.30     2.65 o
      1254    1   9   1  12    12.30    13.79     0.96 o
      1255    1   9   1  13    90.26    97.48     1.73 o
      1256    1   9   1  14     0.83     1.33     0.90 <
      1257    1   9   1  15    13.21    13.20     2.78 o
      1258    1   9   2   1   119.53   118.07     1.28 o
      1259    3   9  -2   2   355.23   362.39     1.92 o
      1259    2   9   0  -4   355.23   362.39     1.92 o
      1259    1   9   2   2   355.23   362.39     1.92 o
      1260    1   9   2   3   232.29   218.37     1.86 o
      1261    1   9   2   4   901.92   950.53     5.11 o
      1262    1   9   2   5  1141.65  1129.93     5.03 o
      1263    1   9   2   6    61.18    60.39     1.06 o
      1264    1   9   2   7    12.56    12.92     0.73 o
      1265    1   9   2   8   130.80   134.93     1.54 o
      1266    1   9   2   9    66.59    69.74     1.56 o
      1267    1   9   2  10   279.00   292.16     3.03 o
      1268    1   9   2  11   105.75   107.54     1.85 o
      1269    1   9   2  12     2.28     3.38     0.85 o
      1270    1   9   2  13   169.30   168.42     2.50 o
      1271    1   9   2  14   180.68   185.55     2.62 o
      1272    1   9   3   1   602.97   661.75     3.70 o
      1273    1   9   3   2   669.40   643.82     3.05 o
      1274    1   9   3   3    40.26    42.03     0.93 o
      1275    1   9   3   4     9.68    10.19     0.70 o
      1276    1   9   3   5   127.46   141.09     1.99 o
      1277    1   9   3   6   281.92   286.59     2.08 o
      1278    1   9   3   7   569.52   564.49     4.61 o
      1279    1   9   3   8   547.86   529.52     4.06 o
      1280    1   9   3   9    11.07    12.21     0.90 o
      1281    1   9   3  10    27.50    27.65     1.10 o
      1282    1   9   3  11   158.87   150.22     2.22 o
      1283    1   9   3  12    10.22    10.27     0.94 o
      1284    1   9   3  13    78.60    76.25     1.80 o
      1285    1   9   3  14     0.96     0.83     1.54 <
      1286    1   9   4   1    75.39    78.07     1.86 o
      1287    1   9   4   2   225.76   226.69     1.89 o
      1288    1   9   4   3   172.38   169.90     2.21 o
      1289    1   9   4   4   637.14   664.30     4.79 o
      1290    1   9   4   5   831.89   779.98     5.58 o
      1291    1   9   4   6    46.54    50.22     1.23 o
      1292    1   9   4   7    10.18    10.41     0.78 o
      1293    1   9   4   8    98.13    92.27     1.66 o
      1294    1   9   4   9    49.85    37.37     1.21 o
      1295    1   9   4  10   216.29   222.95     2.66 o
      1296    1   9   4  11    82.99    82.69     1.69 o
      1297    1   9   4  12     1.61     1.20     0.94 <
      1298    1   9   4  13   131.57   127.93     2.94 o
      1299    1   9   5   1   376.94   385.23     2.76 o
      1300    1   9   5   2   431.97   451.68     4.16 o
      1301    1   9   5   3    27.69    25.58     0.99 o
      1302    1   9   5   4     8.35     9.61     0.87 o
      1303    1   9   5   5    81.54    87.77     1.53 o
      1304    1   9   5   6   192.02   182.00     2.15 o
      1305    1   9   5   7   390.83   389.86     3.53 o
      1306    1   9   5   8   377.88   354.17     3.77 o
      1307    1   9   5   9     7.83     7.22     0.89 o
      1308    1   9   5  10    21.11    22.26     1.05 o
      1309    1   9   5  11   116.69   116.25     2.13 o
      1310    1   9   5  12     7.01     6.90     1.05 o
      1311    1   9   6   1    43.63    45.46     1.12 o
      1312    1   9   6   2   133.10   139.31     1.76 o
      1313    1   9   6   3   106.38   100.09     1.83 o
      1314    1   9   6   4   391.84   379.24     3.71 o
      1315    1   9   6   5   515.31   488.90     3.90 o
      1316    1   9   6   6    29.36    31.78     1.06 o
      1317    1   9   6   7     5.35     5.62     0.89 o
      1318    1   9   6   8    66.61    67.22     1.55 o
      1319    1   9   6   9    30.22    33.09     1.39 o
      1320    1   9   6  10   145.01   136.75     2.67 o
      1321    1   9   7   1   215.21   214.10     2.32 o
      1322    1   9   7   2   245.14   271.20     2.99 o
      1323    1   9   7   3    15.73    15.47     1.00 o
      1324    1   9   7   4     3.86     4.91     0.84 o
      1325    1   9   7   5    50.77    49.25     1.42 o
      1326    1   9   7   6   105.96   103.57     1.84 o
      1327    1   9   7   7   233.21   246.58     2.65 o
      1328    1   9   7   8   220.13   218.76     2.69 o
      1329    1   9   7   9     4.57     4.57     1.40 o
      1330    1   9   8   1    25.53    26.38     1.04 o
      1331    1   9   8   2    75.62    78.64     1.67 o
      1332    1   9   8   3    52.73    58.75     1.35 o
      1333    1   9   8   4   212.88   219.95     3.22 o
      1334    1   9   8   5   269.77   271.37     3.01 o
      1335    1   9   8   6    14.98    13.89     1.42 o
      1336    3  10   0   0  2613.70  2740.24    15.60 o
      1336    2  10   0   0  2613.70  2740.24    15.60 o
      1336    1  10   0   0  2613.70  2740.24    15.60 o
      1337    1  10   0   1    19.37    19.68     0.91 o
      1338    3  10  -1  -1     5.75     7.04     0.84 o
      1338    2  10   1  -1     5.75     7.04     0.84 o
      1338    1  10   0   2     5.75     7.04     0.84 o
      1339    1  10   0   3   261.21   233.81     3.02 o
      1340    3  10  -2  -2    30.77    31.94     1.22 o
      1340    2  10   2  -2    30.77    31.94     1.22 o
      1340    1  10   0   4    30.77    31.94     1.22 o
      1341    1  10   0   5     7.53     7.21     0.90 o
      1342    1  10   0   6   509.48   531.99     5.07 o
      1343    1  10   0   7    59.48    58.90     1.82 o
      1344    1  10   0   8   424.31   423.30     4.39 o
      1345    1  10   0   9     1.10     1.11     0.92 <
      1346    1  10   0  10   475.29   376.25     5.75 o
      1347    1  10   0  11    70.86    70.43     2.73 o
      1348    1  10   0  12    27.48    30.89     1.49 o
      1349    1  10   0  13    54.16    60.12     1.86 o
      1350    1  10   0  14   167.64   165.01     3.24 o
      1351    1  10   1   0   405.05   418.61     4.10 o
      1352    3  10  -1   1    21.24    20.50     0.69 o
      1352    2  10   0  -2    21.24    20.50     0.69 o
      1352    1  10   1   1    21.24    20.50     0.69 o
      1353    1  10   1   2    11.87    13.04     0.68 o
      1354    3  10  -2   0  1734.27  1783.45     7.98 o
      1354    2  10   1  -3  1734.27  1783.45     7.98 o
      1354    1  10   1   3  1734.27  1783.45     7.98 o
      1355    1  10   1   4     1.16     1.70     0.70 <
      1356    1  10   1   5   100.31    94.29     1.51 o
      1357    1  10   1   6    51.93    50.09     1.00 o
      1358    1  10   1   7   310.32   299.61     2.31 o
      1359    1  10   1   8    64.03    60.75     1.48 o
      1360    1  10   1   9    68.59    67.17     1.30 o
      1361    1  10   1  10    97.98    99.76     1.79 o
      1362    1  10   1  11   426.08   438.58     3.75 o
      1363    1  10   1  12     0.19     1.67     0.93 <
      1364    1  10   1  13   247.25   259.91     3.12 o
      1365    1  10   1  14    22.44    23.01     2.02 o
      1366    3  10  -1   3  2291.42  2328.97    13.60 o
      1366    2  10  -1  -3  2291.42  2328.97    13.60 o
      1366    1  10   2   0  2291.42  2328.97    13.60 o
      1367    1  10   2   1    18.32    18.59     0.69 o
      1368    3  10  -2   2     5.85     7.36     0.59 o
      1368    2  10   0  -4     5.85     7.36     0.59 o
      1368    1  10   2   2     5.85     7.36     0.59 o
      1369    1  10   2   3   232.71   229.62     2.12 o
      1370    1  10   2   4    26.21    29.26     0.83 o
      1371    1  10   2   5     6.63     6.40     0.71 o
      1372    1  10   2   6   456.35   469.74     2.90 o
      1373    1  10   2   7    53.84    54.04     1.13 o
      1374    1  10   2   8   385.67   381.27     4.26 o
      1375    1  10   2   9     1.04     1.63     0.90 <
      1376    1  10   2  10   434.50   425.80     3.82 o
      1377    1  10   2  11    64.81    64.62     1.39 o
      1378    1  10   2  12    26.64    26.34     1.16 o
      1379    1  10   2  13    49.66    49.14     1.41 o
      1380    1  10   3   0   323.09   328.61     2.82 o
      1381    1  10   3   1    20.21    21.07     0.87 o
      1382    1  10   3   2    10.60    10.98     0.60 o
      1383    1  10   3   3  1325.87  1363.40     4.95 o
      1384    1  10   3   4     0.78     2.15     0.62 o
      1385    1  10   3   5    79.63    79.07     1.24 o
      1386    1  10   3   6    42.10    40.38     0.96 o
      1387    1  10   3   7   256.07   243.64     2.92 o
      1388    1  10   3   8    53.19    54.23     1.38 o
      1389    1  10   3   9    59.24    57.93     1.85 o
      1390    1  10   3  10    81.80    76.62     1.82 o
      1391    1  10   3  11   355.86   371.14     4.33 o
      1392    1  10   3  12     0.18     1.65     0.96 <
      1393    1  10   3  13   207.95   204.21     2.79 o
      1394    1  10   4   0  1617.54  1581.21    11.81 o
      1395    1  10   4   1    14.91    15.93     0.84 o
      1396    1  10   4   2     5.79     6.14     0.74 o
      1397    1  10   4   3   169.98   164.11     2.45 o
      1398    1  10   4   4    18.14    19.31     0.82 o
      1399    1  10   4   5     4.79     5.68     0.80 o
      1400    1  10   4   6   339.95   364.65     3.76 o
      1401    1  10   4   7    40.52    40.70     1.22 o
      1402    1  10   4   8   292.46   294.52     2.48 o
      1403    1  10   4   9     0.97     1.47     0.82 <
      1404    1  10   4  10   332.70   337.54     3.34 o
      1405    1  10   4  11    49.55    49.23     1.46 o
      1406    1  10   4  12    24.41    24.72     1.18 o
      1407    1  10   5   0   216.52   225.01     2.90 o
      1408    1  10   5   1    15.41    15.14     0.89 o
      1409    1  10   5   2     7.72     7.49     0.75 o
      1410    1  10   5   3   888.31   876.27     5.80 o
      1411    1  10   5   4     0.48    -0.47     0.88 <
      1412    1  10   5   5    54.42    61.05     1.36 o
      1413    1  10   5   6    29.46    30.39     1.16 o
      1414    1  10   5   7   178.96   168.98     2.53 o
      1415    1  10   5   8    37.05    38.61     1.21 o
      1416    1  10   5   9    47.18    40.72     1.71 o
      1417    1  10   5  10    57.05    59.61     1.67 o
      1418    1  10   5  11   247.93   249.73     2.81 o
      1419    1  10   6   0  1000.10  1007.73     9.72 o
      1420    1  10   6   1     9.41     8.33     1.29 o
      1421    1  10   6   2     3.53     3.93     0.77 o
      1422    1  10   6   3   106.84   104.89     1.79 o
      1423    1  10   6   4    12.36     9.60     0.94 o
      1424    1  10   6   5     3.13     3.11     0.98 o
      1425    1  10   6   6   223.40   237.31     3.43 o
      1426    1  10   6   7    25.86    25.82     1.04 o
      1427    1  10   6   8   187.03   177.66     2.45 o
      1428    1  10   6   9     0.99     0.99     0.92 <
      1429    1  10   7   0   125.13   118.30     2.41 o
      1430    1  10   7   1     7.20     7.36     0.86 o
      1431    1  10   7   2     4.07     3.97     0.87 o
      1432    1  10   7   3   519.00   513.05     4.38 o
      1433    1  10   7   4     0.37     0.28     0.98 <
      1434    1  10   7   5    34.00    34.46     1.22 o
      1435    1  10   7   6    18.54    17.90     1.14 o
      1436    1  10   7   7   107.04   112.85     2.43 o
      1437    1  10   8   0   533.23   530.16     5.28 o
      1438    1  10   8   1     4.23     4.22     0.83 o
      1439    1  10   8   2     0.96     1.23     0.83 <
      1440    1  10   8   3    57.83    60.48     1.34 o
      1441    1  10   8   4     8.70     8.72     1.66 o
      1442    1  11   0   1    37.48    39.54     1.41 o
      1443    3  11  -1  -1   833.48   894.52     5.97 o
      1443    2  11   1  -1   833.48   894.52     5.97 o
      1443    1  11   0   2   833.48   894.52     5.97 o
      1444    1  11   0   3   174.46   179.43     2.44 o
      1445    3  11  -2  -2   205.69   205.55     2.61 o
      1445    2  11   2  -2   205.69   205.55     2.61 o
      1445    1  11   0   4   205.69   205.55     2.61 o
      1446    1  11   0   5   215.26   209.98     3.43 o
      1447    1  11   0   6    71.69    74.96     1.75 o
      1448    1  11   0   7   198.91   193.02     2.97 o
      1449    1  11   0   8   558.61   503.10     4.95 o
      1450    1  11   0   9    62.78    58.12     1.84 o
      1451    1  11   0  10   180.50   183.22     3.39 o
      1452    1  11   0  11     0.28     0.22     1.30 <
      1453    1  11   0  12     1.93     2.24     1.76 <
      1454    1  11   0  13    17.40    18.61     1.89 o
      1455    3  11  -1   1   440.00   481.02     3.08 o
      1455    2  11   0  -2   440.00   481.02     3.08 o
      1455    1  11   1   1   440.00   481.02     3.08 o
      1456    1  11   1   2    64.90    66.33     1.15 o
      1457    2  11   1  -3    50.90    50.41     0.98 o
      1457    1  11   1   3    50.90    50.41     0.98 o
      1458    1  11   1   4   252.01   259.91     2.26 o
      1459    1  11   1   5   873.76   823.40     4.25 o
      1460    1  11   1   6   244.18   246.35     2.34 o
      1461    1  11   1   7   129.20   136.29     2.53 o
      1462    1  11   1   8    87.98    86.80     1.58 o
      1463    1  11   1   9    15.06    16.14     0.92 o
      1464    1  11   1  10    17.14    16.46     1.11 o
      1465    1  11   1  11   209.80   204.29     2.76 o
      1466    1  11   1  12     2.61     2.96     1.05 <
      1467    1  11   1  13   208.53   226.66     3.30 o
      1468    1  11   2   1    33.92    32.38     0.86 o
      1469    3  11  -2   2   758.08   791.86     4.36 o
      1469    2  11   0  -4   758.08   791.86     4.36 o
      1469    1  11   2   2   758.08   791.86     4.36 o
      1470    1  11   2   3   158.46   167.52     1.89 o
      1471    1  11   2   4   164.29   181.77     2.01 o
      1472    1  11   2   5   195.86   204.48     1.79 o
      1473    1  11   2   6    65.28    64.73     1.21 o
      1474    1  11   2   7   180.90   172.63     2.16 o
      1475    1  11   2   8   511.73   518.18     5.18 o
      1476    1  11   2   9    56.98    58.14     1.50 o
      1477    1  11   2  10   167.00   168.31     2.53 o
      1478    1  11   2  11     0.27     1.10     0.94 <
      1479    1  11   2  12     1.76     2.29     1.05 <
      1480    1  11   3   1   341.57   350.91     2.37 o
      1481    1  11   3   2    53.85    54.48     1.16 o
      1482    1  11   3   3    42.16    45.48     1.12 o
      1483    1  11   3   4   208.17   211.63     1.85 o
      1484    1  11   3   5   720.86   724.14     4.34 o
      1485    1  11   3   6   201.53   202.02     1.95 o
      1486    1  11   3   7   108.58   106.29     1.56 o
      1487    1  11   3   8    72.46    75.50     1.86 o
      1488    1  11   3   9    12.45    12.91     1.21 o
      1489    1  11   3  10    14.16    12.28     1.09 o
      1490    1  11   3  11   180.76   183.48     2.93 o
      1491    1  11   3  12     2.14     3.02     0.99 o
      1492    1  11   4   1    25.38    25.95     0.83 o
      1493    1  11   4   2   546.10   571.14     3.72 o
      1494    1  11   4   3   118.78   121.04     1.58 o
      1495    1  11   4   4   122.53   129.71     1.92 o
      1496    1  11   4   5   146.95   141.61     1.97 o
      1497    1  11   4   6    49.19    50.79     1.21 o
      1498    1  11   4   7   135.83   140.19     1.77 o
      1499    1  11   4   8   397.18   437.25     3.82 o
      1500    1  11   4   9    42.42    41.83     1.53 o
      1501    1  11   4  10   133.22   137.54     2.35 o
      1502    1  11   4  11     0.22     0.55     1.13 <
      1503    1  11   5   1   233.61   234.71     2.49 o
      1504    1  11   5   2    36.64    37.12     1.20 o
      1505    1  11   5   3    28.86    28.84     1.05 o
      1506    1  11   5   4   141.97   145.77     2.03 o
      1507    1  11   5   5   504.73   559.36     4.45 o
      1508    1  11   5   6   136.58   140.62     1.89 o
      1509    1  11   5   7    80.63    84.83     1.45 o
      1510    1  11   5   8    48.49    44.81     1.50 o
      1511    1  11   5   9     8.42     7.52     1.08 o
      1512    1  11   5  10     9.60    10.51     1.10 o
      1513    1  11   6   1    15.77    15.72     1.01 o
      1514    1  11   6   2   350.90   341.70     3.29 o
      1515    1  11   6   3    72.90    66.78     1.41 o
      1516    1  11   6   4    83.15    79.29     1.63 o
      1517    1  11   6   5    89.42    87.24     1.81 o
      1518    1  11   6   6    30.25    30.81     1.15 o
      1519    1  11   6   7    83.15    83.24     2.13 o
      1520    1  11   6   8   263.85   265.86     3.64 o
      1521    1  11   7   1   143.92   149.93     2.21 o
      1522    1  11   7   2    19.88    21.08     1.03 o
      1523    1  11   7   3    16.01    17.17     0.98 o
      1524    1  11   7   4    78.60    80.63     1.58 o
      1525    1  11   7   5   303.58   296.31     3.36 o
      1526    1  11   7   6    74.50    78.39     2.42 o
      1527    3  12   0   0    63.19    79.46     3.97 o
      1527    2  12   0   0    63.19    79.46     3.97 o
      1527    1  12   0   0    63.19    79.46     3.97 o
      1528    1  12   0   1    44.78    48.49     1.79 o
      1529    3  12  -1  -1   630.30   680.34     7.51 o
      1529    2  12   1  -1   630.30   680.34     7.51 o
      1529    1  12   0   2   630.30   680.34     7.51 o
      1530    1  12   0   3   132.34   126.91     2.33 o
      1531    3  12  -2  -2   320.02   312.12     3.38 o
      1531    2  12   2  -2   320.02   312.12     3.38 o
      1531    1  12   0   4   320.02   312.12     3.38 o
      1532    1  12   0   5     2.24     2.70     1.06 <
      1533    1  12   0   6   470.81   456.35     4.14 o
      1534    1  12   0   7    24.76    23.19     1.27 o
      1535    1  12   0   8     1.99     2.40     1.15 <
      1536    1  12   0   9     3.10     2.73     1.09 <
      1537    1  12   0  10     3.37     3.61     1.38 <
      1538    1  12   0  11    65.98    61.31     2.59 o
      1539    1  12   0  12   477.65   454.95     5.53 o
      1540    1  12   1   0   228.65   238.72     4.08 o
      1541    3  12  -1   1   727.07   784.99     4.00 o
      1541    2  12   0  -2   727.07   784.99     4.00 o
      1541    1  12   1   1   727.07   784.99     4.00 o
      1542    1  12   1   2    27.01    25.47     0.90 o
      1543    3  12  -2   0   154.32   154.03     1.73 o
      1543    2  12   1  -3   154.32   154.03     1.73 o
      1543    1  12   1   3   154.32   154.03     1.73 o
      1544    1  12   1   4     2.49     2.66     0.63 o
      1545    1  12   1   5   158.94   165.85     1.86 o
      1546    1  12   1   6    13.11    13.17     0.80 o
      1547    1  12   1   7    22.18    22.44     1.03 o
      1548    1  12   1   8    53.06    52.68     1.57 o
      1549    1  12   1   9   666.27   618.76     5.24 o
      1550    1  12   1  10    53.71    53.79     1.42 o
      1551    1  12   1  11     5.56     6.35     0.96 o
      1552    1  12   1  12     3.58     3.62     1.16 o
      1553    3  12  -1   3    59.48    66.12     1.66 o
      1553    2  12  -1  -3    59.48    66.12     1.66 o
      1553    1  12   2   0    59.48    66.12     1.66 o
      1554    1  12   2   1    40.95    43.54     1.12 o
      1555    3  12  -2   2   569.31   584.74     3.67 o
      1555    2  12   0  -4   569.31   584.74     3.67 o
      1555    1  12   2   2   569.31   584.74     3.67 o
      1556    1  12   2   3   120.45   117.77     1.81 o
      1557    1  12   2   4   276.55   296.64     2.51 o
      1558    1  12   2   5     2.03     2.10     0.69 o
      1559    1  12   2   6   431.30   414.01     2.70 o
      1560    1  12   2   7    22.64    24.29     0.94 o
      1561    1  12   2   8     1.98     2.23     0.85 <
      1562    1  12   2   9     2.71     2.77     1.00 <
      1563    1  12   2  10     2.79     2.76     1.11 <
      1564    1  12   2  11    60.20    58.67     1.70 o
      1565    1  12   3   0   189.33   177.92     2.88 o
      1566    1  12   3   1   583.36   595.68     3.75 o
      1567    1  12   3   2    22.56    23.28     0.96 o
      1568    1  12   3   3   127.30   140.76     1.76 o
      1569    1  12   3   4     2.06     2.70     0.83 o
      1570    1  12   3   5   132.68   139.46     1.90 o
      1571    1  12   3   6    11.16    10.67     0.78 o
      1572    1  12   3   7    19.40    18.23     0.89 o
      1573    1  12   3   8    44.16    41.98     1.35 o
      1574    1  12   3   9   562.78   587.01     4.62 o
      1575    1  12   3  10    44.79    41.94     1.38 o
      1576    1  12   3  11     3.97     4.53     1.68 <
      1577    1  12   4   0    42.91    45.44     1.52 o
      1578    1  12   4   1    30.94    29.57     1.06 o
      1579    1  12   4   2   417.85   406.41     4.45 o
      1580    1  12   4   3    91.63    93.92     1.73 o
      1581    1  12   4   4   210.84   227.74     2.59 o
      1582    1  12   4   5     1.56     1.59     0.90 <
      1583    1  12   4   6   335.82   326.04     3.97 o
      1584    1  12   4   7    17.34    17.08     0.93 o
      1585    1  12   4   8     2.01     2.04     0.88 <
      1586    1  12   4   9     1.75     2.48     0.92 <
      1587    1  12   4  10     1.49     2.33     1.33 <
      1588    1  12   5   0   131.33   126.27     2.48 o
      1589    1  12   5   1   403.23   386.74     3.30 o
      1590    1  12   5   2    15.31    15.24     1.02 o
      1591    1  12   5   3    94.38    98.62     1.76 o
      1592    1  12   5   4     1.32     1.46     0.94 <
      1593    1  12   5   5    94.36   101.69     1.65 o
      1594    1  12   5   6     8.32     9.15     0.94 o
      1595    1  12   5   7    15.40    15.56     0.99 o
      1596    1  12   5   8    30.52    31.40     1.49 o
      1597    1  12   5   9   401.76   382.70     8.83 o
      1598    1  12   6   0    33.04    29.08     1.60 o
      1599    1  12   6   1    18.70    17.30     1.03 o
      1600    1  12   6   2   265.36   246.46     4.10 o
      1601    1  12   6   3    58.79    60.32     1.52 o
      1602    1  12   6   4   136.56   136.25     2.03 o
      1603    1  12   6   5     1.07     1.23     0.88 <
      1604    1  12   6   6   225.61   235.85     2.34 o
      1605    1  12   7   0    76.06    66.13     2.41 o
      1606    1  12   7   1   233.29   232.02     2.51 o
      1607    1  12   7   2     8.09     7.41     1.19 o
      1608    1  12   7   3    64.60    64.21     3.99 o
      1609    1  13   0   1   165.97   162.89     3.70 o
      1610    3  13  -1  -1   130.44   147.84     2.90 o
      1610    2  13   1  -1   130.44   147.84     2.90 o
      1610    1  13   0   2   130.44   147.84     2.90 o
      1611    1  13   0   3    94.55    91.89     2.46 o
      1612    3  13  -2  -2   532.27   542.93     5.03 o
      1612    2  13   2  -2   532.27   542.93     5.03 o
      1612    1  13   0   4   532.27   542.93     5.03 o
      1613    1  13   0   5    18.57    18.64     1.26 o
      1614    1  13   0   6    68.93    62.18     1.87 o
      1615    1  13   0   7   324.86   315.38     3.94 o
      1616    1  13   0   8    52.73    44.38     1.68 o
      1617    1  13   0   9    25.81    26.70     2.14 o
      1618    1  13   0  10   163.66   154.95     3.73 o
      1619    3  13  -1   1   352.12   376.74     3.23 o
      1619    2  13   0  -2   352.12   376.74     3.23 o
      1619    1  13   1   1   352.12   376.74     3.23 o
      1620    1  13   1   2     2.81     3.07     0.79 o
      1621    2  13   1  -3    47.70    49.52     1.27 o
      1621    1  13   1   3    47.70    49.52     1.27 o
      1622    1  13   1   4   401.91   377.21     3.08 o
      1623    1  13   1   5    39.99    44.25     1.29 o
      1624    1  13   1   6   126.29   122.80     1.65 o
      1625    1  13   1   7   397.80   380.34     3.51 o
      1626    1  13   1   8     2.01     1.58     0.93 <
      1627    1  13   1   9    16.58    15.67     0.99 o
      1628    1  13   1  10    86.52    86.03     1.90 o
      1629    1  13   2   1   151.51   149.36     1.92 o
      1630    3  13  -2   2   113.79   124.36     1.83 o
      1630    2  13   0  -4   113.79   124.36     1.83 o
      1630    1  13   2   2   113.79   124.36     1.83 o
      1631    1  13   2   3    86.00    83.23     1.47 o
      1632    1  13   2   4   485.31   496.39     3.64 o
      1633    1  13   2   5    16.47    16.50     0.96 o
      1634    1  13   2   6    62.81    62.06     1.20 o
      1635    1  13   2   7   296.95   284.95     2.98 o
      1636    1  13   2   8    49.47    46.40     1.24 o
      1637    1  13   2   9    23.38    24.42     1.17 o
      1638    1  13   2  10   151.50   149.63     2.37 o
      1639    1  13   3   1   287.14   316.97     2.85 o
      1640    1  13   3   2     2.58     2.73     0.86 o
      1641    1  13   3   3    39.60    45.16     1.16 o
      1642    1  13   3   4   335.06   334.57     2.96 o
      1643    1  13   3   5    35.12    37.83     1.19 o
      1644    1  13   3   6   104.03    90.84     2.00 o
      1645    1  13   3   7   336.53   327.20     2.94 o
      1646    1  13   3   8     1.35     1.42     0.96 <
      1647    1  13   3   9    13.82    14.83     1.09 o
      1648    1  13   4   1   116.43   113.71     1.78 o
      1649    1  13   4   2    87.46    85.31     1.71 o
      1650    1  13   4   3    64.39    67.03     1.48 o
      1651    1  13   4   4   375.18   408.33     3.26 o
      1652    1  13   4   5    11.07    10.85     1.10 o
      1653    1  13   4   6    47.35    49.65     1.46 o
      1654    1  13   4   7   226.73   208.57     2.55 o
      1655    1  13   4   8    41.08    38.70     1.76 o
      1656    1  13   5   1   206.03   179.63     2.55 o
      1657    1  13   5   2     2.41     2.32     0.86 <
      1658    1  13   5   3    27.06    25.79     1.13 o
      1659    1  13   5   4   233.40   230.11     2.43 o
      1660    1  13   5   5    28.09    26.77     1.70 o
      1661    1  13   5   6    69.95    68.90     1.60 o
      1662    1  13   5   7   241.07   240.39     4.66 o
      1663    1  13   6   1    76.10    74.56     1.67 o
      1664    1  13   6   2    61.43    62.88     1.66 o
      1665    1  13   6   3    39.14    40.05     1.76 o
      1666    1  13   6   4   245.83   240.41     6.90 o
      1667    3  14   0   0   661.71   701.76     7.98 o
      1667    2  14   0   0   661.71   701.76     7.98 o
      1667    1  14   0   0   661.71   701.76     7.98 o
      1668    1  14   0   1   234.46   246.94     3.73 o
      1669    3  14  -1  -1    13.32    17.96     1.54 o
      1669    2  14   1  -1    13.32    17.96     1.54 o
      1669    1  14   0   2    13.32    17.96     1.54 o
      1670    1  14   0   3    54.53    52.99     2.54 o
      1671    3  14  -2  -2     3.31     3.84     1.34 <
      1671    2  14   2  -2     3.31     3.84     1.34 <
      1671    1  14   0   4     3.31     3.84     1.34 <
      1672    1  14   0   5    58.39    58.71     2.18 o
      1673    1  14   0   6   110.22   102.82     2.32 o
      1674    1  14   0   7     6.20     5.55     1.16 o
      1675    1  14   0   8   110.57   111.01     2.31 o
      1676    1  14   0   9   232.45   211.43     3.66 o
      1677    1  14   1   0    20.82    21.70     1.43 o
      1678    3  14  -1   1    23.02    25.07     1.13 o
      1678    2  14   0  -2    23.02    25.07     1.13 o
      1678    1  14   1   1    23.02    25.07     1.13 o
      1679    1  14   1   2   198.39   219.00     2.78 o
      1680    3  14  -2   0   431.60   428.89     4.32 o
      1680    2  14   1  -3   431.60   428.89     4.32 o
      1680    1  14   1   3   431.60   428.89     4.32 o
      1681    1  14   1   4    92.90    93.61     1.80 o
      1682    1  14   1   5    15.95    15.65     1.00 o
      1683    1  14   1   6   160.44   158.46     1.97 o
      1684    1  14   1   7    90.55    84.85     1.65 o
      1685    1  14   1   8     1.97     2.23     0.79 <
      1686    1  14   1   9     9.71     8.40     1.04 o
      1687    3  14  -1   3   600.20   614.38     5.94 o
      1687    2  14  -1  -3   600.20   614.38     5.94 o
      1687    1  14   2   0   600.20   614.38     5.94 o
      1688    1  14   2   1   214.67   227.41     3.74 o
      1689    3  14  -2   2    11.52    12.19     0.90 o
      1689    2  14   0  -4    11.52    12.19     0.90 o
      1689    1  14   2   2    11.52    12.19     0.90 o
      1690    1  14   2   3    50.84    54.41     1.39 o
      1691    1  14   2   4     2.91     4.54     0.89 o
      1692    1  14   2   5    53.85    52.28     1.31 o
      1693    1  14   2   6   102.27   103.28     1.80 o
      1694    1  14   2   7     5.92     5.70     0.92 o
      1695    1  14   2   8   101.30   101.17     1.84 o
      1696    1  14   3   0    18.67    19.03     1.70 o
      1697    1  14   3   1    17.60    18.96     1.16 o
      1698    1  14   3   2   166.52   177.47     2.41 o
      1699    1  14   3   3   348.99   352.49     3.37 o
      1700    1  14   3   4    78.68    75.11     1.40 o
      1701    1  14   3   5    13.95    14.16     0.91 o
      1702    1  14   3   6   137.10   138.59     2.33 o
      1703    1  14   3   7    76.50    72.64     1.63 o
      1704    1  14   3   8     1.90    -0.03     2.17 <
      1705    1  14   4   0   452.29   471.49     6.20 o
      1706    1  14   4   1   164.99   171.99     3.14 o
      1707    1  14   4   2     7.47     8.95     1.07 o
      1708    1  14   4   3    41.77    37.95     1.32 o
      1709    1  14   4   4     2.72     2.95     1.01 <
      1710    1  14   4   5    42.34    39.90     1.25 o
      1711    1  14   4   6    81.90    76.88     1.52 o
      1712    1  14   5   0    15.55    16.11     1.86 o
      1713    1  14   5   1    10.41    11.41     1.15 o
      1714    1  14   5   2   117.40   109.62     2.08 o
      1715    1  14   5   3   248.00   226.02     2.98 o
      1716    1  14   5   4    56.51    47.53     2.52 o
      1717    1  15   0   1   101.59   107.60     3.38 o
      1718    3  15  -1  -1   132.40   129.07     3.46 o
      1718    2  15   1  -1   132.40   129.07     3.46 o
      1718    1  15   0   2   132.40   129.07     3.46 o
      1719    1  15   0   3    55.63    61.81     2.67 o
      1720    3  15  -2  -2     4.24     2.42     1.84 <
      1720    2  15   2  -2     4.24     2.42     1.84 <
      1720    1  15   0   4     4.24     2.42     1.84 <
      1721    1  15   0   5   429.46   417.70     6.17 o
      1722    1  15   0   6    45.46    47.66     2.04 o
      1723    1  15   0   7    11.62    10.53     1.60 o
      1724    3  15  -1   1    21.68    26.35     1.29 o
      1724    2  15   0  -2    21.68    26.35     1.29 o
      1724    1  15   1   1    21.68    26.35     1.29 o
      1725    1  15   1   2   319.12   309.76     3.01 o
      1726    2  15   1  -3    33.90    36.81     1.44 o
      1726    1  15   1   3    33.90    36.81     1.44 o
      1727    1  15   1   4    13.90    13.80     1.17 o
      1728    1  15   1   5   193.84   202.59     2.75 o
      1729    1  15   1   6    76.48    75.76     1.74 o
      1730    1  15   1   7     0.61     0.92     1.50 <
      1731    1  15   2   1    94.57    91.46     2.03 o
      1732    3  15  -2   2   124.70   132.61     2.04 o
      1732    2  15   0  -4   124.70   132.61     2.04 o
      1732    1  15   2   2   124.70   132.61     2.04 o
      1733    1  15   2   3    50.42    53.03     1.49 o
      1734    1  15   2   4     0.63     1.96     0.91 <
      1735    1  15   2   5   394.28   411.36     4.25 o
      1736    1  15   2   6    41.28    40.87     1.88 o
      1737    1  15   3   1    18.44    18.64     1.31 o
      1738    1  15   3   2   270.38   252.79     2.73 o
      1739    1  15   3   3    27.96    29.58     1.14 o
      1740    1  15   3   4    13.16    11.44     1.05 o
      1741    1  15   3   5   163.04   154.68     3.07 o
      1742    1  15   4   1    76.55    73.39     1.86 o
      1743    1  15   4   2    94.21   100.96     4.09 o
      1744    3  16   0   0    30.23    35.19     3.47 o
      1744    2  16   0   0    30.23    35.19     3.47 o
      1744    1  16   0   0    30.23    35.19     3.47 o
      1745    1  16   0   1     0.42     0.15     1.71 <
      1746    3  16  -1  -1    78.65    84.46     2.47 o
      1746    2  16   1  -1    78.65    84.46     2.47 o
      1746    1  16   0   2    78.65    84.46     2.47 o
      1747    1  16   0   3   373.98   355.91     5.70 o
      1748    3  16  -2  -2    30.36    27.59     2.87 o
      1748    2  16   2  -2    30.36    27.59     2.87 o
      1748    1  16   0   4    30.36    27.59     2.87 o
      1749    1  16   1   0   504.92   491.83     5.38 o
      1750    3  16  -1   1   101.04   101.75     2.07 o
      1750    2  16   0  -2   101.04   101.75     2.07 o
      1750    1  16   1   1   101.04   101.75     2.07 o
      1751    1  16   1   2     0.95     1.11     1.07 <
      1752    3  16  -2   0     6.36     5.71     1.26 o
      1752    2  16   1  -3     6.36     5.71     1.26 o
      1752    1  16   1   3     6.36     5.71     1.26 o
      1753    1  16   1   4    14.47    14.53     2.52 o
      1754    3  16  -1   3    26.39    27.42     1.85 o
      1754    2  16  -1  -3    26.39    27.42     1.85 o
      1754    1  16   2   0    26.39    27.42     1.85 o
      1755    1  16   2   1     0.37     0.36     1.30 <
      1756    3  16  -2   2    70.95    63.46     3.60 o
      1756    2  16   0  -4    70.95    63.46     3.60 o
      1756    1  16   2   2    70.95    63.46     3.60 o
