# Supplementary material for: Comparison of the temperature- and pressure-dependent behavior of the crystal structure of CrAs
Source: Acta Crystallogr B Struct Sci Cryst Eng Mater. 2021 Jul 23;77(Pt 4):594–604. doi: 10.1107/S2052520621005655 (PMC8337019; doi:10.1107/S2052520621005655)
Supplement: Supplementary file 14 [file b-77-00594-Synchrotron-110Ksup14.hkl]

#
# h,k,l, Fc-squared, Fo-squared, sigma(Fo-squared) and status flag
#
data_Synchrotron-110K
_shelx_title                             '   '
_shelx_refln_list_code                   4
_shelx_F_calc_maximum                    148.44
_exptl_crystal_F_000                     228
_reflns_d_resolution_high                0.3396

loop_
 _symmetry_equiv_pos_as_xyz
 'x, y, z'
 '-x+1/2, -y, z+1/2'
 '-x, y+1/2, -z'
 'x+1/2, -y+1/2, -z+1/2'
 '-x, -y, -z'
 'x+1/2, y, -z+1/2'
 'x, -y+1/2, z'
 '-x+1/2, y+1/2, z+1/2'

_cell_length_a                           5.6029(2)
_cell_length_b                           3.58400(10)
_cell_length_c                           6.1327(2)
_cell_angle_alpha                        90
_cell_angle_beta                         90
_cell_angle_gamma                        90

_shelx_F_squared_multiplier              1.000

loop_
 _twin_refln_datum_id
 _twin_refln_individual_id
 _twin_refln_index_h
 _twin_refln_index_k
 _twin_refln_index_l
 _twin_refln_F_squared_calc
 _twin_refln_F_squared_meas
 _twin_refln_F_squared_sigma
 _twin_refln_include_status
         1    3   0  -1  -1   123.88   124.96     1.95 o
         1    2   0   1  -1   123.88   124.96     1.95 o
         1    1   0   0   2   123.88   124.96     1.95 o
         2    3   0  -2  -2   378.70   386.33     4.41 o
         2    2   0   2  -2   378.70   386.33     4.41 o
         2    1   0   0   4   378.70   386.33     4.41 o
         3    1   0   0   6  3742.31  3774.08    17.53 o
         4    1   0   0   8  1900.12  1845.84    10.55 o
         5    1   0   0  10  1764.93  1613.25    10.83 o
         6    1   0   0  12    85.19    81.25     2.78 o
         7    1   0   0  14   507.26   561.41     6.79 o
         8    1   0   0  16   141.90   143.65     5.13 o
         9    3   0  -1   1   383.68   406.27     1.83 o
         9    2   0   0  -2   383.68   406.27     1.83 o
         9    1   0   1   1   383.68   406.27     1.83 o
        10    3   0  -2   0 19194.60 18257.10    57.58 o
        10    2   0   1  -3 19194.60 18257.10    57.58 o
        10    1   0   1   3 19194.60 18257.10    57.58 o
        11    1   0   1   5   851.84   880.41     4.17 o
        12    1   0   1   7  1696.47  1719.89     6.06 o
        13    1   0   1   9   405.29   375.22     2.77 o
        14    1   0   1  11  1419.01  1519.78    10.32 o
        15    1   0   1  13   809.27   856.85     6.20 o
        16    1   0   1  15   187.17   206.96     3.92 o
        17    1   0   1  17    48.58    47.04     1.89 o
        18    3   0  -1   3 22804.40 22034.90    83.15 o
        18    2   0  -1  -3 22804.40 22034.90    83.15 o
        18    1   0   2   0 22804.40 22034.90    83.15 o
        19    3   0  -2   2    17.13    14.53     0.65 o
        19    2   0   0  -4    17.13    14.53     0.65 o
        19    1   0   2   2    17.13    14.53     0.65 o
        20    1   0   2   4   318.46   324.59     2.28 o
        21    1   0   2   6  2915.88  2781.82     8.72 o
        22    1   0   2   8  1586.72  1546.25     8.78 o
        23    1   0   2  10  1556.78  1486.74     8.27 o
        24    1   0   2  12    73.90    80.95     2.41 o
        25    1   0   2  14   464.42   515.78     5.35 o
        26    1   0   2  16   131.78   128.51     3.51 o
        27    1   0   3   1    36.50    47.28     1.33 o
        28    1   0   3   3  8689.82  9278.97    22.87 o
        29    1   0   3   5   515.78   542.73     3.09 o
        30    1   0   3   7  1142.65  1095.09     5.64 o
        31    1   0   3   9   264.92   264.90     2.89 o
        32    1   0   3  11  1147.76  1225.06     8.85 o
        33    1   0   3  13   675.25   720.18     6.58 o
        34    1   0   3  15   164.72   170.07     3.13 o
        35    1   0   3  17    42.60    38.95     2.25 o
        36    1   0   4   0  8831.32  8259.41    34.69 o
        37    1   0   4   2     0.75     4.55     0.73 o
        38    1   0   4   4   157.65   156.36     1.63 o
        39    1   0   4   6  1550.50  1370.86     8.06 o
        40    1   0   4   8  1025.45   943.49     6.28 o
        41    1   0   4  10  1120.07  1136.09     8.14 o
        42    1   0   4  12    53.99    50.86     1.88 o
        43    1   0   4  14   359.00   362.86     5.01 o
        44    1   0   4  16   105.80   107.73     2.24 o
        45    1   0   5   1    15.84    16.32     0.98 o
        46    1   0   5   3  3686.20  3555.64    15.04 o
        47    1   0   5   5   228.34   230.72     2.52 o
        48    1   0   5   7   640.31   672.29     4.84 o
        49    1   0   5   9   138.04   132.23     2.40 o
        50    1   0   5  11   784.60   774.61     6.81 o
        51    1   0   5  13   478.17   475.63     6.07 o
        52    1   0   5  15   130.47   134.89     2.68 o
        53    1   0   6   0  3627.16  3447.77    32.74 o
        54    1   0   6   2     4.64     4.53     1.09 o
        55    1   0   6   4    52.58    64.66     2.02 o
        56    1   0   6   6   732.26   849.99     8.14 o
        57    1   0   6   8   594.15   606.82     5.53 o
        58    1   0   6  10   700.42   663.48     6.15 o
        59    1   0   6  12    40.88    35.31     2.03 o
        60    1   0   6  14   235.59   247.32     7.59 o
        61    1   0   7   1    22.87    23.24     1.13 o
        62    1   0   7   3  1672.39  1637.02    12.82 o
        63    1   0   7   5   100.98   109.09     2.32 o
        64    1   0   7   7   343.83   384.34     3.62 o
        65    1   0   7   9    78.72    86.35     2.38 o
        66    1   0   7  11   461.43   474.48     5.88 o
        67    1   0   7  13   288.06   284.46     4.38 o
        68    1   0   8   0  1674.76  1666.39    13.41 o
        69    1   0   8   2     6.15     7.82     1.14 o
        70    1   0   8   4    21.66    24.12     1.36 o
        71    1   0   8   6   366.27   379.15     4.46 o
        72    1   0   8   8   315.36   332.14     4.68 o
        73    1   0   8  10   380.66   359.43     4.92 o
        74    1   0   9   1    11.96    11.00     1.07 o
        75    1   0   9   3   789.89   780.13     6.52 o
        76    1   0   9   5    50.34    49.58     1.58 o
        77    1   0   9   7   172.77   173.63     2.86 o
        78    1   0   9   9    50.98    52.05     1.80 o
        79    1   0  10   0   748.72   786.13     9.23 o
        80    1   0  10   2     1.72     1.40     0.89 <
        81    1   0  10   4    12.44    11.94     1.19 o
        82    1   1   0   1    25.47    29.21     1.32 o
        83    3   1  -1  -1  8307.99  8627.89    28.75 o
        83    2   1   1  -1  8307.99  8627.89    28.75 o
        83    1   1   0   2  8307.99  8627.89    28.75 o
        84    1   1   0   3  2267.71  2255.25     6.36 o
        85    3   1  -2  -2  4764.71  4593.13    12.10 o
        85    2   1   2  -2  4764.71  4593.13    12.10 o
        85    1   1   0   4  4764.71  4593.13    12.10 o
        86    1   1   0   5  3935.71  3947.22    10.94 o
        87    1   1   0   6     2.19     3.46     0.62 o
        88    1   1   0   7   297.26   299.49     2.17 o
        89    1   1   0   8  1764.43  1794.03     7.50 o
        90    1   1   0   9   226.74   216.04     2.15 o
        91    1   1   0  10   913.76   894.17     5.64 o
        92    1   1   0  11    72.63    78.59     1.47 o
        93    1   1   0  12     0.27     0.68     1.04 <
        94    1   1   0  13   236.29   247.52     2.75 o
        95    1   1   0  14   341.14   339.61     3.36 o
        96    1   1   0  15   171.66   172.88     2.79 o
        97    1   1   0  16   248.24   214.81     4.31 o
        98    1   1   0  17    55.76    51.63     2.48 o
        99    3   1  -1   1  7893.97  8895.98    15.43 o
        99    2   1   0  -2  7893.97  8895.98    15.43 o
        99    1   1   1   1  7893.97  8895.98    15.43 o
       100    1   1   1   2  3573.11  3661.75     6.01 o
       101    2   1   1  -3     3.44     4.62     0.41 o
       101    1   1   1   3     3.44     4.62     0.41 o
       102    1   1   1   4   696.80   696.34     2.06 o
       103    1   1   1   5  3818.68  3815.32     7.39 o
       104    1   1   1   6  1377.31  1372.00     3.52 o
       105    1   1   1   7  1955.18  1928.45     5.21 o
       106    1   1   1   8  1153.33  1142.04     3.44 o
       107    1   1   1   9     0.14     1.09     0.45 <
       108    1   1   1  10     1.87     2.51     0.53 o
       109    1   1   1  11   709.24   743.18     3.65 o
       110    1   1   1  12    23.90    25.19     0.81 o
       111    1   1   1  13   446.76   486.78     3.72 o
       112    1   1   1  14    41.73    45.33     1.09 o
       113    1   1   1  15     0.74     1.29     0.88 <
       114    1   1   1  16   291.72   287.96     3.16 o
       115    1   1   1  17   176.11   160.61     2.39 o
       116    1   1   2   1    27.53    31.21     0.50 o
       117    3   1  -2   2  5346.03  5528.04     9.67 o
       117    2   1   0  -4  5346.03  5528.04     9.67 o
       117    1   1   2   2  5346.03  5528.04     9.67 o
       118    1   1   2   3  1348.21  1438.29     3.70 o
       119    1   1   2   4  3361.88  3501.77     6.54 o
       120    1   1   2   5  2863.61  2987.56     6.14 o
       121    1   1   2   6     1.66     2.67     0.44 o
       122    1   1   2   7   248.41   259.77     1.67 o
       123    1   1   2   8  1451.44  1383.23     4.37 o
       124    1   1   2   9   199.96   169.82     1.37 o
       125    1   1   2  10   787.77   811.88     4.17 o
       126    1   1   2  11    64.10    66.02     1.14 o
       127    1   1   2  12     0.25     0.79     0.77 <
       128    1   1   2  13   215.56   221.69     2.12 o
       129    1   1   2  14   314.22   333.65     2.91 o
       130    1   1   2  15   156.70   154.30     1.96 o
       131    1   1   2  16   231.30   234.11     2.40 o
       132    1   1   2  17    49.93    46.10     1.35 o
       133    1   1   3   1  3575.16  3626.29     7.63 o
       134    1   1   3   2  1539.67  1542.56     3.65 o
       135    1   1   3   3     1.46     3.34     0.44 o
       136    1   1   3   4   318.41   309.84     1.61 o
       137    1   1   3   5  2295.01  2330.09     5.52 o
       138    1   1   3   6   890.53   900.19     3.17 o
       139    1   1   3   7  1288.00  1265.70     3.86 o
       140    1   1   3   8   849.27   835.41     3.88 o
       141    1   1   3   9     0.11     0.70     0.56 <
       142    1   1   3  10     0.97     1.35     0.62 <
       143    1   1   3  11   558.60   584.41     3.38 o
       144    1   1   3  12    20.03    20.62     0.95 o
       145    1   1   3  13   372.89   394.76     2.94 o
       146    1   1   3  14    34.21    34.02     1.23 o
       147    1   1   3  15     0.65     1.34     0.81 <
       148    1   1   3  16   244.85   237.76     2.44 o
       149    1   1   3  17   154.69   147.04     2.16 o
       150    1   1   4   1    19.89    19.62     0.60 o
       151    1   1   4   2  2262.33  2321.61     6.03 o
       152    1   1   4   3   562.81   570.77     2.22 o
       153    1   1   4   4  1621.07  1708.71     4.62 o
       154    1   1   4   5  1516.70  1521.97     4.57 o
       155    1   1   4   6     0.99     2.91     0.50 o
       156    1   1   4   7   180.31   171.04     1.53 o
       157    1   1   4   8   890.33   878.40     3.81 o
       158    1   1   4   9   145.57   153.31     1.42 o
       159    1   1   4  10   539.28   566.50     3.68 o
       160    1   1   4  11    46.24    45.63     1.07 o
       161    1   1   4  12     0.22    -0.02     0.74 <
       162    1   1   4  13   165.30   168.57     2.27 o
       163    1   1   4  14   249.82   245.86     2.65 o
       164    1   1   4  15   118.65   118.42     1.70 o
       165    1   1   4  16   187.63   178.50     2.12 o
       166    1   1   5   1  1403.21  1366.41     4.39 o
       167    1   1   5   2   639.11   627.06     2.91 o
       168    1   1   5   3     0.66     0.85     0.55 <
       169    1   1   5   4   178.42   176.66     1.78 o
       170    1   1   5   5  1072.75  1091.36     4.32 o
       171    1   1   5   6   528.81   493.55     2.68 o
       172    1   1   5   7   677.95   722.46     3.49 o
       173    1   1   5   8   533.48   510.88     3.17 o
       174    1   1   5   9     0.06     0.49     0.61 <
       175    1   1   5  10     0.45     1.06     0.72 <
       176    1   1   5  11   377.51   387.08     3.06 o
       177    1   1   5  12    14.07    13.23     0.91 o
       178    1   1   5  13   270.41   271.75     3.71 o
       179    1   1   5  14    22.10    22.28     1.18 o
       180    1   1   5  15     0.51     0.39     1.02 <
       181    1   1   6   1     4.63     3.72     0.61 o
       182    1   1   6   2   899.20   873.60     5.09 o
       183    1   1   6   3   288.06   283.33     2.51 o
       184    1   1   6   4   691.19   683.30     4.79 o
       185    1   1   6   5   806.51   842.63     4.44 o
       186    1   1   6   6     0.57     0.65     0.68 <
       187    1   1   6   7   121.75   135.99     1.69 o
       188    1   1   6   8   491.94   508.69     3.95 o
       189    1   1   6   9    91.01    95.02     1.48 o
       190    1   1   6  10   331.82   345.68     3.04 o
       191    1   1   6  11    29.59    29.32     1.32 o
       192    1   1   6  12     0.17     1.11     1.17 <
       193    1   1   6  13   107.64   104.16     2.27 o
       194    1   1   6  14   175.54   174.60     2.45 o
       195    1   1   7   1   568.14   558.32     3.67 o
       196    1   1   7   2   304.12   316.91     2.97 o
       197    1   1   7   3     0.35     0.68     0.70 <
       198    1   1   7   4   111.54   104.08     1.46 o
       199    1   1   7   5   504.58   533.36     3.51 o
       200    1   1   7   6   297.88   295.63     2.39 o
       201    1   1   7   7   350.33   410.89     3.09 o
       202    1   1   7   8   301.20   322.78     3.06 o
       203    1   1   7   9     0.02     0.60     0.79 <
       204    1   1   7  10     0.39     0.70     0.87 <
       205    1   1   7  11   233.78   244.00     3.14 o
       206    1   1   7  12     8.16     8.76     1.15 o
       207    1   1   7  13   174.08   183.17     2.76 o
       208    1   1   8   1     1.23     1.58     0.60 <
       209    1   1   8   2   400.49   380.47     2.98 o
       210    1   1   8   3   148.50   151.06     1.72 o
       211    1   1   8   4   322.19   330.91     2.67 o
       212    1   1   8   5   412.13   416.29     3.06 o
       213    1   1   8   6     0.27     0.83     0.82 <
       214    1   1   8   7    63.47    67.72     1.33 o
       215    1   1   8   8   267.40   287.11     2.87 o
       216    1   1   8   9    46.84    45.59     1.40 o
       217    1   1   8  10   191.30   176.92     2.40 o
       218    1   1   8  11    17.11    16.71     1.06 o
       219    1   1   9   1   262.56   257.54     2.17 o
       220    1   1   9   2   143.21   138.08     1.59 o
       221    1   1   9   3     0.16     0.86     0.75 <
       222    1   1   9   4    52.17    53.00     1.27 o
       223    1   1   9   5   249.49   235.18     2.20 o
       224    1   1   9   6   139.75   138.85     2.00 o
       225    1   1   9   7   181.67   188.90     2.65 o
       226    1   1   9   8   145.73   144.40     2.29 o
       227    1   1   9   9     0.00     0.79     1.74 <
       228    1   1  10   1     0.83     1.63     0.76 <
       229    1   1  10   2   187.50   180.75     1.82 o
       230    1   1  10   3    62.56    61.22     1.29 o
       231    1   1  10   4   154.04   148.04     1.76 o
       232    1   1  10   5   179.12   170.50     2.29 o
       233    3   2   0   0   261.20   386.22     2.47 o
       233    2   2   0   0   261.20   386.22     2.47 o
       233    1   2   0   0   261.20   386.22     2.47 o
       234    1   2   0   1   454.74   490.52     1.75 o
       235    3   2  -1  -1  9882.09 10021.80    19.91 o
       235    2   2   1  -1  9882.09 10021.80    19.91 o
       235    1   2   0   2  9882.09 10021.80    19.91 o
       236    1   2   0   3  2591.47  2600.86     5.83 o
       237    3   2  -2  -2  3326.62  3121.91     9.15 o
       237    2   2   2  -2  3326.62  3121.91     9.15 o
       237    1   2   0   4  3326.62  3121.91     9.15 o
       238    1   2   0   5   337.33   342.75     1.93 o
       239    1   2   0   6  3297.75  3166.54     9.25 o
       240    1   2   0   7   249.02   233.06     2.45 o
       241    1   2   0   8     2.40     1.44     0.63 <
       242    1   2   0   9   401.33   394.38     3.18 o
       243    1   2   0  10    50.34    48.66     1.23 o
       244    1   2   0  11   109.69   114.89     1.55 o
       245    1   2   0  12  1830.39  1872.69    12.72 o
       246    1   2   0  13    65.33    64.23     1.66 o
       247    1   2   0  14     4.19     5.49     1.00 o
       248    1   2   0  15   103.28   102.61     2.11 o
       249    1   2   0  16    30.44    33.95     1.75 o
       250    1   2   0  17    18.44    19.48     1.87 o
       251    1   2   1   0  3538.34  3689.93     9.05 o
       252    3   2  -1   1 11329.60 11534.10    15.80 o
       252    2   2   0  -2 11329.60 11534.10    15.80 o
       252    1   2   1   1 11329.60 11534.10    15.80 o
       253    1   2   1   2   389.46   402.76     1.45 o
       254    3   2  -2   0  1278.22  1336.23     3.02 o
       254    2   2   1  -3  1278.22  1336.23     3.02 o
       254    1   2   1   3  1278.22  1336.23     3.02 o
       255    1   2   1   4   346.97   346.32     1.31 o
       256    1   2   1   5  1240.12  1261.31     3.09 o
       257    1   2   1   6  1019.99   997.80     2.89 o
       258    1   2   1   7   104.91   103.84     0.93 o
       259    1   2   1   8   197.91   186.71     1.42 o
       260    1   2   1   9  3060.89  3003.91     7.19 o
       261    1   2   1  10   132.46   128.58     1.30 o
       262    1   2   1  11    73.40    78.67     1.20 o
       263    1   2   1  12   169.25   183.39     1.83 o
       264    1   2   1  13    21.89    22.81     0.94 o
       265    1   2   1  14    48.11    50.99     1.17 o
       266    1   2   1  15   545.32   565.61     3.52 o
       267    1   2   1  16    25.23    26.06     1.04 o
       268    1   2   1  17    58.50    54.69     1.67 o
       269    3   2  -1   3   357.40   378.24     2.32 o
       269    2   2  -1  -3   357.40   378.24     2.32 o
       269    1   2   2   0   357.40   378.24     2.32 o
       270    1   2   2   1   310.13   336.67     1.37 o
       271    3   2  -2   2  6013.12  6396.60    10.56 o
       271    2   2   0  -4  6013.12  6396.60    10.56 o
       271    1   2   2   2  6013.12  6396.60    10.56 o
       272    1   2   2   3  1846.59  1841.13     4.41 o
       273    1   2   2   4  2202.38  2267.56     4.88 o
       274    1   2   2   5   258.99   272.29     1.50 o
       275    1   2   2   6  2593.33  2663.38     5.74 o
       276    1   2   2   7   201.39   203.36     1.25 o
       277    1   2   2   8     1.25     1.20     0.47 <
       278    1   2   2   9   338.08   327.81     2.26 o
       279    1   2   2  10    49.30    48.50     1.06 o
       280    1   2   2  11    97.39    94.40     1.41 o
       281    1   2   2  12  1656.71  1756.69     9.08 o
       282    1   2   2  13    59.63    62.60     1.25 o
       283    1   2   2  14     3.71     3.59     0.87 o
       284    1   2   2  15    96.06   101.46     1.60 o
       285    1   2   2  16    28.83    28.69     1.09 o
       286    1   2   2  17    17.20    16.02     0.98 o
       287    1   2   3   0  1719.37  1826.01     6.46 o
       288    1   2   3   1  4782.18  4871.70     9.12 o
       289    1   2   3   2   218.02   230.71     1.23 o
       290    1   2   3   3   834.07   867.17     3.08 o
       291    1   2   3   4   205.18   215.38     1.46 o
       292    1   2   3   5   754.79   753.58     2.52 o
       293    1   2   3   6   650.88   617.57     2.34 o
       294    1   2   3   7    63.50    64.60     0.88 o
       295    1   2   3   8   140.04   139.55     1.29 o
       296    1   2   3   9  2318.19  2290.14     8.65 o
       297    1   2   3  10   102.60   100.31     1.95 o
       298    1   2   3  11    65.35    67.94     1.37 o
       299    1   2   3  12   137.91   142.72     1.69 o
       300    1   2   3  13    18.00    18.70     0.94 o
       301    1   2   3  14    40.74    39.42     1.38 o
       302    1   2   3  15   465.82   465.92     3.58 o
       303    1   2   3  16    21.96    21.05     1.01 o
       304    1   2   3  17    50.76    48.42     1.49 o
       305    1   2   4   0   212.01   211.06     2.00 o
       306    1   2   4   1   142.49   148.90     1.22 o
       307    1   2   4   2  2476.23  2474.92     5.69 o
       308    1   2   4   3   866.89   865.56     2.88 o
       309    1   2   4   4  1092.71  1083.13     3.21 o
       310    1   2   4   5   134.05   134.11     1.22 o
       311    1   2   4   6  1438.80  1403.72     4.26 o
       312    1   2   4   7   119.11   122.77     1.23 o
       313    1   2   4   8     0.63     2.08     0.52 o
       314    1   2   4   9   218.89   219.92     2.03 o
       315    1   2   4  10    43.30    41.47     1.17 o
       316    1   2   4  11    71.07    67.84     1.42 o
       317    1   2   4  12  1253.40  1300.68     5.98 o
       318    1   2   4  13    46.27    46.59     1.12 o
       319    1   2   4  14     2.36     2.65     0.82 o
       320    1   2   4  15    78.04    78.30     1.97 o
       321    1   2   4  16    24.58    21.62     1.20 o
       322    1   2   5   0   692.53   648.15     3.97 o
       323    1   2   5   1  1999.89  1938.60     6.30 o
       324    1   2   5   2    88.28    77.29     1.08 o
       325    1   2   5   3   321.29   327.61     2.60 o
       326    1   2   5   4    90.94    89.24     1.26 o
       327    1   2   5   5   369.26   396.67     2.68 o
       328    1   2   5   6   327.36   324.76     2.25 o
       329    1   2   5   7    26.83    33.66     0.97 o
       330    1   2   5   8    82.02    82.41     1.26 o
       331    1   2   5   9  1480.92  1524.25     8.46 o
       332    1   2   5  10    67.55    69.73     1.26 o
       333    1   2   5  11    47.03    48.99     1.24 o
       334    1   2   5  12    97.84    93.80     1.65 o
       335    1   2   5  13    10.90    11.94     1.02 o
       336    1   2   5  14    29.78    29.28     1.28 o
       337    1   2   5  15   342.30   354.26     4.02 o
       338    1   2   6   0    47.51    44.50     1.15 o
       339    1   2   6   1    53.46    51.16     0.98 o
       340    1   2   6   2  1134.93  1097.57     6.58 o
       341    1   2   6   3   369.65   377.55     2.74 o
       342    1   2   6   4   523.83   522.50     3.29 o
       343    1   2   6   5    61.73    66.67     1.19 o
       344    1   2   6   6   721.29   789.69     4.55 o
       345    1   2   6   7    63.69    64.79     1.32 o
       346    1   2   6   8     1.27     9.09     0.95 o
       347    1   2   6   9   128.07   126.10     1.58 o
       348    1   2   6  10    28.21    24.57     1.13 o
       349    1   2   6  11    45.64    46.84     1.33 o
       350    1   2   6  12   816.27   820.92     7.05 o
       351    1   2   6  13    31.45    32.35     1.37 o
       352    1   2   6  14     0.85     0.51     1.04 <
       353    1   2   7   0   292.90   287.96     3.48 o
       354    1   2   7   1   954.62   868.78     4.66 o
       355    1   2   7   2    35.33    33.63     0.89 o
       356    1   2   7   3   112.60   109.04     1.37 o
       357    1   2   7   4    40.59    40.21     0.97 o
       358    1   2   7   5   180.43   194.82     1.99 o
       359    1   2   7   6   162.87   175.63     2.31 o
       360    1   2   7   7    12.42    14.09     1.00 o
       361    1   2   7   8    45.51    46.62     1.34 o
       362    1   2   7   9   854.14   880.61     4.98 o
       363    1   2   7  10    40.56    40.92     1.17 o
       364    1   2   7  11    24.17    26.53     1.38 o
       365    1   2   7  12    63.25    63.42     1.81 o
       366    1   2   7  13     4.07     4.34     1.19 o
       367    1   2   8   0    12.74    11.40     0.96 o
       368    1   2   8   1    22.78    23.11     0.81 o
       369    1   2   8   2   551.66   514.40     3.25 o
       370    1   2   8   3   171.87   174.97     1.78 o
       371    1   2   8   4   257.99   264.73     2.23 o
       372    1   2   8   5    30.25    31.79     1.31 o
       373    1   2   8   6   368.87   374.32     3.79 o
       374    1   2   8   7    33.94    33.38     1.20 o
       375    1   2   8   8     0.61     1.02     0.77 <
       376    1   2   8   9    72.76    70.53     1.38 o
       377    1   2   8  10    11.60    10.66     1.09 o
       378    1   2   8  11    26.03    24.02     1.11 o
       379    1   2   9   0   136.76   132.77     2.04 o
       380    1   2   9   1   449.33   450.59     3.10 o
       381    1   2   9   2    16.60    17.63     0.88 o
       382    1   2   9   3    55.04    57.26     1.19 o
       383    1   2   9   4    20.00    20.29     1.01 o
       384    1   2   9   5    88.25    87.76     1.48 o
       385    1   2   9   6    82.81    82.01     1.55 o
       386    1   2   9   7     7.83     7.68     0.91 o
       387    1   2   9   8    23.66    24.70     1.17 o
       388    1   2  10   0     9.08     9.58     0.99 o
       389    1   2  10   1    11.01    10.64     0.85 o
       390    1   2  10   2   243.13   244.31     2.70 o
       391    1   2  10   3    80.73    77.82     2.02 o
       392    1   2  10   4   117.13   107.44     1.70 o
       393    1   2  10   5    14.66    14.55     1.40 o
       394    1   3   0   1  5813.75  5518.61    12.88 o
       395    3   3  -1  -1  2219.17  2343.04     5.30 o
       395    2   3   1  -1  2219.17  2343.04     5.30 o
       395    1   3   0   2  2219.17  2343.04     5.30 o
       396    1   3   0   3  1443.09  1458.25     3.85 o
       397    3   3  -2  -2  2334.90  2233.10     5.71 o
       397    2   3   2  -2  2334.90  2233.10     5.71 o
       397    1   3   0   4  2334.90  2233.10     5.71 o
       398    1   3   0   5    18.27    17.45     0.61 o
       399    1   3   0   6    26.95    28.44     0.70 o
       400    1   3   0   7  3788.16  3720.15     9.35 o
       401    1   3   0   8   533.27   498.45     2.87 o
       402    1   3   0   9   201.91   193.26     1.81 o
       403    1   3   0  10   426.83   422.88     3.69 o
       404    1   3   0  11   364.51   354.06     3.93 o
       405    1   3   0  12     0.09     0.42     0.90 <
       406    1   3   0  13    48.14    47.19     1.58 o
       407    1   3   0  14   204.44   200.41     3.53 o
       408    1   3   0  15   156.36   157.87     3.32 o
       409    1   3   0  16    69.40    73.38     2.06 o
       410    1   3   0  17   452.50   465.25     4.98 o
       411    3   3  -1   1  2839.03  3048.89     5.46 o
       411    2   3   0  -2  2839.03  3048.89     5.46 o
       411    1   3   1   1  2839.03  3048.89     5.46 o
       412    1   3   1   2   663.72   684.93     2.04 o
       413    2   3   1  -3    28.34    30.47     0.54 o
       413    1   3   1   3    28.34    30.47     0.54 o
       414    1   3   1   4  7164.43  7085.10    11.60 o
       415    1   3   1   5  1004.75  1031.64     2.94 o
       416    1   3   1   6  1109.13  1089.18     2.89 o
       417    1   3   1   7  1054.08  1017.51     3.12 o
       418    1   3   1   8    57.51    56.12     0.77 o
       419    1   3   1   9     5.40     7.10     0.55 o
       420    1   3   1  10   845.42   839.70     3.64 o
       421    1   3   1  11   302.22   311.88     2.11 o
       422    1   3   1  12    21.69    23.16     0.93 o
       423    1   3   1  13   153.11   165.40     2.14 o
       424    1   3   1  14   640.64   650.37     5.32 o
       425    1   3   1  15     1.88     2.54     1.00 <
       426    1   3   1  16     1.37     1.95     0.89 <
       427    1   3   1  17   115.67   116.83     2.22 o
       428    1   3   2   1  3984.18  3997.69     6.34 o
       429    3   3  -2   2  1599.53  1678.23     3.48 o
       429    2   3   0  -4  1599.53  1678.23     3.48 o
       429    1   3   2   2  1599.53  1678.23     3.48 o
       430    1   3   2   3   972.25  1040.82     3.00 o
       431    1   3   2   4  1733.09  1782.02     4.58 o
       432    1   3   2   5    16.51    15.54     0.49 o
       433    1   3   2   6    21.84    22.89     0.56 o
       434    1   3   2   7  3138.07  2954.70     6.16 o
       435    1   3   2   8   441.90   419.54     2.21 o
       436    1   3   2   9   180.29   180.44     1.70 o
       437    1   3   2  10   372.25   378.52     2.60 o
       438    1   3   2  11   323.67   336.98     2.84 o
       439    1   3   2  12     0.09     0.52     0.71 <
       440    1   3   2  13    44.05    44.13     1.20 o
       441    1   3   2  14   188.65   185.60     2.03 o
       442    1   3   2  15   142.43   144.56     1.74 o
       443    1   3   2  16    65.05    64.57     1.47 o
       444    1   3   2  17   417.28   400.74     4.02 o
       445    1   3   3   1  1495.80  1587.80     3.87 o
       446    1   3   3   2   437.27   436.59     1.98 o
       447    1   3   3   3    15.08    17.81     0.51 o
       448    1   3   3   4  4243.56  4187.40     8.25 o
       449    1   3   3   5   627.41   617.40     2.53 o
       450    1   3   3   6   771.62   770.82     2.77 o
       451    1   3   3   7   725.20   734.71     3.75 o
       452    1   3   3   8    31.33    32.44     0.82 o
       453    1   3   3   9     4.31     4.21     0.78 o
       454    1   3   3  10   661.66   655.05     3.91 o
       455    1   3   3  11   241.78   243.48     2.49 o
       456    1   3   3  12    18.03    19.15     0.96 o
       457    1   3   3  13   128.56   131.26     1.65 o
       458    1   3   3  14   541.91   537.40     3.48 o
       459    1   3   3  15     1.54     2.24     0.78 <
       460    1   3   3  16     0.92     0.57     0.84 <
       461    1   3   3  17   100.53    89.05     4.43 o
       462    1   3   4   1  1820.51  1793.77     4.40 o
       463    1   3   4   2   735.13   734.25     3.05 o
       464    1   3   4   3   480.56   479.99     2.09 o
       465    1   3   4   4   890.89   909.54     3.04 o
       466    1   3   4   5     3.61     4.15     0.51 o
       467    1   3   4   6    14.05    14.69     0.63 o
       468    1   3   4   7  2000.52  1992.10    12.55 o
       469    1   3   4   8   274.96   284.19     2.16 o
       470    1   3   4   9   133.69   133.77     1.46 o
       471    1   3   4  10   261.42   262.79     2.42 o
       472    1   3   4  11   237.51   246.40     2.46 o
       473    1   3   4  12     0.07    -0.11     0.82 <
       474    1   3   4  13    35.48    36.67     1.06 o
       475    1   3   4  14   150.05   145.06     1.94 o
       476    1   3   4  15   107.12   105.49     1.76 o
       477    1   3   4  16    53.73    50.86     1.35 o
       478    1   3   5   1   633.73   616.83     2.90 o
       479    1   3   5   2   166.50   154.99     1.41 o
       480    1   3   5   3     7.84     8.85     0.60 o
       481    1   3   5   4  2136.67  2156.40     8.60 o
       482    1   3   5   5   298.19   288.87     2.05 o
       483    1   3   5   6   481.37   484.37     3.35 o
       484    1   3   5   7   409.36   416.15     2.57 o
       485    1   3   5   8    11.74    11.94     0.93 o
       486    1   3   5   9     2.92     3.14     0.71 o
       487    1   3   5  10   439.20   429.62     3.35 o
       488    1   3   5  11   166.84   174.41     2.25 o
       489    1   3   5  12    12.42    11.95     1.03 o
       490    1   3   5  13    94.21    93.95     1.71 o
       491    1   3   5  14   391.12   370.74     4.28 o
       492    1   3   5  15     1.00     0.95     0.96 <
       493    1   3   6   1   790.08   783.56     4.23 o
       494    1   3   6   2   304.23   295.18     2.33 o
       495    1   3   6   3   262.68   255.97     2.39 o
       496    1   3   6   4   417.19   432.75     2.78 o
       497    1   3   6   5     2.02     2.23     0.62 o
       498    1   3   6   6     8.47     9.46     0.85 o
       499    1   3   6   7  1148.15  1205.86     6.96 o
       500    1   3   6   8   154.73   167.42     1.98 o
       501    1   3   6   9    84.44    82.23     1.51 o
       502    1   3   6  10   163.67   171.16     2.09 o
       503    1   3   6  11   156.23   164.83     2.39 o
       504    1   3   6  12     0.04     0.40     0.93 <
       505    1   3   6  13    27.29    22.70     1.40 o
       506    1   3   6  14   104.35    99.15     2.48 o
       507    1   3   7   1   275.50   274.11     2.28 o
       508    1   3   7   2    57.21    55.80     1.12 o
       509    1   3   7   3     4.33     4.53     0.69 o
       510    1   3   7   4  1084.62  1102.13     6.14 o
       511    1   3   7   5   141.54   143.65     1.81 o
       512    1   3   7   6   274.36   287.88     3.00 o
       513    1   3   7   7   221.12   240.20     2.70 o
       514    1   3   7   8     6.38     6.58     1.17 o
       515    1   3   7   9     1.70     1.50     0.87 <
       516    1   3   7  10   261.58   263.45     2.79 o
       517    1   3   7  11   104.94   107.04     1.74 o
       518    1   3   7  12     6.94     7.23     1.10 o
       519    1   3   7  13    61.37    64.81     3.02 o
       520    1   3   8   1   370.67   379.20     3.13 o
       521    1   3   8   2   139.09   142.85     1.62 o
       522    1   3   8   3   136.58   142.40     1.95 o
       523    1   3   8   4   204.49   208.24     2.15 o
       524    1   3   8   5     1.86     1.79     0.98 <
       525    1   3   8   6     4.51     4.37     0.86 o
       526    1   3   8   7   605.31   512.48     5.21 o
       527    1   3   8   8    86.67    91.85     1.69 o
       528    1   3   8   9    43.87    46.46     1.30 o
       529    1   3   8  10    93.98    99.44     1.65 o
       530    1   3   8  11    93.52    82.53     2.14 o
       531    1   3   9   1   130.88   126.80     1.64 o
       532    1   3   9   2    28.08    28.40     1.02 o
       533    1   3   9   3     2.11     2.25     0.72 o
       534    1   3   9   4   522.74   523.14     3.69 o
       535    1   3   9   5    72.22    71.02     1.46 o
       536    1   3   9   6   128.96   129.31     1.74 o
       537    1   3   9   7   113.68   117.15     1.83 o
       538    1   3   9   8     5.82     5.33     0.86 o
       539    1   3  10   1   170.28   171.96     2.12 o
       540    1   3  10   2    66.59    65.38     1.42 o
       541    1   3  10   3    57.53    56.53     1.26 o
       542    1   3  10   4    96.57    98.74     2.17 o
       543    3   4   0   0  7662.73  8078.10    21.75 o
       543    2   4   0   0  7662.73  8078.10    21.75 o
       543    1   4   0   0  7662.73  8078.10    21.75 o
       544    1   4   0   1  2058.57  2091.92     6.06 o
       545    3   4  -1  -1   583.91   671.23     2.75 o
       545    2   4   1  -1   583.91   671.23     2.75 o
       545    1   4   0   2   583.91   671.23     2.75 o
       546    1   4   0   3  3591.47  3461.67     8.96 o
       547    3   4  -2  -2    17.66     7.66     0.64 o
       547    2   4   2  -2    17.66     7.66     0.64 o
       547    1   4   0   4    17.66     7.66     0.64 o
       548    1   4   0   5   790.30   782.80     3.75 o
       549    1   4   0   6   367.60   365.40     2.24 o
       550    1   4   0   7   376.58   345.15     2.06 o
       551    1   4   0   8   638.42   601.24     3.07 o
       552    1   4   0   9  1383.92  1384.15     8.55 o
       553    1   4   0  10   801.63   777.11     5.85 o
       554    1   4   0  11    86.86    86.36     1.76 o
       555    1   4   0  12    46.08    45.89     1.44 o
       556    1   4   0  13    63.34    64.78     1.93 o
       557    1   4   0  14   210.95   227.45     3.83 o
       558    1   4   0  15   337.53   320.90     5.77 o
       559    1   4   0  16    39.38    39.42     1.97 o
       560    1   4   0  17    50.89    57.24     2.28 o
       561    1   4   1   0  3799.46  3690.76     8.73 o
       562    3   4  -1   1   857.72   949.03     2.42 o
       562    2   4   0  -2   857.72   949.03     2.42 o
       562    1   4   1   1   857.72   949.03     2.42 o
       563    1   4   1   2  1654.51  1691.10     3.55 o
       564    3   4  -2   0  3530.54  3585.55     6.21 o
       564    2   4   1  -3  3530.54  3585.55     6.21 o
       564    1   4   1   3  3530.54  3585.55     6.21 o
       565    1   4   1   4  1032.52  1043.11     2.77 o
       566    1   4   1   5    46.27    47.33     0.67 o
       567    1   4   1   6  2299.23  2237.18     4.98 o
       568    1   4   1   7   459.74   440.66     1.76 o
       569    1   4   1   8   236.58   224.18     1.48 o
       570    1   4   1   9    16.11    16.15     0.74 o
       571    1   4   1  10   115.74   115.46     1.79 o
       572    1   4   1  11   662.50   658.58     4.19 o
       573    1   4   1  12   704.06   711.48     5.63 o
       574    1   4   1  13   383.55   410.02     3.40 o
       575    1   4   1  14    55.92    59.08     1.44 o
       576    1   4   1  15     4.33     4.88     0.96 o
       577    1   4   1  16    54.37    56.11     1.43 o
       578    1   4   1  17     4.00     4.55     0.89 o
       579    3   4  -1   3  5218.81  4760.30    12.29 o
       579    2   4  -1  -3  5218.81  4760.30    12.29 o
       579    1   4   2   0  5218.81  4760.30    12.29 o
       580    1   4   2   1  1502.85  1552.63     3.34 o
       581    3   4  -2   2   377.73   418.61     1.56 o
       581    2   4   0  -4   377.73   418.61     1.56 o
       581    1   4   2   2   377.73   418.61     1.56 o
       582    1   4   2   3  2752.89  2764.52     6.35 o
       583    1   4   2   4     3.43     4.92     0.50 o
       584    1   4   2   5   625.01   627.53     2.74 o
       585    1   4   2   6   294.79   257.57     1.97 o
       586    1   4   2   7   309.06   315.41     2.00 o
       587    1   4   2   8   555.23   552.74     3.01 o
       588    1   4   2   9  1197.25  1095.40     5.76 o
       589    1   4   2  10   721.18   747.92     3.86 o
       590    1   4   2  11    76.86    76.21     1.40 o
       591    1   4   2  12    42.59    41.55     1.21 o
       592    1   4   2  13    58.33    58.85     1.24 o
       593    1   4   2  14   193.09   200.33     2.17 o
       594    1   4   2  15   313.47   322.26     2.67 o
       595    1   4   2  16    36.42    38.64     1.25 o
       596    1   4   2  17    47.58    48.27     2.01 o
       597    1   4   3   0  2234.82  2175.53     7.66 o
       598    1   4   3   1   413.96   435.31     1.94 o
       599    1   4   3   2   967.98   970.47     3.16 o
       600    1   4   3   3  1981.00  2089.87     4.29 o
       601    1   4   3   4   646.03   620.13     2.13 o
       602    1   4   3   5    28.60    27.29     0.69 o
       603    1   4   3   6  1545.06  1563.18     7.57 o
       604    1   4   3   7   337.38   325.76     2.55 o
       605    1   4   3   8   168.10   167.33     1.70 o
       606    1   4   3   9    17.30    17.04     0.79 o
       607    1   4   3  10    88.91    95.42     1.35 o
       608    1   4   3  11   547.16   548.99     3.42 o
       609    1   4   3  12   583.74   593.69     4.03 o
       610    1   4   3  13   320.80   316.28     2.63 o
       611    1   4   3  14    48.32    53.11     1.42 o
       612    1   4   3  15     4.27     4.57     0.77 o
       613    1   4   3  16    47.92    47.61     1.27 o
       614    1   4   4   0  2523.04  2402.93    10.75 o
       615    1   4   4   1   739.32   715.29     2.83 o
       616    1   4   4   2   194.17   180.50     1.21 o
       617    1   4   4   3  1406.14  1393.39     3.62 o
       618    1   4   4   4     3.69     4.31     0.44 o
       619    1   4   4   5   349.09   330.90     2.02 o
       620    1   4   4   6   167.33   173.27     1.95 o
       621    1   4   4   7   187.57   182.78     1.74 o
       622    1   4   4   8   390.28   354.82     2.91 o
       623    1   4   4   9   825.71   812.77     4.14 o
       624    1   4   4  10   537.83   543.59     3.03 o
       625    1   4   4  11    56.27    57.10     1.20 o
       626    1   4   4  12    31.99    31.60     1.08 o
       627    1   4   4  13    46.76    46.21     1.31 o
       628    1   4   4  14   148.11   136.88     1.79 o
       629    1   4   4  15   252.47   256.57     2.75 o
       630    1   4   4  16    28.82    24.50     1.67 o
       631    1   4   5   0   969.14   920.64     4.91 o
       632    1   4   5   1   235.05   225.69     1.48 o
       633    1   4   5   2   452.76   427.02     2.35 o
       634    1   4   5   3  1010.78   982.93     4.64 o
       635    1   4   5   4   321.50   315.24     2.79 o
       636    1   4   5   5    12.47    12.98     0.78 o
       637    1   4   5   6   840.03   806.73     4.46 o
       638    1   4   5   7   209.57   208.15     1.85 o
       639    1   4   5   8    98.49    95.75     1.34 o
       640    1   4   5   9    15.14    16.16     0.90 o
       641    1   4   5  10    58.93    55.13     1.17 o
       642    1   4   5  11   379.17   380.52     3.31 o
       643    1   4   5  12   417.69   426.29     3.48 o
       644    1   4   5  13   225.31   230.30     2.92 o
       645    1   4   5  14    36.93    35.98     1.28 o
       646    1   4   5  15     4.20     4.17     0.97 o
       647    1   4   6   0  1251.69  1212.19     6.16 o
       648    1   4   6   1   338.36   334.27     2.18 o
       649    1   4   6   2   125.04   122.03     1.52 o
       650    1   4   6   3   632.06   619.56     3.32 o
       651    1   4   6   4     4.64     5.43     0.74 o
       652    1   4   6   5   174.94   183.05     1.95 o
       653    1   4   6   6    84.86    91.66     1.46 o
       654    1   4   6   7   102.50   105.98     1.72 o
       655    1   4   6   8   239.40   242.17     2.60 o
       656    1   4   6   9   508.25   526.23     3.80 o
       657    1   4   6  10   340.82   327.36     3.62 o
       658    1   4   6  11    37.58    37.92     1.17 o
       659    1   4   6  12    17.54    16.95     0.99 o
       660    1   4   6  13    33.96    34.19     1.17 o
       661    1   4   6  14    94.74    87.86     4.49 o
       662    1   4   7   0   420.62   413.48     3.84 o
       663    1   4   7   1   142.60   133.40     1.56 o
       664    1   4   7   2   214.63   217.50     2.05 o
       665    1   4   7   3   517.05   517.68     3.84 o
       666    1   4   7   4   158.66   153.23     1.84 o
       667    1   4   7   5     5.61     7.16     0.91 o
       668    1   4   7   6   444.17   456.75     3.44 o
       669    1   4   7   7   118.28   126.41     1.86 o
       670    1   4   7   8    55.67    58.95     1.58 o
       671    1   4   7   9     8.04     8.88     1.02 o
       672    1   4   7  10    37.31    38.28     1.38 o
       673    1   4   7  11   219.99   224.10     2.40 o
       674    1   4   7  12   263.66   255.62     2.57 o
       675    1   4   8   0   624.47   638.50     5.85 o
       676    1   4   8   1   163.26   155.84     1.67 o
       677    1   4   8   2    68.27    64.36     1.27 o
       678    1   4   8   3   305.75   302.91     2.88 o
       679    1   4   8   4     2.76     2.59     0.82 o
       680    1   4   8   5    89.12    91.58     1.66 o
       681    1   4   8   6    44.90    48.17     1.26 o
       682    1   4   8   7    56.12    59.10     1.43 o
       683    1   4   8   8   127.00   139.70     2.17 o
       684    1   4   8   9   288.74   282.33     2.53 o
       685    1   4   8  10   180.97   181.97     2.04 o
       686    1   4   9   0   203.88   218.53     3.17 o
       687    1   4   9   1    66.43    69.64     1.43 o
       688    1   4   9   2   103.92   102.87     1.99 o
       689    1   4   9   3   248.88   230.54     2.62 o
       690    1   4   9   4    79.08    78.92     1.62 o
       691    1   4   9   5     3.14     2.90     0.87 o
       692    1   4   9   6   230.54   213.29     2.59 o
       693    1   4   9   7    58.47    57.91     1.34 o
       694    1   4   9   8    30.21    28.33     1.60 o
       695    1   4  10   0   274.61   303.71     5.13 o
       696    1   4  10   1    75.73    74.51     1.91 o
       697    1   4  10   2    26.49    26.16     1.10 o
       698    1   4  10   3   148.83   150.81     3.80 o
       699    1   5   0   1  2318.11  2318.75     5.44 o
       700    3   5  -1  -1   214.22   209.86     1.55 o
       700    2   5   1  -1   214.22   209.86     1.55 o
       700    1   5   0   2   214.22   209.86     1.55 o
       701    1   5   0   3   769.87   809.43     3.42 o
       702    3   5  -2  -2     6.22     2.28     0.64 o
       702    2   5   2  -2     6.22     2.28     0.64 o
       702    1   5   0   4     6.22     2.28     0.64 o
       703    1   5   0   5  5955.47  5645.14    16.20 o
       704    1   5   0   6    40.80    39.88     0.98 o
       705    1   5   0   7   158.47   155.85     1.41 o
       706    1   5   0   8   101.36   103.75     1.63 o
       707    1   5   0   9   158.91   147.46     1.91 o
       708    1   5   0  10     6.54     7.20     0.93 o
       709    1   5   0  11   589.49   563.66     4.63 o
       710    1   5   0  12     2.18     2.43     1.04 <
       711    1   5   0  13   732.81   743.22     6.54 o
       712    1   5   0  14     0.36     3.17     1.34 <
       713    1   5   0  15   133.68   142.90     3.12 o
       714    1   5   0  16    21.74    21.90     1.97 o
       715    1   5   0  17     9.78     9.11     1.91 o
       716    3   5  -1   1    47.59    58.81     0.61 o
       716    2   5   0  -2    47.59    58.81     0.61 o
       716    1   5   1   1    47.59    58.81     0.61 o
       717    1   5   1   2  5798.02  5623.59     9.36 o
       718    2   5   1  -3    37.80    38.31     0.64 o
       718    1   5   1   3    37.80    38.31     0.64 o
       719    1   5   1   4   349.35   345.28     1.50 o
       720    1   5   1   5   216.46   211.53     1.27 o
       721    1   5   1   6   783.11   758.76     2.43 o
       722    1   5   1   7     0.06     0.94     0.38 <
       723    1   5   1   8  2612.56  2539.25     7.24 o
       724    1   5   1   9     6.30     6.89     0.74 o
       725    1   5   1  10   374.26   358.94     2.78 o
       726    1   5   1  11    16.98    19.32     0.88 o
       727    1   5   1  12    19.62    18.94     0.97 o
       728    1   5   1  13    22.42    21.87     1.02 o
       729    1   5   1  14    48.76    49.12     1.25 o
       730    1   5   1  15     9.36     9.81     0.97 o
       731    1   5   1  16   622.40   612.93     5.89 o
       732    1   5   1  17     0.04     0.41     1.51 <
       733    1   5   2   1  1796.55  1735.98     3.72 o
       734    3   5  -2   2   169.26   171.17     1.18 o
       734    2   5   0  -4   169.26   171.17     1.18 o
       734    1   5   2   2   169.26   171.17     1.18 o
       735    1   5   2   3   599.67   603.80     2.34 o
       736    1   5   2   4     0.38     1.36     0.51 <
       737    1   5   2   5  4869.74  4637.34    10.82 o
       738    1   5   2   6    35.17    35.65     0.68 o
       739    1   5   2   7   120.94   120.30     1.22 o
       740    1   5   2   8    88.33    81.37     1.21 o
       741    1   5   2   9   143.42   147.17     1.69 o
       742    1   5   2  10     5.74     6.17     0.76 o
       743    1   5   2  11   530.75   521.40     3.81 o
       744    1   5   2  12     2.02     1.93     0.86 <
       745    1   5   2  13   672.53   706.74     6.10 o
       746    1   5   2  14     0.35     0.70     0.79 <
       747    1   5   2  15   121.94   125.35     1.85 o
       748    1   5   2  16    20.02    20.20     1.03 o
       749    1   5   3   1    28.27    28.73     0.53 o
       750    1   5   3   2  3611.12  3515.26     6.44 o
       751    1   5   3   3    24.94    27.73     0.57 o
       752    1   5   3   4   205.03   193.59     1.51 o
       753    1   5   3   5   151.26   145.51     1.69 o
       754    1   5   3   6   595.81   569.18     3.40 o
       755    1   5   3   7     0.10     0.47     0.58 <
       756    1   5   3   8  2005.72  1996.55     7.61 o
       757    1   5   3   9     5.18     4.68     0.66 o
       758    1   5   3  10   293.49   300.05     2.82 o
       759    1   5   3  11    13.77    14.64     1.01 o
       760    1   5   3  12    16.51    16.95     0.97 o
       761    1   5   3  13    19.03    18.46     1.07 o
       762    1   5   3  14    44.36    46.44     1.33 o
       763    1   5   3  15     7.86     6.61     0.85 o
       764    1   5   3  16   530.00   515.75     3.58 o
       765    1   5   4   1   917.37   865.96     2.92 o
       766    1   5   4   2    89.83    88.89     0.92 o
       767    1   5   4   3   365.60   349.25     1.85 o
       768    1   5   4   4     0.06     1.65     0.52 o
       769    1   5   4   5  3017.25  2767.23     8.50 o
       770    1   5   4   6    24.91    23.96     0.78 o
       771    1   5   4   7    58.74    65.63     1.29 o
       772    1   5   4   8    61.87    62.58     1.25 o
       773    1   5   4   9   107.61   102.76     1.32 o
       774    1   5   4  10     4.17     4.78     0.71 o
       775    1   5   4  11   400.62   373.17     2.62 o
       776    1   5   4  12     1.60     1.69     0.85 <
       777    1   5   4  13   525.39   434.43     4.23 o
       778    1   5   4  14     0.34     0.75     0.87 <
       779    1   5   4  15    92.25    91.54     1.57 o
       780    1   5   5   1    12.47    12.18     0.60 o
       781    1   5   5   2  1841.27  1735.28     8.53 o
       782    1   5   5   3    15.17    14.60     0.74 o
       783    1   5   5   4    74.29    65.87     1.47 o
       784    1   5   5   5    89.42    99.68     1.48 o
       785    1   5   5   6   393.03   401.86     3.19 o
       786    1   5   5   7     0.22     0.34     0.64 <
       787    1   5   5   8  1299.68  1349.42     6.75 o
       788    1   5   5   9     3.54     4.35     0.67 o
       789    1   5   5  10   199.48   207.93     2.12 o
       790    1   5   5  11     9.56     9.63     0.81 o
       791    1   5   5  12    11.67     9.68     1.00 o
       792    1   5   5  13    13.88    12.38     1.00 o
       793    1   5   5  14    37.98    37.40     1.37 o
       794    1   5   6   1   403.98   389.07     2.43 o
       795    1   5   6   2    46.02    44.85     1.04 o
       796    1   5   6   3   215.71   220.71     2.24 o
       797    1   5   6   4     0.16     0.21     0.63 <
       798    1   5   6   5  1692.34  1700.86     8.22 o
       799    1   5   6   6    15.60    14.95     0.90 o
       800    1   5   6   7    27.30    27.67     0.91 o
       801    1   5   6   8    37.88    38.77     1.24 o
       802    1   5   6   9    67.31    69.77     1.49 o
       803    1   5   6  10     2.85     4.28     0.80 o
       804    1   5   6  11   267.78   270.16     2.59 o
       805    1   5   6  12     1.10     0.91     0.97 <
       806    1   5   6  13   353.46   342.09     4.21 o
       807    1   5   7   1     5.47     5.92     0.68 o
       808    1   5   7   2   928.07   917.72     5.02 o
       809    1   5   7   3     8.71     8.55     0.79 o
       810    1   5   7   4    29.09    26.02     0.96 o
       811    1   5   7   5    49.27    49.65     1.16 o
       812    1   5   7   6   224.51   234.32     2.35 o
       813    1   5   7   7     0.15     0.47     0.85 <
       814    1   5   7   8   755.06   775.38     4.85 o
       815    1   5   7   9     1.94     2.10     0.77 <
       816    1   5   7  10   127.34   116.93     2.04 o
       817    1   5   7  11     5.88     6.62     0.88 o
       818    1   5   7  12     6.84     6.54     0.93 o
       819    1   5   8   1   194.83   198.59     2.10 o
       820    1   5   8   2    23.38    24.10     0.93 o
       821    1   5   8   3   112.17   113.00     1.74 o
       822    1   5   8   4     0.12    -0.30     0.98 <
       823    1   5   8   5   887.05   890.33     6.16 o
       824    1   5   8   6     8.13     6.56     0.89 o
       825    1   5   8   7    18.28    18.29     0.96 o
       826    1   5   8   8    20.45    20.35     1.04 o
       827    1   5   8   9    33.95    34.46     1.20 o
       828    1   5   8  10     1.88     2.58     0.82 o
       829    1   5   9   1     2.76     2.90     0.88 o
       830    1   5   9   2   454.45   478.96     4.01 o
       831    1   5   9   3     4.14     3.53     0.80 o
       832    1   5   9   4    18.48    19.74     1.10 o
       833    1   5   9   5    24.26    23.05     1.26 o
       834    1   5   9   6   103.57   111.29     2.11 o
       835    1   5   9   7     0.04     0.25     0.99 <
       836    3   6   0   0  1852.91  2107.33     9.00 o
       836    2   6   0   0  1852.91  2107.33     9.00 o
       836    1   6   0   0  1852.91  2107.33     9.00 o
       837    1   6   0   1   411.43   401.90     2.08 o
       838    3   6  -1  -1   647.20   705.72     3.11 o
       838    2   6   1  -1   647.20   705.72     3.11 o
       838    1   6   0   2   647.20   705.72     3.11 o
       839    1   6   0   3  3709.20  3587.06     8.19 o
       840    3   6  -2  -2   119.81   112.70     1.83 o
       840    2   6   2  -2   119.81   112.70     1.83 o
       840    1   6   0   4   119.81   112.70     1.83 o
       841    1   6   0   5   489.49   451.52     3.39 o
       842    1   6   0   6     3.73     5.18     0.74 o
       843    1   6   0   7   503.67   517.34     4.42 o
       844    1   6   0   8   286.77   301.71     4.45 o
       845    1   6   0   9   700.13   684.37     6.73 o
       846    1   6   0  10   397.35   431.94     4.48 o
       847    1   6   0  11   312.30   316.14     3.81 o
       848    1   6   0  12   173.51   171.17     3.30 o
       849    1   6   0  13   207.50   210.23     3.12 o
       850    1   6   0  14   116.22   122.48     2.87 o
       851    1   6   0  15   249.70   261.79     4.08 o
       852    1   6   0  16     6.84     5.89     1.39 o
       853    1   6   1   0  4650.05  4420.56    12.63 o
       854    3   6  -1   1   868.85   942.27     2.55 o
       854    2   6   0  -2   868.85   942.27     2.55 o
       854    1   6   1   1   868.85   942.27     2.55 o
       855    1   6   1   2   400.51   396.54     1.65 o
       856    3   6  -2   0   784.97   760.75     2.56 o
       856    2   6   1  -3   784.97   760.75     2.56 o
       856    1   6   1   3   784.97   760.75     2.56 o
       857    1   6   1   4   462.54   452.11     1.89 o
       858    1   6   1   5     1.86     3.38     0.41 o
       859    1   6   1   6  1680.79  1694.30     4.40 o
       860    1   6   1   7   131.38   128.58     1.15 o
       861    1   6   1   8   442.67   429.17     2.70 o
       862    1   6   1   9   182.92   184.63     1.97 o
       863    1   6   1  10   378.84   361.22     3.61 o
       864    1   6   1  11   388.28   386.07     3.76 o
       865    1   6   1  12   340.45   339.71     2.99 o
       866    1   6   1  13   186.22   187.42     2.40 o
       867    1   6   1  14   139.00   143.85     2.16 o
       868    1   6   1  15    11.02    11.63     1.02 o
       869    1   6   1  16    73.70    74.03     1.77 o
       870    3   6  -1   3  1443.39  1462.99     5.62 o
       870    2   6  -1  -3  1443.39  1462.99     5.62 o
       870    1   6   2   0  1443.39  1462.99     5.62 o
       871    1   6   2   1   323.54   309.79     1.48 o
       872    3   6  -2   2   518.77   525.80     1.97 o
       872    2   6   0  -4   518.77   525.80     1.97 o
       872    1   6   2   2   518.77   525.80     1.97 o
       873    1   6   2   3  2985.26  2886.88     6.45 o
       874    1   6   2   4    87.18    96.57     0.95 o
       875    1   6   2   5   402.45   355.06     1.79 o
       876    1   6   2   6     2.88     2.84     0.46 o
       877    1   6   2   7   432.42   402.07     2.33 o
       878    1   6   2   8   257.10   254.45     1.89 o
       879    1   6   2   9   613.28   623.68     4.27 o
       880    1   6   2  10   361.80   380.15     3.14 o
       881    1   6   2  11   283.46   260.18     2.77 o
       882    1   6   2  12   158.23   165.37     2.11 o
       883    1   6   2  13   191.10   197.68     2.31 o
       884    1   6   2  14   106.13   109.47     2.41 o
       885    1   6   2  15   233.65   241.74     2.71 o
       886    1   6   2  16     6.25     6.94     0.96 o
       887    1   6   3   0  3012.69  2909.29     8.48 o
       888    1   6   3   1   576.92   570.65     2.18 o
       889    1   6   3   2   254.12   249.62     1.34 o
       890    1   6   3   3   516.29   533.21     2.74 o
       891    1   6   3   4   309.45   313.16     1.93 o
       892    1   6   3   5     1.74     5.75     0.58 o
       893    1   6   3   6  1203.29  1134.92     5.76 o
       894    1   6   3   7   104.58   103.11     1.40 o
       895    1   6   3   8   343.26   334.26     2.17 o
       896    1   6   3   9   153.49   151.01     1.71 o
       897    1   6   3  10   309.61   294.82     3.03 o
       898    1   6   3  11   323.10   322.33     2.93 o
       899    1   6   3  12   288.18   290.43     2.85 o
       900    1   6   3  13   155.18   142.33     1.98 o
       901    1   6   3  14   118.58   116.84     1.89 o
       902    1   6   3  15     8.80     8.91     1.09 o
       903    1   6   3  16    64.04    57.96     4.25 o
       904    1   6   4   0   875.73   821.95     4.54 o
       905    1   6   4   1   168.60   164.28     1.29 o
       906    1   6   4   2   329.53   320.02     1.86 o
       907    1   6   4   3  1746.17  1680.59     5.74 o
       908    1   6   4   4    61.88    66.20     1.23 o
       909    1   6   4   5   245.73   245.49     1.83 o
       910    1   6   4   6     1.45     5.93     0.69 o
       911    1   6   4   7   293.26   282.60     2.16 o
       912    1   6   4   8   190.87   190.04     2.00 o
       913    1   6   4   9   436.52   434.28     2.99 o
       914    1   6   4  10   274.61   267.34     2.15 o
       915    1   6   4  11   216.26   206.10     1.97 o
       916    1   6   4  12   119.20   121.40     1.75 o
       917    1   6   4  13   150.55   150.35     2.09 o
       918    1   6   4  14    80.59    82.79     2.01 o
       919    1   6   4  15   191.81   189.63     3.05 o
       920    1   6   5   0  1576.99  1455.22     7.83 o
       921    1   6   5   1   362.12   346.62     2.14 o
       922    1   6   5   2   121.55   123.08     1.52 o
       923    1   6   5   3   315.22   322.05     2.84 o
       924    1   6   5   4   165.55   168.28     1.73 o
       925    1   6   5   5     1.51     1.55     0.63 <
       926    1   6   5   6   712.55   712.92     4.75 o
       927    1   6   5   7    70.58    71.40     1.40 o
       928    1   6   5   8   225.54   226.37     2.14 o
       929    1   6   5   9   107.12   105.03     1.45 o
       930    1   6   5  10   216.57   212.15     2.44 o
       931    1   6   5  11   224.01   214.25     2.14 o
       932    1   6   5  12   214.78   219.29     2.71 o
       933    1   6   5  13   106.97    94.13     1.81 o
       934    1   6   5  14    86.68    89.62     1.79 o
       935    1   6   6   0   507.65   500.83     4.28 o
       936    1   6   6   1    75.73    75.49     1.32 o
       937    1   6   6   2   203.09   201.20     1.90 o
       938    1   6   6   3   919.22   877.78     5.07 o
       939    1   6   6   4    39.33    39.04     1.09 o
       940    1   6   6   5   134.91   123.61     1.51 o
       941    1   6   6   6     0.69     1.02     0.71 <
       942    1   6   6   7   177.76   177.17     2.38 o
       943    1   6   6   8   120.02   123.66     1.75 o
       944    1   6   6   9   280.37   275.80     2.45 o
       945    1   6   6  10   173.38   173.39     2.10 o
       946    1   6   6  11   142.73   140.22     2.17 o
       947    1   6   6  12    72.43    74.15     1.69 o
       948    1   6   6  13   102.30    98.55     1.91 o
       949    1   6   7   0   805.85   813.70     6.63 o
       950    1   6   7   1   207.72   203.33     2.00 o
       951    1   6   7   2    58.46    64.57     1.31 o
       952    1   6   7   3   175.96   171.24     1.86 o
       953    1   6   7   4    87.30    89.90     1.43 o
       954    1   6   7   5     0.93     1.47     0.70 <
       955    1   6   7   6   400.57   386.34     3.63 o
       956    1   6   7   7    40.65    42.40     1.15 o
       957    1   6   7   8   133.93   123.50     1.89 o
       958    1   6   7   9    59.85    59.90     1.36 o
       959    1   6   7  10   133.33   133.68     1.77 o
       960    1   6   7  11   127.52   127.64     1.94 o
       961    1   6   8   0   263.32   268.51     3.38 o
       962    1   6   8   1    38.09    37.85     1.09 o
       963    1   6   8   2   105.99   113.19     1.76 o
       964    1   6   8   3   478.72   473.68     3.42 o
       965    1   6   8   4    20.32    21.66     1.07 o
       966    1   6   8   5    73.24    78.85     1.61 o
       967    1   6   8   6     0.44     0.20     0.93 <
       968    1   6   8   7   100.12   101.58     1.76 o
       969    1   6   8   8    62.52    69.17     1.55 o
       970    1   6   8   9   166.92   175.30     1.97 o
       971    1   6   9   0   402.31   433.40     5.20 o
       972    1   6   9   1    96.40    93.44     1.66 o
       973    1   6   9   2    30.88    32.94     1.20 o
       974    1   6   9   3    83.60    79.21     1.76 o
       975    1   6   9   4    46.52    44.05     1.39 o
       976    1   6   9   5     0.36    -0.01     0.79 <
       977    1   6   9   6   211.76   215.44     2.41 o
       978    1   7   0   1  2409.71  2427.32     6.37 o
       979    3   7  -1  -1   491.02   469.44     2.83 o
       979    2   7   1  -1   491.02   469.44     2.83 o
       979    1   7   0   2   491.02   469.44     2.83 o
       980    1   7   0   3   449.68   415.17     2.77 o
       981    3   7  -2  -2    64.00    55.39     1.18 o
       981    2   7   2  -2    64.00    55.39     1.18 o
       981    1   7   0   4    64.00    55.39     1.18 o
       982    1   7   0   5    69.77    67.17     1.36 o
       983    1   7   0   6    69.20    71.41     1.33 o
       984    1   7   0   7  2341.29  2353.81    11.99 o
       985    1   7   0   8   257.46   233.93     2.70 o
       986    1   7   0   9   131.94   132.64     2.30 o
       987    1   7   0  10    52.61    56.00     1.75 o
       988    1   7   0  11   350.41   363.41     4.83 o
       989    1   7   0  12     0.81     0.97     1.14 <
       990    1   7   0  13    75.82    79.49     2.43 o
       991    1   7   0  14     8.87     9.52     1.68 o
       992    1   7   0  15    89.85    91.23     2.44 o
       993    1   7   0  16    71.82    70.90     2.25 o
       994    3   7  -1   1   206.32   224.03     1.21 o
       994    2   7   0  -2   206.32   224.03     1.21 o
       994    1   7   1   1   206.32   224.03     1.21 o
       995    1   7   1   2   554.47   522.18     1.91 o
       996    2   7   1  -3    51.34    50.82     0.74 o
       996    1   7   1   3    51.34    50.82     0.74 o
       997    1   7   1   4  3421.91  3271.13     6.23 o
       998    1   7   1   5   481.12   459.21     1.98 o
       999    1   7   1   6   563.85   562.36     2.56 o
      1000    1   7   1   7    24.58    26.27     0.79 o
      1001    1   7   1   8    84.18    84.25     1.08 o
      1002    1   7   1   9    16.05    16.50     0.76 o
      1003    1   7   1  10   684.57   675.56     3.87 o
      1004    1   7   1  11    64.20    67.34     1.36 o
      1005    1   7   1  12    10.85     9.85     0.90 o
      1006    1   7   1  13    85.18    82.36     1.85 o
      1007    1   7   1  14   551.00   554.24     5.28 o
      1008    1   7   1  15     8.25     8.44     0.94 o
      1009    1   7   1  16     5.29     6.30     1.02 o
      1010    1   7   2   1  1971.70  1952.96     4.70 o
      1011    3   7  -2   2   414.12   408.01     2.01 o
      1011    2   7   0  -4   414.12   408.01     2.01 o
      1011    1   7   2   2   414.12   408.01     2.01 o
      1012    1   7   2   3   387.64   380.56     2.05 o
      1013    1   7   2   4    39.26    42.61     0.74 o
      1014    1   7   2   5    51.00    49.96     0.80 o
      1015    1   7   2   6    61.79    61.02     0.97 o
      1016    1   7   2   7  2064.42  2027.57     6.19 o
      1017    1   7   2   8   228.87   221.84     1.68 o
      1018    1   7   2   9   120.21   120.52     1.72 o
      1019    1   7   2  10    47.50    48.53     1.13 o
      1020    1   7   2  11   320.01   318.11     3.05 o
      1021    1   7   2  12     0.76     0.51     0.82 <
      1022    1   7   2  13    71.09    70.60     1.46 o
      1023    1   7   2  14     8.41     8.99     0.87 o
      1024    1   7   2  15    81.46    83.28     1.71 o
      1025    1   7   3   1   132.75   123.50     1.06 o
      1026    1   7   3   2   357.02   345.34     1.79 o
      1027    1   7   3   3    39.29    39.67     0.83 o
      1028    1   7   3   4  2523.37  2417.36     9.86 o
      1029    1   7   3   5   362.10   344.34     2.33 o
      1030    1   7   3   6   456.08   440.89     2.71 o
      1031    1   7   3   7    17.04    15.83     0.66 o
      1032    1   7   3   8    60.53    58.58     1.17 o
      1033    1   7   3   9    13.16    12.36     0.78 o
      1034    1   7   3  10   564.28   557.33     3.54 o
      1035    1   7   3  11    53.57    53.44     1.34 o
      1036    1   7   3  12     8.94    10.00     0.90 o
      1037    1   7   3  13    72.89    69.75     1.48 o
      1038    1   7   3  14   469.71   455.76     3.55 o
      1039    1   7   3  15     6.85     6.63     0.95 o
      1040    1   7   4   1  1201.76  1160.21     5.50 o
      1041    1   7   4   2   249.84   234.98     1.97 o
      1042    1   7   4   3   273.03   272.46     1.99 o
      1043    1   7   4   4    20.69    22.61     0.79 o
      1044    1   7   4   5    21.80    22.74     0.76 o
      1045    1   7   4   6    45.68    43.33     0.94 o
      1046    1   7   4   7  1481.07  1460.02     7.56 o
      1047    1   7   4   8   166.95   165.89     1.72 o
      1048    1   7   4   9    91.46    92.07     1.34 o
      1049    1   7   4  10    36.35    34.59     0.93 o
      1050    1   7   4  11   249.24   242.79     2.40 o
      1051    1   7   4  12     0.62     0.92     0.85 <
      1052    1   7   4  13    59.69    56.86     1.49 o
      1053    1   7   4  14     7.22     7.33     0.95 o
      1054    1   7   5   1    70.25    71.78     1.06 o
      1055    1   7   5   2   176.65   180.93     2.17 o
      1056    1   7   5   3    26.07    28.53     0.92 o
      1057    1   7   5   4  1562.56  1578.68     7.82 o
      1058    1   7   5   5   229.42   250.95     2.23 o
      1059    1   7   5   6   312.70   309.05     2.37 o
      1060    1   7   5   7    10.06    11.76     0.80 o
      1061    1   7   5   8    38.72    35.95     1.07 o
      1062    1   7   5   9     8.90    10.18     0.93 o
      1063    1   7   5  10   398.40   387.32     2.75 o
      1064    1   7   5  11    38.57    37.29     1.24 o
      1065    1   7   5  12     5.97     5.98     0.93 o
      1066    1   7   5  13    53.78    48.34     1.40 o
      1067    1   7   6   1   657.79   658.60     3.63 o
      1068    1   7   6   2   140.06   142.28     1.68 o
      1069    1   7   6   3   169.58   171.89     1.98 o
      1070    1   7   6   4     9.93    11.24     0.85 o
      1071    1   7   6   5     9.55     9.91     0.86 o
      1072    1   7   6   6    28.68    30.94     1.30 o
      1073    1   7   6   7   923.38   925.64     5.41 o
      1074    1   7   6   8   105.88    98.02     1.51 o
      1075    1   7   6   9    57.90    57.29     1.27 o
      1076    1   7   6  10    25.12    25.80     1.12 o
      1077    1   7   6  11   171.38   165.51     2.13 o
      1078    1   7   6  12     0.44     1.08     1.16 <
      1079    1   7   7   1    36.54    37.91     1.16 o
      1080    1   7   7   2    90.19    83.31     1.79 o
      1081    1   7   7   3    15.03    15.21     0.81 o
      1082    1   7   7   4   879.21   885.05     5.40 o
      1083    1   7   7   5   131.32   111.71     1.65 o
      1084    1   7   7   6   179.56   183.03     2.59 o
      1085    1   7   7   7     6.45     7.24     0.93 o
      1086    1   7   7   8    27.21    27.00     1.05 o
      1087    1   7   7   9     4.90     5.07     0.87 o
      1088    1   7   7  10   245.66   232.99     2.53 o
      1089    1   7   7  11    24.33    20.01     1.98 o
      1090    1   7   8   1   346.51   330.23     3.38 o
      1091    1   7   8   2    74.37    74.59     1.46 o
      1092    1   7   8   3    88.21    87.49     1.54 o
      1093    1   7   8   4     5.78     6.70     0.82 o
      1094    1   7   8   5     7.46     8.98     0.94 o
      1095    1   7   8   6    14.79    14.58     1.06 o
      1096    1   7   8   7   502.67   499.36     4.26 o
      1097    1   7   8   8    58.62    62.62     1.52 o
      1098    1   7   9   1    19.18    18.25     1.09 o
      1099    1   7   9   2    51.05    50.78     1.38 o
      1100    1   7   9   3     7.06     6.08     0.94 o
      1101    1   7   9   4   435.83   466.75     3.86 o
      1102    3   8   0   0     3.70     5.96     0.78 o
      1102    2   8   0   0     3.70     5.96     0.78 o
      1102    1   8   0   0     3.70     5.96     0.78 o
      1103    1   8   0   1   714.90   670.07     3.20 o
      1104    3   8  -1  -1  1280.25  1370.84     5.16 o
      1104    2   8   1  -1  1280.25  1370.84     5.16 o
      1104    1   8   0   2  1280.25  1370.84     5.16 o
      1105    1   8   0   3   643.62   576.10     4.11 o
      1106    3   8  -2  -2   535.64   525.02     4.51 o
      1106    2   8   2  -2   535.64   525.02     4.51 o
      1106    1   8   0   4   535.64   525.02     4.51 o
      1107    1   8   0   5   230.45   229.22     2.27 o
      1108    1   8   0   6   574.69   547.61     4.79 o
      1109    1   8   0   7    86.78    91.95     1.92 o
      1110    1   8   0   8     8.92     8.96     1.21 o
      1111    1   8   0   9   689.79   683.15     5.10 o
      1112    1   8   0  10    72.07    72.87     2.22 o
      1113    1   8   0  11     5.19     4.78     1.69 <
      1114    1   8   0  12   701.20   706.45     7.37 o
      1115    1   8   0  13    12.02    12.19     1.44 o
      1116    1   8   0  14     5.18     8.01     1.79 o
      1117    1   8   0  15   189.74   201.31     6.03 o
      1118    1   8   1   0   544.34   530.11     3.10 o
      1119    3   8  -1   1  1487.70  1571.36     3.90 o
      1119    2   8   0  -2  1487.70  1571.36     3.90 o
      1119    1   8   1   1  1487.70  1571.36     3.90 o
      1120    1   8   1   2   589.06   568.25     2.12 o
      1121    3   8  -2   0    82.54    84.32     0.94 o
      1121    2   8   1  -3    82.54    84.32     0.94 o
      1121    1   8   1   3    82.54    84.32     0.94 o
      1122    1   8   1   4   357.01   343.52     2.12 o
      1123    1   8   1   5   225.67   227.76     1.78 o
      1124    1   8   1   6   721.22   740.20     3.72 o
      1125    1   8   1   7     2.55     3.72     0.59 o
      1126    1   8   1   8    34.49    36.19     0.92 o
      1127    1   8   1   9   968.21   915.75     5.12 o
      1128    1   8   1  10    13.29    13.98     0.91 o
      1129    1   8   1  11    64.69    57.84     1.30 o
      1130    1   8   1  12   432.74   424.62     3.39 o
      1131    1   8   1  13    28.13    24.98     1.08 o
      1132    1   8   1  14     9.84    10.58     0.95 o
      1133    1   8   1  15   205.15   209.35     3.12 o
      1134    3   8  -1   3     4.75     7.33     0.65 o
      1134    2   8  -1  -3     4.75     7.33     0.65 o
      1134    1   8   2   0     4.75     7.33     0.65 o
      1135    1   8   2   1   608.11   572.80     2.56 o
      1136    3   8  -2   2  1099.37  1101.86     3.44 o
      1136    2   8   0  -4  1099.37  1101.86     3.44 o
      1136    1   8   2   2  1099.37  1101.86     3.44 o
      1137    1   8   2   3   537.08   510.89     2.70 o
      1138    1   8   2   4   433.39   435.02     2.26 o
      1139    1   8   2   5   198.95   199.02     1.66 o
      1140    1   8   2   6   502.65   493.49     2.53 o
      1141    1   8   2   7    75.62    72.73     1.09 o
      1142    1   8   2   8     8.70     9.53     0.67 o
      1143    1   8   2   9   624.21   610.02     4.35 o
      1144    1   8   2  10    65.82    58.77     1.42 o
      1145    1   8   2  11     4.83     4.50     0.71 o
      1146    1   8   2  12   643.56   645.34     4.44 o
      1147    1   8   2  13    11.50    11.91     0.97 o
      1148    1   8   2  14     4.46     4.78     0.97 o
      1149    1   8   2  15   176.21   172.44     2.50 o
      1150    1   8   3   0   371.21   381.58     3.16 o
      1151    1   8   3   1  1092.50  1064.77     5.08 o
      1152    1   8   3   2   437.88   418.59     2.54 o
      1153    1   8   3   3    50.76    50.68     1.02 o
      1154    1   8   3   4   268.98   243.88     2.08 o
      1155    1   8   3   5   173.37   186.06     2.10 o
      1156    1   8   3   6   558.16   550.93     3.51 o
      1157    1   8   3   7     1.63     1.86     0.68 <
      1158    1   8   3   8    26.81    26.77     0.82 o
      1159    1   8   3   9   799.84   834.51     6.81 o
      1160    1   8   3  10    11.17    10.38     0.97 o
      1161    1   8   3  11    53.10    54.79     1.57 o
      1162    1   8   3  12   367.81   369.67     3.74 o
      1163    1   8   3  13    22.19    23.31     1.03 o
      1164    1   8   3  14     8.98     9.70     0.90 o
      1165    1   8   4   0     1.66     3.80     0.81 o
      1166    1   8   4   1   405.56   403.01     3.02 o
      1167    1   8   4   2   736.47   727.66     3.73 o
      1168    1   8   4   3   338.96   342.18     2.96 o
      1169    1   8   4   4   303.25   307.70     2.51 o
      1170    1   8   4   5   136.18   131.52     1.90 o
      1171    1   8   4   6   354.77   346.33     2.65 o
      1172    1   8   4   7    53.24    50.77     1.03 o
      1173    1   8   4   8     7.23     6.98     0.81 o
      1174    1   8   4   9   474.01   476.83     3.69 o
      1175    1   8   4  10    48.97    47.29     1.22 o
      1176    1   8   4  11     4.12     4.01     0.93 o
      1177    1   8   4  12   498.99   502.36     4.14 o
      1178    1   8   4  13    10.18     9.40     0.95 o
      1179    1   8   4  14     2.76     3.08     0.96 o
      1180    1   8   5   0   204.15   208.33     2.87 o
      1181    1   8   5   1   703.17   683.63     4.01 o
      1182    1   8   5   2   272.95   288.19     2.23 o
      1183    1   8   5   3    24.23    25.38     0.94 o
      1184    1   8   5   4   170.13   163.68     1.92 o
      1185    1   8   5   5   112.24   121.08     1.48 o
      1186    1   8   5   6   367.11   388.07     4.26 o
      1187    1   8   5   7     1.03     4.37     0.82 o
      1188    1   8   5   8    18.20    18.59     0.97 o
      1189    1   8   5   9   559.90   558.59     4.07 o
      1190    1   8   5  10     8.73     8.85     0.90 o
      1191    1   8   5  11    34.36    33.24     1.34 o
      1192    1   8   5  12   268.24   256.04     3.57 o
      1193    1   8   5  13    13.36    15.82     2.24 o
      1194    1   8   6   0     2.81     1.84     0.97 <
      1195    1   8   6   1   239.61   242.00     2.83 o
      1196    1   8   6   2   446.50   439.62     3.30 o
      1197    1   8   6   3   193.74   202.60     2.11 o
      1198    1   8   6   4   185.43   192.83     2.25 o
      1199    1   8   6   5    82.55    82.55     1.31 o
      1200    1   8   6   6   221.53   247.24     2.41 o
      1201    1   8   6   7    34.01    33.71     1.17 o
      1202    1   8   6   8     4.15     4.08     0.82 o
      1203    1   8   6   9   313.40   308.75     3.11 o
      1204    1   8   6  10    27.98    27.60     1.16 o
      1205    1   8   6  11     3.50     4.24     0.98 o
      1206    1   8   7   0   111.81    85.24     1.96 o
      1207    1   8   7   1   399.22   369.20     4.00 o
      1208    1   8   7   2   154.53   144.07     3.33 o
      1209    1   8   7   3    13.79    15.04     1.00 o
      1210    1   8   7   4    97.99    99.91     1.45 o
      1211    1   8   7   5    65.38    67.65     1.44 o
      1212    1   8   7   6   220.74   218.93     2.32 o
      1213    1   8   7   7     0.95     3.11     0.83 o
      1214    1   8   7   8    11.84    12.82     1.05 o
      1215    1   8   7   9   334.72   329.17     3.64 o
      1216    1   8   7  10     6.68     7.48     1.51 o
      1217    1   8   8   0     1.24     1.40     1.24 <
      1218    1   8   8   1   128.40   128.03     2.12 o
      1219    1   8   8   2   235.42   226.25     2.63 o
      1220    1   8   8   3   109.52   118.69     1.95 o
      1221    1   8   8   4    99.81   107.50     2.31 o
      1222    1   8   8   5    45.73    47.32     1.50 o
      1223    1   8   8   6   125.02   127.75     1.99 o
      1224    1   8   8   7    20.36    20.33     1.14 o
      1225    1   8   9   0    61.88    45.32     1.97 o
      1226    1   8   9   1   191.71   184.99     2.30 o
      1227    1   8   9   2    77.25    80.34     1.62 o
      1228    1   9   0   1   144.00   136.60     1.54 o
      1229    3   9  -1  -1   451.31   471.45     4.39 o
      1229    2   9   1  -1   451.31   471.45     4.39 o
      1229    1   9   0   2   451.31   471.45     4.39 o
      1230    1   9   0   3   265.12   246.07     3.26 o
      1231    3   9  -2  -2  1072.94  1092.57     7.59 o
      1231    2   9   2  -2  1072.94  1092.57     7.59 o
      1231    1   9   0   4  1072.94  1092.57     7.59 o
      1232    1   9   0   5  1311.71  1195.14     9.72 o
      1233    1   9   0   6    72.43    69.00     1.48 o
      1234    1   9   0   7    13.66    13.47     1.19 o
      1235    1   9   0   8   154.61   139.15     2.47 o
      1236    1   9   0   9    76.37    72.34     2.12 o
      1237    1   9   0  10   321.66   317.64     4.39 o
      1238    1   9   0  11   118.85   114.26     3.22 o
      1239    1   9   0  12     2.43     2.36     1.11 <
      1240    1   9   0  13   196.16   195.99     2.95 o
      1241    1   9   0  14   210.03   224.56     3.65 o
      1242    3   9  -1   1   858.52   859.43     2.99 o
      1242    2   9   0  -2   858.52   859.43     2.99 o
      1242    1   9   1   1   858.52   859.43     2.99 o
      1243    1   9   1   2   881.76   843.66     2.98 o
      1244    2   9   1  -3    51.96    52.64     1.07 o
      1244    1   9   1   3    51.96    52.64     1.07 o
      1245    1   9   1   4     9.20    10.07     0.62 o
      1246    1   9   1   5   178.47   187.60     1.90 o
      1247    1   9   1   6   354.04   327.76     2.49 o
      1248    1   9   1   7   734.21   729.95     3.63 o
      1249    1   9   1   8   689.97   650.59     3.52 o
      1250    1   9   1   9    14.89    15.28     0.81 o
      1251    1   9   1  10    34.07    36.20     1.16 o
      1252    1   9   1  11   200.96   205.10     2.34 o
      1253    1   9   1  12    13.20    12.20     0.92 o
      1254    1   9   1  13    95.70    95.46     1.63 o
      1255    1   9   1  14     0.80     0.84     0.86 <
      1256    1   9   1  15    13.48    11.19     2.36 o
      1257    1   9   2   1   120.47   116.12     1.30 o
      1258    3   9  -2   2   370.92   386.31     1.94 o
      1258    2   9   0  -4   370.92   386.31     1.94 o
      1258    1   9   2   2   370.92   386.31     1.94 o
      1259    1   9   2   3   238.93   247.06     2.00 o
      1260    1   9   2   4   935.30   947.18     6.18 o
      1261    1   9   2   5  1173.37  1145.39     4.79 o
      1262    1   9   2   6    66.01    68.07     1.07 o
      1263    1   9   2   7    13.35    13.04     0.69 o
      1264    1   9   2   8   139.17   138.58     1.71 o
      1265    1   9   2   9    69.66    68.49     1.25 o
      1266    1   9   2  10   294.48   289.83     2.75 o
      1267    1   9   2  11   109.70   106.54     1.83 o
      1268    1   9   2  12     2.23     3.23     1.00 o
      1269    1   9   2  13   180.71   184.66     2.37 o
      1270    1   9   2  14   194.98   191.93     2.90 o
      1271    1   9   3   1   625.88   673.08     3.53 o
      1272    1   9   3   2   685.23   695.60     3.28 o
      1273    1   9   3   3    42.76    46.49     0.89 o
      1274    1   9   3   4    10.44     9.81     0.71 o
      1275    1   9   3   5   134.48   131.23     1.58 o
      1276    1   9   3   6   293.84   287.40     2.14 o
      1277    1   9   3   7   598.32   597.33     3.77 o
      1278    1   9   3   8   571.05   545.64     4.03 o
      1279    1   9   3   9    12.36    14.02     1.03 o
      1280    1   9   3  10    29.16    29.72     1.12 o
      1281    1   9   3  11   172.56   167.27     2.28 o
      1282    1   9   3  12    11.02    10.74     0.91 o
      1283    1   9   3  13    83.45    78.64     1.75 o
      1284    1   9   3  14     0.95     1.53     1.45 <
      1285    1   9   4   1    76.77    77.99     1.71 o
      1286    1   9   4   2   236.82   246.87     2.00 o
      1287    1   9   4   3   179.21   181.44     2.09 o
      1288    1   9   4   4   667.87   767.29     4.73 o
      1289    1   9   4   5   864.72   843.60     4.84 o
      1290    1   9   4   6    50.32    50.05     1.18 o
      1291    1   9   4   7    10.98    10.41     0.77 o
      1292    1   9   4   8   106.13   101.66     1.49 o
      1293    1   9   4   9    52.69    50.25     1.49 o
      1294    1   9   4  10   229.18   221.10     2.68 o
      1295    1   9   4  11    87.17    81.44     1.71 o
      1296    1   9   4  12     1.73     2.11     0.92 <
      1297    1   9   4  13   141.23   140.25     2.93 o
      1298    1   9   5   1   396.89   392.56     2.93 o
      1299    1   9   5   2   448.77   435.07     4.01 o
      1300    1   9   5   3    29.77    30.39     0.95 o
      1301    1   9   5   4     9.16    12.42     0.84 o
      1302    1   9   5   5    87.29    90.72     1.53 o
      1303    1   9   5   6   203.02   207.87     2.09 o
      1304    1   9   5   7   414.88   398.65     3.14 o
      1305    1   9   5   8   399.76   394.36     3.33 o
      1306    1   9   5   9     8.46     8.54     0.90 o
      1307    1   9   5  10    22.45    22.62     1.03 o
      1308    1   9   5  11   129.29   127.21     2.00 o
      1309    1   9   5  12     7.65     7.88     1.12 o
      1310    1   9   6   1    45.04    46.00     1.08 o
      1311    1   9   6   2   141.62   145.80     1.87 o
      1312    1   9   6   3   112.69   116.97     1.78 o
      1313    1   9   6   4   417.54   430.36     3.66 o
      1314    1   9   6   5   545.54   566.49     4.02 o
      1315    1   9   6   6    31.90    34.85     1.12 o
      1316    1   9   6   7     6.03     7.03     0.95 o
      1317    1   9   6   8    73.70    76.98     1.67 o
      1318    1   9   6   9    32.51    33.45     1.36 o
      1319    1   9   6  10   154.28   145.29     2.69 o
      1320    1   9   6  11    60.14    46.80     3.27 o
      1321    1   9   7   1   230.76   228.77     2.55 o
      1322    1   9   7   2   259.92   239.93     2.69 o
      1323    1   9   7   3    17.27    17.57     1.00 o
      1324    1   9   7   4     4.50     4.81     0.89 o
      1325    1   9   7   5    55.11    57.04     1.45 o
      1326    1   9   7   6   114.64   119.28     1.95 o
      1327    1   9   7   7   250.72   263.24     2.95 o
      1328    1   9   7   8   237.77   241.44     2.78 o
      1329    1   9   7   9     4.68     4.76     1.55 o
      1330    1   9   8   1    26.60    27.45     0.97 o
      1331    1   9   8   2    81.40    82.91     1.50 o
      1332    1   9   8   3    57.48    56.93     1.36 o
      1333    1   9   8   4   231.17   230.60     2.67 o
      1334    1   9   8   5   292.48   286.03     3.28 o
      1335    1   9   8   6    16.39    17.13     1.50 o
      1336    3  10   0   0  2693.07  3027.87    17.09 o
      1336    2  10   0   0  2693.07  3027.87    17.09 o
      1336    1  10   0   0  2693.07  3027.87    17.09 o
      1337    1  10   0   1    21.18    21.97     0.94 o
      1338    3  10  -1  -1     5.79     7.33     0.84 o
      1338    2  10   1  -1     5.79     7.33     0.84 o
      1338    1  10   0   2     5.79     7.33     0.84 o
      1339    1  10   0   3   265.57   279.26     3.33 o
      1340    3  10  -2  -2    33.38    34.16     1.24 o
      1340    2  10   2  -2    33.38    34.16     1.24 o
      1340    1  10   0   4    33.38    34.16     1.24 o
      1341    1  10   0   5     7.40     6.85     0.92 o
      1342    1  10   0   6   529.92   513.54     4.83 o
      1343    1  10   0   7    59.88    56.64     1.74 o
      1344    1  10   0   8   441.71   432.14     4.41 o
      1345    1  10   0   9     1.01     1.51     0.89 <
      1346    1  10   0  10   506.58   446.76     7.92 o
      1347    1  10   0  11    74.95    74.82     2.76 o
      1348    1  10   0  12    30.33    31.21     1.49 o
      1349    1  10   0  13    55.53    58.86     1.77 o
      1350    1  10   0  14   176.37   185.32     3.27 o
      1351    1  10   1   0   411.27   413.96     4.06 o
      1352    3  10  -1   1    20.89    21.00     0.72 o
      1352    2  10   0  -2    20.89    21.00     0.72 o
      1352    1  10   1   1    20.89    21.00     0.72 o
      1353    1  10   1   2    12.98    14.71     0.68 o
      1354    3  10  -2   0  1798.34  1837.60     8.02 o
      1354    2  10   1  -3  1798.34  1837.60     8.02 o
      1354    1  10   1   3  1798.34  1837.60     8.02 o
      1355    1  10   1   4     0.89     1.64     0.68 <
      1356    1  10   1   5   103.49    91.92     1.62 o
      1357    1  10   1   6    52.67    54.47     0.99 o
      1358    1  10   1   7   328.73   325.83     2.51 o
      1359    1  10   1   8    66.85    67.36     1.39 o
      1360    1  10   1   9    73.09    70.35     1.27 o
      1361    1  10   1  10   101.32   105.43     1.70 o
      1362    1  10   1  11   448.38   479.58     3.80 o
      1363    1  10   1  12     0.19     1.45     0.92 <
      1364    1  10   1  13   264.85   270.44     2.84 o
      1365    1  10   1  14    23.18    24.71     1.83 o
      1366    3  10  -1   3  2366.57  2491.66    11.00 o
      1366    2  10  -1  -3  2366.57  2491.66    11.00 o
      1366    1  10   2   0  2366.57  2491.66    11.00 o
      1367    1  10   2   1    20.00    20.23     0.71 o
      1368    3  10  -2   2     5.84     6.29     0.54 o
      1368    2  10   0  -4     5.84     6.29     0.54 o
      1368    1  10   2   2     5.84     6.29     0.54 o
      1369    1  10   2   3   237.15   237.39     1.94 o
      1370    1  10   2   4    28.50    32.77     0.85 o
      1371    1  10   2   5     6.58     7.23     0.72 o
      1372    1  10   2   6   476.39   465.76     2.91 o
      1373    1  10   2   7    54.58    54.03     1.10 o
      1374    1  10   2   8   402.72   403.17     3.53 o
      1375    1  10   2   9     0.95     1.24     0.93 <
      1376    1  10   2  10   464.31   454.18     4.24 o
      1377    1  10   2  11    68.60    72.15     1.38 o
      1378    1  10   2  12    29.44    28.26     1.12 o
      1379    1  10   2  13    50.91    51.36     1.28 o
      1380    1  10   3   0   329.96   341.67     2.78 o
      1381    1  10   3   1    20.04    22.55     0.81 o
      1382    1  10   3   2    11.55    12.55     0.62 o
      1383    1  10   3   3  1374.10  1511.35     5.05 o
      1384    1  10   3   4     0.62     1.53     0.59 <
      1385    1  10   3   5    82.63    85.32     1.36 o
      1386    1  10   3   6    42.69    41.76     0.92 o
      1387    1  10   3   7   272.63   278.02     2.52 o
      1388    1  10   3   8    56.01    59.54     1.39 o
      1389    1  10   3   9    63.54    63.78     1.95 o
      1390    1  10   3  10    85.21    84.71     1.87 o
      1391    1  10   3  11   376.75   393.65     3.99 o
      1392    1  10   3  12     0.20     0.76     0.93 <
      1393    1  10   3  13   223.80   229.78     3.20 o
      1394    1  10   4   0  1679.70  1634.42    11.69 o
      1395    1  10   4   1    16.23    16.59     0.85 o
      1396    1  10   4   2     5.88     6.92     0.72 o
      1397    1  10   4   3   174.34   173.09     2.00 o
      1398    1  10   4   4    19.81    24.29     0.92 o
      1399    1  10   4   5     4.90     5.28     0.76 o
      1400    1  10   4   6   358.47   375.68     3.01 o
      1401    1  10   4   7    41.94    40.74     1.10 o
      1402    1  10   4   8   308.12   310.70     2.56 o
      1403    1  10   4   9     0.88     1.32     0.79 <
      1404    1  10   4  10   358.22   346.52     3.39 o
      1405    1  10   4  11    52.53    54.35     1.37 o
      1406    1  10   4  12    27.02    27.13     1.23 o
      1407    1  10   5   0   223.48   203.00     3.48 o
      1408    1  10   5   1    15.69    16.46     0.93 o
      1409    1  10   5   2     8.39     8.81     0.80 o
      1410    1  10   5   3   932.82   897.76     5.41 o
      1411    1  10   5   4     0.43     0.11     0.87 <
      1412    1  10   5   5    57.00    63.37     1.46 o
      1413    1  10   5   6    29.78    31.10     1.16 o
      1414    1  10   5   7   192.31   188.52     2.52 o
      1415    1  10   5   8    39.69    39.51     1.20 o
      1416    1  10   5   9    51.04    54.21     1.80 o
      1417    1  10   5  10    60.29    63.91     1.77 o
      1418    1  10   5  11   265.52   274.31     2.92 o
      1419    1  10   6   0  1055.29  1061.50     9.89 o
      1420    1  10   6   1    10.30    10.13     0.99 o
      1421    1  10   6   2     3.75     3.27     0.75 o
      1422    1  10   6   3   110.53   111.38     1.66 o
      1423    1  10   6   4    13.44    15.36     0.98 o
      1424    1  10   6   5     3.36     3.57     0.97 o
      1425    1  10   6   6   238.85   259.16     3.51 o
      1426    1  10   6   7    27.70    28.20     1.11 o
      1427    1  10   6   8   199.73   198.46     2.35 o
      1428    1  10   6   9     0.89     1.38     0.87 <
      1429    1  10   7   0   130.92   133.55     2.48 o
      1430    1  10   7   1     7.73     7.93     0.85 o
      1431    1  10   7   2     4.47     4.82     0.83 o
      1432    1  10   7   3   554.48   581.45     4.90 o
      1433    1  10   7   4     0.39     1.00     0.93 <
      1434    1  10   7   5    35.90    36.01     1.18 o
      1435    1  10   7   6    18.56    19.82     1.13 o
      1436    1  10   7   7   116.28   124.83     2.05 o
      1437    1  10   8   0   573.38   572.78     5.30 o
      1438    1  10   8   1     4.72     5.01     0.80 o
      1439    1  10   8   2     1.15     1.14     0.84 <
      1440    1  10   8   3    60.25    62.34     1.29 o
      1441    1  10   8   4     9.25     8.48     1.51 o
      1442    1  11   0   1    36.61    37.60     1.37 o
      1443    3  11  -1  -1   859.68   905.17     6.06 o
      1443    2  11   1  -1   859.68   905.17     6.06 o
      1443    1  11   0   2   859.68   905.17     6.06 o
      1444    1  11   0   3   176.87   164.47     2.33 o
      1445    3  11  -2  -2   215.99   218.79     3.15 o
      1445    2  11   2  -2   215.99   218.79     3.15 o
      1445    1  11   0   4   215.99   218.79     3.15 o
      1446    1  11   0   5   225.46   228.14     3.44 o
      1447    1  11   0   6    73.25    77.29     2.27 o
      1448    1  11   0   7   203.70   205.27     3.07 o
      1449    1  11   0   8   588.63   585.48     5.40 o
      1450    1  11   0   9    63.56    58.30     1.80 o
      1451    1  11   0  10   191.11   201.96     3.43 o
      1452    1  11   0  11     0.23     0.35     1.62 <
      1453    1  11   0  12     2.33     2.26     1.61 <
      1454    1  11   0  13    18.86    17.27     1.80 o
      1455    3  11  -1   1   454.03   531.10     3.34 o
      1455    2  11   0  -2   454.03   531.10     3.34 o
      1455    1  11   1   1   454.03   531.10     3.34 o
      1456    1  11   1   2    68.60    70.82     1.13 o
      1457    2  11   1  -3    51.70    53.41     0.99 o
      1457    1  11   1   3    51.70    53.41     0.99 o
      1458    1  11   1   4   255.20   261.77     2.13 o
      1459    1  11   1   5   907.95   908.43     4.64 o
      1460    1  11   1   6   249.15   239.20     2.12 o
      1461    1  11   1   7   134.22   127.53     1.77 o
      1462    1  11   1   8    93.66    97.24     1.74 o
      1463    1  11   1   9    15.11    15.75     0.90 o
      1464    1  11   1  10    17.37    17.04     1.06 o
      1465    1  11   1  11   224.24   214.76     2.75 o
      1466    1  11   1  12     3.16     3.53     1.00 o
      1467    1  11   1  13   224.02   234.48     3.65 o
      1468    1  11   2   1    33.25    31.24     0.82 o
      1469    3  11  -2   2   786.31   768.98     4.19 o
      1469    2  11   0  -4   786.31   768.98     4.19 o
      1469    1  11   2   2   786.31   768.98     4.19 o
      1470    1  11   2   3   161.20   163.76     1.80 o
      1471    1  11   2   4   169.34   180.37     1.75 o
      1472    1  11   2   5   205.72   207.63     1.79 o
      1473    1  11   2   6    66.79    65.24     1.18 o
      1474    1  11   2   7   185.82   171.56     2.14 o
      1475    1  11   2   8   539.95   533.51     5.25 o
      1476    1  11   2   9    57.99    58.29     1.49 o
      1477    1  11   2  10   177.74   172.51     2.53 o
      1478    1  11   2  11     0.21    -0.01     1.14 <
      1479    1  11   2  12     2.18     2.32     1.00 <
      1480    1  11   3   1   352.36   360.77     2.43 o
      1481    1  11   3   2    57.21    56.42     1.15 o
      1482    1  11   3   3    43.11    46.91     1.07 o
      1483    1  11   3   4   212.06   217.85     1.83 o
      1484    1  11   3   5   752.78   750.71     3.69 o
      1485    1  11   3   6   207.16   206.64     1.95 o
      1486    1  11   3   7   113.84   122.20     1.66 o
      1487    1  11   3   8    77.67    78.79     1.63 o
      1488    1  11   3   9    12.34    11.59     1.27 o
      1489    1  11   3  10    14.46    13.52     1.18 o
      1490    1  11   3  11   193.03   190.35     3.44 o
      1491    1  11   3  12     2.54     3.16     1.05 o
      1492    1  11   4   1    25.10    26.70     0.88 o
      1493    1  11   4   2   567.84   586.85     3.78 o
      1494    1  11   4   3   122.08   125.01     1.59 o
      1495    1  11   4   4   127.34   141.35     1.93 o
      1496    1  11   4   5   155.74   158.49     2.08 o
      1497    1  11   4   6    50.52    54.32     1.21 o
      1498    1  11   4   7   140.80   135.04     1.70 o
      1499    1  11   4   8   420.51   399.95     4.03 o
      1500    1  11   4   9    43.86    44.88     1.55 o
      1501    1  11   4  10   143.87   145.19     2.43 o
      1502    1  11   4  11     0.17     0.82     1.04 <
      1503    1  11   5   1   243.25   246.47     2.55 o
      1504    1  11   5   2    39.40    41.94     1.13 o
      1505    1  11   5   3    29.89    31.20     1.06 o
      1506    1  11   5   4   146.34   142.52     1.96 o
      1507    1  11   5   5   531.70   536.43     4.61 o
      1508    1  11   5   6   142.53   149.50     1.87 o
      1509    1  11   5   7    85.83    84.57     1.45 o
      1510    1  11   5   8    52.73    52.40     1.39 o
      1511    1  11   5   9     8.12     7.85     1.08 o
      1512    1  11   5  10     9.96    10.33     1.05 o
      1513    1  11   6   1    15.82    15.74     1.01 o
      1514    1  11   6   2   369.13   385.63     3.12 o
      1515    1  11   6   3    76.26    78.66     1.49 o
      1516    1  11   6   4    87.15    86.42     1.53 o
      1517    1  11   6   5    96.34    96.67     1.86 o
      1518    1  11   6   6    31.23    32.65     1.18 o
      1519    1  11   6   7    87.51    90.11     1.82 o
      1520    1  11   6   8   280.19   263.77     3.19 o
      1521    1  11   7   1   151.08   147.10     2.02 o
      1522    1  11   7   2    21.84    22.06     1.00 o
      1523    1  11   7   3    16.91    17.81     1.01 o
      1524    1  11   7   4    82.46    83.09     1.57 o
      1525    1  11   7   5   322.81   327.31     3.18 o
      1526    1  11   7   6    79.62    77.27     2.99 o
      1527    3  12   0   0    66.05    60.32     3.38 o
      1527    2  12   0   0    66.05    60.32     3.38 o
      1527    1  12   0   0    66.05    60.32     3.38 o
      1528    1  12   0   1    44.60    45.29     2.05 o
      1529    3  12  -1  -1   642.87   705.81     5.20 o
      1529    2  12   1  -1   642.87   705.81     5.20 o
      1529    1  12   0   2   642.87   705.81     5.20 o
      1530    1  12   0   3   139.41   133.89     2.22 o
      1531    3  12  -2  -2   330.81   324.52     3.11 o
      1531    2  12   2  -2   330.81   324.52     3.11 o
      1531    1  12   0   4   330.81   324.52     3.11 o
      1532    1  12   0   5     2.21     2.96     1.12 <
      1533    1  12   0   6   488.12   479.94     4.32 o
      1534    1  12   0   7    27.02    27.69     1.42 o
      1535    1  12   0   8     2.00     1.38     1.05 <
      1536    1  12   0   9     2.76     2.68     1.02 <
      1537    1  12   0  10     3.21     3.62     1.23 <
      1538    1  12   0  11    68.03    70.15     2.69 o
      1539    1  12   0  12   506.86   480.19     5.57 o
      1540    1  12   1   0   238.34   224.20     4.15 o
      1541    3  12  -1   1   742.10   768.20     3.82 o
      1541    2  12   0  -2   742.10   768.20     3.82 o
      1541    1  12   1   1   742.10   768.20     3.82 o
      1542    1  12   1   2    27.32    27.87     0.93 o
      1543    3  12  -2   0   159.91   157.03     1.86 o
      1543    2  12   1  -3   159.91   157.03     1.86 o
      1543    1  12   1   3   159.91   157.03     1.86 o
      1544    1  12   1   4     2.21     2.71     0.65 o
      1545    1  12   1   5   161.81   175.71     1.93 o
      1546    1  12   1   6    14.72    15.54     0.86 o
      1547    1  12   1   7    23.49    23.73     0.97 o
      1548    1  12   1   8    54.52    60.89     1.71 o
      1549    1  12   1   9   699.00   728.26     6.21 o
      1550    1  12   1  10    58.07    59.15     1.47 o
      1551    1  12   1  11     5.75     5.84     0.97 o
      1552    1  12   1  12     3.14     3.46     1.08 o
      1553    3  12  -1   3    62.81    67.54     1.53 o
      1553    2  12  -1  -3    62.81    67.54     1.53 o
      1553    1  12   2   0    62.81    67.54     1.53 o
      1554    1  12   2   1    40.83    42.64     1.11 o
      1555    3  12  -2   2   581.75   590.64     3.38 o
      1555    2  12   0  -4   581.75   590.64     3.38 o
      1555    1  12   2   2   581.75   590.64     3.38 o
      1556    1  12   2   3   126.98   134.70     2.30 o
      1557    1  12   2   4   283.90   306.68     2.56 o
      1558    1  12   2   5     2.05     1.74     0.68 <
      1559    1  12   2   6   447.93   440.23     2.85 o
      1560    1  12   2   7    24.84    26.33     0.94 o
      1561    1  12   2   8     2.00     1.71     0.85 <
      1562    1  12   2   9     2.42     2.41     1.04 <
      1563    1  12   2  10     2.65     3.31     1.11 <
      1564    1  12   2  11    62.17    69.26     1.71 o
      1565    1  12   3   0   197.99   187.91     2.64 o
      1566    1  12   3   1   595.15   613.19     3.77 o
      1567    1  12   3   2    22.80    22.87     0.91 o
      1568    1  12   3   3   131.93   135.67     1.76 o
      1569    1  12   3   4     1.80     2.06     0.72 <
      1570    1  12   3   5   135.88   142.06     1.92 o
      1571    1  12   3   6    12.41    15.13     0.83 o
      1572    1  12   3   7    20.69    19.48     0.93 o
      1573    1  12   3   8    45.87    47.79     1.39 o
      1574    1  12   3   9   592.44   635.26     5.74 o
      1575    1  12   3  10    48.50    51.42     1.42 o
      1576    1  12   3  11     4.13     4.85     1.65 <
      1577    1  12   4   0    44.65    47.01     1.60 o
      1578    1  12   4   1    30.94    30.44     1.10 o
      1579    1  12   4   2   427.88   455.24     4.88 o
      1580    1  12   4   3    96.79   101.95     1.78 o
      1581    1  12   4   4   218.26   230.18     2.82 o
      1582    1  12   4   5     1.68     1.66     0.83 <
      1583    1  12   4   6   350.25   364.83     3.81 o
      1584    1  12   4   7    19.31    19.57     0.96 o
      1585    1  12   4   8     2.06     1.92     0.87 <
      1586    1  12   4   9     1.59     1.63     0.92 <
      1587    1  12   4  10     1.41     1.64     1.38 <
      1588    1  12   5   0   138.15   144.40     2.77 o
      1589    1  12   5   1   415.60   416.85     3.52 o
      1590    1  12   5   2    15.43    14.09     0.99 o
      1591    1  12   5   3    97.94   101.06     1.68 o
      1592    1  12   5   4     1.11     1.48     0.89 <
      1593    1  12   5   5    97.64   105.88     1.75 o
      1594    1  12   5   6     9.06     8.49     0.90 o
      1595    1  12   5   7    16.58    15.81     1.03 o
      1596    1  12   5   8    32.40    31.73     1.42 o
      1597    1  12   6   0    34.05    35.72     1.70 o
      1598    1  12   6   1    18.79    18.95     1.07 o
      1599    1  12   6   2   274.96   288.33     4.47 o
      1600    1  12   6   3    62.19    58.85     1.40 o
      1601    1  12   6   4   143.05   147.88     2.03 o
      1602    1  12   6   5     1.27     1.84     0.84 <
      1603    1  12   6   6   236.13   239.71     2.72 o
      1604    1  12   7   0    80.54    80.63     2.50 o
      1605    1  12   7   1   243.53   240.45     2.83 o
      1606    1  12   7   2     8.12     7.97     1.24 o
      1607    1  12   7   3    66.49    65.92     2.61 o
      1608    1  13   0   1   170.39   162.57     3.57 o
      1609    3  13  -1  -1   134.03   151.71     2.84 o
      1609    2  13   1  -1   134.03   151.71     2.84 o
      1609    1  13   0   2   134.03   151.71     2.84 o
      1610    1  13   0   3    96.06    96.64     2.04 o
      1611    3  13  -2  -2   539.73   504.46     5.59 o
      1611    2  13   2  -2   539.73   504.46     5.59 o
      1611    1  13   0   4   539.73   504.46     5.59 o
      1612    1  13   0   5    16.96    16.34     1.22 o
      1613    1  13   0   6    70.40    73.62     2.07 o
      1614    1  13   0   7   333.88   333.59     3.57 o
      1615    1  13   0   8    55.45    55.90     1.82 o
      1616    1  13   0   9    27.43    29.62     2.19 o
      1617    1  13   0  10   169.93   171.73     3.83 o
      1618    3  13  -1   1   356.84   373.50     3.39 o
      1618    2  13   0  -2   356.84   373.50     3.39 o
      1618    1  13   1   1   356.84   373.50     3.39 o
      1619    1  13   1   2     3.47     4.06     0.70 o
      1620    2  13   1  -3    48.25    49.76     1.24 o
      1620    1  13   1   3    48.25    49.76     1.24 o
      1621    1  13   1   4   409.86   400.52     3.17 o
      1622    1  13   1   5    41.20    56.01     1.65 o
      1623    1  13   1   6   130.11   129.92     1.83 o
      1624    1  13   1   7   407.61   391.43     3.35 o
      1625    1  13   1   8     1.52     0.96     0.92 <
      1626    1  13   1   9    16.99    18.41     1.11 o
      1627    1  13   1  10    90.47    93.96     1.98 o
      1628    1  13   2   1   155.83   150.20     1.70 o
      1629    3  13  -2   2   115.98   123.41     1.79 o
      1629    2  13   0  -4   115.98   123.41     1.79 o
      1629    1  13   2   2   115.98   123.41     1.79 o
      1630    1  13   2   3    87.52    86.04     1.46 o
      1631    1  13   2   4   492.13   504.16     4.09 o
      1632    1  13   2   5    15.09    15.89     0.95 o
      1633    1  13   2   6    64.18    66.96     1.28 o
      1634    1  13   2   7   305.92   305.14     2.99 o
      1635    1  13   2   8    52.27    50.71     1.32 o
      1636    1  13   2   9    24.92    27.38     1.21 o
      1637    1  13   2  10   157.01   178.59     3.01 o
      1638    1  13   3   1   290.24   305.15     2.80 o
      1639    1  13   3   2     3.14     3.39     0.80 o
      1640    1  13   3   3    40.23    45.03     1.11 o
      1641    1  13   3   4   343.05   343.13     2.80 o
      1642    1  13   3   5    36.32    35.78     1.13 o
      1643    1  13   3   6   107.59    97.34     1.99 o
      1644    1  13   3   7   344.98   333.57     3.16 o
      1645    1  13   3   8     1.04     1.61     0.91 <
      1646    1  13   3   9    14.00    16.01     1.14 o
      1647    1  13   4   1   120.31   119.93     1.82 o
      1648    1  13   4   2    88.86    91.41     1.63 o
      1649    1  13   4   3    65.88    62.84     1.43 o
      1650    1  13   4   4   381.91   399.83     3.28 o
      1651    1  13   4   5    10.23    10.33     1.12 o
      1652    1  13   4   6    48.43    47.53     1.39 o
      1653    1  13   4   7   235.14   240.47     2.47 o
      1654    1  13   4   8    43.93    41.27     1.95 o
      1655    1  13   5   1   209.21   211.12     2.59 o
      1656    1  13   5   2     2.85     3.65     0.92 o
      1657    1  13   5   3    27.74    29.82     1.15 o
      1658    1  13   5   4   240.63   240.68     2.49 o
      1659    1  13   5   5    29.15    29.95     1.74 o
      1660    1  13   5   6    72.91    70.12     1.60 o
      1661    1  13   5   7   246.87   210.29     4.16 o
      1662    1  13   6   1    79.00    73.99     1.68 o
      1663    1  13   6   2    62.33    61.81     1.75 o
      1664    1  13   6   3    40.39    38.76     1.75 o
      1665    1  13   6   4   251.01   257.08     6.71 o
      1666    3  14   0   0   655.64   708.81     7.60 o
      1666    2  14   0   0   655.64   708.81     7.60 o
      1666    1  14   0   0   655.64   708.81     7.60 o
      1667    1  14   0   1   235.36   233.46     4.35 o
      1668    3  14  -1  -1    12.96    16.39     1.40 o
      1668    2  14   1  -1    12.96    16.39     1.40 o
      1668    1  14   0   2    12.96    16.39     1.40 o
      1669    1  14   0   3    57.00    57.31     2.38 o
      1670    3  14  -2  -2     3.47     3.54     1.13 o
      1670    2  14   2  -2     3.47     3.54     1.13 o
      1670    1  14   0   4     3.47     3.54     1.13 o
      1671    1  14   0   5    58.67    58.64     1.97 o
      1672    1  14   0   6   110.54   104.74     2.27 o
      1673    1  14   0   7     7.28     7.78     1.29 o
      1674    1  14   0   8   112.29   113.26     2.36 o
      1675    1  14   0   9   240.61   266.65     4.10 o
      1676    1  14   1   0    22.43    22.34     1.29 o
      1677    3  14  -1   1    22.47    24.42     1.06 o
      1677    2  14   0  -2    22.47    24.42     1.06 o
      1677    1  14   1   1    22.47    24.42     1.06 o
      1678    1  14   1   2   198.21   198.66     2.24 o
      1679    3  14  -2   0   430.45   402.54     3.57 o
      1679    2  14   1  -3   430.45   402.54     3.57 o
      1679    1  14   1   3   430.45   402.54     3.57 o
      1680    1  14   1   4    95.56    94.15     1.52 o
      1681    1  14   1   5    16.23    16.14     0.94 o
      1682    1  14   1   6   165.46   167.01     2.08 o
      1683    1  14   1   7    91.44    96.67     1.80 o
      1684    1  14   1   8     2.04     2.01     0.83 <
      1685    1  14   1   9    10.21    11.06     1.22 o
      1686    3  14  -1   3   594.62   609.63     6.74 o
      1686    2  14  -1  -3   594.62   609.63     6.74 o
      1686    1  14   2   0   594.62   609.63     6.74 o
      1687    1  14   2   1   215.56   200.22     3.24 o
      1688    3  14  -2   2    11.22    11.35     0.84 o
      1688    2  14   0  -4    11.22    11.35     0.84 o
      1688    1  14   2   2    11.22    11.35     0.84 o
      1689    1  14   2   3    53.26    53.13     1.27 o
      1690    1  14   2   4     2.99     3.37     0.83 o
      1691    1  14   2   5    54.03    51.76     1.27 o
      1692    1  14   2   6   102.74    99.83     1.73 o
      1693    1  14   2   7     6.87     6.36     0.84 o
      1694    1  14   2   8   102.79   100.67     1.78 o
      1695    1  14   3   0    20.13    18.90     1.41 o
      1696    1  14   3   1    17.21    17.02     1.00 o
      1697    1  14   3   2   166.41   160.97     1.93 o
      1698    1  14   3   3   346.24   355.98     3.32 o
      1699    1  14   3   4    80.68    81.01     1.52 o
      1700    1  14   3   5    14.08    15.50     0.91 o
      1701    1  14   3   6   141.97   140.40     2.15 o
      1702    1  14   3   7    77.22    80.78     1.68 o
      1703    1  14   3   8     1.94     2.05     1.97 <
      1704    1  14   4   0   447.67   420.20     5.57 o
      1705    1  14   4   1   165.69   156.00     2.91 o
      1706    1  14   4   2     7.37     7.78     0.98 o
      1707    1  14   4   3    43.94    41.21     1.41 o
      1708    1  14   4   4     2.73     3.21     0.93 o
      1709    1  14   4   5    42.22    43.94     1.27 o
      1710    1  14   4   6    82.56    84.28     1.56 o
      1711    1  14   5   0    16.66    16.18     1.62 o
      1712    1  14   5   1    10.38     9.08     1.02 o
      1713    1  14   5   2   117.16    99.56     1.94 o
      1714    1  14   5   3   246.89   232.74     2.43 o
      1715    1  14   5   4    57.44    55.42     3.08 o
      1716    1  15   0   1   101.88    89.89     2.81 o
      1717    3  15  -1  -1   127.11   122.38     2.60 o
      1717    2  15   1  -1   127.11   122.38     2.60 o
      1717    1  15   0   2   127.11   122.38     2.60 o
      1718    1  15   0   3    52.82    50.93     2.36 o
      1719    3  15  -2  -2     4.74     2.43     1.53 <
      1719    2  15   2  -2     4.74     2.43     1.53 <
      1719    1  15   0   4     4.74     2.43     1.53 <
      1720    1  15   0   5   426.51   422.32     5.56 o
      1721    1  15   0   6    44.22    44.56     1.77 o
      1722    1  15   0   7    12.58    11.35     1.41 o
      1723    3  15  -1   1    20.95    27.15     1.30 o
      1723    2  15   0  -2    20.95    27.15     1.30 o
      1723    1  15   1   1    20.95    27.15     1.30 o
      1724    1  15   1   2   315.27   308.35     3.11 o
      1725    2  15   1  -3    32.75    35.92     1.28 o
      1725    1  15   1   3    32.75    35.92     1.28 o
      1726    1  15   1   4    14.84    15.13     1.03 o
      1727    1  15   1   5   187.03   182.54     2.21 o
      1728    1  15   1   6    72.76    69.16     1.49 o
      1729    1  15   1   7     0.51     1.81     1.34 <
      1730    1  15   2   1    94.78    87.32     1.95 o
      1731    3  15  -2   2   120.32   121.44     1.95 o
      1731    2  15   0  -4   120.32   121.44     1.95 o
      1731    1  15   2   2   120.32   121.44     1.95 o
      1732    1  15   2   3    47.90    48.55     1.28 o
      1733    1  15   2   4     0.58     2.05     0.78 <
      1734    1  15   2   5   391.59   377.53     3.41 o
      1735    1  15   2   6    40.04    40.15     1.65 o
      1736    1  15   3   1    17.67    15.71     1.09 o
      1737    1  15   3   2   266.97   254.81     2.55 o
      1738    1  15   3   3    27.01    28.28     1.00 o
      1739    1  15   3   4    13.90    12.41     0.94 o
      1740    1  15   3   5   157.12   157.93     2.93 o
      1741    1  15   4   1    76.42    69.48     2.07 o
      1742    1  15   4   2    90.31    84.52     3.63 o
      1743    3  16   0   0    28.78    27.83     2.80 o
      1743    2  16   0   0    28.78    27.83     2.80 o
      1743    1  16   0   0    28.78    27.83     2.80 o
      1744    1  16   0   1     0.37     0.44     1.17 <
      1745    3  16  -1  -1    73.27    75.53     2.12 o
      1745    2  16   1  -1    73.27    75.53     2.12 o
      1745    1  16   0   2    73.27    75.53     2.12 o
      1746    1  16   0   3   358.17   354.02     5.17 o
      1747    3  16  -2  -2    28.02    28.03     2.66 o
      1747    2  16   2  -2    28.02    28.03     2.66 o
      1747    1  16   0   4    28.02    28.03     2.66 o
      1748    1  16   1   0   479.85   440.65     5.82 o
      1749    3  16  -1   1    93.46    93.79     1.77 o
      1749    2  16   0  -2    93.46    93.79     1.77 o
      1749    1  16   1   1    93.46    93.79     1.77 o
      1750    1  16   1   2     1.11     0.62     0.85 <
      1751    3  16  -2   0     6.29     5.91     0.95 o
      1751    2  16   1  -3     6.29     5.91     0.95 o
      1751    1  16   1   3     6.29     5.91     0.95 o
      1752    1  16   1   4    15.01    13.95     2.29 o
      1753    3  16  -1   3    25.06    26.46     1.59 o
      1753    2  16  -1  -3    25.06    26.46     1.59 o
      1753    1  16   2   0    25.06    26.46     1.59 o
      1754    1  16   2   1     0.35     0.97     1.26 <
      1755    3  16  -2   2    66.01    63.61     3.59 o
      1755    2  16   0  -4    66.01    63.61     3.59 o
      1755    1  16   2   2    66.01    63.61     3.59 o
