# Supplementary material for: Comparison of the temperature- and pressure-dependent behavior of the crystal structure of CrAs
Source: Acta Crystallogr B Struct Sci Cryst Eng Mater. 2021 Jul 23;77(Pt 4):594–604. doi: 10.1107/S2052520621005655 (PMC8337019; doi:10.1107/S2052520621005655)
Supplement: Supplementary file 15 [file b-77-00594-Synchrotron-95Ksup15.hkl]

#
# h,k,l, Fc-squared, Fo-squared, sigma(Fo-squared) and status flag
#
data_Synchrotron-95K
_shelx_title                             '   '
_shelx_refln_list_code                   4
_shelx_F_calc_maximum                    148.13
_exptl_crystal_F_000                     228
_reflns_d_resolution_high                0.3395

loop_
 _symmetry_equiv_pos_as_xyz
 'x, y, z'
 '-x+1/2, -y, z+1/2'
 '-x, y+1/2, -z'
 'x+1/2, -y+1/2, -z+1/2'
 '-x, -y, -z'
 'x+1/2, y, -z+1/2'
 'x, -y+1/2, z'
 '-x+1/2, y+1/2, z+1/2'

_cell_length_a                           5.6019(2)
_cell_length_b                           3.58420(10)
_cell_length_c                           6.1318(2)
_cell_angle_alpha                        90
_cell_angle_beta                         90
_cell_angle_gamma                        90

_shelx_F_squared_multiplier              1.000

loop_
 _twin_refln_datum_id
 _twin_refln_individual_id
 _twin_refln_index_h
 _twin_refln_index_k
 _twin_refln_index_l
 _twin_refln_F_squared_calc
 _twin_refln_F_squared_meas
 _twin_refln_F_squared_sigma
 _twin_refln_include_status
         1    3   0  -1  -1   122.31   113.47     1.68 o
         1    2   0   1  -1   122.31   113.47     1.68 o
         1    1   0   0   2   122.31   113.47     1.68 o
         2    3   0  -2  -2   383.83   411.18     4.46 o
         2    2   0   2  -2   383.83   411.18     4.46 o
         2    1   0   0   4   383.83   411.18     4.46 o
         3    1   0   0   6  3685.45  3605.87    16.19 o
         4    1   0   0   8  1877.97  1808.29     9.80 o
         5    1   0   0  10  1737.43  1567.69    10.38 o
         6    1   0   0  12    84.69    88.95     2.87 o
         7    1   0   0  14   495.58   540.01     6.00 o
         8    1   0   0  16   142.19   139.96     5.10 o
         9    3   0  -1   1   382.52   414.10     1.90 o
         9    2   0   0  -2   382.52   414.10     1.90 o
         9    1   0   1   1   382.52   414.10     1.90 o
        10    3   0  -2   0 19161.30 17590.40    42.49 o
        10    2   0   1  -3 19161.30 17590.40    42.49 o
        10    1   0   1   3 19161.30 17590.40    42.49 o
        11    1   0   1   5   853.38   948.81     4.41 o
        12    1   0   1   7  1688.86  1688.00     6.04 o
        13    1   0   1   9   394.68   349.38     2.80 o
        14    1   0   1  11  1387.49  1448.91     8.66 o
        15    1   0   1  13   794.90   803.64     5.41 o
        16    1   0   1  15   190.90   199.10     3.66 o
        17    1   0   1  17    47.89    45.55     2.35 o
        18    3   0  -1   3 22682.50 21942.90    96.94 o
        18    2   0  -1  -3 22682.50 21942.90    96.94 o
        18    1   0   2   0 22682.50 21942.90    96.94 o
        19    3   0  -2   2    16.85    14.54     0.59 o
        19    2   0   0  -4    16.85    14.54     0.59 o
        19    1   0   2   2    16.85    14.54     0.59 o
        20    1   0   2   4   321.30   323.15     2.19 o
        21    1   0   2   6  2867.40  2718.01     8.27 o
        22    1   0   2   8  1566.68  1303.59     6.76 o
        23    1   0   2  10  1531.37  1497.52     7.40 o
        24    1   0   2  12    73.11    73.08     2.26 o
        25    1   0   2  14   454.35   475.47     4.86 o
        26    1   0   2  16   132.25   132.30     2.96 o
        27    1   0   3   1    36.42    44.95     1.18 o
        28    1   0   3   3  8633.15  9173.39    22.63 o
        29    1   0   3   5   514.78   544.39     2.88 o
        30    1   0   3   7  1134.31  1097.73     5.05 o
        31    1   0   3   9   256.67   245.06     2.78 o
        32    1   0   3  11  1122.74  1078.02     7.49 o
        33    1   0   3  13   664.11   673.34     5.91 o
        34    1   0   3  15   167.28   167.18     2.83 o
        35    1   0   3  17    42.27    43.26     2.33 o
        36    1   0   4   0  8797.20  8469.87    34.75 o
        37    1   0   4   2     0.74     4.32     0.70 o
        38    1   0   4   4   157.90   185.85     1.70 o
        39    1   0   4   6  1520.02  1490.01     7.76 o
        40    1   0   4   8  1011.24   952.84     5.91 o
        41    1   0   4  10  1101.26  1150.46     7.90 o
        42    1   0   4  12    52.70    48.72     1.58 o
        43    1   0   4  14   353.41   351.30     4.70 o
        44    1   0   4  16   106.88    97.48     2.22 o
        45    1   0   5   1    15.86    16.80     0.90 o
        46    1   0   5   3  3653.49  3615.09    13.32 o
        47    1   0   5   5   227.34   221.19     2.80 o
        48    1   0   5   7   634.23   645.93     4.40 o
        49    1   0   5   9   132.84   136.02     2.74 o
        50    1   0   5  11   770.99   771.20     6.29 o
        51    1   0   5  13   473.39   453.43     5.48 o
        52    1   0   5  15   131.98   125.95     2.45 o
        53    1   0   6   0  3612.32  3339.15    29.76 o
        54    1   0   6   2     4.63     4.83     1.07 o
        55    1   0   6   4    52.46    58.42     1.59 o
        56    1   0   6   6   718.47   763.31     7.03 o
        57    1   0   6   8   588.04   561.53     5.21 o
        58    1   0   6  10   692.37   679.81     5.70 o
        59    1   0   6  12    39.35    29.93     1.79 o
        60    1   0   6  14   236.12   204.73     6.33 o
        61    1   0   7   1    23.01    23.58     1.12 o
        62    1   0   7   3  1666.57  1671.32    12.29 o
        63    1   0   7   5   101.03   103.08     1.95 o
        64    1   0   7   7   342.40   352.49     3.65 o
        65    1   0   7   9    75.95    77.75     1.87 o
        66    1   0   7  11   461.17   470.82     5.44 o
        67    1   0   7  13   291.15   285.98     4.07 o
        68    1   0   8   0  1689.32  1756.39    12.80 o
        69    1   0   8   2     6.21     6.84     1.13 o
        70    1   0   8   4    21.73    21.98     1.31 o
        71    1   0   8   6   365.23   364.93     4.13 o
        72    1   0   8   8   318.03   335.96     4.49 o
        73    1   0   8  10   384.60   365.49     4.63 o
        74    1   0   9   1    12.30    11.64     1.18 o
        75    1   0   9   3   808.49   809.83     5.75 o
        76    1   0   9   5    51.70    49.79     1.84 o
        77    1   0   9   7   176.67   187.99     2.87 o
        78    1   0   9   9    50.80    56.85     1.75 o
        79    1   0  10   0   789.31   783.35     9.08 o
        80    1   0  10   2     1.78     1.82     0.90 <
        81    1   0  10   4    12.99    12.21     1.20 o
        82    1   1   0   1    25.43    24.00     1.47 o
        83    3   1  -1  -1  8296.46  8388.34    27.95 o
        83    2   1   1  -1  8296.46  8388.34    27.95 o
        83    1   1   0   2  8296.46  8388.34    27.95 o
        84    1   1   0   3  2272.90  2261.68     6.95 o
        85    3   1  -2  -2  4739.30  4670.83    12.01 o
        85    2   1   2  -2  4739.30  4670.83    12.01 o
        85    1   1   0   4  4739.30  4670.83    12.01 o
        86    1   1   0   5  3916.62  3839.83     9.63 o
        87    1   1   0   6     2.06     3.88     0.57 o
        88    1   1   0   7   290.32   300.69     2.24 o
        89    1   1   0   8  1738.87  1689.67     7.35 o
        90    1   1   0   9   218.13   201.94     2.06 o
        91    1   1   0  10   895.98   814.32     4.65 o
        92    1   1   0  11    68.74    71.86     1.30 o
        93    1   1   0  12     0.32     0.72     0.90 <
        94    1   1   0  13   236.81   262.21     3.36 o
        95    1   1   0  14   339.36   333.71     3.51 o
        96    1   1   0  15   174.12   175.76     2.36 o
        97    1   1   0  16   251.53   260.35     4.75 o
        98    1   1   0  17    57.32    54.65     2.55 o
        99    3   1  -1   1  7887.62  8801.20    15.86 o
        99    2   1   0  -2  7887.62  8801.20    15.86 o
        99    1   1   1   1  7887.62  8801.20    15.86 o
       100    1   1   1   2  3588.00  3706.06     6.25 o
       101    2   1   1  -3     3.38     3.72     0.36 o
       101    1   1   1   3     3.38     3.72     0.36 o
       102    1   1   1   4   695.26   719.84     2.02 o
       103    1   1   1   5  3794.02  3784.25     7.58 o
       104    1   1   1   6  1361.45  1354.79     3.75 o
       105    1   1   1   7  1929.01  1924.81     4.70 o
       106    1   1   1   8  1129.44  1129.04     3.21 o
       107    1   1   1   9     0.11     1.29     0.42 o
       108    1   1   1  10     2.28     2.63     0.48 o
       109    1   1   1  11   696.38   693.49     3.37 o
       110    1   1   1  12    25.13    25.92     0.79 o
       111    1   1   1  13   439.84   461.74     3.12 o
       112    1   1   1  14    42.48    43.34     1.01 o
       113    1   1   1  15     0.84     0.53     0.83 <
       114    1   1   1  16   296.80   297.28     2.82 o
       115    1   1   1  17   183.20   184.57     2.55 o
       116    1   1   2   1    27.49    32.07     0.45 o
       117    3   1  -2   2  5331.36  5551.73     9.89 o
       117    2   1   0  -4  5331.36  5551.73     9.89 o
       117    1   1   2   2  5331.36  5551.73     9.89 o
       118    1   1   2   3  1349.35  1467.20     3.82 o
       119    1   1   2   4  3341.58  3514.58     6.28 o
       120    1   1   2   5  2846.01  2931.33     5.76 o
       121    1   1   2   6     1.57     2.83     0.39 o
       122    1   1   2   7   242.65   239.29     1.53 o
       123    1   1   2   8  1428.37  1371.82     4.13 o
       124    1   1   2   9   192.48   161.67     1.35 o
       125    1   1   2  10   771.49   766.54     3.78 o
       126    1   1   2  11    60.65    61.91     1.07 o
       127    1   1   2  12     0.30     1.51     0.71 <
       128    1   1   2  13   216.04   215.53     2.09 o
       129    1   1   2  14   312.37   333.54     2.62 o
       130    1   1   2  15   159.28   158.79     1.83 o
       131    1   1   2  16   234.50   237.42     2.35 o
       132    1   1   2  17    51.66    52.88     1.45 o
       133    1   1   3   1  3565.93  3520.15     7.40 o
       134    1   1   3   2  1541.38  1584.05     3.91 o
       135    1   1   3   3     1.43     3.98     0.40 o
       136    1   1   3   4   317.09   327.29     1.65 o
       137    1   1   3   5  2273.58  2290.76     5.81 o
       138    1   1   3   6   879.14   913.24     3.14 o
       139    1   1   3   7  1267.33  1242.56     4.03 o
       140    1   1   3   8   830.80   817.49     3.61 o
       141    1   1   3   9     0.09     0.45     0.54 <
       142    1   1   3  10     1.20     2.65     0.57 o
       143    1   1   3  11   547.51   576.65     3.74 o
       144    1   1   3  12    20.99    20.14     0.90 o
       145    1   1   3  13   366.84   377.64     2.67 o
       146    1   1   3  14    35.05    35.42     1.19 o
       147    1   1   3  15     0.73     1.87     0.76 <
       148    1   1   3  16   250.51   249.87     2.37 o
       149    1   1   3  17   161.10   156.26     2.34 o
       150    1   1   4   1    19.81    18.75     0.59 o
       151    1   1   4   2  2250.90  2246.29     5.86 o
       152    1   1   4   3   561.67   571.40     2.10 o
       153    1   1   4   4  1605.64  1694.91     4.62 o
       154    1   1   4   5  1503.69  1566.39     4.01 o
       155    1   1   4   6     0.96     1.45     0.44 o
       156    1   1   4   7   176.48   165.31     1.39 o
       157    1   1   4   8   873.97   919.37     3.82 o
       158    1   1   4   9   140.60   146.04     1.39 o
       159    1   1   4  10   527.09   557.03     3.09 o
       160    1   1   4  11    43.82    47.50     1.02 o
       161    1   1   4  12     0.24     0.74     0.68 <
       162    1   1   4  13   165.96   175.02     2.52 o
       163    1   1   4  14   248.36   250.49     2.28 o
       164    1   1   4  15   121.62   122.01     1.66 o
       165    1   1   4  16   191.01   183.57     2.25 o
       166    1   1   5   1  1395.39  1360.95     4.13 o
       167    1   1   5   2   638.01   610.43     2.75 o
       168    1   1   5   3     0.66     1.52     0.51 <
       169    1   1   5   4   177.51   176.35     1.58 o
       170    1   1   5   5  1060.22  1042.95     4.38 o
       171    1   1   5   6   522.34   499.03     2.43 o
       172    1   1   5   7   665.74   683.17     3.54 o
       173    1   1   5   8   522.63   525.74     2.75 o
       174    1   1   5   9     0.06     0.70     0.56 <
       175    1   1   5  10     0.53     1.33     0.65 <
       176    1   1   5  11   370.10   394.92     3.27 o
       177    1   1   5  12    14.70    14.60     0.87 o
       178    1   1   5  13   266.68   259.39     2.60 o
       179    1   1   5  14    23.07    21.44     1.07 o
       180    1   1   5  15     0.55     0.82     0.90 <
       181    1   1   6   1     4.60     3.70     0.58 o
       182    1   1   6   2   894.34   797.72     5.18 o
       183    1   1   6   3   287.63   281.80     2.26 o
       184    1   1   6   4   684.58   712.05     4.32 o
       185    1   1   6   5   800.80   803.53     4.06 o
       186    1   1   6   6     0.58     1.00     0.65 <
       187    1   1   6   7   120.08   125.06     1.54 o
       188    1   1   6   8   483.82   499.00     3.62 o
       189    1   1   6   9    88.94    92.80     1.51 o
       190    1   1   6  10   325.27   343.24     3.18 o
       191    1   1   6  11    28.37    25.69     1.18 o
       192    1   1   6  12     0.18     1.53     0.99 <
       193    1   1   6  13   109.10   106.78     1.98 o
       194    1   1   6  14   175.81   170.20     2.25 o
       195    1   1   7   1   567.55   580.85     3.66 o
       196    1   1   7   2   304.96   323.00     2.76 o
       197    1   1   7   3     0.36     1.10     0.70 <
       198    1   1   7   4   111.68   108.02     1.38 o
       199    1   1   7   5   501.54   507.65     3.30 o
       200    1   1   7   6   297.05   300.92     2.32 o
       201    1   1   7   7   346.23   380.36     2.80 o
       202    1   1   7   8   298.55   311.74     2.86 o
       203    1   1   7   9     0.03     0.88     0.73 <
       204    1   1   7  10     0.41     1.32     0.78 <
       205    1   1   7  11   231.65   232.28     2.62 o
       206    1   1   7  12     8.57     8.57     1.01 o
       207    1   1   7  13   174.30   174.67     2.47 o
       208    1   1   8   1     1.24     1.69     0.60 <
       209    1   1   8   2   403.56   391.51     3.01 o
       210    1   1   8   3   150.26   155.66     1.75 o
       211    1   1   8   4   323.53   336.47     2.78 o
       212    1   1   8   5   415.48   400.37     2.97 o
       213    1   1   8   6     0.30     0.89     0.73 <
       214    1   1   8   7    64.06    67.82     1.34 o
       215    1   1   8   8   267.50   284.80     2.74 o
       216    1   1   8   9    47.21    47.38     1.32 o
       217    1   1   8  10   191.24   189.84     2.38 o
       218    1   1   8  11    16.96    18.07     1.01 o
       219    1   1   9   1   269.21   261.58     2.06 o
       220    1   1   9   2   147.17   145.62     1.69 o
       221    1   1   9   3     0.17     0.40     0.72 <
       222    1   1   9   4    53.57    54.10     1.24 o
       223    1   1   9   5   254.99   258.83     2.45 o
       224    1   1   9   6   143.87   142.41     2.13 o
       225    1   1   9   7   185.04   192.72     2.33 o
       226    1   1   9   8   149.80   153.68     2.10 o
       227    1   1   9   9     0.01     0.50     1.62 <
       228    1   1  10   1     0.90     1.28     0.81 <
       229    1   1  10   2   197.87   192.02     1.98 o
       230    1   1  10   3    66.08    62.35     1.22 o
       231    1   1  10   4   162.34   159.96     1.88 o
       232    1   1  10   5   189.31   188.28     2.32 o
       233    3   2   0   0   259.89   403.83     2.32 o
       233    2   2   0   0   259.89   403.83     2.32 o
       233    1   2   0   0   259.89   403.83     2.32 o
       234    1   2   0   1   458.50   474.25     1.56 o
       235    3   2  -1  -1  9880.59 10313.70    19.99 o
       235    2   2   1  -1  9880.59 10313.70    19.99 o
       235    1   2   0   2  9880.59 10313.70    19.99 o
       236    1   2   0   3  2598.37  2557.06     5.85 o
       237    3   2  -2  -2  3301.77  3268.60     7.85 o
       237    2   2   2  -2  3301.77  3268.60     7.85 o
       237    1   2   0   4  3301.77  3268.60     7.85 o
       238    1   2   0   5   337.38   333.83     1.71 o
       239    1   2   0   6  3287.82  3220.80     8.58 o
       240    1   2   0   7   247.99   238.16     2.27 o
       241    1   2   0   8     1.96     1.87     0.59 o
       242    1   2   0   9   395.91   380.78     2.73 o
       243    1   2   0  10    49.67    44.63     1.10 o
       244    1   2   0  11   107.55   114.53     1.61 o
       245    1   2   0  12  1798.04  1823.97     8.67 o
       246    1   2   0  13    65.02    67.58     1.71 o
       247    1   2   0  14     3.85     4.24     0.94 o
       248    1   2   0  15   104.13   103.11     1.99 o
       249    1   2   0  16    32.87    32.83     1.62 o
       250    1   2   0  17    18.67    20.29     1.95 o
       251    1   2   1   0  3558.87  3823.10     9.68 o
       252    3   2  -1   1 11335.20 11441.40    15.02 o
       252    2   2   0  -2 11335.20 11441.40    15.02 o
       252    1   2   1   1 11335.20 11441.40    15.02 o
       253    1   2   1   2   392.01   410.15     1.53 o
       254    3   2  -2   0  1280.03  1362.06     2.96 o
       254    2   2   1  -3  1280.03  1362.06     2.96 o
       254    1   2   1   3  1280.03  1362.06     2.96 o
       255    1   2   1   4   348.13   355.18     1.31 o
       256    1   2   1   5  1220.63  1263.38     3.00 o
       257    1   2   1   6  1013.75  1027.34     2.74 o
       258    1   2   1   7   101.28   101.32     0.94 o
       259    1   2   1   8   195.72   186.56     1.29 o
       260    1   2   1   9  3020.76  2895.55     6.42 o
       261    1   2   1  10   131.03   124.21     1.19 o
       262    1   2   1  11    72.65    73.16     1.08 o
       263    1   2   1  12   167.09   174.24     1.93 o
       264    1   2   1  13    20.61    20.31     0.87 o
       265    1   2   1  14    47.34    51.50     1.19 o
       266    1   2   1  15   542.42   569.67     3.84 o
       267    1   2   1  16    26.04    25.36     1.00 o
       268    1   2   1  17    62.15    58.40     1.71 o
       269    3   2  -1   3   354.60   374.46     2.12 o
       269    2   2  -1  -3   354.60   374.46     2.12 o
       269    1   2   2   0   354.60   374.46     2.12 o
       270    1   2   2   1   311.87   334.82     1.37 o
       271    3   2  -2   2  5995.28  6421.89    11.04 o
       271    2   2   0  -4  5995.28  6421.89    11.04 o
       271    1   2   2   2  5995.28  6421.89    11.04 o
       272    1   2   2   3  1848.80  1902.56     4.15 o
       273    1   2   2   4  2184.44  2307.24     4.96 o
       274    1   2   2   5   258.55   263.54     1.39 o
       275    1   2   2   6  2581.12  2578.55     5.38 o
       276    1   2   2   7   200.16   201.69     1.17 o
       277    1   2   2   8     1.00     0.99     0.47 <
       278    1   2   2   9   333.03   318.56     2.06 o
       279    1   2   2  10    48.78    49.36     1.17 o
       280    1   2   2  11    95.49    97.99     1.66 o
       281    1   2   2  12  1627.35  1648.41     7.76 o
       282    1   2   2  13    59.35    59.76     1.17 o
       283    1   2   2  14     3.46     3.68     0.83 o
       284    1   2   2  15    96.75   102.93     1.56 o
       285    1   2   2  16    30.99    32.25     1.18 o
       286    1   2   2  17    17.47    17.38     0.98 o
       287    1   2   3   0  1724.65  1798.73     6.45 o
       288    1   2   3   1  4777.29  4864.03     9.60 o
       289    1   2   3   2   218.53   219.07     1.05 o
       290    1   2   3   3   832.50   888.42     2.83 o
       291    1   2   3   4   204.94   225.93     1.58 o
       292    1   2   3   5   741.53   750.42     2.41 o
       293    1   2   3   6   645.29   625.18     2.33 o
       294    1   2   3   7    60.94    60.19     0.82 o
       295    1   2   3   8   138.25   133.74     1.24 o
       296    1   2   3   9  2284.34  2294.00     9.90 o
       297    1   2   3  10   101.29   110.61     2.18 o
       298    1   2   3  11    64.93    65.38     1.41 o
       299    1   2   3  12   135.79   135.80     1.60 o
       300    1   2   3  13    17.23    18.80     0.89 o
       301    1   2   3  14    40.22    32.86     1.06 o
       302    1   2   3  15   464.61   483.19     3.79 o
       303    1   2   3  16    22.72    22.25     1.01 o
       304    1   2   3  17    54.00    52.87     1.42 o
       305    1   2   4   0   210.38   189.30     2.01 o
       306    1   2   4   1   142.49   143.21     1.10 o
       307    1   2   4   2  2464.69  2464.51     5.47 o
       308    1   2   4   3   865.38   865.70     2.79 o
       309    1   2   4   4  1080.69  1100.03     3.23 o
       310    1   2   4   5   133.32   129.91     1.03 o
       311    1   2   4   6  1427.52  1364.73     4.30 o
       312    1   2   4   7   117.89   116.67     1.04 o
       313    1   2   4   8     0.70     1.60     0.50 o
       314    1   2   4   9   215.04   213.85     1.94 o
       315    1   2   4  10    43.22    41.14     1.15 o
       316    1   2   4  11    69.82    71.98     1.32 o
       317    1   2   4  12  1233.35  1252.13     5.34 o
       318    1   2   4  13    46.13    45.34     1.06 o
       319    1   2   4  14     2.29     2.84     0.78 o
       320    1   2   4  15    78.54    77.23     1.85 o
       321    1   2   4  16    26.14    26.01     1.12 o
       322    1   2   5   0   693.15   660.40     3.82 o
       323    1   2   5   1  1992.61  2011.02     5.44 o
       324    1   2   5   2    88.08    79.56     1.07 o
       325    1   2   5   3   319.46   316.09     2.33 o
       326    1   2   5   4    90.36    84.19     1.14 o
       327    1   2   5   5   362.44   382.87     2.39 o
       328    1   2   5   6   324.07   322.62     2.21 o
       329    1   2   5   7    25.48    29.54     0.94 o
       330    1   2   5   8    80.97    79.49     1.19 o
       331    1   2   5   9  1459.98  1458.25     8.03 o
       332    1   2   5  10    66.67    67.34     1.13 o
       333    1   2   5  11    47.26    49.64     1.20 o
       334    1   2   5  12    96.20    82.54     1.42 o
       335    1   2   5  13    10.84    10.70     0.91 o
       336    1   2   5  14    29.73    28.68     1.15 o
       337    1   2   5  15   344.83   322.91     3.57 o
       338    1   2   6   0    46.99    49.63     1.25 o
       339    1   2   6   1    53.26    52.67     1.00 o
       340    1   2   6   2  1130.14  1118.99     5.85 o
       341    1   2   6   3   369.38   369.94     2.26 o
       342    1   2   6   4   518.47   543.76     3.06 o
       343    1   2   6   5    61.37    61.15     1.11 o
       344    1   2   6   6   716.02   778.89     3.99 o
       345    1   2   6   7    62.95    60.99     1.29 o
       346    1   2   6   8     1.43     1.53     0.98 <
       347    1   2   6   9   126.04   124.57     1.52 o
       348    1   2   6  10    28.74    23.51     1.04 o
       349    1   2   6  11    45.27    48.22     1.18 o
       350    1   2   6  12   810.96   766.71     6.12 o
       351    1   2   6  13    31.65    32.71     1.24 o
       352    1   2   6  14     0.91     1.10     0.94 <
       353    1   2   7   0   294.93   284.53     2.97 o
       354    1   2   7   1   955.74   948.14     5.00 o
       355    1   2   7   2    35.31    33.71     0.86 o
       356    1   2   7   3   112.37   112.57     1.47 o
       357    1   2   7   4    40.35    39.87     0.94 o
       358    1   2   7   5   178.60   180.25     1.99 o
       359    1   2   7   6   162.42   166.95     2.04 o
       360    1   2   7   7    11.81    11.92     0.96 o
       361    1   2   7   8    45.35    43.71     1.16 o
       362    1   2   7   9   850.61   882.89     4.77 o
       363    1   2   7  10    40.41    40.78     1.10 o
       364    1   2   7  11    25.00    27.06     1.28 o
       365    1   2   7  12    62.74    60.78     1.64 o
       366    1   2   7  13     4.41     4.81     1.09 o
       367    1   2   8   0    12.78    10.36     0.90 o
       368    1   2   8   1    22.88    23.65     0.81 o
       369    1   2   8   2   556.86   539.19     3.43 o
       370    1   2   8   3   174.39   179.83     1.79 o
       371    1   2   8   4   259.15   257.70     2.19 o
       372    1   2   8   5    30.46    31.66     1.34 o
       373    1   2   8   6   371.33   372.35     3.70 o
       374    1   2   8   7    33.94    34.99     1.23 o
       375    1   2   8   8     0.68     0.98     0.72 <
       376    1   2   8   9    72.89    73.14     1.33 o
       377    1   2   8  10    12.41    13.11     0.94 o
       378    1   2   8  11    26.60    27.48     1.06 o
       379    1   2   9   0   141.58   147.86     2.30 o
       380    1   2   9   1   461.27   463.79     3.34 o
       381    1   2   9   2    16.98    17.50     0.88 o
       382    1   2   9   3    56.42    56.91     1.11 o
       383    1   2   9   4    20.29    21.11     1.02 o
       384    1   2   9   5    90.25    93.44     1.58 o
       385    1   2   9   6    85.18    86.06     1.55 o
       386    1   2   9   7     7.72     7.89     0.91 o
       387    1   2   9   8    24.40    23.30     1.23 o
       388    1   2  10   0     9.71     9.16     1.03 o
       389    1   2  10   1    11.53    11.16     0.85 o
       390    1   2  10   2   256.77   266.06     3.03 o
       391    1   2  10   3    86.06    87.44     2.04 o
       392    1   2  10   4   123.42   120.69     1.80 o
       393    1   2  10   5    15.50    15.11     1.58 o
       394    1   3   0   1  5865.55  5591.97    12.43 o
       395    3   3  -1  -1  2217.84  2415.67     5.31 o
       395    2   3   1  -1  2217.84  2415.67     5.31 o
       395    1   3   0   2  2217.84  2415.67     5.31 o
       396    1   3   0   3  1452.67  1381.32     3.95 o
       397    3   3  -2  -2  2326.16  2094.80     6.07 o
       397    2   3   2  -2  2326.16  2094.80     6.07 o
       397    1   3   0   4  2326.16  2094.80     6.07 o
       398    1   3   0   5    18.66    17.42     0.58 o
       399    1   3   0   6    27.02    29.73     0.68 o
       400    1   3   0   7  3755.09  3630.32     9.27 o
       401    1   3   0   8   528.06   496.54     2.63 o
       402    1   3   0   9   196.31   191.44     1.82 o
       403    1   3   0  10   418.81   394.17     3.99 o
       404    1   3   0  11   367.21   351.52     3.77 o
       405    1   3   0  12     0.09     0.18     0.84 <
       406    1   3   0  13    45.94    47.72     1.48 o
       407    1   3   0  14   205.03   200.58     3.47 o
       408    1   3   0  15   158.03   148.17     3.15 o
       409    1   3   0  16    70.96    74.54     1.96 o
       410    1   3   0  17   474.22   459.37     4.69 o
       411    3   3  -1   1  2840.36  3046.92     5.39 o
       411    2   3   0  -2  2840.36  3046.92     5.39 o
       411    1   3   1   1  2840.36  3046.92     5.39 o
       412    1   3   1   2   667.26   709.76     2.07 o
       413    2   3   1  -3    28.71    30.91     0.55 o
       413    1   3   1   3    28.71    30.91     0.55 o
       414    1   3   1   4  7184.32  7136.65    11.27 o
       415    1   3   1   5   999.62  1041.50     2.85 o
       416    1   3   1   6  1102.50  1105.92     2.77 o
       417    1   3   1   7  1041.55  1020.79     3.10 o
       418    1   3   1   8    59.15    56.38     0.76 o
       419    1   3   1   9     5.35     5.82     0.53 o
       420    1   3   1  10   825.80   781.65     3.53 o
       421    1   3   1  11   299.01   303.65     2.08 o
       422    1   3   1  12    22.47    22.85     0.91 o
       423    1   3   1  13   151.11   163.74     2.26 o
       424    1   3   1  14   646.85   650.81     5.10 o
       425    1   3   1  15     1.89     4.73     0.89 o
       426    1   3   1  16     1.48     1.72     0.87 <
       427    1   3   1  17   121.32   121.41     2.19 o
       428    1   3   2   1  4012.70  4075.29     6.63 o
       429    3   3  -2   2  1595.54  1733.05     3.57 o
       429    2   3   0  -4  1595.54  1733.05     3.57 o
       429    1   3   2   2  1595.54  1733.05     3.57 o
       430    1   3   2   3   977.08  1039.12     3.11 o
       431    1   3   2   4  1726.34  1730.42     4.61 o
       432    1   3   2   5    16.74    17.11     0.49 o
       433    1   3   2   6    21.90    21.42     0.52 o
       434    1   3   2   7  3107.26  2927.84     5.80 o
       435    1   3   2   8   436.70   386.86     1.91 o
       436    1   3   2   9   175.23   168.61     1.50 o
       437    1   3   2  10   365.08   372.67     2.46 o
       438    1   3   2  11   325.56   337.82     2.67 o
       439    1   3   2  12     0.09     0.53     0.66 <
       440    1   3   2  13    41.97    42.09     1.07 o
       441    1   3   2  14   189.11   187.94     2.10 o
       442    1   3   2  15   144.33   144.51     1.72 o
       443    1   3   2  16    66.50    68.90     1.45 o
       444    1   3   2  17   438.45   422.60     3.62 o
       445    1   3   3   1  1494.14  1550.11     3.84 o
       446    1   3   3   2   438.28   444.42     1.75 o
       447    1   3   3   3    15.26    17.71     0.48 o
       448    1   3   3   4  4244.09  4329.75     9.25 o
       449    1   3   3   5   621.97   610.24     2.35 o
       450    1   3   3   6   765.45   753.70     2.63 o
       451    1   3   3   7   715.46   696.53     3.44 o
       452    1   3   3   8    32.10    32.35     0.78 o
       453    1   3   3   9     4.29     4.00     0.76 o
       454    1   3   3  10   645.85   647.78     3.72 o
       455    1   3   3  11   238.53   250.64     2.16 o
       456    1   3   3  12    18.69    19.04     0.91 o
       457    1   3   3  13   126.91   129.78     1.61 o
       458    1   3   3  14   547.71   563.51     3.39 o
       459    1   3   3  15     1.56     1.81     0.76 <
       460    1   3   3  16     1.01     0.92     0.86 <
       461    1   3   3  17   105.85    98.76     4.51 o
       462    1   3   4   1  1826.98  1800.05     4.58 o
       463    1   3   4   2   731.54   711.36     2.85 o
       464    1   3   4   3   481.21   473.95     1.93 o
       465    1   3   4   4   885.13   903.57     2.84 o
       466    1   3   4   5     3.62     3.72     0.46 o
       467    1   3   4   6    14.11    14.93     0.57 o
       468    1   3   4   7  1977.67  1971.88     9.30 o
       469    1   3   4   8   270.48   282.33     1.98 o
       470    1   3   4   9   130.04   133.21     1.57 o
       471    1   3   4  10   256.50   264.64     2.28 o
       472    1   3   4  11   238.12   250.45     2.57 o
       473    1   3   4  12     0.06     0.86     0.77 <
       474    1   3   4  13    33.77    35.32     0.98 o
       475    1   3   4  14   150.51   149.21     1.72 o
       476    1   3   4  15   109.69   110.44     1.75 o
       477    1   3   4  16    55.03    54.58     1.31 o
       478    1   3   5   1   631.44   616.59     2.61 o
       479    1   3   5   2   166.39   156.01     1.38 o
       480    1   3   5   3     7.93     8.78     0.60 o
       481    1   3   5   4  2132.64  2018.12     6.46 o
       482    1   3   5   5   294.44   304.06     2.07 o
       483    1   3   5   6   477.13   483.33     2.75 o
       484    1   3   5   7   404.10   426.07     2.72 o
       485    1   3   5   8    11.91    12.37     0.86 o
       486    1   3   5   9     2.96     3.05     0.65 o
       487    1   3   5  10   429.84   441.45     3.41 o
       488    1   3   5  11   164.24   161.30     2.16 o
       489    1   3   5  12    12.95    13.43     0.94 o
       490    1   3   5  13    93.42    96.16     1.63 o
       491    1   3   5  14   397.71   381.62     3.78 o
       492    1   3   5  15     1.05     1.47     0.94 <
       493    1   3   6   1   792.73   793.41     3.85 o
       494    1   3   6   2   302.53   290.08     2.65 o
       495    1   3   6   3   262.89   237.85     1.95 o
       496    1   3   6   4   415.21   412.42     2.35 o
       497    1   3   6   5     2.03     2.20     0.59 o
       498    1   3   6   6     8.59    10.13     0.89 o
       499    1   3   6   7  1138.81  1150.65     6.37 o
       500    1   3   6   8   151.92   159.45     1.84 o
       501    1   3   6   9    82.78    80.11     1.43 o
       502    1   3   6  10   161.80   162.41     1.83 o
       503    1   3   6  11   156.67   161.74     2.12 o
       504    1   3   6  12     0.03    -0.10     0.82 <
       505    1   3   6  13    26.18    23.50     1.26 o
       506    1   3   6  14   105.55    93.58     1.95 o
       507    1   3   7   1   276.00   271.94     2.34 o
       508    1   3   7   2    57.49    50.74     1.08 o
       509    1   3   7   3     4.43     4.71     0.67 o
       510    1   3   7   4  1088.97  1067.49     5.67 o
       511    1   3   7   5   140.21   141.49     1.76 o
       512    1   3   7   6   274.01   288.17     2.68 o
       513    1   3   7   7   220.60   243.86     2.39 o
       514    1   3   7   8     6.34     6.83     1.10 o
       515    1   3   7   9     1.78     1.89     0.84 <
       516    1   3   7  10   259.78   265.17     2.36 o
       517    1   3   7  11   104.04   110.71     1.64 o
       518    1   3   7  12     7.38     7.98     0.99 o
       519    1   3   7  13    62.01    60.39     2.75 o
       520    1   3   8   1   376.82   387.56     3.12 o
       521    1   3   8   2   140.12   142.81     1.65 o
       522    1   3   8   3   138.28   137.79     1.77 o
       523    1   3   8   4   206.84   208.01     2.12 o
       524    1   3   8   5     1.90     1.81     0.94 <
       525    1   3   8   6     4.69     4.14     0.84 o
       526    1   3   8   7   611.78   605.75     5.32 o
       527    1   3   8   8    86.14    93.06     1.65 o
       528    1   3   8   9    44.08    46.84     1.24 o
       529    1   3   8  10    95.38    96.95     1.48 o
       530    1   3   8  11    95.28    94.11     2.10 o
       531    1   3   9   1   134.74   120.12     1.56 o
       532    1   3   9   2    29.12    27.30     1.02 o
       533    1   3   9   3     2.22     2.46     0.68 o
       534    1   3   9   4   539.43   542.77     3.71 o
       535    1   3   9   5    73.43    73.38     1.42 o
       536    1   3   9   6   132.56   135.33     1.89 o
       537    1   3   9   7   117.51   116.31     1.82 o
       538    1   3   9   8     5.83     5.49     0.82 o
       539    1   3  10   1   181.26   188.47     2.21 o
       540    1   3  10   2    70.36    71.57     1.46 o
       541    1   3  10   3    60.65    56.67     1.27 o
       542    1   3  10   4   102.79    99.21     1.96 o
       543    3   4   0   0  7695.50  8308.87    22.97 o
       543    2   4   0   0  7695.50  8308.87    22.97 o
       543    1   4   0   0  7695.50  8308.87    22.97 o
       544    1   4   0   1  2079.85  2087.62     5.33 o
       545    3   4  -1  -1   589.47   643.80     2.82 o
       545    2   4   1  -1   589.47   643.80     2.82 o
       545    1   4   0   2   589.47   643.80     2.82 o
       546    1   4   0   3  3626.49  3638.44    11.34 o
       547    3   4  -2  -2    16.98     5.88     0.57 o
       547    2   4   2  -2    16.98     5.88     0.57 o
       547    1   4   0   4    16.98     5.88     0.57 o
       548    1   4   0   5   790.95   783.51     3.09 o
       549    1   4   0   6   358.90   351.54     1.98 o
       550    1   4   0   7   375.54   363.00     1.89 o
       551    1   4   0   8   638.02   586.56     2.96 o
       552    1   4   0   9  1377.18  1402.45     7.91 o
       553    1   4   0  10   796.73   820.51     6.80 o
       554    1   4   0  11    85.79    87.12     1.95 o
       555    1   4   0  12    45.48    43.79     1.40 o
       556    1   4   0  13    64.24    62.47     1.81 o
       557    1   4   0  14   209.24   229.26     3.64 o
       558    1   4   0  15   342.87   328.09     5.52 o
       559    1   4   0  16    39.02    40.01     1.91 o
       560    1   4   0  17    53.13    57.49     2.19 o
       561    1   4   1   0  3844.46  4005.99     9.91 o
       562    3   4  -1   1   866.93   930.34     2.26 o
       562    2   4   0  -2   866.93   930.34     2.26 o
       562    1   4   1   1   866.93   930.34     2.26 o
       563    1   4   1   2  1668.72  1701.57     3.53 o
       564    3   4  -2   0  3524.18  3477.62     6.00 o
       564    2   4   1  -3  3524.18  3477.62     6.00 o
       564    1   4   1   3  3524.18  3477.62     6.00 o
       565    1   4   1   4  1037.16  1061.67     2.73 o
       566    1   4   1   5    47.10    46.13     0.63 o
       567    1   4   1   6  2304.40  2233.81     4.86 o
       568    1   4   1   7   462.70   448.17     1.71 o
       569    1   4   1   8   234.35   222.90     1.38 o
       570    1   4   1   9    16.97    19.70     0.68 o
       571    1   4   1  10   115.35   125.13     1.67 o
       572    1   4   1  11   656.06   667.31     4.46 o
       573    1   4   1  12   700.47   708.39     4.88 o
       574    1   4   1  13   379.86   402.47     3.25 o
       575    1   4   1  14    55.93    56.44     1.52 o
       576    1   4   1  15     4.86     5.62     0.85 o
       577    1   4   1  16    57.28    61.33     1.44 o
       578    1   4   1  17     3.87     4.39     0.85 o
       579    3   4  -1   3  5228.61  4968.82    14.18 o
       579    2   4  -1  -3  5228.61  4968.82    14.18 o
       579    1   4   2   0  5228.61  4968.82    14.18 o
       580    1   4   2   1  1516.44  1548.72     3.37 o
       581    3   4  -2   2   381.07   405.97     1.52 o
       581    2   4   0  -4   381.07   405.97     1.52 o
       581    1   4   2   2   381.07   405.97     1.52 o
       582    1   4   2   3  2774.32  2815.03     5.69 o
       583    1   4   2   4     3.24     5.80     0.47 o
       584    1   4   2   5   624.94   631.24     2.30 o
       585    1   4   2   6   287.38   233.80     1.71 o
       586    1   4   2   7   307.72   298.92     1.89 o
       587    1   4   2   8   554.35   542.44     2.52 o
       588    1   4   2   9  1190.08  1074.80     5.22 o
       589    1   4   2  10   716.48   708.21     3.26 o
       590    1   4   2  11    75.79    76.34     1.36 o
       591    1   4   2  12    42.18    43.29     1.21 o
       592    1   4   2  13    58.96    61.06     1.23 o
       593    1   4   2  14   191.87   203.71     2.29 o
       594    1   4   2  15   318.72   324.35     2.81 o
       595    1   4   2  16    36.20    36.61     1.18 o
       596    1   4   2  17    49.69    50.67     1.83 o
       597    1   4   3   0  2253.23  2115.34     8.40 o
       598    1   4   3   1   417.93   440.76     1.87 o
       599    1   4   3   2   974.39   994.01     2.94 o
       600    1   4   3   3  1974.01  2021.86     4.10 o
       601    1   4   3   4   647.48   613.34     2.02 o
       602    1   4   3   5    29.02    28.56     0.67 o
       603    1   4   3   6  1544.04  1553.49     6.85 o
       604    1   4   3   7   338.79   326.73     2.23 o
       605    1   4   3   8   166.27   160.58     1.54 o
       606    1   4   3   9    18.11    18.64     0.76 o
       607    1   4   3  10    88.21    88.15     1.31 o
       608    1   4   3  11   542.20   538.71     3.19 o
       609    1   4   3  12   580.78   583.97     3.92 o
       610    1   4   3  13   318.50   326.56     2.95 o
       611    1   4   3  14    48.19    47.64     1.18 o
       612    1   4   3  15     4.69     5.12     0.76 o
       613    1   4   3  16    50.30    52.47     1.32 o
       614    1   4   4   0  2524.23  2388.07     9.21 o
       615    1   4   4   1   744.24   713.70     2.78 o
       616    1   4   4   2   195.51   191.31     1.17 o
       617    1   4   4   3  1411.32  1392.22     3.64 o
       618    1   4   4   4     3.55     4.22     0.41 o
       619    1   4   4   5   348.66   338.69     1.85 o
       620    1   4   4   6   162.63   170.10     1.67 o
       621    1   4   4   7   186.21   189.48     1.65 o
       622    1   4   4   8   389.17   346.81     2.64 o
       623    1   4   4   9   819.46   825.97     4.06 o
       624    1   4   4  10   534.60   554.08     3.06 o
       625    1   4   4  11    55.32    55.51     1.18 o
       626    1   4   4  12    32.08    32.72     1.07 o
       627    1   4   4  13    46.87    47.65     1.22 o
       628    1   4   4  14   148.31   140.55     1.90 o
       629    1   4   4  15   258.00   259.83     2.32 o
       630    1   4   4  16    28.97    27.73     1.74 o
       631    1   4   5   0   973.53   898.72     4.83 o
       632    1   4   5   1   236.49   223.23     1.45 o
       633    1   4   5   2   455.52   435.51     2.55 o
       634    1   4   5   3  1005.28   937.45     3.83 o
       635    1   4   5   4   321.90   320.21     2.54 o
       636    1   4   5   5    12.62    14.46     0.75 o
       637    1   4   5   6   837.45   872.17     4.07 o
       638    1   4   5   7   210.17   220.46     1.83 o
       639    1   4   5   8    97.51    97.42     1.31 o
       640    1   4   5   9    15.87    16.84     0.92 o
       641    1   4   5  10    58.15    59.22     1.18 o
       642    1   4   5  11   377.61   406.26     3.53 o
       643    1   4   5  12   417.26   415.88     3.24 o
       644    1   4   5  13   225.72   215.75     2.69 o
       645    1   4   5  14    36.79    36.78     1.24 o
       646    1   4   5  15     4.43     3.86     0.96 o
       647    1   4   6   0  1252.29  1240.25     6.77 o
       648    1   4   6   1   341.33   337.65     2.29 o
       649    1   4   6   2   125.76   125.30     1.37 o
       650    1   4   6   3   633.70   671.17     4.23 o
       651    1   4   6   4     4.55     5.53     0.74 o
       652    1   4   6   5   175.53   181.05     1.89 o
       653    1   4   6   6    82.64    92.99     1.44 o
       654    1   4   6   7   101.92   108.62     1.82 o
       655    1   4   6   8   239.55   254.87     2.77 o
       656    1   4   6   9   506.21   547.10     3.68 o
       657    1   4   6  10   341.16   334.65     3.46 o
       658    1   4   6  11    37.04    39.28     1.10 o
       659    1   4   6  12    18.12    17.82     0.97 o
       660    1   4   6  13    33.83    31.73     1.10 o
       661    1   4   6  14    96.86   103.89     4.56 o
       662    1   4   7   0   423.98   453.20     5.06 o
       663    1   4   7   1   143.92   145.94     1.48 o
       664    1   4   7   2   217.84   228.66     2.12 o
       665    1   4   7   3   517.33   513.79     3.26 o
       666    1   4   7   4   160.17   160.65     1.99 o
       667    1   4   7   5     5.70     7.39     0.86 o
       668    1   4   7   6   445.30   452.48     3.32 o
       669    1   4   7   7   119.39   130.59     1.74 o
       670    1   4   7   8    55.79    53.17     1.47 o
       671    1   4   7   9     8.60     9.52     0.94 o
       672    1   4   7  10    36.90    39.85     1.26 o
       673    1   4   7  11   223.06   229.42     2.24 o
       674    1   4   7  12   267.92   270.52     2.56 o
       675    1   4   8   0   632.82   624.94     5.63 o
       676    1   4   8   1   167.47   158.44     1.65 o
       677    1   4   8   2    69.43    70.43     1.27 o
       678    1   4   8   3   310.35   308.47     3.10 o
       679    1   4   8   4     2.76     2.76     0.81 o
       680    1   4   8   5    91.35    93.13     1.65 o
       681    1   4   8   6    44.62    45.28     1.16 o
       682    1   4   8   7    56.77    57.29     1.23 o
       683    1   4   8   8   129.48   138.96     2.00 o
       684    1   4   8   9   293.42   280.68     2.65 o
       685    1   4   8  10   185.70   182.30     2.21 o
       686    1   4   9   0   210.85   212.79     3.49 o
       687    1   4   9   1    68.53    68.43     1.51 o
       688    1   4   9   2   108.91   101.81     1.73 o
       689    1   4   9   3   255.95   249.50     2.94 o
       690    1   4   9   4    82.38    80.11     1.53 o
       691    1   4   9   5     3.26     3.06     0.85 o
       692    1   4   9   6   237.90   228.21     2.46 o
       693    1   4   9   7    60.73    56.65     1.32 o
       694    1   4   9   8    31.55    28.26     1.56 o
       695    1   4  10   0   290.86   292.33     4.96 o
       696    1   4  10   1    81.74    80.11     1.82 o
       697    1   4  10   2    28.00    27.09     1.14 o
       698    1   4  10   3   158.46   151.68     3.62 o
       699    1   5   0   1  2350.54  2377.19     5.92 o
       700    3   5  -1  -1   212.84   201.60     1.26 o
       700    2   5   1  -1   212.84   201.60     1.26 o
       700    1   5   0   2   212.84   201.60     1.26 o
       701    1   5   0   3   780.81   797.22     3.50 o
       702    3   5  -2  -2     5.77     1.45     0.66 <
       702    2   5   2  -2     5.77     1.45     0.66 <
       702    1   5   0   4     5.77     1.45     0.66 <
       703    1   5   0   5  6002.94  5896.63    16.11 o
       704    1   5   0   6    40.61    40.69     0.85 o
       705    1   5   0   7   160.64   162.22     1.35 o
       706    1   5   0   8    99.50   102.43     1.49 o
       707    1   5   0   9   154.97   145.69     1.84 o
       708    1   5   0  10     6.52     6.18     0.89 o
       709    1   5   0  11   583.07   606.16     5.25 o
       710    1   5   0  12     2.26     1.93     0.97 <
       711    1   5   0  13   743.60   747.53     6.17 o
       712    1   5   0  14     0.32     2.63     1.28 <
       713    1   5   0  15   139.79   142.31     3.09 o
       714    1   5   0  16    23.04    21.91     1.92 o
       715    1   5   0  17    10.63    10.05     1.80 o
       716    3   5  -1   1    45.89    55.73     0.56 o
       716    2   5   0  -2    45.89    55.73     0.56 o
       716    1   5   1   1    45.89    55.73     0.56 o
       717    1   5   1   2  5881.06  5554.39     9.45 o
       718    2   5   1  -3    38.14    38.76     0.64 o
       718    1   5   1   3    38.14    38.76     0.64 o
       719    1   5   1   4   352.10   345.30     1.50 o
       720    1   5   1   5   214.93   207.26     1.17 o
       721    1   5   1   6   784.24   765.38     2.36 o
       722    1   5   1   7     0.05     1.00     0.36 <
       723    1   5   1   8  2604.90  2519.71     6.68 o
       724    1   5   1   9     6.09     6.65     0.68 o
       725    1   5   1  10   378.79   354.80     2.41 o
       726    1   5   1  11    16.35    18.36     0.85 o
       727    1   5   1  12    21.20    21.83     0.96 o
       728    1   5   1  13    22.80    23.33     1.02 o
       729    1   5   1  14    48.58    51.24     1.26 o
       730    1   5   1  15     9.52    10.30     0.91 o
       731    1   5   1  16   650.17   642.96     5.73 o
       732    1   5   1  17     0.04    -0.16     1.46 <
       733    1   5   2   1  1818.88  1789.11     3.86 o
       734    3   5  -2   2   167.83   175.08     1.23 o
       734    2   5   0  -4   167.83   175.08     1.23 o
       734    1   5   2   2   167.83   175.08     1.23 o
       735    1   5   2   3   607.25   611.03     2.13 o
       736    1   5   2   4     0.25     1.72     0.47 o
       737    1   5   2   5  4901.22  4720.25    10.75 o
       738    1   5   2   6    35.03    34.36     0.65 o
       739    1   5   2   7   122.45   120.19     1.18 o
       740    1   5   2   8    86.78    75.75     1.11 o
       741    1   5   2   9   139.94   144.14     1.57 o
       742    1   5   2  10     5.68     7.06     0.75 o
       743    1   5   2  11   524.56   533.54     3.77 o
       744    1   5   2  12     2.07     2.50     0.80 o
       745    1   5   2  13   682.40   717.24     5.21 o
       746    1   5   2  14     0.31     0.59     0.74 <
       747    1   5   2  15   127.75   135.50     2.22 o
       748    1   5   2  16    21.28    21.01     0.98 o
       749    1   5   3   1    27.21    27.99     0.52 o
       750    1   5   3   2  3652.06  3593.58     6.84 o
       751    1   5   3   3    25.15    27.89     0.57 o
       752    1   5   3   4   206.15   202.30     1.62 o
       753    1   5   3   5   150.16   152.55     1.62 o
       754    1   5   3   6   595.79   579.44     3.16 o
       755    1   5   3   7     0.13     0.79     0.53 <
       756    1   5   3   8  1996.23  1823.27     7.69 o
       757    1   5   3   9     5.07     4.56     0.66 o
       758    1   5   3  10   296.42   290.98     2.85 o
       759    1   5   3  11    13.35    14.43     0.90 o
       760    1   5   3  12    17.76    18.49     0.94 o
       761    1   5   3  13    19.30    19.97     1.06 o
       762    1   5   3  14    44.01    45.31     1.33 o
       763    1   5   3  15     8.03     7.61     0.86 o
       764    1   5   3  16   556.19   558.25     3.48 o
       765    1   5   4   1   926.02   884.45     2.89 o
       766    1   5   4   2    89.05    89.61     0.86 o
       767    1   5   4   3   369.06   346.23     1.94 o
       768    1   5   4   4     0.06     1.68     0.51 o
       769    1   5   4   5  3028.13  2964.53     9.08 o
       770    1   5   4   6    24.93    24.28     0.76 o
       771    1   5   4   7    59.35    64.94     1.21 o
       772    1   5   4   8    61.08    66.42     1.37 o
       773    1   5   4   9   105.36   106.49     1.33 o
       774    1   5   4  10     4.02     4.94     0.70 o
       775    1   5   4  11   395.85   382.14     2.86 o
       776    1   5   4  12     1.62     1.63     0.85 <
       777    1   5   4  13   534.07   507.07     4.50 o
       778    1   5   4  14     0.30     0.34     0.82 <
       779    1   5   4  15    97.39    93.98     1.62 o
       780    1   5   5   1    11.94    11.69     0.54 o
       781    1   5   5   2  1857.44  1584.46     7.99 o
       782    1   5   5   3    15.34    13.32     0.75 o
       783    1   5   5   4    74.67    70.70     1.48 o
       784    1   5   5   5    89.05   100.79     1.38 o
       785    1   5   5   6   393.09   397.20     3.11 o
       786    1   5   5   7     0.29     0.78     0.61 <
       787    1   5   5   8  1293.64  1367.12     6.11 o
       788    1   5   5   9     3.57     3.71     0.66 o
       789    1   5   5  10   201.24   196.86     1.81 o
       790    1   5   5  11     9.44     9.34     0.82 o
       791    1   5   5  12    12.48    10.73     0.95 o
       792    1   5   5  13    14.05    13.44     0.94 o
       793    1   5   5  14    37.60    37.97     1.31 o
       794    1   5   6   1   408.27   412.61     2.43 o
       795    1   5   6   2    45.78    46.27     0.97 o
       796    1   5   6   3   217.77   209.26     2.20 o
       797    1   5   6   4     0.22    -0.03     0.62 <
       798    1   5   6   5  1700.27  1671.62     7.44 o
       799    1   5   6   6    15.83    14.94     0.91 o
       800    1   5   6   7    27.61    28.59     0.91 o
       801    1   5   6   8    37.94    39.10     1.22 o
       802    1   5   6   9    66.69    66.51     1.46 o
       803    1   5   6  10     2.66     4.31     0.75 o
       804    1   5   6  11   266.40   275.49     2.37 o
       805    1   5   6  12     1.08     0.89     0.90 <
       806    1   5   6  13   362.99   335.69     3.30 o
       807    1   5   7   1     5.25     5.67     0.66 o
       808    1   5   7   2   941.09   947.05     4.63 o
       809    1   5   7   3     8.90     9.26     0.80 o
       810    1   5   7   4    29.60    28.16     0.94 o
       811    1   5   7   5    49.73    50.69     1.15 o
       812    1   5   7   6   226.63   225.16     2.22 o
       813    1   5   7   7     0.22     0.89     0.82 <
       814    1   5   7   8   759.14   751.85     4.86 o
       815    1   5   7   9     2.07     2.44     0.73 o
       816    1   5   7  10   129.55   127.44     2.18 o
       817    1   5   7  11     6.05     6.01     0.82 o
       818    1   5   7  12     7.32     7.05     0.91 o
       819    1   5   8   1   200.15   193.77     2.08 o
       820    1   5   8   2    23.67    23.21     0.92 o
       821    1   5   8   3   114.71   111.06     1.90 o
       822    1   5   8   4     0.17     1.10     1.09 <
       823    1   5   8   5   905.00   894.64     5.56 o
       824    1   5   8   6     8.52     9.29     0.92 o
       825    1   5   8   7    18.81    18.21     0.92 o
       826    1   5   8   8    21.22    22.00     1.01 o
       827    1   5   8   9    34.77    36.76     1.16 o
       828    1   5   8  10     1.72     1.93     0.76 <
       829    1   5   9   1     2.73     2.53     0.86 <
       830    1   5   9   2   473.51   474.38     3.67 o
       831    1   5   9   3     4.38     3.83     0.82 o
       832    1   5   9   4    19.62    19.78     1.04 o
       833    1   5   9   5    25.43    25.22     1.30 o
       834    1   5   9   6   108.02   109.98     2.07 o
       835    1   5   9   7     0.06     0.76     0.87 <
       836    3   6   0   0  1902.99  2047.18     8.67 o
       836    2   6   0   0  1902.99  2047.18     8.67 o
       836    1   6   0   0  1902.99  2047.18     8.67 o
       837    1   6   0   1   419.96   383.18     2.22 o
       838    3   6  -1  -1   650.83   708.06     3.52 o
       838    2   6   1  -1   650.83   708.06     3.52 o
       838    1   6   0   2   650.83   708.06     3.52 o
       839    1   6   0   3  3767.28  3661.46     8.69 o
       840    3   6  -2  -2   117.68   110.21     1.52 o
       840    2   6   2  -2   117.68   110.21     1.52 o
       840    1   6   0   4   117.68   110.21     1.52 o
       841    1   6   0   5   497.20   469.16     2.91 o
       842    1   6   0   6     3.80     5.47     0.82 o
       843    1   6   0   7   510.33   498.77     4.20 o
       844    1   6   0   8   293.60   311.44     4.42 o
       845    1   6   0   9   703.00   605.71     5.13 o
       846    1   6   0  10   402.65   455.28     4.41 o
       847    1   6   0  11   313.94   318.45     3.67 o
       848    1   6   0  12   173.45   183.21     3.31 o
       849    1   6   0  13   211.04   213.04     3.04 o
       850    1   6   0  14   116.51   127.34     2.70 o
       851    1   6   0  15   260.33   256.20     3.95 o
       852    1   6   0  16     6.94     5.31     1.35 o
       853    1   6   1   0  4735.81  4661.11    13.31 o
       854    3   6  -1   1   877.45   940.92     2.42 o
       854    2   6   0  -2   877.45   940.92     2.42 o
       854    1   6   1   1   877.45   940.92     2.42 o
       855    1   6   1   2   408.22   393.93     1.48 o
       856    3   6  -2   0   802.61   801.76     2.64 o
       856    2   6   1  -3   802.61   801.76     2.64 o
       856    1   6   1   3   802.61   801.76     2.64 o
       857    1   6   1   4   470.99   451.91     1.68 o
       858    1   6   1   5     1.42     3.41     0.40 o
       859    1   6   1   6  1694.59  1713.06     4.10 o
       860    1   6   1   7   136.00   133.73     1.17 o
       861    1   6   1   8   446.38   450.18     2.33 o
       862    1   6   1   9   183.92   182.15     2.02 o
       863    1   6   1  10   382.09   348.80     2.85 o
       864    1   6   1  11   391.37   383.05     2.87 o
       865    1   6   1  12   344.38   360.58     3.16 o
       866    1   6   1  13   188.63   196.79     2.19 o
       867    1   6   1  14   141.55   134.16     2.10 o
       868    1   6   1  15    10.73    10.49     0.96 o
       869    1   6   1  16    77.94    77.62     1.74 o
       870    3   6  -1   3  1480.07  1500.45     5.07 o
       870    2   6  -1  -3  1480.07  1500.45     5.07 o
       870    1   6   2   0  1480.07  1500.45     5.07 o
       871    1   6   2   1   329.44   335.79     1.49 o
       872    3   6  -2   2   520.86   532.44     1.87 o
       872    2   6   0  -4   520.86   532.44     1.87 o
       872    1   6   2   2   520.86   532.44     1.87 o
       873    1   6   2   3  3028.29  2952.60     6.61 o
       874    1   6   2   4    85.83    96.97     0.89 o
       875    1   6   2   5   408.06   405.93     2.04 o
       876    1   6   2   6     2.93     3.76     0.46 o
       877    1   6   2   7   437.37   450.86     2.51 o
       878    1   6   2   8   262.95   261.08     1.66 o
       879    1   6   2   9   615.05   622.14     3.40 o
       880    1   6   2  10   366.42   361.92     2.89 o
       881    1   6   2  11   285.05   293.76     3.16 o
       882    1   6   2  12   158.36   170.10     2.26 o
       883    1   6   2  13   194.53   202.32     2.44 o
       884    1   6   2  14   106.63   110.13     2.28 o
       885    1   6   2  15   243.36   251.36     2.90 o
       886    1   6   2  16     6.38     6.87     0.93 o
       887    1   6   3   0  3061.52  3022.55     7.69 o
       888    1   6   3   1   581.63   578.49     2.05 o
       889    1   6   3   2   257.97   246.47     1.27 o
       890    1   6   3   3   527.31   551.27     2.59 o
       891    1   6   3   4   313.79   314.50     1.89 o
       892    1   6   3   5     1.37     3.95     0.56 o
       893    1   6   3   6  1211.02  1160.89     4.84 o
       894    1   6   3   7   107.90   102.95     1.38 o
       895    1   6   3   8   345.60   356.52     2.42 o
       896    1   6   3   9   154.27   163.27     1.97 o
       897    1   6   3  10   311.97   307.85     2.96 o
       898    1   6   3  11   325.97   342.67     2.71 o
       899    1   6   3  12   290.74   303.90     2.76 o
       900    1   6   3  13   157.62   142.33     1.83 o
       901    1   6   3  14   121.40   121.37     1.95 o
       902    1   6   3  15     8.66     9.39     1.05 o
       903    1   6   3  16    68.12    61.73     4.37 o
       904    1   6   4   0   894.97   866.15     4.49 o
       905    1   6   4   1   170.70   165.92     1.24 o
       906    1   6   4   2   330.18   311.24     1.84 o
       907    1   6   4   3  1767.89  1727.33     5.61 o
       908    1   6   4   4    60.89    66.63     1.15 o
       909    1   6   4   5   248.21   253.01     2.01 o
       910    1   6   4   6     1.47     4.05     0.65 o
       911    1   6   4   7   295.54   291.68     2.10 o
       912    1   6   4   8   194.95   199.38     2.19 o
       913    1   6   4   9   437.00   453.58     2.80 o
       914    1   6   4  10   278.17   281.07     2.19 o
       915    1   6   4  11   218.16   206.13     2.32 o
       916    1   6   4  12   119.91   125.19     1.76 o
       917    1   6   4  13   153.98   149.39     2.04 o
       918    1   6   4  14    81.67    82.77     2.05 o
       919    1   6   4  15   199.69   210.87     3.56 o
       920    1   6   5   0  1601.18  1586.26     8.67 o
       921    1   6   5   1   363.97   341.72     2.42 o
       922    1   6   5   2   122.76   121.49     1.43 o
       923    1   6   5   3   320.83   325.30     2.74 o
       924    1   6   5   4   166.99   176.44     1.80 o
       925    1   6   5   5     1.24     1.37     0.61 <
       926    1   6   5   6   717.30   712.20     5.32 o
       927    1   6   5   7    72.60    72.67     1.54 o
       928    1   6   5   8   227.16   224.71     2.26 o
       929    1   6   5   9   107.89   105.32     1.50 o
       930    1   6   5  10   218.63   211.65     2.08 o
       931    1   6   5  11   227.29   221.32     2.13 o
       932    1   6   5  12   216.46   206.42     2.54 o
       933    1   6   5  13   109.73   103.24     1.98 o
       934    1   6   5  14    90.13    91.75     1.71 o
       935    1   6   6   0   517.83   500.29     4.09 o
       936    1   6   6   1    76.34    79.20     1.31 o
       937    1   6   6   2   203.36   192.52     1.75 o
       938    1   6   6   3   933.42   941.64     5.13 o
       939    1   6   6   4    38.83    41.55     1.09 o
       940    1   6   6   5   136.16   135.79     1.73 o
       941    1   6   6   6     0.70     1.14     0.72 <
       942    1   6   6   7   179.10   178.51     2.13 o
       943    1   6   6   8   123.08   127.69     1.68 o
       944    1   6   6   9   281.75   287.30     2.48 o
       945    1   6   6  10   176.83   168.57     2.19 o
       946    1   6   6  11   145.75   143.54     2.02 o
       947    1   6   6  12    74.03    73.44     1.64 o
       948    1   6   6  13   106.22   104.30     1.73 o
       949    1   6   7   0   824.95   832.44     6.38 o
       950    1   6   7   1   209.48   207.51     2.11 o
       951    1   6   7   2    59.12    59.18     1.34 o
       952    1   6   7   3   179.90   179.70     2.02 o
       953    1   6   7   4    88.13    88.68     1.31 o
       954    1   6   7   5     0.78     1.12     0.74 <
       955    1   6   7   6   407.52   409.30     3.40 o
       956    1   6   7   7    42.01    45.81     1.12 o
       957    1   6   7   8   136.33   133.24     1.90 o
       958    1   6   7   9    61.04    58.02     1.28 o
       959    1   6   7  10   136.37   136.87     1.64 o
       960    1   6   7  11   131.94   137.58     2.07 o
       961    1   6   8   0   271.61   283.71     3.45 o
       962    1   6   8   1    38.73    40.55     1.14 o
       963    1   6   8   2   107.26   110.32     1.64 o
       964    1   6   8   3   495.26   464.44     3.63 o
       965    1   6   8   4    20.38    19.88     1.05 o
       966    1   6   8   5    74.94    77.99     1.56 o
       967    1   6   8   6     0.47     0.92     0.88 <
       968    1   6   8   7   102.32    98.45     1.72 o
       969    1   6   8   8    65.44    72.73     1.41 o
       970    1   6   8   9   171.51   175.47     1.89 o
       971    1   6   9   0   425.21   417.49     5.06 o
       972    1   6   9   1    99.38    90.28     2.01 o
       973    1   6   9   2    32.04    31.19     1.21 o
       974    1   6   9   3    87.77    74.70     1.95 o
       975    1   6   9   4    48.07    49.71     1.38 o
       976    1   6   9   5     0.30     0.99     0.77 <
       977    1   6   9   6   223.58   226.51     2.43 o
       978    1   7   0   1  2468.25  2405.63     6.06 o
       979    3   7  -1  -1   510.16   475.20     2.38 o
       979    2   7   1  -1   510.16   475.20     2.38 o
       979    1   7   0   2   510.16   475.20     2.38 o
       980    1   7   0   3   461.98   459.72     2.57 o
       981    3   7  -2  -2    67.03    71.44     1.54 o
       981    2   7   2  -2    67.03    71.44     1.54 o
       981    1   7   0   4    67.03    71.44     1.54 o
       982    1   7   0   5    70.55    69.17     1.27 o
       983    1   7   0   6    70.30    70.83     1.40 o
       984    1   7   0   7  2371.29  2559.56    14.16 o
       985    1   7   0   8   262.58   245.79     3.08 o
       986    1   7   0   9   131.55   119.12     2.23 o
       987    1   7   0  10    54.82    57.37     1.72 o
       988    1   7   0  11   361.11   360.90     4.68 o
       989    1   7   0  12     0.98     0.87     1.12 <
       990    1   7   0  13    75.92    80.79     2.26 o
       991    1   7   0  14     9.27    10.14     1.62 o
       992    1   7   0  15    95.75    92.22     2.40 o
       993    1   7   0  16    76.70    68.21     2.28 o
       994    3   7  -1   1   215.85   240.02     1.18 o
       994    2   7   0  -2   215.85   240.02     1.18 o
       994    1   7   1   1   215.85   240.02     1.18 o
       995    1   7   1   2   564.51   531.34     1.82 o
       996    2   7   1  -3    52.80    50.83     0.70 o
       996    1   7   1   3    52.80    50.83     0.70 o
       997    1   7   1   4  3493.19  3248.95     5.97 o
       998    1   7   1   5   495.35   494.36     2.02 o
       999    1   7   1   6   573.20   596.61     2.73 o
      1000    1   7   1   7    26.17    25.49     0.78 o
      1001    1   7   1   8    86.62    88.83     1.16 o
      1002    1   7   1   9    15.87    16.76     0.81 o
      1003    1   7   1  10   687.29   675.80     4.01 o
      1004    1   7   1  11    65.38    71.12     1.44 o
      1005    1   7   1  12    11.88    12.03     0.87 o
      1006    1   7   1  13    88.32    80.37     1.78 o
      1007    1   7   1  14   576.34   578.97     5.25 o
      1008    1   7   1  15     9.24     8.39     0.89 o
      1009    1   7   1  16     5.54     6.16     0.96 o
      1010    1   7   2   1  2016.52  1910.67     4.30 o
      1011    3   7  -2   2   429.32   428.50     1.96 o
      1011    2   7   0  -4   429.32   428.50     1.96 o
      1011    1   7   2   2   429.32   428.50     1.96 o
      1012    1   7   2   3   397.43   394.49     1.95 o
      1013    1   7   2   4    41.63    43.90     0.73 o
      1014    1   7   2   5    51.52    48.87     0.77 o
      1015    1   7   2   6    62.85    64.92     1.03 o
      1016    1   7   2   7  2088.48  2130.73     6.03 o
      1017    1   7   2   8   233.44   226.40     1.72 o
      1018    1   7   2   9   119.75   117.69     1.61 o
      1019    1   7   2  10    49.32    51.16     1.11 o
      1020    1   7   2  11   329.47   332.58     2.85 o
      1021    1   7   2  12     0.90     0.65     0.75 <
      1022    1   7   2  13    71.17    73.55     1.43 o
      1023    1   7   2  14     8.78    10.00     0.83 o
      1024    1   7   2  15    87.09    92.24     1.76 o
      1025    1   7   3   1   138.74   128.41     1.00 o
      1026    1   7   3   2   362.80   350.79     1.91 o
      1027    1   7   3   3    40.40    41.22     0.78 o
      1028    1   7   3   4  2569.28  2477.72     8.02 o
      1029    1   7   3   5   372.26   355.17     2.27 o
      1030    1   7   3   6   462.34   466.92     2.62 o
      1031    1   7   3   7    18.02    16.69     0.66 o
      1032    1   7   3   8    62.18    65.84     1.18 o
      1033    1   7   3   9    13.18    12.93     0.78 o
      1034    1   7   3  10   566.22   578.90     3.85 o
      1035    1   7   3  11    54.73    57.85     1.32 o
      1036    1   7   3  12     9.82    10.97     0.84 o
      1037    1   7   3  13    75.48    74.16     1.48 o
      1038    1   7   3  14   492.18   493.58     3.61 o
      1039    1   7   3  15     7.70     7.52     0.93 o
      1040    1   7   4   1  1225.53  1170.48     5.37 o
      1041    1   7   4   2   258.70   250.55     2.25 o
      1042    1   7   4   3   278.65   270.65     2.17 o
      1043    1   7   4   4    21.88    23.41     0.80 o
      1044    1   7   4   5    22.03    23.15     0.76 o
      1045    1   7   4   6    46.71    43.85     0.93 o
      1046    1   7   4   7  1495.82  1505.55     6.70 o
      1047    1   7   4   8   170.66   165.42     1.50 o
      1048    1   7   4   9    91.05    94.66     1.32 o
      1049    1   7   4  10    37.40    36.76     1.00 o
      1050    1   7   4  11   256.37   259.05     2.43 o
      1051    1   7   4  12     0.69     1.09     0.88 <
      1052    1   7   4  13    59.88    55.39     1.37 o
      1053    1   7   4  14     7.55     7.79     0.99 o
      1054    1   7   5   1    73.31    74.50     1.10 o
      1055    1   7   5   2   179.57   178.27     2.00 o
      1056    1   7   5   3    26.87    28.50     0.92 o
      1057    1   7   5   4  1588.07  1567.12     6.13 o
      1058    1   7   5   5   236.05   248.83     2.01 o
      1059    1   7   5   6   316.28   318.05     2.33 o
      1060    1   7   5   7    10.49    11.84     0.78 o
      1061    1   7   5   8    39.73    36.70     1.15 o
      1062    1   7   5   9     9.19     9.44     0.89 o
      1063    1   7   5  10   401.00   383.96     2.79 o
      1064    1   7   5  11    39.84    38.21     1.23 o
      1065    1   7   5  12     6.63     6.51     0.86 o
      1066    1   7   5  13    55.79    53.93     1.55 o
      1067    1   7   6   1   671.49   666.59     3.75 o
      1068    1   7   6   2   145.30   142.80     1.66 o
      1069    1   7   6   3   172.71   167.96     1.94 o
      1070    1   7   6   4    10.49    12.58     0.88 o
      1071    1   7   6   5     9.77    10.28     0.83 o
      1072    1   7   6   6    29.78    32.14     1.07 o
      1073    1   7   6   7   935.80   960.50     6.18 o
      1074    1   7   6   8   109.39   111.99     1.59 o
      1075    1   7   6   9    57.93    54.50     1.28 o
      1076    1   7   6  10    25.62    24.97     1.17 o
      1077    1   7   6  11   177.20   178.32     2.06 o
      1078    1   7   6  12     0.44     1.03     1.11 <
      1079    1   7   7   1    38.41    37.58     1.28 o
      1080    1   7   7   2    92.78    95.27     1.61 o
      1081    1   7   7   3    15.70    16.35     0.82 o
      1082    1   7   7   4   899.42   895.82     5.18 o
      1083    1   7   7   5   136.63   121.53     1.73 o
      1084    1   7   7   6   182.66   188.09     2.63 o
      1085    1   7   7   7     6.63     8.18     0.86 o
      1086    1   7   7   8    28.17    28.04     1.04 o
      1087    1   7   7   9     5.37     4.97     0.82 o
      1088    1   7   7  10   251.27   246.06     2.50 o
      1089    1   7   7  11    25.85    24.77     1.94 o
      1090    1   7   8   1   359.35   363.58     3.36 o
      1091    1   7   8   2    78.48    79.88     1.65 o
      1092    1   7   8   3    90.74    93.93     1.50 o
      1093    1   7   8   4     6.18     6.49     0.82 o
      1094    1   7   8   5     7.92     7.34     0.92 o
      1095    1   7   8   6    15.94    15.05     1.02 o
      1096    1   7   8   7   519.82   525.35     4.19 o
      1097    1   7   8   8    62.45    66.43     1.50 o
      1098    1   7   9   1    20.83    21.90     1.16 o
      1099    1   7   9   2    54.67    56.97     1.46 o
      1100    1   7   9   3     7.67     7.65     0.94 o
      1101    1   7   9   4   459.59   457.99     3.76 o
      1102    3   8   0   0     4.46     5.20     0.76 o
      1102    2   8   0   0     4.46     5.20     0.76 o
      1102    1   8   0   0     4.46     5.20     0.76 o
      1103    1   8   0   1   734.61   704.00     3.17 o
      1104    3   8  -1  -1  1323.74  1333.88     5.27 o
      1104    2   8   1  -1  1323.74  1333.88     5.27 o
      1104    1   8   0   2  1323.74  1333.88     5.27 o
      1105    1   8   0   3   660.73   606.97     3.98 o
      1106    3   8  -2  -2   549.89   540.57     3.51 o
      1106    2   8   2  -2   549.89   540.57     3.51 o
      1106    1   8   0   4   549.89   540.57     3.51 o
      1107    1   8   0   5   234.18   236.95     2.84 o
      1108    1   8   0   6   600.03   588.96     4.92 o
      1109    1   8   0   7    87.66    91.73     1.93 o
      1110    1   8   0   8     9.40    11.01     1.24 o
      1111    1   8   0   9   705.75   713.87     5.83 o
      1112    1   8   0  10    73.75    67.27     2.17 o
      1113    1   8   0  11     5.31     4.94     1.65 <
      1114    1   8   0  12   725.24   755.16     7.54 o
      1115    1   8   0  13    12.51    11.22     1.48 o
      1116    1   8   0  14     5.28     7.32     1.66 o
      1117    1   8   0  15   202.13   208.75     6.03 o
      1118    1   8   1   0   558.39   539.37     3.09 o
      1119    3   8  -1   1  1538.79  1597.86     3.82 o
      1119    2   8   0  -2  1538.79  1597.86     3.82 o
      1119    1   8   1   1  1538.79  1597.86     3.82 o
      1120    1   8   1   2   604.07   568.34     2.05 o
      1121    3   8  -2   0    88.75    87.38     0.89 o
      1121    2   8   1  -3    88.75    87.38     0.89 o
      1121    1   8   1   3    88.75    87.38     0.89 o
      1122    1   8   1   4   364.62   358.92     2.02 o
      1123    1   8   1   5   231.52   230.26     1.71 o
      1124    1   8   1   6   738.96   740.34     3.67 o
      1125    1   8   1   7     2.48     3.71     0.63 o
      1126    1   8   1   8    34.61    35.01     0.92 o
      1127    1   8   1   9   999.87   993.09     5.20 o
      1128    1   8   1  10    13.38    11.21     0.87 o
      1129    1   8   1  11    66.54    64.71     1.32 o
      1130    1   8   1  12   446.11   444.38     3.78 o
      1131    1   8   1  13    28.19    27.58     1.09 o
      1132    1   8   1  14    10.62    10.43     0.95 o
      1133    1   8   1  15   217.13   206.80     2.65 o
      1134    3   8  -1   3     5.23     7.65     0.58 o
      1134    2   8  -1  -3     5.23     7.65     0.58 o
      1134    1   8   2   0     5.23     7.65     0.58 o
      1135    1   8   2   1   624.35   580.40     2.46 o
      1136    3   8  -2   2  1134.75  1096.72     3.76 o
      1136    2   8   0  -4  1134.75  1096.72     3.76 o
      1136    1   8   2   2  1134.75  1096.72     3.76 o
      1137    1   8   2   3   550.35   524.81     2.81 o
      1138    1   8   2   4   445.15   437.02     2.27 o
      1139    1   8   2   5   202.12   198.65     1.60 o
      1140    1   8   2   6   524.21   521.96     2.60 o
      1141    1   8   2   7    76.37    80.01     1.06 o
      1142    1   8   2   8     9.13     9.19     0.69 o
      1143    1   8   2   9   638.20   641.64     4.89 o
      1144    1   8   2  10    67.38    68.85     1.45 o
      1145    1   8   2  11     4.91     4.55     0.69 o
      1146    1   8   2  12   665.74   680.46     4.48 o
      1147    1   8   2  13    11.88    12.79     0.93 o
      1148    1   8   2  14     4.57     4.64     0.97 o
      1149    1   8   2  15   188.25   178.78     2.34 o
      1150    1   8   3   0   379.50   378.90     2.96 o
      1151    1   8   3   1  1127.55  1044.18     5.61 o
      1152    1   8   3   2   448.60   412.98     2.43 o
      1153    1   8   3   3    54.85    55.48     1.08 o
      1154    1   8   3   4   274.55   263.04     1.80 o
      1155    1   8   3   5   177.51   185.43     2.26 o
      1156    1   8   3   6   570.37   579.53     3.19 o
      1157    1   8   3   7     1.57     1.98     0.66 o
      1158    1   8   3   8    26.91    27.96     0.84 o
      1159    1   8   3   9   824.96   842.25     5.31 o
      1160    1   8   3  10    11.18    11.33     0.93 o
      1161    1   8   3  11    54.62    54.84     1.45 o
      1162    1   8   3  12   379.99   391.19     3.38 o
      1163    1   8   3  13    22.37    22.87     1.02 o
      1164    1   8   3  14     9.57     9.70     0.88 o
      1165    1   8   4   0     1.52     3.19     0.86 o
      1166    1   8   4   1   416.08   408.42     2.96 o
      1167    1   8   4   2   758.22   741.81     3.72 o
      1168    1   8   4   3   345.97   334.41     2.78 o
      1169    1   8   4   4   310.31   317.48     2.40 o
      1170    1   8   4   5   138.56   135.77     1.78 o
      1171    1   8   4   6   369.33   369.85     2.59 o
      1172    1   8   4   7    53.83    48.36     1.02 o
      1173    1   8   4   8     7.52     7.85     0.80 o
      1174    1   8   4   9   484.51   488.51     3.95 o
      1175    1   8   4  10    50.27    47.40     1.21 o
      1176    1   8   4  11     4.14     3.96     0.95 o
      1177    1   8   4  12   517.52   518.70     3.99 o
      1178    1   8   4  13    10.32     9.50     0.95 o
      1179    1   8   4  14     2.87     2.90     0.94 o
      1180    1   8   5   0   207.98   214.10     2.92 o
      1181    1   8   5   1   722.93   722.59     4.12 o
      1182    1   8   5   2   280.09   278.91     2.39 o
      1183    1   8   5   3    26.54    29.56     1.03 o
      1184    1   8   5   4   174.13   171.40     1.91 o
      1185    1   8   5   5   114.90   126.94     1.52 o
      1186    1   8   5   6   374.43   395.83     4.21 o
      1187    1   8   5   7     0.99     2.21     0.78 <
      1188    1   8   5   8    18.38    18.01     1.00 o
      1189    1   8   5   9   578.23   581.95     4.43 o
      1190    1   8   5  10     8.68     8.47     0.90 o
      1191    1   8   5  11    35.48    32.09     1.34 o
      1192    1   8   5  12   279.52   265.46     4.11 o
      1193    1   8   5  13    13.72    14.84     2.09 o
      1194    1   8   6   0     2.49     2.04     0.94 <
      1195    1   8   6   1   247.03   249.21     2.51 o
      1196    1   8   6   2   459.35   481.98     3.37 o
      1197    1   8   6   3   197.63   195.38     2.20 o
      1198    1   8   6   4   189.74   197.43     2.11 o
      1199    1   8   6   5    84.81    86.75     1.43 o
      1200    1   8   6   6   231.33   249.79     2.27 o
      1201    1   8   6   7    34.73    34.10     1.12 o
      1202    1   8   6   8     4.27     4.48     0.80 o
      1203    1   8   6   9   322.37   319.83     3.13 o
      1204    1   8   6  10    29.05    28.77     1.16 o
      1205    1   8   6  11     3.48     4.08     0.97 o
      1206    1   8   7   0   114.50    98.92     2.14 o
      1207    1   8   7   1   411.88   398.85     4.25 o
      1208    1   8   7   2   160.54   156.67     2.92 o
      1209    1   8   7   3    15.44    14.76     0.89 o
      1210    1   8   7   4   101.74    92.45     1.38 o
      1211    1   8   7   5    67.66    65.02     1.39 o
      1212    1   8   7   6   226.77   227.58     2.18 o
      1213    1   8   7   7     0.94     1.99     0.78 <
      1214    1   8   7   8    12.23    13.38     1.01 o
      1215    1   8   7   9   350.11   345.29     4.08 o
      1216    1   8   7  10     6.68     6.86     1.49 o
      1217    1   8   8   0     1.10     1.41     1.35 <
      1218    1   8   8   1   135.23   146.17     2.25 o
      1219    1   8   8   2   245.48   250.48     2.71 o
      1220    1   8   8   3   113.42   111.20     1.89 o
      1221    1   8   8   4   103.67   107.89     1.91 o
      1222    1   8   8   5    48.39    47.43     1.37 o
      1223    1   8   8   6   133.16   135.39     1.97 o
      1224    1   8   8   7    21.43    20.15     1.10 o
      1225    1   8   9   0    65.47    66.77     2.35 o
      1226    1   8   9   1   202.93   206.03     2.50 o
      1227    1   8   9   2    83.42    84.08     1.69 o
      1228    1   9   0   1   146.72   136.88     1.51 o
      1229    3   9  -1  -1   473.12   507.76     4.69 o
      1229    2   9   1  -1   473.12   507.76     4.69 o
      1229    1   9   0   2   473.12   507.76     4.69 o
      1230    1   9   0   3   276.26   276.77     3.49 o
      1231    3   9  -2  -2  1120.20  1114.62     6.39 o
      1231    2   9   2  -2  1120.20  1114.62     6.39 o
      1231    1   9   0   4  1120.20  1114.62     6.39 o
      1232    1   9   0   5  1353.99  1303.13    10.05 o
      1233    1   9   0   6    74.51    74.87     1.75 o
      1234    1   9   0   7    14.31    12.79     1.19 o
      1235    1   9   0   8   162.76   151.21     2.60 o
      1236    1   9   0   9    77.63    78.00     2.30 o
      1237    1   9   0  10   333.15   356.00     4.68 o
      1238    1   9   0  11   120.27   120.71     3.42 o
      1239    1   9   0  12     2.62     2.42     1.12 <
      1240    1   9   0  13   210.35   211.60     3.05 o
      1241    1   9   0  14   227.15   241.26     3.77 o
      1242    3   9  -1   1   899.59   885.01     3.10 o
      1242    2   9   0  -2   899.59   885.01     3.10 o
      1242    1   9   1   1   899.59   885.01     3.10 o
      1243    1   9   1   2   911.83   862.41     3.20 o
      1244    2   9   1  -3    53.92    55.84     1.14 o
      1244    1   9   1   3    53.92    55.84     1.14 o
      1245    1   9   1   4    10.23    10.54     0.66 o
      1246    1   9   1   5   187.67   198.07     1.85 o
      1247    1   9   1   6   365.74   359.42     2.64 o
      1248    1   9   1   7   762.08   764.56     3.58 o
      1249    1   9   1   8   706.67   699.07     3.61 o
      1250    1   9   1   9    15.07    16.76     0.85 o
      1251    1   9   1  10    36.20    35.96     1.17 o
      1252    1   9   1  11   212.10   217.32     2.22 o
      1253    1   9   1  12    14.42    13.79     0.88 o
      1254    1   9   1  13   100.37   100.29     1.68 o
      1255    1   9   1  14     0.72     0.87     0.86 <
      1256    1   9   1  15    14.52    12.08     2.54 o
      1257    1   9   2   1   122.65   111.31     1.16 o
      1258    3   9  -2   2   388.83   385.43     1.85 o
      1258    2   9   0  -4   388.83   385.43     1.85 o
      1258    1   9   2   2   388.83   385.43     1.85 o
      1259    1   9   2   3   248.41   248.80     2.16 o
      1260    1   9   2   4   976.26   942.83     5.39 o
      1261    1   9   2   5  1209.34  1199.76     5.69 o
      1262    1   9   2   6    67.92    75.71     1.22 o
      1263    1   9   2   7    13.92    15.55     0.75 o
      1264    1   9   2   8   146.10   146.85     1.69 o
      1265    1   9   2   9    70.74    69.23     1.26 o
      1266    1   9   2  10   305.31   306.44     2.78 o
      1267    1   9   2  11   111.00   111.08     1.93 o
      1268    1   9   2  12     2.39     2.50     0.90 <
      1269    1   9   2  13   193.92   197.94     2.44 o
      1270    1   9   2  14   210.93   212.23     3.04 o
      1271    1   9   3   1   655.43   689.29     3.43 o
      1272    1   9   3   2   706.66   688.78     3.12 o
      1273    1   9   3   3    44.29    47.31     0.91 o
      1274    1   9   3   4    11.34    11.26     0.70 o
      1275    1   9   3   5   140.96   148.23     1.79 o
      1276    1   9   3   6   302.57   296.31     2.22 o
      1277    1   9   3   7   621.12   639.61     3.88 o
      1278    1   9   3   8   583.94   598.60     4.40 o
      1279    1   9   3   9    12.62    14.23     0.98 o
      1280    1   9   3  10    30.98    32.03     1.17 o
      1281    1   9   3  11   181.47   182.77     2.37 o
      1282    1   9   3  12    12.04    11.22     0.90 o
      1283    1   9   3  13    87.89    84.63     2.10 o
      1284    1   9   3  14     0.85     0.79     1.22 <
      1285    1   9   4   1    78.15    78.32     1.72 o
      1286    1   9   4   2   248.12   250.88     1.81 o
      1287    1   9   4   3   185.34   182.46     1.94 o
      1288    1   9   4   4   696.40   701.27     4.25 o
      1289    1   9   4   5   888.59   881.39     4.29 o
      1290    1   9   4   6    51.87    48.59     1.20 o
      1291    1   9   4   7    11.32    11.50     0.79 o
      1292    1   9   4   8   110.68   110.94     1.53 o
      1293    1   9   4   9    53.45    47.44     1.35 o
      1294    1   9   4  10   238.85   233.66     2.77 o
      1295    1   9   4  11    88.38    84.45     1.74 o
      1296    1   9   4  12     1.82     2.23     0.94 <
      1297    1   9   4  13   152.24   149.07     3.03 o
      1298    1   9   5   1   415.46   403.70     3.05 o
      1299    1   9   5   2   461.78   459.46     3.36 o
      1300    1   9   5   3    30.81    32.71     0.96 o
      1301    1   9   5   4     9.67    11.01     0.78 o
      1302    1   9   5   5    91.22   101.69     1.46 o
      1303    1   9   5   6   208.41   210.10     1.99 o
      1304    1   9   5   7   432.54   425.30     3.16 o
      1305    1   9   5   8   409.01   395.32     3.83 o
      1306    1   9   5   9     8.83     7.90     0.88 o
      1307    1   9   5  10    23.94    22.84     1.09 o
      1308    1   9   5  11   135.58   131.75     2.06 o
      1309    1   9   5  12     8.40     9.42     1.04 o
      1310    1   9   6   1    46.19    48.28     1.12 o
      1311    1   9   6   2   148.84   137.14     1.80 o
      1312    1   9   6   3   116.19   119.93     1.97 o
      1313    1   9   6   4   437.44   462.80     4.57 o
      1314    1   9   6   5   561.18   580.88     3.91 o
      1315    1   9   6   6    33.19    37.75     1.17 o
      1316    1   9   6   7     6.13     5.48     0.90 o
      1317    1   9   6   8    76.54    71.41     1.51 o
      1318    1   9   6   9    33.14    33.81     1.32 o
      1319    1   9   6  10   163.44   162.28     2.76 o
      1320    1   9   6  11    61.67    49.05     3.36 o
      1321    1   9   7   1   243.88   245.29     2.60 o
      1322    1   9   7   2   269.10   271.98     3.47 o
      1323    1   9   7   3    18.01    17.65     0.95 o
      1324    1   9   7   4     4.61     4.50     0.85 o
      1325    1   9   7   5    57.96    60.21     1.43 o
      1326    1   9   7   6   118.25   124.88     1.65 o
      1327    1   9   7   7   265.98   284.87     3.22 o
      1328    1   9   7   8   246.13   251.63     2.77 o
      1329    1   9   7   9     5.10     5.98     1.41 o
      1330    1   9   8   1    28.05    28.73     1.01 o
      1331    1   9   8   2    87.34    92.88     1.62 o
      1332    1   9   8   3    59.80    61.05     1.34 o
      1333    1   9   8   4   247.69   241.96     3.41 o
      1334    1   9   8   5   305.92   320.12     3.09 o
      1335    1   9   8   6    17.53    17.15     1.41 o
      1336    3  10   0   0  2833.77  3120.69    16.51 o
      1336    2  10   0   0  2833.77  3120.69    16.51 o
      1336    1  10   0   0  2833.77  3120.69    16.51 o
      1337    1  10   0   1    22.70    23.24     0.94 o
      1338    3  10  -1  -1     5.69     7.02     0.84 o
      1338    2  10   1  -1     5.69     7.02     0.84 o
      1338    1  10   0   2     5.69     7.02     0.84 o
      1339    1  10   0   3   272.32   262.52     3.13 o
      1340    3  10  -2  -2    36.05    34.15     1.24 o
      1340    2  10   2  -2    36.05    34.15     1.24 o
      1340    1  10   0   4    36.05    34.15     1.24 o
      1341    1  10   0   5     7.65     9.07     0.88 o
      1342    1  10   0   6   554.18   566.90     5.04 o
      1343    1  10   0   7    62.43    60.91     1.78 o
      1344    1  10   0   8   466.64   476.91     4.66 o
      1345    1  10   0   9     0.88     1.70     0.96 <
      1346    1  10   0  10   534.96   460.32     6.39 o
      1347    1  10   0  11    79.28    77.44     2.79 o
      1348    1  10   0  12    32.79    33.73     1.56 o
      1349    1  10   0  13    58.44    61.36     1.80 o
      1350    1  10   0  14   190.25   196.56     3.27 o
      1351    1  10   1   0   424.13   438.21     3.67 o
      1352    3  10  -1   1    21.29    24.77     0.75 o
      1352    2  10   0  -2    21.29    24.77     0.75 o
      1352    1  10   1   1    21.29    24.77     0.75 o
      1353    1  10   1   2    13.96    15.52     0.71 o
      1354    3  10  -2   0  1886.76  1875.86     7.80 o
      1354    2  10   1  -3  1886.76  1875.86     7.80 o
      1354    1  10   1   3  1886.76  1875.86     7.80 o
      1355    1  10   1   4     0.89     1.23     0.73 <
      1356    1  10   1   5   110.79   100.43     1.57 o
      1357    1  10   1   6    52.77    54.99     1.01 o
      1358    1  10   1   7   347.56   342.29     2.49 o
      1359    1  10   1   8    69.93    67.32     1.43 o
      1360    1  10   1   9    76.53    75.47     1.44 o
      1361    1  10   1  10   105.63   111.80     1.71 o
      1362    1  10   1  11   474.25   481.50     4.18 o
      1363    1  10   1  12     0.20     2.67     0.89 <
      1364    1  10   1  13   284.25   285.98     2.73 o
      1365    1  10   1  14    25.66    25.20     1.90 o
      1366    3  10  -1   3  2486.09  2543.49    10.45 o
      1366    2  10  -1  -3  2486.09  2543.49    10.45 o
      1366    1  10   2   0  2486.09  2543.49    10.45 o
      1367    1  10   2   1    21.42    20.57     0.72 o
      1368    3  10  -2   2     5.71     5.84     0.54 o
      1368    2  10   0  -4     5.71     5.84     0.54 o
      1368    1  10   2   2     5.71     5.84     0.54 o
      1369    1  10   2   3   243.12   242.59     1.96 o
      1370    1  10   2   4    30.85    34.87     0.87 o
      1371    1  10   2   5     6.76     8.29     0.78 o
      1372    1  10   2   6   497.78   508.21     3.05 o
      1373    1  10   2   7    56.79    56.54     1.09 o
      1374    1  10   2   8   425.13   437.46     3.94 o
      1375    1  10   2   9     0.84     0.97     0.88 <
      1376    1  10   2  10   489.97   501.94     4.49 o
      1377    1  10   2  11    72.67    71.42     1.38 o
      1378    1  10   2  12    31.82    29.62     1.10 o
      1379    1  10   2  13    53.78    53.07     1.37 o
      1380    1  10   3   0   340.01   350.95     3.07 o
      1381    1  10   3   1    20.23    24.47     0.91 o
      1382    1  10   3   2    12.44    12.67     0.65 o
      1383    1  10   3   3  1440.15  1541.58     4.95 o
      1384    1  10   3   4     0.60     1.40     0.60 <
      1385    1  10   3   5    88.52    88.76     1.31 o
      1386    1  10   3   6    42.90    43.52     1.03 o
      1387    1  10   3   7   287.66   286.54     2.93 o
      1388    1  10   3   8    58.43    61.68     1.31 o
      1389    1  10   3   9    66.62    67.82     1.78 o
      1390    1  10   3  10    88.96    88.49     1.90 o
      1391    1  10   3  11   398.79   409.02     5.09 o
      1392    1  10   3  12     0.20     0.32     0.93 <
      1393    1  10   3  13   240.59   221.37     2.79 o
      1394    1  10   4   0  1760.61  1769.04    11.94 o
      1395    1  10   4   1    17.40    17.99     0.87 o
      1396    1  10   4   2     5.65     6.72     0.72 o
      1397    1  10   4   3   178.95   165.24     2.23 o
      1398    1  10   4   4    21.56    24.73     0.92 o
      1399    1  10   4   5     4.94     5.54     0.77 o
      1400    1  10   4   6   374.38   387.65     3.63 o
      1401    1  10   4   7    43.46    44.38     1.14 o
      1402    1  10   4   8   325.17   319.17     2.72 o
      1403    1  10   4   9     0.79     1.05     0.79 <
      1404    1  10   4  10   377.95   343.20     3.38 o
      1405    1  10   4  11    56.01    55.15     1.38 o
      1406    1  10   4  12    29.27    29.24     1.22 o
      1407    1  10   5   0   230.71   237.06     3.23 o
      1408    1  10   5   1    15.51    14.42     0.96 o
      1409    1  10   5   2     9.12     8.90     0.81 o
      1410    1  10   5   3   976.08   956.52     5.63 o
      1411    1  10   5   4     0.40     1.11     0.84 <
      1412    1  10   5   5    61.34    67.90     1.53 o
      1413    1  10   5   6    30.23    31.81     1.26 o
      1414    1  10   5   7   202.82   198.98     2.35 o
      1415    1  10   5   8    41.32    40.45     1.20 o
      1416    1  10   5   9    53.90    52.73     1.87 o
      1417    1  10   5  10    63.37    63.79     1.77 o
      1418    1  10   5  11   282.76   277.85     2.96 o
      1419    1  10   6   0  1106.51  1069.45     9.38 o
      1420    1  10   6   1    11.15    11.40     1.01 o
      1421    1  10   6   2     3.44     3.93     0.80 o
      1422    1  10   6   3   114.39   108.57     2.07 o
      1423    1  10   6   4    14.81    16.12     0.96 o
      1424    1  10   6   5     3.31     4.24     0.94 o
      1425    1  10   6   6   251.03   263.50     3.56 o
      1426    1  10   6   7    28.66    28.88     1.12 o
      1427    1  10   6   8   212.17   216.59     2.59 o
      1428    1  10   6   9     0.84     1.15     0.86 <
      1429    1  10   7   0   136.84   145.18     2.60 o
      1430    1  10   7   1     7.34     8.07     0.87 o
      1431    1  10   7   2     4.98     4.69     0.81 o
      1432    1  10   7   3   584.89   600.98     4.61 o
      1433    1  10   7   4     0.35     1.08     0.92 <
      1434    1  10   7   5    39.32    40.65     1.19 o
      1435    1  10   7   6    19.37    20.05     1.12 o
      1436    1  10   7   7   123.90   135.38     2.59 o
      1437    1  10   8   0   611.04   610.82     5.54 o
      1438    1  10   8   1     5.27     5.36     0.86 o
      1439    1  10   8   2     0.95     1.22     0.97 <
      1440    1  10   8   3    64.09    65.83     1.38 o
      1441    1  10   8   4    10.53     9.60     1.49 o
      1442    1  11   0   1    37.03    33.14     1.66 o
      1443    3  11  -1  -1   912.78   952.42     6.02 o
      1443    2  11   1  -1   912.78   952.42     6.02 o
      1443    1  11   0   2   912.78   952.42     6.02 o
      1444    1  11   0   3   187.83   183.03     2.48 o
      1445    3  11  -2  -2   229.26   221.73     2.85 o
      1445    2  11   2  -2   229.26   221.73     2.85 o
      1445    1  11   0   4   229.26   221.73     2.85 o
      1446    1  11   0   5   242.25   228.46     3.56 o
      1447    1  11   0   6    77.17    84.04     2.32 o
      1448    1  11   0   7   211.56   213.11     3.15 o
      1449    1  11   0   8   622.37   617.71     5.61 o
      1450    1  11   0   9    65.84    66.38     1.94 o
      1451    1  11   0  10   206.12   206.73     3.61 o
      1452    1  11   0  11     0.27     0.51     1.77 <
      1453    1  11   0  12     2.66     2.95     1.60 <
      1454    1  11   0  13    21.38    23.48     1.94 o
      1455    3  11  -1   1   482.66   542.01     3.30 o
      1455    2  11   0  -2   482.66   542.01     3.30 o
      1455    1  11   1   1   482.66   542.01     3.30 o
      1456    1  11   1   2    75.35    75.49     1.17 o
      1457    2  11   1  -3    54.79    55.88     1.04 o
      1457    1  11   1   3    54.79    55.88     1.04 o
      1458    1  11   1   4   265.90   261.62     2.10 o
      1459    1  11   1   5   961.30   931.20     5.56 o
      1460    1  11   1   6   262.67   254.81     2.23 o
      1461    1  11   1   7   143.85   143.08     1.92 o
      1462    1  11   1   8    99.85    94.96     1.66 o
      1463    1  11   1   9    15.74    16.62     0.95 o
      1464    1  11   1  10    17.37    17.86     1.01 o
      1465    1  11   1  11   239.41   232.85     3.28 o
      1466    1  11   1  12     4.00     3.99     1.08 o
      1467    1  11   1  13   247.29   250.72     3.42 o
      1468    1  11   2   1    33.56    34.33     0.88 o
      1469    3  11  -2   2   833.58   806.11     4.89 o
      1469    2  11   0  -4   833.58   806.11     4.89 o
      1469    1  11   2   2   833.58   806.11     4.89 o
      1470    1  11   2   3   170.75   168.71     1.89 o
      1471    1  11   2   4   180.63   195.91     1.99 o
      1472    1  11   2   5   220.43   217.09     1.93 o
      1473    1  11   2   6    70.42    70.65     1.26 o
      1474    1  11   2   7   192.58   179.77     2.28 o
      1475    1  11   2   8   571.07   585.77     4.92 o
      1476    1  11   2   9    59.99    57.94     1.43 o
      1477    1  11   2  10   191.40   191.84     2.73 o
      1478    1  11   2  11     0.25     0.60     1.01 <
      1479    1  11   2  12     2.45     2.09     1.04 <
      1480    1  11   3   1   374.67   404.02     2.60 o
      1481    1  11   3   2    62.44    61.65     1.23 o
      1482    1  11   3   3    45.62    49.48     1.16 o
      1483    1  11   3   4   219.95   215.56     1.76 o
      1484    1  11   3   5   796.30   803.97     3.64 o
      1485    1  11   3   6   217.58   216.17     2.01 o
      1486    1  11   3   7   121.68   127.07     1.72 o
      1487    1  11   3   8    82.48    81.17     1.68 o
      1488    1  11   3   9    13.04    13.13     1.29 o
      1489    1  11   3  10    14.42    12.27     1.14 o
      1490    1  11   3  11   206.86   214.94     3.61 o
      1491    1  11   3  12     3.23     4.66     1.09 o
      1492    1  11   4   1    25.20    24.87     0.89 o
      1493    1  11   4   2   602.07   625.99     3.73 o
      1494    1  11   4   3   128.55   127.08     1.63 o
      1495    1  11   4   4   135.81   144.62     1.83 o
      1496    1  11   4   5   165.83   165.79     1.96 o
      1497    1  11   4   6    53.49    54.96     1.23 o
      1498    1  11   4   7   145.24   143.05     1.90 o
      1499    1  11   4   8   446.05   429.68     4.08 o
      1500    1  11   4   9    45.29    47.24     1.57 o
      1501    1  11   4  10   154.56   155.73     2.49 o
      1502    1  11   4  11     0.21     0.96     0.96 <
      1503    1  11   5   1   259.04   237.48     2.36 o
      1504    1  11   5   2    42.65    44.20     1.13 o
      1505    1  11   5   3    31.66    33.08     1.06 o
      1506    1  11   5   4   150.87   156.02     2.04 o
      1507    1  11   5   5   563.64   595.23     3.97 o
      1508    1  11   5   6   149.11   148.42     1.77 o
      1509    1  11   5   7    91.66    88.13     1.44 o
      1510    1  11   5   8    55.77    55.24     1.48 o
      1511    1  11   5   9     8.88     8.70     1.10 o
      1512    1  11   5  10     9.91     9.20     0.99 o
      1513    1  11   6   1    15.81    14.96     1.04 o
      1514    1  11   6   2   393.19   396.11     3.19 o
      1515    1  11   6   3    79.96    79.05     1.38 o
      1516    1  11   6   4    93.60    98.34     1.68 o
      1517    1  11   6   5   102.14    97.11     1.71 o
      1518    1  11   6   6    33.56    34.64     1.22 o
      1519    1  11   6   7    90.11    89.53     2.14 o
      1520    1  11   6   8   300.91   268.72     3.12 o
      1521    1  11   7   1   163.08   166.85     2.18 o
      1522    1  11   7   2    23.59    24.87     1.00 o
      1523    1  11   7   3    18.12    18.92     0.99 o
      1524    1  11   7   4    84.98    86.55     1.62 o
      1525    1  11   7   5   347.16   358.01     3.71 o
      1526    1  11   7   6    83.62    83.25     3.89 o
      1527    3  12   0   0    71.17    58.01     3.88 o
      1527    2  12   0   0    71.17    58.01     3.88 o
      1527    1  12   0   0    71.17    58.01     3.88 o
      1528    1  12   0   1    45.96    35.11     1.92 o
      1529    3  12  -1  -1   685.99   750.35     6.11 o
      1529    2  12   1  -1   685.99   750.35     6.11 o
      1529    1  12   0   2   685.99   750.35     6.11 o
      1530    1  12   0   3   152.22   150.46     2.09 o
      1531    3  12  -2  -2   351.03   334.06     3.10 o
      1531    2  12   2  -2   351.03   334.06     3.10 o
      1531    1  12   0   4   351.03   334.06     3.10 o
      1532    1  12   0   5     2.76     2.55     1.08 <
      1533    1  12   0   6   525.80   532.78     5.11 o
      1534    1  12   0   7    30.10    29.90     1.59 o
      1535    1  12   0   8     2.07     2.22     1.11 <
      1536    1  12   0   9     2.73     2.98     1.08 <
      1537    1  12   0  10     3.63     3.78     1.21 o
      1538    1  12   0  11    74.05    75.16     2.86 o
      1539    1  12   0  12   558.56   577.01     6.20 o
      1540    1  12   1   0   259.60   258.23     3.06 o
      1541    3  12  -1   1   791.77   850.76     4.02 o
      1541    2  12   0  -2   791.77   850.76     4.02 o
      1541    1  12   1   1   791.77   850.76     4.02 o
      1542    1  12   1   2    27.82    28.92     0.94 o
      1543    3  12  -2   0   172.41   177.39     2.09 o
      1543    2  12   1  -3   172.41   177.39     2.09 o
      1543    1  12   1   3   172.41   177.39     2.09 o
      1544    1  12   1   4     2.01     2.07     0.64 o
      1545    1  12   1   5   172.01   176.17     1.93 o
      1546    1  12   1   6    16.51    17.07     0.93 o
      1547    1  12   1   7    24.44    24.53     0.99 o
      1548    1  12   1   8    59.57    59.09     1.73 o
      1549    1  12   1   9   755.68   745.02     6.34 o
      1550    1  12   1  10    64.10    66.90     1.60 o
      1551    1  12   1  11     6.16     6.70     1.01 o
      1552    1  12   1  12     3.27     3.49     1.17 <
      1553    3  12  -1   3    67.79    80.37     1.92 o
      1553    2  12  -1  -3    67.79    80.37     1.92 o
      1553    1  12   2   0    67.79    80.37     1.92 o
      1554    1  12   2   1    42.06    44.08     1.17 o
      1555    3  12  -2   2   619.64   625.67     3.77 o
      1555    2  12   0  -4   619.64   625.67     3.77 o
      1555    1  12   2   2   619.64   625.67     3.77 o
      1556    1  12   2   3   138.63   136.65     1.96 o
      1557    1  12   2   4   301.41   315.57     2.66 o
      1558    1  12   2   5     2.53     2.49     0.72 o
      1559    1  12   2   6   482.29   472.01     2.99 o
      1560    1  12   2   7    27.57    29.81     1.00 o
      1561    1  12   2   8     2.09     2.01     0.89 <
      1562    1  12   2   9     2.38     2.73     1.28 <
      1563    1  12   2  10     2.99     3.01     1.07 <
      1564    1  12   2  11    67.80    74.27     1.75 o
      1565    1  12   3   0   215.40   189.88     2.72 o
      1566    1  12   3   1   633.43   622.48     3.80 o
      1567    1  12   3   2    23.22    24.12     0.95 o
      1568    1  12   3   3   142.76   154.16     1.79 o
      1569    1  12   3   4     1.66     2.59     0.80 o
      1570    1  12   3   5   144.23   150.59     2.09 o
      1571    1  12   3   6    14.02    13.86     0.84 o
      1572    1  12   3   7    21.57    20.50     0.96 o
      1573    1  12   3   8    50.03    51.45     1.43 o
      1574    1  12   3   9   640.30   674.73     5.73 o
      1575    1  12   3  10    53.57    57.11     1.49 o
      1576    1  12   3  11     4.37     4.67     1.77 <
      1577    1  12   4   0    49.06    46.88     1.80 o
      1578    1  12   4   1    31.88    33.30     1.14 o
      1579    1  12   4   2   454.46   441.45     4.64 o
      1580    1  12   4   3   105.83   110.54     1.83 o
      1581    1  12   4   4   230.98   247.69     2.66 o
      1582    1  12   4   5     2.03     2.76     0.84 o
      1583    1  12   4   6   377.36   388.00     4.06 o
      1584    1  12   4   7    21.24    21.58     1.03 o
      1585    1  12   4   8     2.21     1.81     0.92 <
      1586    1  12   4   9     1.54     1.03     0.95 <
      1587    1  12   4  10     1.58     1.38     1.48 <
      1588    1  12   5   0   150.57   142.09     2.61 o
      1589    1  12   5   1   440.53   411.16     3.17 o
      1590    1  12   5   2    15.75    15.01     0.96 o
      1591    1  12   5   3   107.05   107.79     1.79 o
      1592    1  12   5   4     1.06     1.21     0.95 <
      1593    1  12   5   5   103.76   113.97     1.71 o
      1594    1  12   5   6    10.42    10.68     0.94 o
      1595    1  12   5   7    17.44    16.51     1.10 o
      1596    1  12   5   8    35.35    36.99     1.53 o
      1597    1  12   6   0    38.48    37.47     1.68 o
      1598    1  12   6   1    19.46    18.55     1.03 o
      1599    1  12   6   2   291.91   298.40     3.90 o
      1600    1  12   6   3    68.69    66.08     1.60 o
      1601    1  12   6   4   151.63   149.16     2.20 o
      1602    1  12   6   5     1.49     1.17     0.87 <
      1603    1  12   6   6   256.60   258.15     2.63 o
      1604    1  12   7   0    89.00    83.99     2.51 o
      1605    1  12   7   1   259.28   249.17     2.59 o
      1606    1  12   7   2     8.39     8.13     1.35 o
      1607    1  12   7   3    74.63    71.38     3.87 o
      1608    1  13   0   1   188.64   186.96     3.80 o
      1609    3  13  -1  -1   143.96   161.75     3.55 o
      1609    2  13   1  -1   143.96   161.75     3.55 o
      1609    1  13   0   2   143.96   161.75     3.55 o
      1610    1  13   0   3   103.91   104.55     2.14 o
      1611    3  13  -2  -2   581.73   560.15     6.09 o
      1611    2  13   2  -2   581.73   560.15     6.09 o
      1611    1  13   0   4   581.73   560.15     6.09 o
      1612    1  13   0   5    17.23    17.84     1.25 o
      1613    1  13   0   6    75.21    77.97     1.91 o
      1614    1  13   0   7   364.99   366.71     3.83 o
      1615    1  13   0   8    60.68    58.93     1.93 o
      1616    1  13   0   9    29.50    28.03     2.36 o
      1617    1  13   0  10   186.09   180.49     4.14 o
      1618    3  13  -1   1   384.21   395.57     3.86 o
      1618    2  13   0  -2   384.21   395.57     3.86 o
      1618    1  13   1   1   384.21   395.57     3.86 o
      1619    1  13   1   2     4.31     4.99     0.79 o
      1620    2  13   1  -3    51.79    57.07     1.34 o
      1620    1  13   1   3    51.79    57.07     1.34 o
      1621    1  13   1   4   449.01   438.23     3.43 o
      1622    1  13   1   5    44.61    56.54     1.56 o
      1623    1  13   1   6   140.32   138.73     1.73 o
      1624    1  13   1   7   440.49   444.77     3.68 o
      1625    1  13   1   8     1.34     1.85     0.94 <
      1626    1  13   1   9    17.84    18.17     1.15 o
      1627    1  13   1  10    99.20   101.18     2.09 o
      1628    1  13   2   1   172.29   173.76     1.89 o
      1629    3  13  -2   2   124.86   138.21     1.94 o
      1629    2  13   0  -4   124.86   138.21     1.94 o
      1629    1  13   2   2   124.86   138.21     1.94 o
      1630    1  13   2   3    94.34    94.81     1.59 o
      1631    1  13   2   4   530.34   542.16     3.83 o
      1632    1  13   2   5    15.19    15.19     0.96 o
      1633    1  13   2   6    68.55    70.39     1.36 o
      1634    1  13   2   7   333.94   326.76     2.97 o
      1635    1  13   2   8    57.10    55.25     1.33 o
      1636    1  13   2   9    26.70    28.18     1.22 o
      1637    1  13   2  10   172.37   181.49     3.44 o
      1638    1  13   3   1   312.63   340.64     2.87 o
      1639    1  13   3   2     3.95     4.27     0.87 o
      1640    1  13   3   3    43.06    46.95     1.18 o
      1641    1  13   3   4   374.58   363.14     2.92 o
      1642    1  13   3   5    39.35    38.69     1.22 o
      1643    1  13   3   6   115.32   110.62     2.15 o
      1644    1  13   3   7   373.31   368.61     3.32 o
      1645    1  13   3   8     0.87     1.16     0.94 <
      1646    1  13   3   9    14.83    15.34     1.09 o
      1647    1  13   4   1   132.74   130.57     1.88 o
      1648    1  13   4   2    96.00    91.95     1.79 o
      1649    1  13   4   3    70.39    69.42     1.47 o
      1650    1  13   4   4   411.56   380.97     3.37 o
      1651    1  13   4   5     9.99     9.60     1.12 o
      1652    1  13   4   6    51.79    51.82     1.52 o
      1653    1  13   4   7   256.09   254.11     2.61 o
      1654    1  13   4   8    47.84    46.53     2.14 o
      1655    1  13   5   1   225.82   208.79     2.91 o
      1656    1  13   5   2     3.65     3.79     0.91 o
      1657    1  13   5   3    29.62    30.57     1.17 o
      1658    1  13   5   4   262.08   259.45     2.56 o
      1659    1  13   5   5    31.75    30.31     1.80 o
      1660    1  13   5   6    77.44    79.49     1.64 o
      1661    1  13   5   7   269.08   250.34     4.61 o
      1662    1  13   6   1    87.52    85.16     1.96 o
      1663    1  13   6   2    68.09    65.82     1.77 o
      1664    1  13   6   3    42.75    41.74     1.84 o
      1665    1  13   6   4   272.54   268.11     7.08 o
      1666    3  14   0   0   710.41   713.34     7.50 o
      1666    2  14   0   0   710.41   713.34     7.50 o
      1666    1  14   0   0   710.41   713.34     7.50 o
      1667    1  14   0   1   258.08   249.01     3.68 o
      1668    3  14  -1  -1    14.10    15.53     1.43 o
      1668    2  14   1  -1    14.10    15.53     1.43 o
      1668    1  14   0   2    14.10    15.53     1.43 o
      1669    1  14   0   3    65.67    66.82     2.61 o
      1670    3  14  -2  -2     3.77     3.81     1.24 o
      1670    2  14   2  -2     3.77     3.81     1.24 o
      1670    1  14   0   4     3.77     3.81     1.24 o
      1671    1  14   0   5    64.80    60.59     2.40 o
      1672    1  14   0   6   119.09   111.75     2.43 o
      1673    1  14   0   7     8.18     8.21     1.33 o
      1674    1  14   0   8   125.41   122.82     2.48 o
      1675    1  14   0   9   270.78   272.19     4.14 o
      1676    1  14   1   0    26.72    27.26     1.46 o
      1677    3  14  -1   1    24.57    25.72     1.16 o
      1677    2  14   0  -2    24.57    25.72     1.16 o
      1677    1  14   1   1    24.57    25.72     1.16 o
      1678    1  14   1   2   217.57   219.90     2.69 o
      1679    3  14  -2   0   465.17   460.37     4.28 o
      1679    2  14   1  -3   465.17   460.37     4.28 o
      1679    1  14   1   3   465.17   460.37     4.28 o
      1680    1  14   1   4   104.97   101.56     1.75 o
      1681    1  14   1   5    18.11    17.63     1.02 o
      1682    1  14   1   6   185.98   183.10     2.11 o
      1683    1  14   1   7   100.53   103.23     1.94 o
      1684    1  14   1   8     2.35     1.61     0.85 <
      1685    1  14   1   9    10.94    11.88     1.28 o
      1686    3  14  -1   3   643.18   635.76     7.27 o
      1686    2  14  -1  -3   643.18   635.76     7.27 o
      1686    1  14   2   0   643.18   635.76     7.27 o
      1687    1  14   2   1   236.18   228.51     3.47 o
      1688    3  14  -2   2    12.08    12.84     0.95 o
      1688    2  14   0  -4    12.08    12.84     0.95 o
      1688    1  14   2   2    12.08    12.84     0.95 o
      1689    1  14   2   3    61.31    61.33     1.39 o
      1690    1  14   2   4     3.30     4.00     0.90 o
      1691    1  14   2   5    59.78    56.84     1.39 o
      1692    1  14   2   6   110.69   109.84     1.72 o
      1693    1  14   2   7     7.75     7.53     0.92 o
      1694    1  14   2   8   114.74   113.63     2.08 o
      1695    1  14   3   0    23.98    21.14     1.62 o
      1696    1  14   3   1    18.50    18.29     1.06 o
      1697    1  14   3   2   182.60   190.01     2.19 o
      1698    1  14   3   3   373.80   398.75     3.75 o
      1699    1  14   3   4    88.72    90.44     1.66 o
      1700    1  14   3   5    15.79    16.48     0.93 o
      1701    1  14   3   6   159.31   150.22     2.22 o
      1702    1  14   3   7    84.85    85.01     1.72 o
      1703    1  14   3   8     2.28     1.05     1.96 <
      1704    1  14   4   0   482.67   492.44     6.08 o
      1705    1  14   4   1   181.49   194.11     3.32 o
      1706    1  14   4   2     7.68     8.12     1.05 o
      1707    1  14   4   3    50.54    46.41     1.58 o
      1708    1  14   4   4     3.10     3.21     0.95 o
      1709    1  14   4   5    47.07    47.10     1.35 o
      1710    1  14   4   6    89.17    91.42     1.64 o
      1711    1  14   5   0    19.94    18.76     1.87 o
      1712    1  14   5   1    10.74     9.81     1.12 o
      1713    1  14   5   2   129.03   136.49     3.29 o
      1714    1  14   5   3   266.13   254.02     2.80 o
      1715    1  14   5   4    63.59    65.78     3.37 o
      1716    1  15   0   1   115.27   110.68     3.27 o
      1717    3  15  -1  -1   137.77   133.10     3.43 o
      1717    2  15   1  -1   137.77   133.10     3.43 o
      1717    1  15   0   2   137.77   133.10     3.43 o
      1718    1  15   0   3    58.51    61.68     2.56 o
      1719    3  15  -2  -2     5.01     4.26     1.70 <
      1719    2  15   2  -2     5.01     4.26     1.70 <
      1719    1  15   0   4     5.01     4.26     1.70 <
      1720    1  15   0   5   476.81   468.73     5.23 o
      1721    1  15   0   6    48.92    51.16     2.07 o
      1722    1  15   0   7    15.03    13.59     1.64 o
      1723    3  15  -1   1    22.37    27.16     1.28 o
      1723    2  15   0  -2    22.37    27.16     1.28 o
      1723    1  15   1   1    22.37    27.16     1.28 o
      1724    1  15   1   2   352.75   348.65     3.12 o
      1725    2  15   1  -3    36.00    38.10     1.43 o
      1725    1  15   1   3    36.00    38.10     1.43 o
      1726    1  15   1   4    17.49    18.75     1.17 o
      1727    1  15   1   5   203.67   195.30     2.40 o
      1728    1  15   1   6    80.62    79.47     1.71 o
      1729    1  15   1   7     0.56     1.16     1.47 <
      1730    1  15   2   1   107.33   109.86     2.11 o
      1731    3  15  -2   2   130.15   130.14     2.06 o
      1731    2  15   0  -4   130.15   130.14     2.06 o
      1731    1  15   2   2   130.15   130.14     2.06 o
      1732    1  15   2   3    52.87    51.38     1.46 o
      1733    1  15   2   4     0.67     2.31     0.93 <
      1734    1  15   2   5   437.09   467.76     4.60 o
      1735    1  15   2   6    44.28    43.65     1.82 o
      1736    1  15   3   1    18.94    17.17     1.26 o
      1737    1  15   3   2   298.13   299.42     2.90 o
      1738    1  15   3   3    29.57    32.94     1.13 o
      1739    1  15   3   4    16.61    16.06     1.09 o
      1740    1  15   3   5   171.01   167.07     3.16 o
      1741    1  15   4   1    86.96    87.65     2.04 o
      1742    1  15   4   2    97.74    99.20     3.91 o
      1743    3  16   0   0    33.27    39.71     3.36 o
      1743    2  16   0   0    33.27    39.71     3.36 o
      1743    1  16   0   0    33.27    39.71     3.36 o
      1744    1  16   0   1     0.42     0.62     1.24 <
      1745    3  16  -1  -1    80.01    81.57     2.37 o
      1745    2  16   1  -1    80.01    81.57     2.37 o
      1745    1  16   0   2    80.01    81.57     2.37 o
      1746    1  16   0   3   402.71   382.08     5.72 o
      1747    3  16  -2  -2    30.01    31.18     2.88 o
      1747    2  16   2  -2    30.01    31.18     2.88 o
      1747    1  16   0   4    30.01    31.18     2.88 o
      1748    1  16   1   0   537.72   479.60     5.17 o
      1749    3  16  -1   1   102.02   103.80     2.05 o
      1749    2  16   0  -2   102.02   103.80     2.05 o
      1749    1  16   1   1   102.02   103.80     2.05 o
      1750    1  16   1   2     1.50     1.42     1.01 <
      1751    3  16  -2   0     7.45     8.18     1.11 o
      1751    2  16   1  -3     7.45     8.18     1.11 o
      1751    1  16   1   3     7.45     8.18     1.11 o
      1752    1  16   1   4    17.54    15.80     2.31 o
      1753    3  16  -1   3    28.80    30.48     1.78 o
      1753    2  16  -1  -3    28.80    30.48     1.78 o
      1753    1  16   2   0    28.80    30.48     1.78 o
      1754    1  16   2   1     0.42     1.26     1.32 <
      1755    3  16  -2   2    71.79    63.92     3.81 o
      1755    2  16   0  -4    71.79    63.92     3.81 o
      1755    1  16   2   2    71.79    63.92     3.81 o
