# Supplementary material for: Comparison of the temperature- and pressure-dependent behavior of the crystal structure of CrAs
Source: Acta Crystallogr B Struct Sci Cryst Eng Mater. 2021 Jul 23;77(Pt 4):594–604. doi: 10.1107/S2052520621005655 (PMC8337019; doi:10.1107/S2052520621005655)
Supplement: Supplementary file 16 [file b-77-00594-Synchrotron-80Ksup16.hkl]

#
# h,k,l, Fc-squared, Fo-squared, sigma(Fo-squared) and status flag
#
data_Synchrotron-80K
_shelx_title                             '   '
_shelx_refln_list_code                   4
_shelx_F_calc_maximum                    147.81
_exptl_crystal_F_000                     228
_reflns_d_resolution_high                0.3395

loop_
 _symmetry_equiv_pos_as_xyz
 'x, y, z'
 '-x+1/2, -y, z+1/2'
 '-x, y+1/2, -z'
 'x+1/2, -y+1/2, -z+1/2'
 '-x, -y, -z'
 'x+1/2, y, -z+1/2'
 'x, -y+1/2, z'
 '-x+1/2, y+1/2, z+1/2'

_cell_length_a                           5.6007(2)
_cell_length_b                           3.58380(10)
_cell_length_c                           6.1305(2)
_cell_angle_alpha                        90
_cell_angle_beta                         90
_cell_angle_gamma                        90

_shelx_F_squared_multiplier              1.000

loop_
 _twin_refln_datum_id
 _twin_refln_individual_id
 _twin_refln_index_h
 _twin_refln_index_k
 _twin_refln_index_l
 _twin_refln_F_squared_calc
 _twin_refln_F_squared_meas
 _twin_refln_F_squared_sigma
 _twin_refln_include_status
         1    3   0  -1  -1   118.41   114.50     1.79 o
         1    2   0   1  -1   118.41   114.50     1.79 o
         1    1   0   0   2   118.41   114.50     1.79 o
         2    3   0  -2  -2   399.94   416.34     4.57 o
         2    2   0   2  -2   399.94   416.34     4.57 o
         2    1   0   0   4   399.94   416.34     4.57 o
         3    1   0   0   6  3869.72  3527.53    17.08 o
         4    1   0   0   8  2032.78  1765.63    10.66 o
         5    1   0   0  10  1924.54  1615.68    10.07 o
         6    1   0   0  12    95.82   104.28     3.16 o
         7    1   0   0  14   571.33   577.70     6.58 o
         8    1   0   0  16   161.35   171.02     5.95 o
         9    3   0  -1   1   382.77   436.97     2.24 o
         9    2   0   0  -2   382.77   436.97     2.24 o
         9    1   0   1   1   382.77   436.97     2.24 o
        10    3   0  -2   0 19154.70 19094.10    51.24 o
        10    2   0   1  -3 19154.70 19094.10    51.24 o
        10    1   0   1   3 19154.70 19094.10    51.24 o
        11    1   0   1   5   893.84   951.14     4.91 o
        12    1   0   1   7  1803.25  1740.61     6.32 o
        13    1   0   1   9   430.37   391.58     2.90 o
        14    1   0   1  11  1554.39  1655.04    11.03 o
        15    1   0   1  13   903.43   909.31     7.26 o
        16    1   0   1  15   215.47   195.99     3.77 o
        17    1   0   1  17    54.32    57.07     2.24 o
        18    3   0  -1   3 22871.50 21848.80    73.99 o
        18    2   0  -1  -3 22871.50 21848.80    73.99 o
        18    1   0   2   0 22871.50 21848.80    73.99 o
        19    3   0  -2   2    16.89    15.25     0.68 o
        19    2   0   0  -4    16.89    15.25     0.68 o
        19    1   0   2   2    16.89    15.25     0.68 o
        20    1   0   2   4   332.89   357.54     2.35 o
        21    1   0   2   6  3002.42  2968.93     9.33 o
        22    1   0   2   8  1686.72  1585.16     8.06 o
        23    1   0   2  10  1682.01  1661.29     9.49 o
        24    1   0   2  12    81.76    80.98     2.36 o
        25    1   0   2  14   516.09   521.21     6.01 o
        26    1   0   2  16   147.04   134.57     3.36 o
        27    1   0   3   1    37.53    46.55     1.22 o
        28    1   0   3   3  8805.19  9403.31    25.00 o
        29    1   0   3   5   535.03   566.24     3.09 o
        30    1   0   3   7  1198.24  1122.32     5.70 o
        31    1   0   3   9   276.35   290.35     3.44 o
        32    1   0   3  11  1233.12  1173.27     8.75 o
        33    1   0   3  13   733.66   775.32     6.04 o
        34    1   0   3  15   180.89   145.98     3.08 o
        35    1   0   3  17    46.02    50.63     2.11 o
        36    1   0   4   0  8879.70  8513.34    36.52 o
        37    1   0   4   2     0.75     3.82     0.72 o
        38    1   0   4   4   160.76   191.55     1.83 o
        39    1   0   4   6  1573.57  1527.40     8.40 o
        40    1   0   4   8  1067.85  1067.21     6.96 o
        41    1   0   4  10  1175.27  1203.22     9.30 o
        42    1   0   4  12    56.64    60.31     2.16 o
        43    1   0   4  14   382.10   441.99     6.25 o
        44    1   0   4  16   111.06    93.74     2.28 o
        45    1   0   5   1    16.80    18.32     0.99 o
        46    1   0   5   3  3687.09  3539.74    12.37 o
        47    1   0   5   5   231.29   231.93     2.53 o
        48    1   0   5   7   651.62   648.00     5.33 o
        49    1   0   5   9   138.52   126.50     2.94 o
        50    1   0   5  11   807.71   798.22     7.12 o
        51    1   0   5  13   489.45   463.37     5.07 o
        52    1   0   5  15   129.28   132.66     2.88 o
        53    1   0   6   0  3591.68  3557.19    31.00 o
        54    1   0   6   2     5.06     2.80     1.23 <
        55    1   0   6   4    51.08    54.40     1.78 o
        56    1   0   6   6   722.49   748.17     7.60 o
        57    1   0   6   8   594.39   652.49     5.14 o
        58    1   0   6  10   695.32   704.36     6.45 o
        59    1   0   6  12    38.90    25.48     1.98 o
        60    1   0   7   1    24.07    23.43     1.28 o
        61    1   0   7   3  1631.31  1521.13    12.62 o
        62    1   0   7   5    97.66   103.96     2.44 o
        63    1   0   7   7   331.41   336.67     4.24 o
        64    1   0   7   9    73.91    75.72     2.13 o
        65    1   0   7  11   439.96   356.29     5.07 o
        66    1   0   7  13   264.62   212.74     3.88 o
        67    1   0   8   0  1609.46  1469.67    12.28 o
        68    1   0   8   2     6.69     5.08     1.05 o
        69    1   0   8   4    19.19    20.16     1.32 o
        70    1   0   8   6   343.78   420.85     5.91 o
        71    1   0   8   8   293.85   302.44     4.63 o
        72    1   0   8  10   342.86   386.60     5.00 o
        73    1   0   9   1    12.71    11.60     1.09 o
        74    1   0   9   3   734.47   783.89     7.75 o
        75    1   0   9   5    44.84    44.54     2.06 o
        76    1   0   9   7   151.33   143.59     2.63 o
        77    1   0   9   9    42.64    50.03     1.81 o
        78    1   0  10   0   677.95   569.90     7.95 o
        79    1   0  10   2     2.01     1.53     1.02 <
        80    1   0  10   4     9.57     8.99     1.36 o
        81    1   1   0   1    26.02    22.73     1.51 o
        82    3   1  -1  -1  8339.44  8236.22    29.29 o
        82    2   1   1  -1  8339.44  8236.22    29.29 o
        82    1   1   0   2  8339.44  8236.22    29.29 o
        83    1   1   0   3  2330.60  2371.39     7.08 o
        84    3   1  -2  -2  4807.03  4739.21    11.69 o
        84    2   1   2  -2  4807.03  4739.21    11.69 o
        84    1   1   0   4  4807.03  4739.21    11.69 o
        85    1   1   0   5  4082.14  4007.63    12.42 o
        86    1   1   0   6     2.22     3.19     0.60 o
        87    1   1   0   7   306.23   323.93     2.38 o
        88    1   1   0   8  1878.04  1797.01     9.14 o
        89    1   1   0   9   236.08   195.32     2.15 o
        90    1   1   0  10   992.50   916.16     5.43 o
        91    1   1   0  11    76.54    83.79     1.77 o
        92    1   1   0  12     0.32     2.12     1.23 <
        93    1   1   0  13   271.79   289.42     3.11 o
        94    1   1   0  14   387.43   417.32     4.53 o
        95    1   1   0  15   201.77   192.83     3.80 o
        96    1   1   0  16   286.69   289.27     5.28 o
        97    1   1   0  17    66.54    66.15     2.88 o
        98    3   1  -1   1  7890.88  8834.31    16.74 o
        98    2   1   0  -2  7890.88  8834.31    16.74 o
        98    1   1   1   1  7890.88  8834.31    16.74 o
        99    1   1   1   2  3664.22  3825.06     7.62 o
       100    2   1   1  -3     3.49     4.60     0.36 o
       100    1   1   1   3     3.49     4.60     0.36 o
       101    1   1   1   4   715.92   751.67     2.33 o
       102    1   1   1   5  3949.54  3945.37     8.14 o
       103    1   1   1   6  1429.08  1417.89     3.64 o
       104    1   1   1   7  2052.41  2003.37     4.98 o
       105    1   1   1   8  1215.14  1146.78     3.49 o
       106    1   1   1   9     0.14     0.69     0.44 <
       107    1   1   1  10     2.76     3.76     0.55 o
       108    1   1   1  11   778.81   809.57     4.36 o
       109    1   1   1  12    28.89    32.07     0.99 o
       110    1   1   1  13   500.92   501.94     4.09 o
       111    1   1   1  14    48.88    47.65     1.39 o
       112    1   1   1  15     0.87     1.20     1.03 <
       113    1   1   1  16   339.17   320.12     4.09 o
       114    1   1   1  17   201.11   213.90     2.97 o
       115    1   1   2   1    28.01    33.76     0.54 o
       116    3   1  -2   2  5349.86  5636.88     9.89 o
       116    2   1   0  -4  5349.86  5636.88     9.89 o
       116    1   1   2   2  5349.86  5636.88     9.89 o
       117    1   1   2   3  1382.90  1475.84     3.92 o
       118    1   1   2   4  3438.52  3602.36     6.98 o
       119    1   1   2   5  2961.12  3041.32     6.07 o
       120    1   1   2   6     1.71     2.45     0.42 o
       121    1   1   2   7   255.46   247.81     1.46 o
       122    1   1   2   8  1534.23  1521.81     4.58 o
       123    1   1   2   9   207.48   195.25     1.64 o
       124    1   1   2  10   848.27   870.48     4.50 o
       125    1   1   2  11    67.18    70.73     1.37 o
       126    1   1   2  12     0.29     1.30     0.82 <
       127    1   1   2  13   244.01   224.65     2.52 o
       128    1   1   2  14   350.79   372.52     3.28 o
       129    1   1   2  15   180.68   177.51     2.27 o
       130    1   1   2  16   261.51   247.67     2.82 o
       131    1   1   2  17    58.32    58.85     1.70 o
       132    1   1   3   1  3607.43  3613.19     7.84 o
       133    1   1   3   2  1571.57  1672.70     4.56 o
       134    1   1   3   3     1.50     2.52     0.41 o
       135    1   1   3   4   326.04   341.48     1.76 o
       136    1   1   3   5  2353.14  2354.69     5.41 o
       137    1   1   3   6   918.19   907.65     3.07 o
       138    1   1   3   7  1337.03  1348.74     4.14 o
       139    1   1   3   8   885.62   850.76     3.93 o
       140    1   1   3   9     0.12     1.15     0.65 <
       141    1   1   3  10     1.38     2.79     0.69 o
       142    1   1   3  11   599.61   641.72     3.92 o
       143    1   1   3  12    23.20    25.86     1.16 o
       144    1   1   3  13   406.62   396.73     3.35 o
       145    1   1   3  14    38.57    40.10     1.40 o
       146    1   1   3  15     0.71     0.83     0.89 <
       147    1   1   3  16   272.58   264.16     3.16 o
       148    1   1   3  17   167.45   164.12     2.23 o
       149    1   1   4   1    19.97    20.07     0.62 o
       150    1   1   4   2  2275.81  2360.98     6.23 o
       151    1   1   4   3   573.30   588.89     2.20 o
       152    1   1   4   4  1639.17  1702.51     4.35 o
       153    1   1   4   5  1551.87  1635.01     5.08 o
       154    1   1   4   6     1.05     1.47     0.47 o
       155    1   1   4   7   184.20   186.90     1.54 o
       156    1   1   4   8   920.46   950.09     4.17 o
       157    1   1   4   9   149.28   156.91     1.65 o
       158    1   1   4  10   564.86   617.27     4.10 o
       159    1   1   4  11    47.66    50.85     1.19 o
       160    1   1   4  12     0.21     0.31     0.81 <
       161    1   1   4  13   177.77   178.20     2.61 o
       162    1   1   4  14   264.09   254.07     3.09 o
       163    1   1   4  15   128.65   135.04     2.04 o
       164    1   1   4  16   198.10   199.66     2.57 o
       165    1   1   5   1  1397.59  1391.19     4.46 o
       166    1   1   5   2   644.82   639.38     2.94 o
       167    1   1   5   3     0.70     1.97     0.55 o
       168    1   1   5   4   181.13   185.65     1.70 o
       169    1   1   5   5  1078.36  1173.06     4.77 o
       170    1   1   5   6   537.03   570.56     3.17 o
       171    1   1   5   7   686.31   744.66     3.73 o
       172    1   1   5   8   543.70   528.53     3.09 o
       173    1   1   5   9     0.08     1.05     0.65 <
       174    1   1   5  10     0.51     1.16     0.86 <
       175    1   1   5  11   385.56   419.25     4.18 o
       176    1   1   5  12    14.86    15.54     0.97 o
       177    1   1   5  13   277.33   271.62     3.19 o
       178    1   1   5  14    22.90    17.60     1.47 o
       179    1   1   5  15     0.47     0.42     1.15 <
       180    1   1   6   1     4.48     3.68     0.65 o
       181    1   1   6   2   887.00   820.09     4.84 o
       182    1   1   6   3   288.95   300.62     3.12 o
       183    1   1   6   4   682.73   742.32     5.41 o
       184    1   1   6   5   807.58   867.54     4.88 o
       185    1   1   6   6     0.63     0.70     0.79 <
       186    1   1   6   7   122.24   132.45     2.02 o
       187    1   1   6   8   487.42   474.44     3.94 o
       188    1   1   6   9    91.09    96.03     1.68 o
       189    1   1   6  10   329.72   356.10     3.73 o
       190    1   1   6  11    29.58    28.66     1.51 o
       191    1   1   6  12     0.14     1.46     1.18 <
       192    1   1   6  13   105.01    83.36     2.24 o
       193    1   1   6  14   167.18   172.30     3.02 o
       194    1   1   7   1   551.47   478.42     3.83 o
       195    1   1   7   2   299.85   290.18     2.99 o
       196    1   1   7   3     0.39     0.83     0.70 <
       197    1   1   7   4   110.99   113.58     1.68 o
       198    1   1   7   5   488.90   506.01     3.54 o
       199    1   1   7   6   293.72   316.48     2.55 o
       200    1   1   7   7   338.79   385.11     3.16 o
       201    1   1   7   8   294.43   275.86     3.95 o
       202    1   1   7   9     0.04     0.58     0.85 <
       203    1   1   7  10     0.31     1.19     0.83 <
       204    1   1   7  11   218.54   226.44     3.43 o
       205    1   1   7  12     7.32     8.21     1.11 o
       206    1   1   7  13   159.82   151.14     3.33 o
       207    1   1   8   1     1.11     1.12     0.68 <
       208    1   1   8   2   380.69   384.19     3.72 o
       209    1   1   8   3   144.50   140.26     1.79 o
       210    1   1   8   4   304.81   283.10     2.52 o
       211    1   1   8   5   396.45   388.03     3.06 o
       212    1   1   8   6     0.32     0.66     0.78 <
       213    1   1   8   7    61.55    67.45     1.47 o
       214    1   1   8   8   245.88   259.80     2.77 o
       215    1   1   8   9    44.78    49.75     1.48 o
       216    1   1   8  10   173.24   206.90     3.14 o
       217    1   1   8  11    16.09    15.13     1.14 o
       218    1   1   9   1   242.78   203.69     2.23 o
       219    1   1   9   2   135.06   132.15     1.83 o
       220    1   1   9   3     0.18     0.08     0.81 <
       221    1   1   9   4    49.93    52.87     1.32 o
       222    1   1   9   5   226.14   247.47     2.64 o
       223    1   1   9   6   130.44   145.39     2.61 o
       224    1   1   9   7   161.87   190.20     2.90 o
       225    1   1   9   8   132.01   144.67     2.34 o
       226    1   1   9   9     0.01     0.22     1.33 <
       227    1   1  10   1     0.68     0.85     0.83 <
       228    1   1  10   2   166.12   167.88     1.98 o
       229    1   1  10   3    57.38    51.15     1.34 o
       230    1   1  10   4   134.43   121.39     2.07 o
       231    1   1  10   5   159.65   179.07     2.38 o
       232    3   2   0   0   257.52   370.37     2.52 o
       232    2   2   0   0   257.52   370.37     2.52 o
       232    1   2   0   0   257.52   370.37     2.52 o
       233    1   2   0   1   465.39   463.74     1.92 o
       234    3   2  -1  -1  9869.86 10205.70    21.86 o
       234    2   2   1  -1  9869.86 10205.70    21.86 o
       234    1   2   0   2  9869.86 10205.70    21.86 o
       235    1   2   0   3  2672.75  2540.43     6.09 o
       236    3   2  -2  -2  3302.24  3191.31     8.40 o
       236    2   2   2  -2  3302.24  3191.31     8.40 o
       236    1   2   0   4  3302.24  3191.31     8.40 o
       237    1   2   0   5   351.66   361.52     1.86 o
       238    1   2   0   6  3467.75  3106.45    10.20 o
       239    1   2   0   7   265.54   253.34     2.33 o
       240    1   2   0   8     2.00     1.51     0.67 <
       241    1   2   0   9   434.53   417.22     3.53 o
       242    1   2   0  10    55.60    50.07     1.34 o
       243    1   2   0  11   121.34   112.92     2.60 o
       244    1   2   0  12  2035.20  2142.31    14.43 o
       245    1   2   0  13    75.50    70.11     1.86 o
       246    1   2   0  14     4.35     3.77     1.05 o
       247    1   2   0  15   118.43   111.06     2.47 o
       248    1   2   0  16    35.88    34.77     2.17 o
       249    1   2   0  17    20.97    21.92     2.16 o
       250    1   2   1   0  3623.27  4099.02    10.72 o
       251    3   2  -1   1 11337.00 11172.60    18.34 o
       251    2   2   0  -2 11337.00 11172.60    18.34 o
       251    1   2   1   1 11337.00 11172.60    18.34 o
       252    1   2   1   2   399.15   419.08     1.40 o
       253    3   2  -2   0  1306.93  1433.42     3.35 o
       253    2   2   1  -3  1306.93  1433.42     3.35 o
       253    1   2   1   3  1306.93  1433.42     3.35 o
       254    1   2   1   4   359.92   351.22     1.38 o
       255    1   2   1   5  1262.31  1259.30     3.12 o
       256    1   2   1   6  1071.48  1023.17     2.89 o
       257    1   2   1   7   105.91   103.07     0.96 o
       258    1   2   1   8   211.59   191.84     1.34 o
       259    1   2   1   9  3299.54  3129.34     7.34 o
       260    1   2   1  10   146.25   139.76     1.46 o
       261    1   2   1  11    80.76    87.56     1.54 o
       262    1   2   1  12   188.59   199.95     2.14 o
       263    1   2   1  13    24.04    23.44     1.08 o
       264    1   2   1  14    54.59    58.09     1.37 o
       265    1   2   1  15   619.00   605.52     4.25 o
       266    1   2   1  16    30.14    31.46     1.27 o
       267    1   2   1  17    69.53    67.15     2.78 o
       268    3   2  -1   3   338.30   394.51     2.49 o
       268    2   2  -1  -3   338.30   394.51     2.49 o
       268    1   2   2   0   338.30   394.51     2.49 o
       269    1   2   2   1   316.64   336.21     1.39 o
       270    3   2  -2   2  6012.56  6556.42    11.85 o
       270    2   2   0  -4  6012.56  6556.42    11.85 o
       270    1   2   2   2  6012.56  6556.42    11.85 o
       271    1   2   2   3  1899.38  1980.64     4.49 o
       272    1   2   2   4  2241.69  2344.75     5.35 o
       273    1   2   2   5   269.15   275.02     1.57 o
       274    1   2   2   6  2713.15  2735.70     5.96 o
       275    1   2   2   7   213.63   218.24     1.45 o
       276    1   2   2   8     1.04     1.26     0.48 <
       277    1   2   2   9   363.19   350.68     2.33 o
       278    1   2   2  10    54.17    54.18     1.45 o
       279    1   2   2  11   106.71   110.84     1.79 o
       280    1   2   2  12  1821.71  1870.73     9.34 o
       281    1   2   2  13    67.90    62.31     1.64 o
       282    1   2   2  14     3.86     3.63     0.97 o
       283    1   2   2  15   108.16   115.98     1.97 o
       284    1   2   2  16    32.84    34.43     1.31 o
       285    1   2   2  17    19.06    16.40     1.32 o
       286    1   2   3   0  1752.94  1884.15     6.99 o
       287    1   2   3   1  4840.94  5038.22     9.83 o
       288    1   2   3   2   222.34   228.66     1.14 o
       289    1   2   3   3   847.34   892.90     3.01 o
       290    1   2   3   4   211.36   229.74     1.57 o
       291    1   2   3   5   765.22   781.61     2.71 o
       292    1   2   3   6   677.11   656.17     2.47 o
       293    1   2   3   7    63.24    61.72     0.93 o
       294    1   2   3   8   148.09   148.62     1.40 o
       295    1   2   3   9  2461.45  2718.14    10.50 o
       296    1   2   3  10   111.23   118.06     2.75 o
       297    1   2   3  11    70.56    74.88     1.64 o
       298    1   2   3  12   149.93   160.32     2.32 o
       299    1   2   3  13    19.72    19.77     1.01 o
       300    1   2   3  14    44.72    35.55     1.22 o
       301    1   2   3  15   511.32   512.03     3.97 o
       302    1   2   3  16    25.00    25.64     1.08 o
       303    1   2   3  17    56.85    51.80     1.64 o
       304    1   2   4   0   208.68   200.68     2.08 o
       305    1   2   4   1   144.21   143.79     1.15 o
       306    1   2   4   2  2499.42  2455.67     5.64 o
       307    1   2   4   3   883.40   895.28     3.03 o
       308    1   2   4   4  1103.35  1138.45     3.49 o
       309    1   2   4   5   137.85   139.77     1.13 o
       310    1   2   4   6  1481.02  1555.94     4.78 o
       311    1   2   4   7   124.25   125.60     1.25 o
       312    1   2   4   8     0.73     1.48     0.55 <
       313    1   2   4   9   229.29   219.70     1.91 o
       314    1   2   4  10    46.74    50.86     1.32 o
       315    1   2   4  11    75.54    80.28     1.59 o
       316    1   2   4  12  1330.20  1461.59     6.63 o
       317    1   2   4  13    50.26    49.16     1.24 o
       318    1   2   4  14     2.45     2.46     0.94 <
       319    1   2   4  15    82.91    69.95     2.09 o
       320    1   2   4  16    25.16    29.47     1.33 o
       321    1   2   5   0   698.36   690.53     4.71 o
       322    1   2   5   1  2007.93  1995.33     6.24 o
       323    1   2   5   2    88.89    85.51     1.17 o
       324    1   2   5   3   319.28   320.43     2.59 o
       325    1   2   5   4    92.19    91.19     1.44 o
       326    1   2   5   5   370.30   398.77     2.55 o
       327    1   2   5   6   333.04   339.93     2.30 o
       328    1   2   5   7    25.91    28.90     0.99 o
       329    1   2   5   8    84.63    86.81     1.36 o
       330    1   2   5   9  1520.57  1568.90     7.26 o
       331    1   2   5  10    70.38    76.01     1.36 o
       332    1   2   5  11    48.72    48.45     1.38 o
       333    1   2   5  12   100.78   113.80     2.54 o
       334    1   2   5  13    11.91    13.27     1.22 o
       335    1   2   5  14    30.39    33.11     1.56 o
       336    1   2   5  15   348.60   319.51     3.61 o
       337    1   2   6   0    44.41    40.33     1.22 o
       338    1   2   6   1    53.06    54.24     1.09 o
       339    1   2   6   2  1131.83  1023.13     5.72 o
       340    1   2   6   3   369.39   351.46     2.56 o
       341    1   2   6   4   520.05   562.54     3.56 o
       342    1   2   6   5    62.14    68.50     1.38 o
       343    1   2   6   6   718.86   816.24     4.78 o
       344    1   2   6   7    64.31    67.85     1.56 o
       345    1   2   6   8     1.35     1.73     1.06 <
       346    1   2   6   9   127.86   125.53     1.78 o
       347    1   2   6  10    29.44    27.44     1.29 o
       348    1   2   6  11    45.75    49.88     1.47 o
       349    1   2   6  12   809.57   836.38     6.92 o
       350    1   2   6  13    31.24    30.28     1.57 o
       351    1   2   6  14     0.90     1.02     1.05 <
       352    1   2   7   0   288.87   288.81     3.11 o
       353    1   2   7   1   941.90   882.25     5.04 o
       354    1   2   7   2    34.67    32.52     0.93 o
       355    1   2   7   3   106.92   102.00     1.43 o
       356    1   2   7   4    39.91    40.71     1.02 o
       357    1   2   7   5   177.15   169.51     2.01 o
       358    1   2   7   6   159.01   170.97     2.68 o
       359    1   2   7   7    11.50    13.05     1.22 o
       360    1   2   7   8    44.88    45.86     1.32 o
       361    1   2   7   9   825.54   841.95     5.01 o
       362    1   2   7  10    39.36    38.62     1.37 o
       363    1   2   7  11    23.26    23.11     1.34 o
       364    1   2   7  12    59.14    59.87     2.11 o
       365    1   2   7  13     4.55     2.66     1.18 <
       366    1   2   8   0    10.74     6.48     1.04 o
       367    1   2   8   1    21.79    17.65     0.82 o
       368    1   2   8   2   536.46   458.09     3.30 o
       369    1   2   8   3   165.50   159.89     1.87 o
       370    1   2   8   4   247.97   251.94     2.28 o
       371    1   2   8   5    29.25    30.67     1.42 o
       372    1   2   8   6   346.72   303.12     3.28 o
       373    1   2   8   7    32.34    31.04     1.37 o
       374    1   2   8   8     0.56     0.72     0.77 <
       375    1   2   8   9    66.77    74.31     1.66 o
       376    1   2   8  10    11.52    10.74     1.02 o
       377    1   2   8  11    23.51    24.80     1.19 o
       378    1   2   9   0   129.16   102.35     2.72 o
       379    1   2   9   1   427.62   373.69     3.27 o
       380    1   2   9   2    15.52    13.45     0.94 o
       381    1   2   9   3    48.41    50.88     1.27 o
       382    1   2   9   4    18.57    13.27     1.08 o
       383    1   2   9   5    83.08    76.99     1.66 o
       384    1   2   9   6    75.09    78.59     1.77 o
       385    1   2   9   7     6.77     6.51     0.92 o
       386    1   2   9   8    21.47    20.16     1.28 o
       387    1   2  10   0     6.89     8.01     1.14 o
       388    1   2  10   1     9.83     9.16     0.93 o
       389    1   2  10   2   224.41   244.06     3.64 o
       390    1   2  10   3    72.43    83.37     2.33 o
       391    1   2  10   4   105.50   106.76     1.78 o
       392    1   2  10   5    13.11    13.45     1.61 o
       393    1   3   0   1  5967.13  5627.87    15.97 o
       394    3   3  -1  -1  2204.83  2221.59     5.41 o
       394    2   3   1  -1  2204.83  2221.59     5.41 o
       394    1   3   0   2  2204.83  2221.59     5.41 o
       395    1   3   0   3  1490.55  1499.32     4.45 o
       396    3   3  -2  -2  2372.22  2133.12     5.97 o
       396    2   3   2  -2  2372.22  2133.12     5.97 o
       396    1   3   0   4  2372.22  2133.12     5.97 o
       397    1   3   0   5    20.28    18.66     0.65 o
       398    1   3   0   6    28.84    30.59     0.69 o
       399    1   3   0   7  3998.59  3930.80    10.78 o
       400    1   3   0   8   564.87   514.60     3.03 o
       401    1   3   0   9   212.69   198.90     2.02 o
       402    1   3   0  10   465.15   466.78     4.87 o
       403    1   3   0  11   416.59   418.19     4.66 o
       404    1   3   0  12     0.13     0.24     0.89 <
       405    1   3   0  13    52.05    54.74     2.01 o
       406    1   3   0  14   233.21   233.37     4.14 o
       407    1   3   0  15   181.86   189.09     4.03 o
       408    1   3   0  16    80.10    85.56     2.59 o
       409    1   3   0  17   536.64   501.77     5.90 o
       410    3   3  -1   1  2832.02  2970.90     6.31 o
       410    2   3   0  -2  2832.02  2970.90     6.31 o
       410    1   3   1   1  2832.02  2970.90     6.31 o
       411    1   3   1   2   681.50   706.34     2.13 o
       412    2   3   1  -3    29.73    30.43     0.57 o
       412    1   3   1   3    29.73    30.43     0.57 o
       413    1   3   1   4  7422.58  7017.26    13.96 o
       414    1   3   1   5  1032.62  1054.90     3.17 o
       415    1   3   1   6  1158.26  1117.63     3.00 o
       416    1   3   1   7  1108.61  1084.37     3.41 o
       417    1   3   1   8    66.09    61.32     0.86 o
       418    1   3   1   9     5.90     5.60     0.58 o
       419    1   3   1  10   910.75   904.18     3.94 o
       420    1   3   1  11   331.39   324.43     2.77 o
       421    1   3   1  12    25.66    29.29     1.10 o
       422    1   3   1  13   172.36   185.23     2.69 o
       423    1   3   1  14   742.38   788.01     7.18 o
       424    1   3   1  15     2.51     5.20     1.17 o
       425    1   3   1  16     1.83     2.21     1.03 <
       426    1   3   1  17   134.26   118.56     2.52 o
       427    1   3   2   1  4083.12  4105.98     6.68 o
       428    3   3  -2   2  1592.77  1687.09     3.86 o
       428    2   3   0  -4  1592.77  1687.09     3.86 o
       428    1   3   2   2  1592.77  1687.09     3.86 o
       429    1   3   2   3  1002.73  1052.60     2.96 o
       430    1   3   2   4  1774.87  1804.50     4.69 o
       431    1   3   2   5    17.99    17.68     0.50 o
       432    1   3   2   6    23.21    23.27     0.57 o
       433    1   3   2   7  3299.46  3163.74     6.50 o
       434    1   3   2   8   465.24   432.38     2.22 o
       435    1   3   2   9   189.19   183.88     1.84 o
       436    1   3   2  10   402.35   413.37     3.03 o
       437    1   3   2  11   365.39   385.47     4.11 o
       438    1   3   2  12     0.13     0.99     0.82 <
       439    1   3   2  13    47.24    50.01     1.38 o
       440    1   3   2  14   211.86   221.74     2.63 o
       441    1   3   2  15   162.68   170.75     2.14 o
       442    1   3   2  16    73.58    77.62     1.61 o
       443    1   3   2  17   483.30   454.37     4.66 o
       444    1   3   3   1  1508.94  1554.81     4.03 o
       445    1   3   3   2   446.59   441.87     2.06 o
       446    1   3   3   3    15.74    18.17     0.56 o
       447    1   3   3   4  4376.38  4349.19     9.29 o
       448    1   3   3   5   639.82   659.85     2.52 o
       449    1   3   3   6   801.06   798.09     3.03 o
       450    1   3   3   7   755.71   726.81     4.42 o
       451    1   3   3   8    35.38    37.38     0.99 o
       452    1   3   3   9     4.55     5.12     0.86 o
       453    1   3   3  10   703.41   748.47     4.87 o
       454    1   3   3  11   259.93   268.59     2.80 o
       455    1   3   3  12    20.55    19.99     1.12 o
       456    1   3   3  13   140.79   143.00     2.01 o
       457    1   3   3  14   607.05   627.81     4.28 o
       458    1   3   3  15     2.04     2.40     0.95 <
       459    1   3   3  16     1.16     1.09     0.90 <
       460    1   3   3  17   110.76   101.63     4.53 o
       461    1   3   4   1  1855.07  1841.67     4.47 o
       462    1   3   4   2   737.24   717.22     2.87 o
       463    1   3   4   3   492.74   482.70     2.01 o
       464    1   3   4   4   905.19   955.24     3.13 o
       465    1   3   4   5     3.79     3.82     0.53 o
       466    1   3   4   6    14.62    14.60     0.64 o
       467    1   3   4   7  2076.36  2085.57     9.84 o
       468    1   3   4   8   283.84   306.12     2.54 o
       469    1   3   4   9   138.51   146.74     1.88 o
       470    1   3   4  10   275.17   297.14     2.94 o
       471    1   3   4  11   257.67   271.70     3.16 o
       472    1   3   4  12     0.12     0.59     0.92 <
       473    1   3   4  13    37.09    33.59     1.15 o
       474    1   3   4  14   160.30   165.83     2.41 o
       475    1   3   4  15   115.44   125.38     2.06 o
       476    1   3   4  16    56.94    58.31     1.71 o
       477    1   3   5   1   633.61   617.70     2.99 o
       478    1   3   5   2   167.63   164.13     1.45 o
       479    1   3   5   3     8.08     8.67     0.71 o
       480    1   3   5   4  2178.36  2105.07     7.36 o
       481    1   3   5   5   298.50   354.41     2.48 o
       482    1   3   5   6   492.70   506.37     3.41 o
       483    1   3   5   7   417.65   424.79     2.80 o
       484    1   3   5   8    12.53    13.29     0.97 o
       485    1   3   5   9     2.86     2.76     0.80 o
       486    1   3   5  10   453.57   480.37     3.85 o
       487    1   3   5  11   171.75   178.74     2.74 o
       488    1   3   5  12    13.04    11.79     1.10 o
       489    1   3   5  13    97.10   100.04     2.05 o
       490    1   3   5  14   406.55   425.79     6.63 o
       491    1   3   5  15     1.34     1.07     1.08 <
       492    1   3   6   1   794.53   760.34     4.28 o
       493    1   3   6   2   299.92   283.52     3.32 o
       494    1   3   6   3   265.73   258.30     2.54 o
       495    1   3   6   4   416.80   442.11     2.99 o
       496    1   3   6   5     2.13     1.78     0.67 <
       497    1   3   6   6     8.50     9.47     0.98 o
       498    1   3   6   7  1161.45  1235.18     7.22 o
       499    1   3   6   8   153.80   152.07     2.40 o
       500    1   3   6   9    85.33    89.77     1.85 o
       501    1   3   6  10   163.74   162.29     2.23 o
       502    1   3   6  11   157.11   158.16     2.86 o
       503    1   3   6  12     0.10     0.27     0.94 <
       504    1   3   6  13    27.06    26.06     1.72 o
       505    1   3   6  14   101.26    86.91     1.83 o
       506    1   3   7   1   270.22   270.54     2.70 o
       507    1   3   7   2    55.88    46.72     1.31 o
       508    1   3   7   3     4.36     4.48     0.73 o
       509    1   3   7   4  1080.36   979.49     5.35 o
       510    1   3   7   5   136.83   151.25     2.12 o
       511    1   3   7   6   273.18   265.36     2.84 o
       512    1   3   7   7   216.82   230.55     2.72 o
       513    1   3   7   8     5.98     5.05     1.06 o
       514    1   3   7   9     1.46     0.97     0.95 <
       515    1   3   7  10   256.22   251.08     3.76 o
       516    1   3   7  11    99.92   116.56     2.45 o
       517    1   3   7  12     6.27     5.81     1.10 o
       518    1   3   7  13    56.70    28.02     2.69 o
       519    1   3   8   1   362.77   289.79     3.08 o
       520    1   3   8   2   132.65   123.55     1.85 o
       521    1   3   8   3   134.42   135.00     2.09 o
       522    1   3   8   4   197.60   191.31     2.26 o
       523    1   3   8   5     2.00     2.03     0.97 <
       524    1   3   8   6     4.23     3.82     0.89 o
       525    1   3   8   7   584.07   464.68     4.94 o
       526    1   3   8   8    80.57    95.63     2.12 o
       527    1   3   8   9    42.31    39.00     1.28 o
       528    1   3   8  10    85.94    74.29     1.61 o
       529    1   3   8  11    82.54    71.47     2.11 o
       530    1   3   9   1   123.49   115.18     1.78 o
       531    1   3   9   2    26.01    27.12     1.13 o
       532    1   3   9   3     2.03     1.82     0.77 <
       533    1   3   9   4   497.65   486.03     3.72 o
       534    1   3   9   5    65.58    64.49     1.64 o
       535    1   3   9   6   121.88   111.03     1.87 o
       536    1   3   9   7   103.68    94.42     2.39 o
       537    1   3   9   8     4.56     4.36     0.81 o
       538    1   3  10   1   157.77   139.61     1.95 o
       539    1   3  10   2    59.61    64.52     1.53 o
       540    1   3  10   3    53.59    61.49     1.41 o
       541    1   3  10   4    87.38    97.10     2.31 o
       542    3   4   0   0  7654.72  8424.57    31.07 o
       542    2   4   0   0  7654.72  8424.57    31.07 o
       542    1   4   0   0  7654.72  8424.57    31.07 o
       543    1   4   0   1  2119.17  2093.91     6.40 o
       544    3   4  -1  -1   590.31   661.67     3.23 o
       544    2   4   1  -1   590.31   661.67     3.23 o
       544    1   4   0   2   590.31   661.67     3.23 o
       545    1   4   0   3  3713.29  3621.06    11.60 o
       546    3   4  -2  -2    12.26     6.67     0.54 o
       546    2   4   2  -2    12.26     6.67     0.54 o
       546    1   4   0   4    12.26     6.67     0.54 o
       547    1   4   0   5   825.74   817.93     3.29 o
       548    1   4   0   6   369.21   331.21     2.00 o
       549    1   4   0   7   402.32   360.84     2.35 o
       550    1   4   0   8   690.35   597.16     4.32 o
       551    1   4   0   9  1512.32  1469.62    11.04 o
       552    1   4   0  10   878.03   882.13     6.62 o
       553    1   4   0  11    95.20    91.86     2.26 o
       554    1   4   0  12    51.83    52.14     1.64 o
       555    1   4   0  13    72.54    73.28     2.20 o
       556    1   4   0  14   241.15   231.50     4.25 o
       557    1   4   0  15   396.50   374.04     6.71 o
       558    1   4   0  16    42.75    51.41     2.50 o
       559    1   4   0  17    58.13    63.16     2.86 o
       560    1   4   1   0  3895.47  3985.81    11.27 o
       561    3   4  -1   1   872.28   929.48     2.54 o
       561    2   4   0  -2   872.28   929.48     2.54 o
       561    1   4   1   1   872.28   929.48     2.54 o
       562    1   4   1   2  1704.99  1720.22     3.71 o
       563    3   4  -2   0  3501.74  3509.76     7.39 o
       563    2   4   1  -3  3501.74  3509.76     7.39 o
       563    1   4   1   3  3501.74  3509.76     7.39 o
       564    1   4   1   4  1075.09  1084.06     3.00 o
       565    1   4   1   5    49.56    47.50     0.68 o
       566    1   4   1   6  2429.34  2391.18     5.47 o
       567    1   4   1   7   492.90   468.25     1.84 o
       568    1   4   1   8   252.62   239.38     1.69 o
       569    1   4   1   9    19.37    19.06     0.81 o
       570    1   4   1  10   127.69   128.17     1.95 o
       571    1   4   1  11   734.04   725.56     4.74 o
       572    1   4   1  12   797.52   804.93     6.12 o
       573    1   4   1  13   427.32   432.94     3.99 o
       574    1   4   1  14    62.52    66.22     1.85 o
       575    1   4   1  15     5.34     7.00     1.11 o
       576    1   4   1  16    63.84    67.58     1.74 o
       577    1   4   1  17     4.75     4.10     1.05 o
       578    3   4  -1   3  5238.85  5267.91    16.23 o
       578    2   4  -1  -3  5238.85  5267.91    16.23 o
       578    1   4   2   0  5238.85  5267.91    16.23 o
       579    1   4   2   1  1545.77  1605.07     3.61 o
       580    3   4  -2   2   385.26   401.06     1.63 o
       580    2   4   0  -4   385.26   401.06     1.63 o
       580    1   4   2   2   385.26   401.06     1.63 o
       581    1   4   2   3  2842.24  2787.88     6.30 o
       582    1   4   2   4     3.37     6.24     0.53 o
       583    1   4   2   5   651.43   652.34     2.52 o
       584    1   4   2   6   295.54   280.71     2.40 o
       585    1   4   2   7   328.41   296.21     2.16 o
       586    1   4   2   8   597.40   543.44     2.89 o
       587    1   4   2   9  1300.63  1268.16     6.05 o
       588    1   4   2  10   783.83   816.71     4.96 o
       589    1   4   2  11    83.54    83.26     1.64 o
       590    1   4   2  12    47.59    48.66     1.34 o
       591    1   4   2  13    65.91    68.71     1.45 o
       592    1   4   2  14   218.42   196.04     2.83 o
       593    1   4   2  15   361.67   390.03     3.93 o
       594    1   4   2  16    38.97    38.73     1.52 o
       595    1   4   2  17    53.21    49.76     2.57 o
       596    1   4   3   0  2286.24  2000.45     9.72 o
       597    1   4   3   1   428.46   432.84     1.86 o
       598    1   4   3   2   995.41  1031.84     2.93 o
       599    1   4   3   3  2006.61  2007.88     4.70 o
       600    1   4   3   4   669.31   649.51     2.24 o
       601    1   4   3   5    30.27    30.61     0.80 o
       602    1   4   3   6  1622.48  1644.88     9.20 o
       603    1   4   3   7   357.58   360.40     2.72 o
       604    1   4   3   8   177.55   173.44     1.88 o
       605    1   4   3   9    20.17    20.57     0.98 o
       606    1   4   3  10    96.24   105.18     1.74 o
       607    1   4   3  11   596.61   591.71     4.84 o
       608    1   4   3  12   646.80   644.81     4.99 o
       609    1   4   3  13   349.15   367.80     3.29 o
       610    1   4   3  14    52.67    56.02     1.52 o
       611    1   4   3  15     4.85     5.61     0.95 o
       612    1   4   3  16    54.02    57.65     1.50 o
       613    1   4   4   0  2552.48  2420.01     9.59 o
       614    1   4   4   1   757.70   758.16     2.82 o
       615    1   4   4   2   201.30   192.99     1.38 o
       616    1   4   4   3  1443.87  1421.57     3.99 o
       617    1   4   4   4     3.86     4.17     0.45 o
       618    1   4   4   5   360.69   357.67     2.30 o
       619    1   4   4   6   166.62   176.99     2.12 o
       620    1   4   4   7   195.78   209.99     2.60 o
       621    1   4   4   8   413.01   370.79     3.78 o
       622    1   4   4   9   880.01   906.34     4.70 o
       623    1   4   4  10   570.19   547.99     3.32 o
       624    1   4   4  11    59.55    54.78     1.33 o
       625    1   4   4  12    34.99    36.55     1.28 o
       626    1   4   4  13    50.65    49.91     1.24 o
       627    1   4   4  14   161.96   151.64     2.16 o
       628    1   4   4  15   274.94   289.66     2.86 o
       629    1   4   4  16    29.39    29.39     2.32 o
       630    1   4   5   0   984.52   898.01     5.67 o
       631    1   4   5   1   243.33   229.23     1.56 o
       632    1   4   5   2   462.65   429.91     2.85 o
       633    1   4   5   3  1019.22  1021.69     4.30 o
       634    1   4   5   4   328.95   338.28     3.47 o
       635    1   4   5   5    12.82    14.69     0.83 o
       636    1   4   5   6   869.32   916.43     4.66 o
       637    1   4   5   7   216.36   237.30     2.73 o
       638    1   4   5   8   101.45   104.90     1.67 o
       639    1   4   5   9    16.89    16.83     0.97 o
       640    1   4   5  10    61.17    60.79     1.32 o
       641    1   4   5  11   398.97   395.25     3.87 o
       642    1   4   5  12   440.79   414.13     3.78 o
       643    1   4   5  13   232.78   240.67     3.15 o
       644    1   4   5  14    38.02    41.25     1.48 o
       645    1   4   5  15     4.05     4.75     1.16 o
       646    1   4   6   0  1259.28  1299.93     9.20 o
       647    1   4   6   1   343.51   347.34     2.79 o
       648    1   4   6   2   129.23   132.18     1.61 o
       649    1   4   6   3   640.68   706.15     4.39 o
       650    1   4   6   4     5.07     5.95     0.82 o
       651    1   4   6   5   177.36   183.70     2.25 o
       652    1   4   6   6    83.45    92.20     1.67 o
       653    1   4   6   7   103.31   104.71     1.88 o
       654    1   4   6   8   245.04   261.91     2.90 o
       655    1   4   6   9   521.80   524.42     4.01 o
       656    1   4   6  10   344.35   351.18     4.29 o
       657    1   4   6  11    37.79    38.78     1.40 o
       658    1   4   6  12    18.45    20.89     1.17 o
       659    1   4   6  13    33.94    34.17     1.43 o
       660    1   4   6  14    97.00   112.59     4.75 o
       661    1   4   7   0   420.33   466.63     4.74 o
       662    1   4   7   1   146.85   133.74     1.54 o
       663    1   4   7   2   216.02   223.08     2.47 o
       664    1   4   7   3   515.08   495.51     3.58 o
       665    1   4   7   4   158.31   170.43     2.61 o
       666    1   4   7   5     5.40     7.06     1.05 o
       667    1   4   7   6   446.65   473.30     3.72 o
       668    1   4   7   7   116.25   133.18     2.06 o
       669    1   4   7   8    54.78    59.33     1.88 o
       670    1   4   7   9     8.46     8.76     1.13 o
       671    1   4   7  10    35.97    42.68     1.55 o
       672    1   4   7  11   217.01   214.49     2.64 o
       673    1   4   7  12   254.75   274.98     3.01 o
       674    1   4   8   0   618.26   530.28     6.24 o
       675    1   4   8   1   162.20   137.70     1.81 o
       676    1   4   8   2    69.89    62.86     1.36 o
       677    1   4   8   3   301.68   293.61     3.12 o
       678    1   4   8   4     3.19     2.51     0.94 <
       679    1   4   8   5    87.12    88.83     2.19 o
       680    1   4   8   6    43.14    41.54     1.30 o
       681    1   4   8   7    53.18    57.44     1.45 o
       682    1   4   8   8   122.42   118.73     2.01 o
       683    1   4   8   9   277.08   237.61     3.00 o
       684    1   4   8  10   167.73   154.57     2.15 o
       685    1   4   9   0   196.96   182.46     3.29 o
       686    1   4   9   1    67.47    67.43     1.67 o
       687    1   4   9   2   101.24    96.57     1.70 o
       688    1   4   9   3   240.89   221.79     2.62 o
       689    1   4   9   4    75.20    74.45     1.53 o
       690    1   4   9   5     2.72     2.89     0.90 o
       691    1   4   9   6   219.44   241.90     3.34 o
       692    1   4   9   7    52.61    52.94     1.56 o
       693    1   4   9   8    27.38    28.14     1.95 o
       694    1   4  10   0   261.71   334.83     5.53 o
       695    1   4  10   1    71.85    78.72     1.84 o
       696    1   4  10   2    26.53    24.34     1.12 o
       697    1   4  10   3   139.07   144.80     4.33 o
       698    1   5   0   1  2381.86  2347.84     6.83 o
       699    3   5  -1  -1   211.26   204.43     1.40 o
       699    2   5   1  -1   211.26   204.43     1.40 o
       699    1   5   0   2   211.26   204.43     1.40 o
       700    1   5   0   3   799.42   803.47     3.56 o
       701    3   5  -2  -2     3.37     1.07     0.64 <
       701    2   5   2  -2     3.37     1.07     0.64 <
       701    1   5   0   4     3.37     1.07     0.64 <
       702    1   5   0   5  6250.81  5828.15    22.56 o
       703    1   5   0   6    43.84    42.54     0.95 o
       704    1   5   0   7   173.86   166.02     1.53 o
       705    1   5   0   8   106.20   103.64     1.67 o
       706    1   5   0   9   165.81   155.47     2.63 o
       707    1   5   0  10     6.64     5.62     0.93 o
       708    1   5   0  11   650.84   667.09     6.31 o
       709    1   5   0  12     2.20     1.28     0.97 <
       710    1   5   0  13   853.07   841.48     7.25 o
       711    1   5   0  14     0.24     1.34     1.53 <
       712    1   5   0  15   161.01   154.33     3.55 o
       713    1   5   0  16    27.19    30.57     2.46 o
       714    1   5   0  17    11.31    12.48     2.69 o
       715    3   5  -1   1    43.17    52.54     0.64 o
       715    2   5   0  -2    43.17    52.54     0.64 o
       715    1   5   1   1    43.17    52.54     0.64 o
       716    1   5   1   2  5994.40  5851.20    10.11 o
       717    2   5   1  -3    39.64    39.28     0.66 o
       717    1   5   1   3    39.64    39.28     0.66 o
       718    1   5   1   4   363.00   351.46     1.71 o
       719    1   5   1   5   220.85   214.81     1.33 o
       720    1   5   1   6   820.70   763.92     2.61 o
       721    1   5   1   7     0.09     1.15     0.42 <
       722    1   5   1   8  2803.01  2743.27     7.87 o
       723    1   5   1   9     7.22     7.74     0.75 o
       724    1   5   1  10   424.46   414.76     3.05 o
       725    1   5   1  11    17.77    19.94     0.97 o
       726    1   5   1  12    24.75    24.80     1.17 o
       727    1   5   1  13    25.76    24.73     1.21 o
       728    1   5   1  14    55.29    62.14     1.60 o
       729    1   5   1  15    10.27    10.07     1.10 o
       730    1   5   1  16   737.37   744.66     6.57 o
       731    1   5   1  17     0.12     0.82     1.83 <
       732    1   5   2   1  1846.07  1865.97     4.29 o
       733    3   5  -2   2   165.10   169.70     1.10 o
       733    2   5   0  -4   165.10   169.70     1.10 o
       733    1   5   2   2   165.10   169.70     1.10 o
       734    1   5   2   3   622.83   622.65     2.53 o
       735    1   5   2   4     0.12     1.05     0.47 <
       736    1   5   2   5  5104.43  4793.49    10.11 o
       737    1   5   2   6    37.78    35.63     0.72 o
       738    1   5   2   7   132.21   126.15     1.43 o
       739    1   5   2   8    92.08    92.48     1.36 o
       740    1   5   2   9   149.63   150.22     2.01 o
       741    1   5   2  10     5.84     6.26     0.83 o
       742    1   5   2  11   582.18   590.64     5.80 o
       743    1   5   2  12     2.02     2.07     0.95 <
       744    1   5   2  13   772.94   817.22     6.68 o
       745    1   5   2  14     0.22     0.84     0.94 <
       746    1   5   2  15   144.16   151.34     2.53 o
       747    1   5   2  16    24.64    24.00     1.12 o
       748    1   5   3   1    25.99    25.82     0.54 o
       749    1   5   3   2  3731.38  3781.88     7.03 o
       750    1   5   3   3    26.26    28.52     0.62 o
       751    1   5   3   4   212.30   211.35     1.56 o
       752    1   5   3   5   154.00   146.45     1.58 o
       753    1   5   3   6   623.41   584.25     3.82 o
       754    1   5   3   7     0.21     0.70     0.64 <
       755    1   5   3   8  2136.12  2352.83     9.10 o
       756    1   5   3   9     5.88     4.86     0.80 o
       757    1   5   3  10   327.18   338.89     3.96 o
       758    1   5   3  11    14.01    14.22     1.01 o
       759    1   5   3  12    19.89    18.20     1.11 o
       760    1   5   3  13    21.56    21.25     1.28 o
       761    1   5   3  14    49.20    45.96     1.43 o
       762    1   5   3  15     8.27     8.49     1.06 o
       763    1   5   3  16   603.72   612.45     4.37 o
       764    1   5   4   1   941.58   892.93     3.03 o
       765    1   5   4   2    88.98    87.92     0.95 o
       766    1   5   4   3   379.54   363.26     1.87 o
       767    1   5   4   4     0.08     0.31     0.66 <
       768    1   5   4   5  3146.48  3202.13     9.86 o
       769    1   5   4   6    26.71    26.22     0.91 o
       770    1   5   4   7    63.31    68.26     1.47 o
       771    1   5   4   8    63.43    69.16     1.73 o
       772    1   5   4   9   112.08   116.78     1.54 o
       773    1   5   4  10     4.27     4.22     0.77 o
       774    1   5   4  11   430.43   426.59     3.76 o
       775    1   5   4  12     1.57     1.63     1.02 <
       776    1   5   4  13   579.58   516.89     5.72 o
       777    1   5   4  14     0.19     0.54     0.98 <
       778    1   5   4  15   102.70   104.52     2.06 o
       779    1   5   5   1    11.34    10.56     0.62 o
       780    1   5   5   2  1896.50  1751.48     8.05 o
       781    1   5   5   3    16.08    18.19     0.84 o
       782    1   5   5   4    76.11    79.86     1.68 o
       783    1   5   5   5    90.45    97.94     1.60 o
       784    1   5   5   6   408.86   417.44     3.79 o
       785    1   5   5   7     0.35     1.37     0.71 <
       786    1   5   5   8  1360.89  1356.32     9.69 o
       787    1   5   5   9     3.92     3.88     0.74 o
       788    1   5   5  10   213.74   184.69     1.99 o
       789    1   5   5  11     9.14     8.85     0.91 o
       790    1   5   5  12    12.72    13.92     1.08 o
       791    1   5   5  13    15.22    15.74     1.08 o
       792    1   5   5  14    40.03    36.54     1.42 o
       793    1   5   6   1   412.31   359.17     2.52 o
       794    1   5   6   2    45.52    47.21     1.24 o
       795    1   5   6   3   222.89   221.53     2.23 o
       796    1   5   6   4     0.31     0.48     0.69 <
       797    1   5   6   5  1743.28  1746.37     8.18 o
       798    1   5   6   6    16.60    15.00     1.01 o
       799    1   5   6   7    28.34    27.18     1.03 o
       800    1   5   6   8    37.51    35.94     1.62 o
       801    1   5   6   9    69.63    68.32     1.82 o
       802    1   5   6  10     2.94     2.76     0.84 o
       803    1   5   6  11   276.30   276.02     3.25 o
       804    1   5   6  12     1.02     1.29     1.10 <
       805    1   5   6  13   360.40   395.24     4.82 o
       806    1   5   7   1     4.88     5.09     0.74 o
       807    1   5   7   2   946.11   951.04     4.91 o
       808    1   5   7   3     9.25    10.30     0.96 o
       809    1   5   7   4    29.12    26.93     1.20 o
       810    1   5   7   5    48.98    52.93     1.42 o
       811    1   5   7   6   230.15   249.50     2.96 o
       812    1   5   7   7     0.21     0.67     0.88 <
       813    1   5   7   8   765.36   786.07     5.48 o
       814    1   5   7   9     2.06     1.84     0.81 <
       815    1   5   7  10   127.03   139.58     2.55 o
       816    1   5   7  11     5.03     5.52     0.93 o
       817    1   5   7  12     6.23     6.52     0.99 o
       818    1   5   8   1   195.82   194.87     2.25 o
       819    1   5   8   2    22.85    19.43     0.94 o
       820    1   5   8   3   114.26   112.87     2.40 o
       821    1   5   8   4     0.21    -0.11     0.99 <
       822    1   5   8   5   890.19   874.45     6.11 o
       823    1   5   8   6     8.50     6.41     1.00 o
       824    1   5   8   7    17.72    17.42     1.05 o
       825    1   5   8   8    19.00    15.84     1.22 o
       826    1   5   8   9    34.53    34.55     1.34 o
       827    1   5   8  10     1.94     1.42     0.91 <
       828    1   5   9   1     2.39     2.55     0.83 o
       829    1   5   9   2   451.77   463.19     3.88 o
       830    1   5   9   3     4.39     3.21     0.87 o
       831    1   5   9   4    17.80    17.43     1.26 o
       832    1   5   9   5    23.19    23.20     1.46 o
       833    1   5   9   6   102.85   116.33     3.14 o
       834    1   5   9   7     0.04     0.48     1.03 <
       835    3   6   0   0  1920.58  2025.23     8.74 o
       835    2   6   0   0  1920.58  2025.23     8.74 o
       835    1   6   0   0  1920.58  2025.23     8.74 o
       836    1   6   0   1   421.94   351.69     2.55 o
       837    3   6  -1  -1   642.15   711.55     3.85 o
       837    2   6   1  -1   642.15   711.55     3.85 o
       837    1   6   0   2   642.15   711.55     3.85 o
       838    1   6   0   3  3855.90  3622.15    10.07 o
       839    3   6  -2  -2   109.70   101.94     1.53 o
       839    2   6   2  -2   109.70   101.94     1.53 o
       839    1   6   0   4   109.70   101.94     1.53 o
       840    1   6   0   5   514.60   533.51     3.38 o
       841    1   6   0   6     4.25     5.86     0.89 o
       842    1   6   0   7   544.77   536.68     4.98 o
       843    1   6   0   8   320.05   312.50     4.60 o
       844    1   6   0   9   767.51   785.01     7.99 o
       845    1   6   0  10   450.32   468.21     5.01 o
       846    1   6   0  11   354.80   372.87     4.56 o
       847    1   6   0  12   191.90   193.98     3.76 o
       848    1   6   0  13   244.04   253.52     3.77 o
       849    1   6   0  14   130.26   142.95     3.61 o
       850    1   6   0  15   294.44   299.81     4.86 o
       851    1   6   0  16     8.63     8.30     1.48 o
       852    1   6   1   0  4801.79  4702.92    14.13 o
       853    3   6  -1   1   870.17   893.02     2.61 o
       853    2   6   0  -2   870.17   893.02     2.61 o
       853    1   6   1   1   870.17   893.02     2.61 o
       854    1   6   1   2   411.54   396.23     1.58 o
       855    3   6  -2   0   808.91   800.07     2.65 o
       855    2   6   1  -3   808.91   800.07     2.65 o
       855    1   6   1   3   808.91   800.07     2.65 o
       856    1   6   1   4   484.39   476.94     1.83 o
       857    1   6   1   5     1.08     2.07     0.41 o
       858    1   6   1   6  1783.32  1684.35     4.70 o
       859    1   6   1   7   149.62   151.01     1.37 o
       860    1   6   1   8   481.75   506.07     2.77 o
       861    1   6   1   9   197.96   185.60     2.13 o
       862    1   6   1  10   425.76   446.83     4.81 o
       863    1   6   1  11   435.21   439.83     3.63 o
       864    1   6   1  12   386.86   382.69     3.25 o
       865    1   6   1  13   216.63   212.55     2.82 o
       866    1   6   1  14   164.78   179.07     2.91 o
       867    1   6   1  15    11.44    10.68     1.14 o
       868    1   6   1  16    89.17    91.50     2.13 o
       869    3   6  -1   3  1509.18  1563.10     6.73 o
       869    2   6  -1  -3  1509.18  1563.10     6.73 o
       869    1   6   2   0  1509.18  1563.10     6.73 o
       870    1   6   2   1   332.08   329.75     1.71 o
       871    3   6  -2   2   518.52   536.25     2.03 o
       871    2   6   0  -4   518.52   536.25     2.03 o
       871    1   6   2   2   518.52   536.25     2.03 o
       872    1   6   2   3  3105.30  2980.25     7.08 o
       873    1   6   2   4    85.21    89.86     0.95 o
       874    1   6   2   5   423.44   422.50     2.36 o
       875    1   6   2   6     3.33     4.11     0.50 o
       876    1   6   2   7   466.86   432.92     2.62 o
       877    1   6   2   8   285.49   271.09     2.00 o
       878    1   6   2   9   669.24   651.72     4.33 o
       879    1   6   2  10   407.79   425.39     3.33 o
       880    1   6   2  11   320.14   342.40     4.14 o
       881    1   6   2  12   173.76   192.48     2.72 o
       882    1   6   2  13   222.03   242.17     3.03 o
       883    1   6   2  14   117.73   117.65     2.42 o
       884    1   6   2  15   271.62   276.92     3.45 o
       885    1   6   2  16     7.94     8.12     1.05 o
       886    1   6   3   0  3118.59  3061.17     8.35 o
       887    1   6   3   1   588.73   585.67     2.37 o
       888    1   6   3   2   261.68   235.00     1.34 o
       889    1   6   3   3   548.28   554.58     3.44 o
       890    1   6   3   4   324.08   320.06     2.16 o
       891    1   6   3   5     1.17     2.43     0.61 o
       892    1   6   3   6  1272.56  1244.91     6.48 o
       893    1   6   3   7   118.01   115.00     1.62 o
       894    1   6   3   8   372.35   355.87     2.50 o
       895    1   6   3   9   164.43   176.17     2.20 o
       896    1   6   3  10   343.80   339.17     3.58 o
       897    1   6   3  11   356.90   379.01     3.94 o
       898    1   6   3  12   321.90   307.12     3.83 o
       899    1   6   3  13   177.75   182.59     3.01 o
       900    1   6   3  14   137.01   142.27     2.14 o
       901    1   6   3  15     9.09     9.61     1.18 o
       902    1   6   3  16    74.11    72.49     4.88 o
       903    1   6   4   0   925.70   915.25     4.44 o
       904    1   6   4   1   173.21   164.75     1.35 o
       905    1   6   4   2   336.49   308.66     2.05 o
       906    1   6   4   3  1817.84  1573.99     6.25 o
       907    1   6   4   4    61.20    67.35     1.62 o
       908    1   6   4   5   258.96   264.48     2.24 o
       909    1   6   4   6     1.77     4.02     0.80 o
       910    1   6   4   7   314.56   309.42     2.75 o
       911    1   6   4   8   208.50   204.04     2.27 o
       912    1   6   4   9   469.23   494.97     3.80 o
       913    1   6   4  10   304.11   299.53     2.48 o
       914    1   6   4  11   239.54   249.33     2.44 o
       915    1   6   4  12   127.86   130.88     2.23 o
       916    1   6   4  13   168.22   172.30     2.40 o
       917    1   6   4  14    86.45    87.89     2.56 o
       918    1   6   4  15   212.96   227.00     3.14 o
       919    1   6   5   0  1637.09  1590.05     8.55 o
       920    1   6   5   1   371.91   361.51     2.60 o
       921    1   6   5   2   125.40   131.21     1.73 o
       922    1   6   5   3   335.59   347.00     3.21 o
       923    1   6   5   4   173.05   176.69     2.19 o
       924    1   6   5   5     1.21     1.44     0.82 <
       925    1   6   5   6   746.86   722.71     5.85 o
       926    1   6   5   7    78.03    76.22     1.72 o
       927    1   6   5   8   242.47   242.98     2.49 o
       928    1   6   5   9   111.96   105.32     1.75 o
       929    1   6   5  10   234.03   245.54     2.51 o
       930    1   6   5  11   239.42   215.72     2.86 o
       931    1   6   5  12   230.91   234.71     2.96 o
       932    1   6   5  13   118.40   128.95     2.38 o
       933    1   6   5  14    94.58    98.62     2.18 o
       934    1   6   6   0   537.90   506.18     4.87 o
       935    1   6   6   1    77.63    81.23     1.54 o
       936    1   6   6   2   208.85   210.67     2.27 o
       937    1   6   6   3   954.81   945.41     5.64 o
       938    1   6   6   4    39.43    45.94     1.43 o
       939    1   6   6   5   142.09   136.90     1.82 o
       940    1   6   6   6     0.94     1.23     0.82 <
       941    1   6   6   7   187.84   169.11     2.80 o
       942    1   6   6   8   126.96   129.42     2.18 o
       943    1   6   6   9   292.47   260.64     3.15 o
       944    1   6   6  10   185.56   168.96     2.86 o
       945    1   6   6  11   152.12   163.69     2.55 o
       946    1   6   6  12    74.17    74.87     2.15 o
       947    1   6   6  13   106.00   118.18     2.13 o
       948    1   6   7   0   835.92   889.27     7.35 o
       949    1   6   7   1   214.11   214.23     2.56 o
       950    1   6   7   2    60.24    68.31     1.48 o
       951    1   6   7   3   187.52   195.60     2.22 o
       952    1   6   7   4    90.53    92.18     1.71 o
       953    1   6   7   5     0.88     1.79     0.92 <
       954    1   6   7   6   411.78   410.98     4.64 o
       955    1   6   7   7    43.31    47.71     1.38 o
       956    1   6   7   8   141.11   135.48     2.03 o
       957    1   6   7   9    59.66    60.75     1.69 o
       958    1   6   7  10   136.96   135.80     1.93 o
       959    1   6   7  11   128.18   120.61     2.33 o
       960    1   6   8   0   278.63   286.46     4.39 o
       961    1   6   8   1    38.71    39.58     1.34 o
       962    1   6   8   2   109.17   101.04     1.84 o
       963    1   6   8   3   492.06   491.61     5.12 o
       964    1   6   8   4    20.54    19.49     1.26 o
       965    1   6   8   5    76.48    71.01     1.73 o
       966    1   6   8   6     0.68     0.91     1.05 <
       967    1   6   8   7   102.53   100.04     1.86 o
       968    1   6   8   8    62.37    66.36     1.63 o
       969    1   6   8   9   164.81   163.34     2.39 o
       970    1   6   9   0   413.00   446.61     5.46 o
       971    1   6   9   1    98.81   104.79     1.95 o
       972    1   6   9   2    31.52    31.47     1.27 o
       973    1   6   9   3    88.60    92.00     2.25 o
       974    1   6   9   4    47.18    53.45     1.62 o
       975    1   6   9   5     0.42     0.43     0.84 <
       976    1   6   9   6   209.33   220.62     3.04 o
       977    1   7   0   1  2493.54  2501.18     6.63 o
       978    3   7  -1  -1   526.34   550.56     2.77 o
       978    2   7   1  -1   526.34   550.56     2.77 o
       978    1   7   0   2   526.34   550.56     2.77 o
       979    1   7   0   3   474.68   463.40     2.90 o
       980    3   7  -2  -2    64.77    64.01     1.67 o
       980    2   7   2  -2    64.77    64.01     1.67 o
       980    1   7   0   4    64.77    64.01     1.67 o
       981    1   7   0   5    73.07    72.00     1.35 o
       982    1   7   0   6    74.56    69.62     1.44 o
       983    1   7   0   7  2510.17  2591.51    16.77 o
       984    1   7   0   8   291.24   314.77     3.95 o
       985    1   7   0   9   140.46   136.19     2.61 o
       986    1   7   0  10    60.94    59.28     1.96 o
       987    1   7   0  11   409.87   439.08     5.86 o
       988    1   7   0  12     1.26     1.48     1.27 <
       989    1   7   0  13    85.73    98.62     2.82 o
       990    1   7   0  14    11.47    12.88     2.03 o
       991    1   7   0  15   110.95   111.67     3.09 o
       992    1   7   0  16    87.92    75.80     2.67 o
       993    3   7  -1   1   220.86   237.05     1.35 o
       993    2   7   0  -2   220.86   237.05     1.35 o
       993    1   7   1   1   220.86   237.05     1.35 o
       994    1   7   1   2   569.31   543.39     2.03 o
       995    2   7   1  -3    54.55    50.75     0.76 o
       995    1   7   1   3    54.55    50.75     0.76 o
       996    1   7   1   4  3594.29  3257.39     6.30 o
       997    1   7   1   5   526.70   517.09     2.21 o
       998    1   7   1   6   601.34   599.89     2.87 o
       999    1   7   1   7    28.35    28.67     0.82 o
      1000    1   7   1   8    95.66    90.64     1.30 o
      1001    1   7   1   9    17.30    16.73     0.89 o
      1002    1   7   1  10   752.42   764.12     4.52 o
      1003    1   7   1  11    76.55    85.60     1.71 o
      1004    1   7   1  12    14.29    14.52     1.05 o
      1005    1   7   1  13   100.99    97.08     2.14 o
      1006    1   7   1  14   658.56   700.64     5.95 o
      1007    1   7   1  15    11.85    12.73     1.09 o
      1008    1   7   1  16     6.38     6.35     1.23 o
      1009    1   7   2   1  2045.56  2015.67     4.91 o
      1010    3   7  -2   2   441.27   415.28     2.04 o
      1010    2   7   0  -4   441.27   415.28     2.04 o
      1010    1   7   2   2   441.27   415.28     2.04 o
      1011    1   7   2   3   409.66   393.34     2.20 o
      1012    1   7   2   4    44.15    44.74     0.79 o
      1013    1   7   2   5    53.38    52.26     0.87 o
      1014    1   7   2   6    66.56    69.01     1.13 o
      1015    1   7   2   7  2213.30  2234.91     6.89 o
      1016    1   7   2   8   258.31   242.99     1.89 o
      1017    1   7   2   9   127.85   127.53     1.90 o
      1018    1   7   2  10    54.91    51.54     1.46 o
      1019    1   7   2  11   371.14   375.53     3.44 o
      1020    1   7   2  12     1.21     1.45     0.86 <
      1021    1   7   2  13    80.18    83.21     1.78 o
      1022    1   7   2  14    10.72    10.80     1.11 o
      1023    1   7   2  15    99.23   103.38     2.43 o
      1024    1   7   3   1   144.88   138.22     1.13 o
      1025    1   7   3   2   368.15   365.83     1.99 o
      1026    1   7   3   3    41.96    42.97     0.88 o
      1027    1   7   3   4  2658.71  2533.01    10.01 o
      1028    1   7   3   5   397.12   384.54     3.09 o
      1029    1   7   3   6   486.24   477.52     3.11 o
      1030    1   7   3   7    19.72    20.14     0.89 o
      1031    1   7   3   8    68.17    72.55     1.36 o
      1032    1   7   3   9    13.95    13.82     0.93 o
      1033    1   7   3  10   617.61   649.21     4.58 o
      1034    1   7   3  11    62.89    64.73     1.66 o
      1035    1   7   3  12    11.42    11.98     1.03 o
      1036    1   7   3  13    85.01    85.24     1.85 o
      1037    1   7   3  14   546.47   557.25     4.82 o
      1038    1   7   3  15     9.71     8.93     1.14 o
      1039    1   7   4   1  1255.15  1231.07     5.83 o
      1040    1   7   4   2   271.97   265.62     2.17 o
      1041    1   7   4   3   289.26   273.25     2.36 o
      1042    1   7   4   4    23.39    25.34     0.97 o
      1043    1   7   4   5    22.73    24.66     0.99 o
      1044    1   7   4   6    49.09    45.30     1.21 o
      1045    1   7   4   7  1586.23  1637.77     7.21 o
      1046    1   7   4   8   186.93   177.98     1.98 o
      1047    1   7   4   9    96.89    99.71     1.49 o
      1048    1   7   4  10    41.73    40.48     1.12 o
      1049    1   7   4  11   281.21   293.54     2.75 o
      1050    1   7   4  12     1.04     0.78     1.05 <
      1051    1   7   4  13    66.67    64.29     1.82 o
      1052    1   7   4  14     8.79     9.72     1.20 o
      1053    1   7   5   1    77.22    75.07     1.19 o
      1054    1   7   5   2   183.41   182.32     2.57 o
      1055    1   7   5   3    28.06    28.52     1.05 o
      1056    1   7   5   4  1653.04  1777.80     7.57 o
      1057    1   7   5   5   252.05   268.96     3.10 o
      1058    1   7   5   6   332.55   344.64     2.69 o
      1059    1   7   5   7    11.67     9.27     1.07 o
      1060    1   7   5   8    42.48    32.50     1.55 o
      1061    1   7   5   9     9.08     7.91     1.23 o
      1062    1   7   5  10   431.47   437.57     3.31 o
      1063    1   7   5  11    43.75    46.40     1.48 o
      1064    1   7   5  12     7.15     8.71     1.13 o
      1065    1   7   5  13    60.41    60.50     1.59 o
      1066    1   7   6   1   692.41   781.71     5.81 o
      1067    1   7   6   2   153.74   155.43     2.14 o
      1068    1   7   6   3   179.86   190.84     2.50 o
      1069    1   7   6   4    11.24    11.35     1.07 o
      1070    1   7   6   5     9.87     8.56     1.04 o
      1071    1   7   6   6    30.59    28.62     1.30 o
      1072    1   7   6   7   983.86   977.10     6.87 o
      1073    1   7   6   8   116.55   104.35     2.05 o
      1074    1   7   6   9    60.70    54.58     1.63 o
      1075    1   7   6  10    28.34    28.90     1.35 o
      1076    1   7   6  11   183.38   188.25     2.96 o
      1077    1   7   6  12     0.79     1.00     1.20 <
      1078    1   7   7   1    40.40    43.45     1.57 o
      1079    1   7   7   2    94.36    91.46     1.71 o
      1080    1   7   7   3    16.30    14.95     0.94 o
      1081    1   7   7   4   931.20   949.18     6.13 o
      1082    1   7   7   5   144.03   150.71     2.47 o
      1083    1   7   7   6   189.23   178.41     2.65 o
      1084    1   7   7   7     7.41     6.32     1.08 o
      1085    1   7   7   8    28.42    22.77     1.25 o
      1086    1   7   7   9     4.64     4.52     1.01 o
      1087    1   7   7  10   259.98   261.60     3.03 o
      1088    1   7   7  11    25.94    22.92     2.01 o
      1089    1   7   8   1   366.56   377.31     3.56 o
      1090    1   7   8   2    82.16    92.95     1.87 o
      1091    1   7   8   3    93.05   102.95     2.34 o
      1092    1   7   8   4     6.47     6.68     0.94 o
      1093    1   7   8   5     7.63     7.26     1.07 o
      1094    1   7   8   6    15.46    14.32     1.11 o
      1095    1   7   8   7   527.55   538.44     4.91 o
      1096    1   7   8   8    62.42    71.87     2.03 o
      1097    1   7   9   1    21.22    23.87     1.20 o
      1098    1   7   9   2    53.67    57.51     1.59 o
      1099    1   7   9   3     7.67     7.31     1.04 o
      1100    1   7   9   4   458.30   486.25     4.37 o
      1101    3   8   0   0     5.23     5.73     0.86 o
      1101    2   8   0   0     5.23     5.73     0.86 o
      1101    1   8   0   0     5.23     5.73     0.86 o
      1102    1   8   0   1   744.71   720.33     3.43 o
      1103    3   8  -1  -1  1327.14  1377.10     6.00 o
      1103    2   8   1  -1  1327.14  1377.10     6.00 o
      1103    1   8   0   2  1327.14  1377.10     6.00 o
      1104    1   8   0   3   665.35   592.22     4.01 o
      1105    3   8  -2  -2   551.38   523.50     4.72 o
      1105    2   8   2  -2   551.38   523.50     4.72 o
      1105    1   8   0   4   551.38   523.50     4.72 o
      1106    1   8   0   5   241.90   243.02     2.58 o
      1107    1   8   0   6   645.67   590.08     6.75 o
      1108    1   8   0   7    92.54    90.55     1.71 o
      1109    1   8   0   8    10.45    10.37     1.13 o
      1110    1   8   0   9   771.29   783.89     6.77 o
      1111    1   8   0  10    78.58    77.02     2.23 o
      1112    1   8   0  11     5.62     5.15     1.30 o
      1113    1   8   0  12   822.13   946.56     9.31 o
      1114    1   8   0  13    13.11    15.94     1.90 o
      1115    1   8   0  14     5.74     6.96     2.31 o
      1116    1   8   0  15   233.64   187.10     7.18 o
      1117    1   8   1   0   554.69   538.96     2.97 o
      1118    3   8  -1   1  1546.39  1572.33     3.88 o
      1118    2   8   0  -2  1546.39  1572.33     3.88 o
      1118    1   8   1   1  1546.39  1572.33     3.88 o
      1119    1   8   1   2   614.07   588.59     2.14 o
      1120    3   8  -2   0    95.61    90.30     1.07 o
      1120    2   8   1  -3    95.61    90.30     1.07 o
      1120    1   8   1   3    95.61    90.30     1.07 o
      1121    1   8   1   4   375.77   355.90     2.20 o
      1122    1   8   1   5   238.93   236.37     1.85 o
      1123    1   8   1   6   772.67   774.47     4.10 o
      1124    1   8   1   7     2.73     3.23     0.66 o
      1125    1   8   1   8    36.49    36.06     1.08 o
      1126    1   8   1   9  1103.90  1148.18     7.56 o
      1127    1   8   1  10    14.11    15.02     1.01 o
      1128    1   8   1  11    73.49    73.30     1.83 o
      1129    1   8   1  12   507.29   523.35     5.05 o
      1130    1   8   1  13    28.95    28.63     1.38 o
      1131    1   8   1  14    11.85    11.65     1.16 o
      1132    1   8   1  15   246.88   236.11     3.69 o
      1133    3   8  -1   3     4.60     7.18     0.67 o
      1133    2   8  -1  -3     4.60     7.18     0.67 o
      1133    1   8   2   0     4.60     7.18     0.67 o
      1134    1   8   2   1   636.05   617.43     2.90 o
      1135    3   8  -2   2  1146.82  1114.93     3.69 o
      1135    2   8   0  -4  1146.82  1114.93     3.69 o
      1135    1   8   2   2  1146.82  1114.93     3.69 o
      1136    1   8   2   3   557.41   559.72     3.13 o
      1137    1   8   2   4   461.61   440.40     2.48 o
      1138    1   8   2   5   209.34   212.71     2.08 o
      1139    1   8   2   6   565.13   540.15     2.96 o
      1140    1   8   2   7    80.45    81.33     1.25 o
      1141    1   8   2   8    10.07    10.06     0.75 o
      1142    1   8   2   9   697.48   672.16     5.17 o
      1143    1   8   2  10    71.41    70.92     1.53 o
      1144    1   8   2  11     5.26     5.23     0.83 o
      1145    1   8   2  12   750.60   756.89     5.21 o
      1146    1   8   2  13    12.44    11.78     1.06 o
      1147    1   8   2  14     4.97     4.69     1.09 o
      1148    1   8   2  15   214.10   226.51     3.04 o
      1149    1   8   3   0   381.25   376.27     3.17 o
      1150    1   8   3   1  1161.29  1253.86     6.23 o
      1151    1   8   3   2   460.11   412.45     2.69 o
      1152    1   8   3   3    59.61    59.17     1.21 o
      1153    1   8   3   4   284.22   280.76     2.22 o
      1154    1   8   3   5   185.06   197.91     3.36 o
      1155    1   8   3   6   600.95   616.08     4.06 o
      1156    1   8   3   7     1.83     1.94     0.79 <
      1157    1   8   3   8    28.37    27.25     0.97 o
      1158    1   8   3   9   907.97   873.32     6.02 o
      1159    1   8   3  10    11.68    12.68     1.15 o
      1160    1   8   3  11    59.76    61.93     1.74 o
      1161    1   8   3  12   425.94   433.39     4.99 o
      1162    1   8   3  13    22.52    23.81     1.22 o
      1163    1   8   3  14    10.86    10.99     1.07 o
      1164    1   8   4   0     1.48     6.24     1.06 o
      1165    1   8   4   1   428.93   435.42     3.84 o
      1166    1   8   4   2   788.13   757.27     4.55 o
      1167    1   8   4   3   355.68   375.81     3.51 o
      1168    1   8   4   4   326.55   359.38     2.94 o
      1169    1   8   4   5   144.18   142.24     2.15 o
      1170    1   8   4   6   399.10   402.12     3.00 o
      1171    1   8   4   7    56.17    50.24     1.19 o
      1172    1   8   4   8     8.09     8.66     0.88 o
      1173    1   8   4   9   527.92   525.44     4.89 o
      1174    1   8   4  10    52.22    52.35     1.51 o
      1175    1   8   4  11     4.58     4.70     1.15 o
      1176    1   8   4  12   572.02   569.60     5.34 o
      1177    1   8   4  13    10.76    10.15     1.12 o
      1178    1   8   4  14     3.15     3.04     1.12 <
      1179    1   8   5   0   212.70   229.13     3.50 o
      1180    1   8   5   1   757.80   771.96     4.88 o
      1181    1   8   5   2   290.77   303.03     3.06 o
      1182    1   8   5   3    29.00    33.82     1.18 o
      1183    1   8   5   4   180.79   182.13     2.39 o
      1184    1   8   5   5   121.70   126.69     1.90 o
      1185    1   8   5   6   398.42   394.65     3.96 o
      1186    1   8   5   7     1.28     1.81     0.98 <
      1187    1   8   5   8    19.26    17.90     1.13 o
      1188    1   8   5   9   628.64   602.28     4.06 o
      1189    1   8   5  10     8.85     8.52     0.95 o
      1190    1   8   5  11    37.82    34.19     1.48 o
      1191    1   8   5  12   302.06   279.81     4.06 o
      1192    1   8   5  13    13.11    16.49     2.57 o
      1193    1   8   6   0     2.50     2.67     1.20 <
      1194    1   8   6   1   257.31   302.06     3.73 o
      1195    1   8   6   2   485.42   538.47     4.15 o
      1196    1   8   6   3   206.61   209.01     2.31 o
      1197    1   8   6   4   203.00   208.49     2.85 o
      1198    1   8   6   5    88.06    84.01     1.54 o
      1199    1   8   6   6   248.45   270.17     2.74 o
      1200    1   8   6   7    35.28    29.15     1.25 o
      1201    1   8   6   8     4.35     3.91     0.99 o
      1202    1   8   6   9   345.77   348.15     3.50 o
      1203    1   8   6  10    28.72    30.27     1.35 o
      1204    1   8   6  11     3.97     4.05     1.05 o
      1205    1   8   7   0   118.82   131.04     3.48 o
      1206    1   8   7   1   437.79   449.06     5.15 o
      1207    1   8   7   2   167.33   170.10     2.51 o
      1208    1   8   7   3    16.58    17.49     1.31 o
      1209    1   8   7   4   104.56   110.50     1.80 o
      1210    1   8   7   5    72.43    67.19     1.71 o
      1211    1   8   7   6   241.33   229.00     2.54 o
      1212    1   8   7   7     1.31     2.08     0.99 <
      1213    1   8   7   8    12.52    13.01     1.21 o
      1214    1   8   7   9   367.32   395.00     4.65 o
      1215    1   8   7  10     6.45     4.95     1.30 o
      1216    1   8   8   0     1.17     1.93     1.44 <
      1217    1   8   8   1   140.13   150.96     2.71 o
      1218    1   8   8   2   260.61   297.79     3.72 o
      1219    1   8   8   3   119.00   117.50     2.31 o
      1220    1   8   8   4   111.42   137.22     2.46 o
      1221    1   8   8   5    49.09    52.87     1.71 o
      1222    1   8   8   6   138.68   135.54     2.17 o
      1223    1   8   8   7    20.49    19.24     1.27 o
      1224    1   8   9   0    67.39    77.37     2.65 o
      1225    1   8   9   1   214.13   247.69     3.33 o
      1226    1   8   9   2    85.05    90.83     1.95 o
      1227    1   9   0   1   143.99   140.88     1.54 o
      1228    3   9  -1  -1   472.53   497.59     3.92 o
      1228    2   9   1  -1   472.53   497.59     3.92 o
      1228    1   9   0   2   472.53   497.59     3.92 o
      1229    1   9   0   3   282.93   251.56     3.65 o
      1230    3   9  -2  -2  1160.98  1161.14     8.36 o
      1230    2   9   2  -2  1160.98  1161.14     8.36 o
      1230    1   9   0   4  1160.98  1161.14     8.36 o
      1231    1   9   0   5  1396.89  1295.80     9.10 o
      1232    1   9   0   6    80.80    80.38     2.09 o
      1233    1   9   0   7    15.09    13.94     1.40 o
      1234    1   9   0   8   178.06   178.77     3.18 o
      1235    1   9   0   9    81.80    88.57     2.65 o
      1236    1   9   0  10   373.86   374.26     5.47 o
      1237    1   9   0  11   129.23   126.32     4.02 o
      1238    1   9   0  12     2.55     3.83     1.61 <
      1239    1   9   0  13   242.36   251.07     3.74 o
      1240    1   9   0  14   265.94   288.43     4.80 o
      1241    3   9  -1   1   909.25   896.47     3.03 o
      1241    2   9   0  -2   909.25   896.47     3.03 o
      1241    1   9   1   1   909.25   896.47     3.03 o
      1242    1   9   1   2   921.11   873.08     3.21 o
      1243    2   9   1  -3    56.60    55.57     1.15 o
      1243    1   9   1   3    56.60    55.57     1.15 o
      1244    1   9   1   4    11.54    11.61     0.74 o
      1245    1   9   1   5   197.38   207.40     2.19 o
      1246    1   9   1   6   381.87   362.53     2.80 o
      1247    1   9   1   7   821.48   802.55     4.71 o
      1248    1   9   1   8   749.16   728.30     4.05 o
      1249    1   9   1   9    17.58    17.63     0.91 o
      1250    1   9   1  10    41.71    43.74     1.40 o
      1251    1   9   1  11   241.96   229.49     2.93 o
      1252    1   9   1  12    16.73    16.60     1.09 o
      1253    1   9   1  13   115.36   115.97     2.14 o
      1254    1   9   1  14     0.71     1.04     0.95 <
      1255    1   9   1  15    15.82    16.42     3.00 o
      1256    1   9   2   1   121.24   115.31     1.32 o
      1257    3   9  -2   2   395.90   392.84     2.09 o
      1257    2   9   0  -4   395.90   392.84     2.09 o
      1257    1   9   2   2   395.90   392.84     2.09 o
      1258    1   9   2   3   256.16   288.46     3.03 o
      1259    1   9   2   4  1022.43  1072.68     5.70 o
      1260    1   9   2   5  1254.43  1173.96     5.35 o
      1261    1   9   2   6    73.80    77.03     1.29 o
      1262    1   9   2   7    14.75    15.30     0.80 o
      1263    1   9   2   8   160.82   146.32     1.81 o
      1264    1   9   2   9    75.09    75.82     1.56 o
      1265    1   9   2  10   341.71   337.68     3.33 o
      1266    1   9   2  11   119.51   122.91     2.24 o
      1267    1   9   2  12     2.37     2.59     1.13 <
      1268    1   9   2  13   221.49   233.10     3.06 o
      1269    1   9   2  14   245.15   254.96     3.33 o
      1270    1   9   3   1   680.71   721.17     3.84 o
      1271    1   9   3   2   723.24   735.96     3.59 o
      1272    1   9   3   3    47.04    51.94     1.21 o
      1273    1   9   3   4    12.69    12.19     0.84 o
      1274    1   9   3   5   150.19   153.48     1.95 o
      1275    1   9   3   6   319.42   315.21     2.98 o
      1276    1   9   3   7   672.58   694.01     4.50 o
      1277    1   9   3   8   622.70   592.76     4.27 o
      1278    1   9   3   9    14.44    16.37     1.19 o
      1279    1   9   3  10    35.29    36.14     1.45 o
      1280    1   9   3  11   207.47   212.21     2.81 o
      1281    1   9   3  12    13.33    13.06     1.16 o
      1282    1   9   3  13    99.18   100.02     2.16 o
      1283    1   9   3  14     0.86     0.94     1.43 <
      1284    1   9   4   1    78.74    91.54     2.49 o
      1285    1   9   4   2   260.79   312.56     3.07 o
      1286    1   9   4   3   194.60   199.08     2.49 o
      1287    1   9   4   4   740.50   790.08     5.97 o
      1288    1   9   4   5   934.36   897.80     5.49 o
      1289    1   9   4   6    56.57    52.89     1.35 o
      1290    1   9   4   7    12.16    11.89     0.86 o
      1291    1   9   4   8   123.75   128.41     1.91 o
      1292    1   9   4   9    57.85    45.05     1.36 o
      1293    1   9   4  10   264.36   251.15     3.24 o
      1294    1   9   4  11    95.41    92.74     2.11 o
      1295    1   9   4  12     1.88     2.51     1.13 <
      1296    1   9   4  13   168.72   165.54     3.74 o
      1297    1   9   5   1   441.34   481.04     3.81 o
      1298    1   9   5   2   482.53   557.07     5.26 o
      1299    1   9   5   3    33.35    28.71     1.15 o
      1300    1   9   5   4    10.86    10.58     0.97 o
      1301    1   9   5   5    99.25   103.75     1.82 o
      1302    1   9   5   6   223.81   229.32     2.39 o
      1303    1   9   5   7   469.96   439.44     3.67 o
      1304    1   9   5   8   438.91   417.27     4.93 o
      1305    1   9   5   9     9.65     7.67     0.99 o
      1306    1   9   5  10    26.47    24.96     1.21 o
      1307    1   9   5  11   154.60   130.28     2.68 o
      1308    1   9   5  12     8.32     9.16     1.16 o
      1309    1   9   6   1    47.68    51.81     1.43 o
      1310    1   9   6   2   159.97   174.76     2.38 o
      1311    1   9   6   3   124.68   130.30     2.11 o
      1312    1   9   6   4   472.87   442.96     4.43 o
      1313    1   9   6   5   598.32   521.09     4.66 o
      1314    1   9   6   6    36.11    39.24     1.45 o
      1315    1   9   6   7     6.70     5.61     1.05 o
      1316    1   9   6   8    86.94    75.18     1.70 o
      1317    1   9   6   9    36.80    34.60     1.36 o
      1318    1   9   6  10   175.57   156.32     2.97 o
      1319    1   9   6  11    66.04    63.86     4.05 o
      1320    1   9   7   1   264.57   290.23     3.01 o
      1321    1   9   7   2   286.30   316.04     3.55 o
      1322    1   9   7   3    19.82    19.75     1.16 o
      1323    1   9   7   4     5.24     5.43     1.02 o
      1324    1   9   7   5    64.16    65.69     1.96 o
      1325    1   9   7   6   128.67   125.83     2.01 o
      1326    1   9   7   7   286.28   304.74     3.83 o
      1327    1   9   7   8   262.63   223.50     2.89 o
      1328    1   9   7   9     5.11     5.09     1.62 o
      1329    1   9   8   1    29.45    31.30     1.23 o
      1330    1   9   8   2    95.09    98.63     2.29 o
      1331    1   9   8   3    65.03    71.15     1.89 o
      1332    1   9   8   4   268.87   269.17     3.97 o
      1333    1   9   8   5   326.10   350.03     4.53 o
      1334    1   9   8   6    18.63    21.02     1.80 o
      1335    3  10   0   0  2836.55  2726.09    15.38 o
      1335    2  10   0   0  2836.55  2726.09    15.38 o
      1335    1  10   0   0  2836.55  2726.09    15.38 o
      1336    1  10   0   1    24.87    25.12     1.12 o
      1337    3  10  -1  -1     5.16     5.61     0.92 o
      1337    2  10   1  -1     5.16     5.61     0.92 o
      1337    1  10   0   2     5.16     5.61     0.92 o
      1338    1  10   0   3   273.43   258.63     3.56 o
      1339    3  10  -2  -2    39.57    38.66     1.58 o
      1339    2  10   2  -2    39.57    38.66     1.58 o
      1339    1  10   0   4    39.57    38.66     1.58 o
      1340    1  10   0   5     7.39     7.38     0.98 o
      1341    1  10   0   6   581.87   603.24     5.87 o
      1342    1  10   0   7    65.61    61.02     2.02 o
      1343    1  10   0   8   506.67   531.63     5.40 o
      1344    1  10   0   9     0.68     2.17     1.04 <
      1345    1  10   0  10   597.47   516.70     7.66 o
      1346    1  10   0  11    90.41    89.03     3.33 o
      1347    1  10   0  12    40.58    35.69     1.82 o
      1348    1  10   0  13    65.74    65.29     2.08 o
      1349    1  10   0  14   211.43   208.63     4.05 o
      1350    1  10   1   0   424.86   484.06     4.01 o
      1351    3  10  -1   1    20.58    22.45     0.81 o
      1351    2  10   0  -2    20.58    22.45     0.81 o
      1351    1  10   1   1    20.58    22.45     0.81 o
      1352    1  10   1   2    15.60    16.73     0.78 o
      1353    3  10  -2   0  1900.04  1985.21     8.74 o
      1353    2  10   1  -3  1900.04  1985.21     8.74 o
      1353    1  10   1   3  1900.04  1985.21     8.74 o
      1354    1  10   1   4     0.71     0.62     0.77 <
      1355    1  10   1   5   118.39   115.07     1.72 o
      1356    1  10   1   6    52.90    53.76     1.12 o
      1357    1  10   1   7   379.51   381.02     3.15 o
      1358    1  10   1   8    75.50    72.43     1.96 o
      1359    1  10   1   9    85.87    89.05     1.61 o
      1360    1  10   1  10   116.27   111.78     2.31 o
      1361    1  10   1  11   526.38   495.02     4.99 o
      1362    1  10   1  12     0.25     2.61     1.00 <
      1363    1  10   1  13   323.13   332.82     3.30 o
      1364    1  10   1  14    31.08    29.40     2.18 o
      1365    3  10  -1   3  2520.84  2399.12    10.19 o
      1365    2  10  -1  -3  2520.84  2399.12    10.19 o
      1365    1  10   2   0  2520.84  2399.12    10.19 o
      1366    1  10   2   1    23.53    22.20     0.90 o
      1367    3  10  -2   2     5.47     6.03     0.62 o
      1367    2  10   0  -4     5.47     6.03     0.62 o
      1367    1  10   2   2     5.47     6.03     0.62 o
      1368    1  10   2   3   245.85   240.51     2.39 o
      1369    1  10   2   4    34.12    36.73     1.04 o
      1370    1  10   2   5     6.68     6.55     0.87 o
      1371    1  10   2   6   526.97   509.23     3.17 o
      1372    1  10   2   7    60.11    61.32     1.29 o
      1373    1  10   2   8   463.00   399.80     4.76 o
      1374    1  10   2   9     0.65     1.38     1.01 <
      1375    1  10   2  10   547.67   549.30     5.68 o
      1376    1  10   2  11    82.84    83.11     1.95 o
      1377    1  10   2  12    39.27    37.99     1.50 o
      1378    1  10   2  13    59.74    59.97     1.78 o
      1379    1  10   3   0   346.12   326.07     4.28 o
      1380    1  10   3   1    20.32    20.06     0.97 o
      1381    1  10   3   2    13.87    14.51     0.81 o
      1382    1  10   3   3  1502.37  1545.83     5.77 o
      1383    1  10   3   4     0.51     1.00     0.71 <
      1384    1  10   3   5    95.46   102.85     1.48 o
      1385    1  10   3   6    43.19    41.47     1.13 o
      1386    1  10   3   7   316.25   314.64     3.14 o
      1387    1  10   3   8    64.09    67.03     1.66 o
      1388    1  10   3   9    75.76    82.81     2.39 o
      1389    1  10   3  10    97.69    98.25     2.85 o
      1390    1  10   3  11   441.89   309.15     5.55 o
      1391    1  10   3  12     0.20     0.62     1.10 <
      1392    1  10   3  13   271.50   267.18     3.71 o
      1393    1  10   4   0  1849.63  1779.17    14.13 o
      1394    1  10   4   1    19.30    19.55     1.13 o
      1395    1  10   4   2     5.74     5.95     0.91 o
      1396    1  10   4   3   184.28   201.59     3.12 o
      1397    1  10   4   4    24.09    30.88     1.25 o
      1398    1  10   4   5     5.22     5.73     0.85 o
      1399    1  10   4   6   405.27   421.20     3.64 o
      1400    1  10   4   7    46.85    46.97     1.30 o
      1401    1  10   4   8   356.36   377.61     3.16 o
      1402    1  10   4   9     0.64     1.08     0.93 <
      1403    1  10   4  10   422.28   418.73     4.95 o
      1404    1  10   4  11    63.61    65.25     1.68 o
      1405    1  10   4  12    35.68    34.20     1.74 o
      1406    1  10   5   0   241.16   251.22     4.51 o
      1407    1  10   5   1    16.23    16.10     1.16 o
      1408    1  10   5   2    10.14    10.19     1.09 o
      1409    1  10   5   3  1049.37  1112.80     7.82 o
      1410    1  10   5   4     0.38     0.74     1.05 <
      1411    1  10   5   5    66.95    70.31     1.85 o
      1412    1  10   5   6    30.55    30.54     1.33 o
      1413    1  10   5   7   224.85   224.43     2.90 o
      1414    1  10   5   8    46.54    44.20     1.48 o
      1415    1  10   5   9    62.49    55.83     2.22 o
      1416    1  10   5  10    68.81    71.47     2.29 o
      1417    1  10   5  11   310.24   332.04     4.45 o
      1418    1  10   6   0  1203.82  1340.70    12.80 o
      1419    1  10   6   1    12.54    12.54     1.53 o
      1420    1  10   6   2     3.70     4.07     1.01 o
      1421    1  10   6   3   120.34   119.28     2.09 o
      1422    1  10   6   4    16.62    18.82     1.13 o
      1423    1  10   6   5     3.88     4.80     1.24 o
      1424    1  10   6   6   279.66   269.54     4.01 o
      1425    1  10   6   7    31.55    27.15     1.24 o
      1426    1  10   6   8   232.81   219.82     3.53 o
      1427    1  10   6   9     0.70     0.25     1.05 <
      1428    1  10   7   0   146.92   162.32     3.29 o
      1429    1  10   7   1     8.06     8.05     1.23 o
      1430    1  10   7   2     5.47     6.80     1.10 o
      1431    1  10   7   3   650.15   715.46     7.13 o
      1432    1  10   7   4     0.39    -0.23     1.08 <
      1433    1  10   7   5    43.13    41.38     1.53 o
      1434    1  10   7   6    19.45    19.03     1.28 o
      1435    1  10   7   7   137.22   119.37     2.72 o
      1436    1  10   8   0   686.93   744.15     7.18 o
      1437    1  10   8   1     5.94     7.79     1.08 o
      1438    1  10   8   2     1.09     1.30     1.14 <
      1439    1  10   8   3    68.25    72.34     1.95 o
      1440    1  10   8   4    11.69    12.67     1.91 o
      1441    1  11   0   1    35.37    39.80     1.91 o
      1442    3  11  -1  -1   928.06   947.02     7.66 o
      1442    2  11   1  -1   928.06   947.02     7.66 o
      1442    1  11   0   2   928.06   947.02     7.66 o
      1443    1  11   0   3   192.80   205.99     3.35 o
      1444    3  11  -2  -2   223.31   211.21     3.50 o
      1444    2  11   2  -2   223.31   211.21     3.50 o
      1444    1  11   0   4   223.31   211.21     3.50 o
      1445    1  11   0   5   256.70   253.60     4.21 o
      1446    1  11   0   6    81.45    83.87     2.56 o
      1447    1  11   0   7   216.81   198.84     3.39 o
      1448    1  11   0   8   680.91   671.79     6.39 o
      1449    1  11   0   9    67.65    63.81     2.21 o
      1450    1  11   0  10   229.54   233.99     4.41 o
      1451    1  11   0  11     0.32    -0.14     2.12 <
      1452    1  11   0  12     3.32     3.59     1.92 <
      1453    1  11   0  13    25.59    28.69     2.47 o
      1454    3  11  -1   1   483.85   547.36     3.75 o
      1454    2  11   0  -2   483.85   547.36     3.75 o
      1454    1  11   1   1   483.85   547.36     3.75 o
      1455    1  11   1   2    80.81    83.49     1.33 o
      1456    2  11   1  -3    56.73    58.14     1.19 o
      1456    1  11   1   3    56.73    58.14     1.19 o
      1457    1  11   1   4   268.88   269.45     2.62 o
      1458    1  11   1   5  1013.38   975.34     5.53 o
      1459    1  11   1   6   273.53   280.35     2.54 o
      1460    1  11   1   7   153.04   159.24     2.34 o
      1461    1  11   1   8   107.78   117.79     2.07 o
      1462    1  11   1   9    16.85    18.61     1.08 o
      1463    1  11   1  10    16.73    18.06     1.28 o
      1464    1  11   1  11   273.54   272.17     3.61 o
      1465    1  11   1  12     5.65     4.94     1.21 o
      1466    1  11   1  13   284.72   298.22     4.24 o
      1467    1  11   2   1    32.41    29.43     0.97 o
      1468    3  11  -2   2   851.61   904.04     5.24 o
      1468    2  11   0  -4   851.61   904.04     5.24 o
      1468    1  11   2   2   851.61   904.04     5.24 o
      1469    1  11   2   3   176.92   177.19     2.03 o
      1470    1  11   2   4   186.72   186.21     2.33 o
      1471    1  11   2   5   235.84   228.27     2.24 o
      1472    1  11   2   6    74.79    70.37     1.37 o
      1473    1  11   2   7   199.18   196.36     2.41 o
      1474    1  11   2   8   627.95   610.37     5.12 o
      1475    1  11   2   9    62.10    63.17     1.78 o
      1476    1  11   2  10   214.84   223.08     3.31 o
      1477    1  11   2  11     0.27     0.35     1.36 <
      1478    1  11   2  12     3.11     3.62     1.32 <
      1479    1  11   3   1   389.18   423.51     3.17 o
      1480    1  11   3   2    68.29    67.79     1.43 o
      1481    1  11   3   3    48.19    48.44     1.23 o
      1482    1  11   3   4   226.76   228.88     2.16 o
      1483    1  11   3   5   854.16   797.26     4.38 o
      1484    1  11   3   6   230.15   236.71     2.41 o
      1485    1  11   3   7   132.37   135.10     2.10 o
      1486    1  11   3   8    90.78    92.38     2.18 o
      1487    1  11   3   9    13.78    14.82     1.59 o
      1488    1  11   3  10    14.36    14.21     1.51 o
      1489    1  11   3  11   235.98   199.56     3.98 o
      1490    1  11   3  12     4.45     4.61     1.37 o
      1491    1  11   4   1    25.07    23.64     1.08 o
      1492    1  11   4   2   642.73   661.91     4.56 o
      1493    1  11   4   3   136.67   148.35     1.94 o
      1494    1  11   4   4   144.94   154.52     2.28 o
      1495    1  11   4   5   182.26   197.08     3.56 o
      1496    1  11   4   6    57.70    57.12     1.50 o
      1497    1  11   4   7   154.03   154.30     2.41 o
      1498    1  11   4   8   496.71   508.64     4.35 o
      1499    1  11   4   9    47.80    49.72     1.93 o
      1500    1  11   4  10   177.10   188.01     3.45 o
      1501    1  11   4  11     0.15     0.32     1.05 <
      1502    1  11   5   1   280.02   297.82     4.12 o
      1503    1  11   5   2    48.38    52.18     1.49 o
      1504    1  11   5   3    34.63    40.41     1.70 o
      1505    1  11   5   4   160.86   164.43     2.24 o
      1506    1  11   5   5   622.97   615.46     4.17 o
      1507    1  11   5   6   161.95   156.14     2.27 o
      1508    1  11   5   7   103.68    95.13     1.93 o
      1509    1  11   5   8    63.60    66.35     2.00 o
      1510    1  11   5   9     9.09     9.27     1.20 o
      1511    1  11   5  10    10.51    10.27     1.22 o
      1512    1  11   6   1    16.37    17.47     1.33 o
      1513    1  11   6   2   438.38   428.45     3.92 o
      1514    1  11   6   3    88.08    98.09     1.99 o
      1515    1  11   6   4   104.56   104.35     2.03 o
      1516    1  11   6   5   116.67   104.63     2.18 o
      1517    1  11   6   6    36.83    40.47     1.37 o
      1518    1  11   6   7    98.86    90.31     1.94 o
      1519    1  11   6   8   339.38   329.82     4.59 o
      1520    1  11   7   1   185.16   173.94     2.63 o
      1521    1  11   7   2    28.03    31.07     1.39 o
      1522    1  11   7   3    20.63    22.29     1.35 o
      1523    1  11   7   4    94.21    76.97     2.13 o
      1524    1  11   7   5   396.78   406.40     5.16 o
      1525    1  11   7   6    93.33    99.05     4.53 o
      1526    3  12   0   0    71.36    63.03     4.02 o
      1526    2  12   0   0    71.36    63.03     4.02 o
      1526    1  12   0   0    71.36    63.03     4.02 o
      1527    1  12   0   1    46.21    43.33     2.21 o
      1528    3  12  -1  -1   682.71   759.63     5.91 o
      1528    2  12   1  -1   682.71   759.63     5.91 o
      1528    1  12   0   2   682.71   759.63     5.91 o
      1529    1  12   0   3   162.74   170.35     2.77 o
      1530    3  12  -2  -2   350.75   311.95     4.34 o
      1530    2  12   2  -2   350.75   311.95     4.34 o
      1530    1  12   0   4   350.75   311.95     4.34 o
      1531    1  12   0   5     3.22     2.18     1.14 <
      1532    1  12   0   6   561.93   584.12     5.33 o
      1533    1  12   0   7    34.33    36.23     1.80 o
      1534    1  12   0   8     1.97     3.22     1.42 <
      1535    1  12   0   9     2.58     3.06     1.26 <
      1536    1  12   0  10     3.47     3.44     1.52 <
      1537    1  12   0  11    84.11    91.86     3.71 o
      1538    1  12   0  12   629.16   650.99     7.75 o
      1539    1  12   1   0   274.38   284.23     3.55 o
      1540    3  12  -1   1   793.10   789.40     4.32 o
      1540    2  12   0  -2   793.10   789.40     4.32 o
      1540    1  12   1   1   793.10   789.40     4.32 o
      1541    1  12   1   2    27.99    30.46     1.10 o
      1542    3  12  -2   0   178.49   184.23     2.28 o
      1542    2  12   1  -3   178.49   184.23     2.28 o
      1542    1  12   1   3   178.49   184.23     2.28 o
      1543    1  12   1   4     1.78     1.28     0.70 <
      1544    1  12   1   5   175.04   175.39     2.52 o
      1545    1  12   1   6    18.95    18.54     1.05 o
      1546    1  12   1   7    25.83    26.15     1.17 o
      1547    1  12   1   8    66.34    67.21     2.04 o
      1548    1  12   1   9   833.76   839.21     7.69 o
      1549    1  12   1  10    75.23    74.30     1.93 o
      1550    1  12   1  11     6.34     8.98     1.27 o
      1551    1  12   1  12     3.28     3.54     1.37 <
      1552    3  12  -1   3    67.49    69.13     1.99 o
      1552    2  12  -1  -3    67.49    69.13     1.99 o
      1552    1  12   2   0    67.49    69.13     1.99 o
      1553    1  12   2   1    42.69    40.84     1.35 o
      1554    3  12  -2   2   626.61   662.04     4.06 o
      1554    2  12   0  -4   626.61   662.04     4.06 o
      1554    1  12   2   2   626.61   662.04     4.06 o
      1555    1  12   2   3   149.83   163.54     2.59 o
      1556    1  12   2   4   312.61   321.07     2.95 o
      1557    1  12   2   5     3.03     3.37     0.78 o
      1558    1  12   2   6   520.51   548.98     3.57 o
      1559    1  12   2   7    31.96    32.44     1.14 o
      1560    1  12   2   8     2.08     2.54     0.95 <
      1561    1  12   2   9     2.25     2.53     1.32 <
      1562    1  12   2  10     2.82     3.49     1.33 <
      1563    1  12   2  11    77.02    73.32     2.15 o
      1564    1  12   3   0   233.20   214.02     3.89 o
      1565    1  12   3   1   660.66   653.70     4.71 o
      1566    1  12   3   2    23.76    24.41     1.06 o
      1567    1  12   3   3   152.12   157.46     2.02 o
      1568    1  12   3   4     1.42     1.85     0.84 <
      1569    1  12   3   5   151.18   156.89     2.25 o
      1570    1  12   3   6    16.25    15.28     0.94 o
      1571    1  12   3   7    23.60    22.78     1.16 o
      1572    1  12   3   8    56.72    59.13     1.90 o
      1573    1  12   3   9   715.86   706.71     7.07 o
      1574    1  12   3  10    63.75    64.72     1.90 o
      1575    1  12   3  11     4.40     3.49     2.24 <
      1576    1  12   4   0    52.57    53.04     2.52 o
      1577    1  12   4   1    33.19    33.66     1.41 o
      1578    1  12   4   2   484.62   422.10     5.25 o
      1579    1  12   4   3   117.94   103.96     1.99 o
      1580    1  12   4   4   249.18   246.02     3.21 o
      1581    1  12   4   5     2.60     2.39     0.97 <
      1582    1  12   4   6   418.48   419.13     5.39 o
      1583    1  12   4   7    25.82    25.96     1.22 o
      1584    1  12   4   8     2.47     2.30     1.12 <
      1585    1  12   4   9     1.46     1.62     1.26 <
      1586    1  12   4  10     1.43     1.19     1.74 <
      1587    1  12   5   0   170.32   177.38     3.64 o
      1588    1  12   5   1   483.08   484.37     4.61 o
      1589    1  12   5   2    16.57    16.30     1.15 o
      1590    1  12   5   3   119.07   118.55     2.23 o
      1591    1  12   5   4     0.82     0.92     1.06 <
      1592    1  12   5   5   114.89   126.08     1.92 o
      1593    1  12   5   6    12.28    11.62     1.05 o
      1594    1  12   5   7    20.28    18.28     1.30 o
      1595    1  12   5   8    41.34    41.84     1.79 o
      1596    1  12   6   0    43.67    47.70     2.24 o
      1597    1  12   6   1    20.93    21.54     1.25 o
      1598    1  12   6   2   330.45   330.14     5.12 o
      1599    1  12   6   3    80.04    64.69     1.90 o
      1600    1  12   6   4   173.48   173.53     2.68 o
      1601    1  12   6   5     2.10     1.70     0.86 <
      1602    1  12   6   6   295.72   301.16     2.86 o
      1603    1  12   7   0   106.53   100.20     3.41 o
      1604    1  12   7   1   303.69   301.72     3.22 o
      1605    1  12   7   2     9.06     9.48     1.73 o
      1606    1  12   7   3    87.73    87.73     3.16 o
      1607    1  13   0   1   197.33   221.54     4.46 o
      1608    3  13  -1  -1   139.14   133.02     3.59 o
      1608    2  13   1  -1   139.14   133.02     3.59 o
      1608    1  13   0   2   139.14   133.02     3.59 o
      1609    1  13   0   3   107.31   126.04     3.55 o
      1610    3  13  -2  -2   600.46   546.87     6.44 o
      1610    2  13   2  -2   600.46   546.87     6.44 o
      1610    1  13   0   4   600.46   546.87     6.44 o
      1611    1  13   0   5    15.86    18.43     1.44 o
      1612    1  13   0   6    81.62    88.76     2.28 o
      1613    1  13   0   7   390.15   404.91     4.47 o
      1614    1  13   0   8    65.93    64.08     2.18 o
      1615    1  13   0   9    30.86    27.25     2.57 o
      1616    1  13   0  10   206.68   206.99     4.71 o
      1617    3  13  -1   1   385.33   368.21     4.70 o
      1617    2  13   0  -2   385.33   368.21     4.70 o
      1617    1  13   1   1   385.33   368.21     4.70 o
      1618    1  13   1   2     5.15     5.76     0.82 o
      1619    2  13   1  -3    54.96    60.71     1.52 o
      1619    1  13   1   3    54.96    60.71     1.52 o
      1620    1  13   1   4   472.91   511.71     4.06 o
      1621    1  13   1   5    45.63    58.44     1.81 o
      1622    1  13   1   6   147.31   150.55     1.92 o
      1623    1  13   1   7   472.52   462.82     3.64 o
      1624    1  13   1   8     0.79     0.28     1.10 <
      1625    1  13   1   9    20.11    21.60     1.51 o
      1626    1  13   1  10   108.75   116.13     2.29 o
      1627    1  13   2   1   183.16   186.66     2.13 o
      1628    3  13  -2   2   125.44   137.18     1.95 o
      1628    2  13   0  -4   125.44   137.18     1.95 o
      1628    1  13   2   2   125.44   137.18     1.95 o
      1629    1  13   2   3    98.90   101.21     1.86 o
      1630    1  13   2   4   557.27   553.39     4.87 o
      1631    1  13   2   5    14.10    15.14     1.09 o
      1632    1  13   2   6    75.09    70.90     1.61 o
      1633    1  13   2   7   361.88   372.45     3.98 o
      1634    1  13   2   8    63.13    66.15     1.78 o
      1635    1  13   2   9    28.49    31.36     1.60 o
      1636    1  13   2  10   192.74   219.33     4.73 o
      1637    1  13   3   1   328.23   325.01     2.95 o
      1638    1  13   3   2     4.91     5.17     1.02 o
      1639    1  13   3   3    46.95    49.61     1.34 o
      1640    1  13   3   4   406.22   401.95     3.78 o
      1641    1  13   3   5    41.74    43.55     1.36 o
      1642    1  13   3   6   124.66   115.31     2.27 o
      1643    1  13   3   7   409.75   418.70     3.89 o
      1644    1  13   3   8     0.54     0.76     1.14 <
      1645    1  13   3   9    16.59    16.49     1.41 o
      1646    1  13   4   1   147.83   134.16     2.24 o
      1647    1  13   4   2   102.61    93.81     2.09 o
      1648    1  13   4   3    77.03    71.00     1.79 o
      1649    1  13   4   4   451.46   470.35     4.02 o
      1650    1  13   4   5     9.45    10.30     1.25 o
      1651    1  13   4   6    58.21    61.76     1.88 o
      1652    1  13   4   7   288.60   284.96     3.07 o
      1653    1  13   4   8    55.56    59.28     2.82 o
      1654    1  13   5   1   252.00   199.60     2.91 o
      1655    1  13   5   2     4.85     4.59     1.10 o
      1656    1  13   5   3    33.95    29.76     1.35 o
      1657    1  13   5   4   300.26   291.41     3.80 o
      1658    1  13   5   5    36.05    33.78     2.10 o
      1659    1  13   5   6    88.46    87.91     1.86 o
      1660    1  13   5   7   308.06   298.88     5.22 o
      1661    1  13   6   1   104.74    88.30     2.78 o
      1662    1  13   6   2    78.49    65.61     2.09 o
      1663    1  13   6   3    50.01    44.65     2.10 o
      1664    1  13   6   4   319.24   299.53     8.23 o
      1665    3  14   0   0   703.68   742.68     8.54 o
      1665    2  14   0   0   703.68   742.68     8.54 o
      1665    1  14   0   0   703.68   742.68     8.54 o
      1666    1  14   0   1   268.90   275.51     4.24 o
      1667    3  14  -1  -1    14.08    14.48     1.54 o
      1667    2  14   1  -1    14.08    14.48     1.54 o
      1667    1  14   0   2    14.08    14.48     1.54 o
      1668    1  14   0   3    70.36    68.14     2.90 o
      1669    3  14  -2  -2     4.15     6.53     1.41 o
      1669    2  14   2  -2     4.15     6.53     1.41 o
      1669    1  14   0   4     4.15     6.53     1.41 o
      1670    1  14   0   5    68.29    74.40     3.06 o
      1671    1  14   0   6   121.31   129.34     2.83 o
      1672    1  14   0   7     9.44     9.31     1.54 o
      1673    1  14   0   8   136.14   136.00     2.98 o
      1674    1  14   0   9   308.20   359.99     5.45 o
      1675    1  14   1   0    28.54    30.87     1.56 o
      1676    3  14  -1   1    24.75    27.23     1.20 o
      1676    2  14   0  -2    24.75    27.23     1.20 o
      1676    1  14   1   1    24.75    27.23     1.20 o
      1677    1  14   1   2   227.55   237.91     3.00 o
      1678    3  14  -2   0   462.49   479.34     3.98 o
      1678    2  14   1  -3   462.49   479.34     3.98 o
      1678    1  14   1   3   462.49   479.34     3.98 o
      1679    1  14   1   4   112.14   116.56     1.87 o
      1680    1  14   1   5    19.50    21.06     1.10 o
      1681    1  14   1   6   205.37   196.01     2.44 o
      1682    1  14   1   7   110.53   106.93     2.21 o
      1683    1  14   1   8     2.45     2.17     0.99 <
      1684    1  14   1   9    11.94    12.32     1.53 o
      1685    3  14  -1   3   652.11   638.76     7.90 o
      1685    2  14  -1  -3   652.11   638.76     7.90 o
      1685    1  14   2   0   652.11   638.76     7.90 o
      1686    1  14   2   1   250.56   251.47     3.96 o
      1687    3  14  -2   2    12.43    13.33     1.00 o
      1687    2  14   0  -4    12.43    13.33     1.00 o
      1687    1  14   2   2    12.43    13.33     1.00 o
      1688    1  14   2   3    67.22    63.25     1.51 o
      1689    1  14   2   4     3.82     3.46     0.88 o
      1690    1  14   2   5    63.90    58.54     1.68 o
      1691    1  14   2   6   115.18   118.35     1.95 o
      1692    1  14   2   7     9.07     8.72     1.07 o
      1693    1  14   2   8   126.17   128.32     2.61 o
      1694    1  14   3   0    26.93    27.35     1.76 o
      1695    1  14   3   1    19.64    19.94     1.13 o
      1696    1  14   3   2   197.66   196.56     2.33 o
      1697    1  14   3   3   393.60   405.96     5.25 o
      1698    1  14   3   4    97.89   104.05     2.06 o
      1699    1  14   3   5    17.44    17.85     1.07 o
      1700    1  14   3   6   182.76   174.44     3.10 o
      1701    1  14   3   7    95.37   101.91     2.45 o
      1702    1  14   3   8     2.43     2.26     2.06 <
      1703    1  14   4   0   523.11   505.13     6.63 o
      1704    1  14   4   1   202.86   171.33     2.81 o
      1705    1  14   4   2     8.48     8.70     1.07 o
      1706    1  14   4   3    59.25    53.67     1.81 o
      1707    1  14   4   4     3.62     3.80     1.16 o
      1708    1  14   4   5    52.44    48.87     1.69 o
      1709    1  14   4   6    98.69    95.39     1.99 o
      1710    1  14   5   0    24.60    23.88     1.96 o
      1711    1  14   5   1    12.31    11.38     1.23 o
      1712    1  14   5   2   149.12   144.85     2.72 o
      1713    1  14   5   3   302.07   262.27     3.79 o
      1714    1  14   5   4    74.64    75.45     4.36 o
      1715    1  15   0   1   120.57   117.29     3.73 o
      1716    3  15  -1  -1   139.20   139.93     4.00 o
      1716    2  15   1  -1   139.20   139.93     4.00 o
      1716    1  15   0   2   139.20   139.93     4.00 o
      1717    1  15   0   3    59.74    64.07     2.78 o
      1718    3  15  -2  -2     3.78     3.72     1.70 <
      1718    2  15   2  -2     3.78     3.72     1.70 <
      1718    1  15   0   4     3.78     3.72     1.70 <
      1719    1  15   0   5   506.46   524.42     5.81 o
      1720    1  15   0   6    52.14    42.86     2.53 o
      1721    1  15   0   7    18.64    18.39     1.91 o
      1722    3  15  -1   1    20.99    26.63     1.35 o
      1722    2  15   0  -2    20.99    26.63     1.35 o
      1722    1  15   1   1    20.99    26.63     1.35 o
      1723    1  15   1   2   370.35   391.66     3.97 o
      1724    2  15   1  -3    37.96    42.17     1.52 o
      1724    1  15   1   3    37.96    42.17     1.52 o
      1725    1  15   1   4    19.65    21.59     1.28 o
      1726    1  15   1   5   213.82   227.44     2.75 o
      1727    1  15   1   6    82.45    77.57     1.98 o
      1728    1  15   1   7     0.76     1.98     1.50 <
      1729    1  15   2   1   115.03   114.69     2.20 o
      1730    3  15  -2   2   132.97   133.37     2.32 o
      1730    2  15   0  -4   132.97   133.37     2.32 o
      1730    1  15   2   2   132.97   133.37     2.32 o
      1731    1  15   2   3    55.08    54.94     1.49 o
      1732    1  15   2   4     1.00     3.13     0.92 o
      1733    1  15   2   5   474.39   436.07     4.12 o
      1734    1  15   2   6    48.05    45.55     1.85 o
      1735    1  15   3   1    18.93    18.71     1.27 o
      1736    1  15   3   2   327.35   310.16     3.73 o
      1737    1  15   3   3    32.54    33.89     1.21 o
      1738    1  15   3   4    19.60    20.02     1.14 o
      1739    1  15   3   5   186.58   178.44     3.41 o
      1740    1  15   4   1   100.05    91.35     2.45 o
      1741    1  15   4   2   107.94   106.28     4.65 o
      1742    3  16   0   0    35.27    34.26     3.30 o
      1742    2  16   0   0    35.27    34.26     3.30 o
      1742    1  16   0   0    35.27    34.26     3.30 o
      1743    1  16   0   1     0.45     1.42     1.26 <
      1744    3  16  -1  -1    77.53    82.25     2.43 o
      1744    2  16   1  -1    77.53    82.25     2.43 o
      1744    1  16   0   2    77.53    82.25     2.43 o
      1745    1  16   0   3   423.48   445.46     6.51 o
      1746    3  16  -2  -2    28.13    28.26     3.03 o
      1746    2  16   2  -2    28.13    28.26     3.03 o
      1746    1  16   0   4    28.13    28.26     3.03 o
      1747    1  16   1   0   564.02   571.48     7.77 o
      1748    3  16  -1   1   100.62   100.23     2.42 o
      1748    2  16   0  -2   100.62   100.23     2.42 o
      1748    1  16   1   1   100.62   100.23     2.42 o
      1749    1  16   1   2     1.56     1.51     1.04 <
      1750    3  16  -2   0     7.85     8.54     1.34 o
      1750    2  16   1  -3     7.85     8.54     1.34 o
      1750    1  16   1   3     7.85     8.54     1.34 o
      1751    3  16  -1   3    31.72    31.49     1.81 o
      1751    2  16  -1  -3    31.72    31.49     1.81 o
      1751    1  16   2   0    31.72    31.49     1.81 o
      1752    1  16   2   1     0.46     0.96     1.48 <
      1753    3  16  -2   2    71.74    67.56     3.90 o
      1753    2  16   0  -4    71.74    67.56     3.90 o
      1753    1  16   2   2    71.74    67.56     3.90 o
