# Supplementary material for: Comparison of the temperature- and pressure-dependent behavior of the crystal structure of CrAs
Source: Acta Crystallogr B Struct Sci Cryst Eng Mater. 2021 Jul 23;77(Pt 4):594–604. doi: 10.1107/S2052520621005655 (PMC8337019; doi:10.1107/S2052520621005655)
Supplement: Supplementary file 17 [file b-77-00594-Synchrotron-65Ksup17.hkl]

#
# h,k,l, Fc-squared, Fo-squared, sigma(Fo-squared) and status flag
#
data_Synchrotron-65K
_shelx_title                             '   '
_shelx_refln_list_code                   4
_shelx_F_calc_maximum                    148.20
_exptl_crystal_F_000                     228
_reflns_d_resolution_high                0.3394

loop_
 _symmetry_equiv_pos_as_xyz
 'x, y, z'
 '-x+1/2, -y, z+1/2'
 '-x, y+1/2, -z'
 'x+1/2, -y+1/2, -z+1/2'
 '-x, -y, -z'
 'x+1/2, y, -z+1/2'
 'x, -y+1/2, z'
 '-x+1/2, y+1/2, z+1/2'

_cell_length_a                           5.59940(10)
_cell_length_b                           3.58430(10)
_cell_length_c                           6.1290(2)
_cell_angle_alpha                        90
_cell_angle_beta                         90
_cell_angle_gamma                        90

_shelx_F_squared_multiplier              1.000

loop_
 _twin_refln_datum_id
 _twin_refln_individual_id
 _twin_refln_index_h
 _twin_refln_index_k
 _twin_refln_index_l
 _twin_refln_F_squared_calc
 _twin_refln_F_squared_meas
 _twin_refln_F_squared_sigma
 _twin_refln_include_status
         1    3   0  -1  -1   114.45   105.35     1.42 o
         1    2   0   1  -1   114.45   105.35     1.42 o
         1    1   0   0   2   114.45   105.35     1.42 o
         2    3   0  -2  -2   407.03   433.08     4.64 o
         2    2   0   2  -2   407.03   433.08     4.64 o
         2    1   0   0   4   407.03   433.08     4.64 o
         3    1   0   0   6  3844.64  3960.00    13.06 o
         4    1   0   0   8  2038.82  1976.04     9.83 o
         5    1   0   0  10  1916.23  1708.57    10.23 o
         6    1   0   0  12    96.82    98.71     3.01 o
         7    1   0   0  14   565.03   595.80     5.23 o
         8    1   0   0  16   161.70   160.96     4.99 o
         9    3   0  -1   1   383.42   389.61     1.67 o
         9    2   0   0  -2   383.42   389.61     1.67 o
         9    1   0   1   1   383.42   389.61     1.67 o
        10    3   0  -2   0 19304.30 18743.20    39.08 o
        10    2   0   1  -3 19304.30 18743.20    39.08 o
        10    1   0   1   3 19304.30 18743.20    39.08 o
        11    1   0   1   5   909.58   939.28     4.03 o
        12    1   0   1   7  1818.10  1959.91     6.94 o
        13    1   0   1   9   424.06   388.63     2.79 o
        14    1   0   1  11  1549.73  1643.40     8.54 o
        15    1   0   1  13   899.46   806.56     6.15 o
        16    1   0   1  15   226.16   222.22     3.38 o
        17    1   0   1  17    54.56    55.56     2.37 o
        18    3   0  -1   3 22809.90 21961.90    54.24 o
        18    2   0  -1  -3 22809.90 21961.90    54.24 o
        18    1   0   2   0 22809.90 21961.90    54.24 o
        19    3   0  -2   2    16.79    14.33     0.55 o
        19    2   0   0  -4    16.79    14.33     0.55 o
        19    1   0   2   2    16.79    14.33     0.55 o
        20    1   0   2   4   341.23   370.36     2.38 o
        21    1   0   2   6  3010.92  3008.72    11.21 o
        22    1   0   2   8  1712.55  1685.66     7.20 o
        23    1   0   2  10  1700.04  1687.32     7.17 o
        24    1   0   2  12    83.66    77.67     2.10 o
        25    1   0   2  14   521.17   513.14     4.95 o
        26    1   0   2  16   151.18   147.00     3.62 o
        27    1   0   3   1    39.11    47.01     0.99 o
        28    1   0   3   3  9017.18  9166.33    21.94 o
        29    1   0   3   5   554.26   529.19     2.77 o
        30    1   0   3   7  1236.94  1171.02     5.49 o
        31    1   0   3   9   277.62   278.26     2.97 o
        32    1   0   3  11  1270.28  1260.35     6.93 o
        33    1   0   3  13   760.26   753.06     6.03 o
        34    1   0   3  15   198.71   197.66     3.14 o
        35    1   0   3  17    48.75    50.15     1.99 o
        36    1   0   4   0  9263.56  8643.48    31.26 o
        37    1   0   4   2     0.78     3.88     0.54 o
        38    1   0   4   4   169.25   176.79     1.71 o
        39    1   0   4   6  1626.17  1563.91     8.34 o
        40    1   0   4   8  1127.44   996.15     5.64 o
        41    1   0   4  10  1245.59  1209.39     7.36 o
        42    1   0   4  12    60.46    60.63     1.91 o
        43    1   0   4  14   412.37   413.18     4.36 o
        44    1   0   4  16   124.00   119.88     2.22 o
        45    1   0   5   1    18.34    17.84     0.78 o
        46    1   0   5   3  3924.54  3541.52    11.21 o
        47    1   0   5   5   250.28   253.49     2.49 o
        48    1   0   5   7   708.76   709.20     4.71 o
        49    1   0   5   9   145.74   147.95     2.88 o
        50    1   0   5  11   893.27   879.19     6.26 o
        51    1   0   5  13   553.48   552.74     4.90 o
        52    1   0   5  15   157.51   157.58     2.81 o
        53    1   0   6   0  3939.36  3847.07    21.53 o
        54    1   0   6   2     5.63     4.24     0.90 o
        55    1   0   6   4    57.21    60.56     1.76 o
        56    1   0   6   6   792.22   722.91     6.03 o
        57    1   0   6   8   675.40   715.79     4.70 o
        58    1   0   6  10   804.99   792.22     5.88 o
        59    1   0   6  12    45.58    34.56     1.87 o
        60    1   0   6  14   282.39   281.14     6.78 o
        61    1   0   7   1    27.49    23.78     1.14 o
        62    1   0   7   3  1862.11  1756.44    10.21 o
        63    1   0   7   5   114.69   115.21     2.11 o
        64    1   0   7   7   395.08   411.82     3.81 o
        65    1   0   7   9    85.84    87.04     2.17 o
        66    1   0   7  11   550.56   485.84     5.34 o
        67    1   0   7  13   349.18   371.65     4.75 o
        68    1   0   8   0  1925.29  1927.85    11.22 o
        69    1   0   8   2     7.77     7.15     1.06 o
        70    1   0   8   4    24.27    26.07     1.48 o
        71    1   0   8   6   419.86   424.44     3.93 o
        72    1   0   8   8   377.97   376.44     4.71 o
        73    1   0   8  10   460.83   479.60     5.21 o
        74    1   0   9   1    15.34    16.42     1.10 o
        75    1   0   9   3   945.62   958.73     6.36 o
        76    1   0   9   5    60.89    59.62     1.68 o
        77    1   0   9   7   210.70   191.07     2.91 o
        78    1   0   9   9    60.49    65.59     1.88 o
        79    1   0  10   0   941.40   940.28     9.57 o
        80    1   0  10   2     2.27     2.24     0.90 <
        81    1   0  10   4    15.20    14.34     1.23 o
        82    1   1   0   1    26.02    28.20     1.48 o
        83    3   1  -1  -1  8324.13  8962.09    21.92 o
        83    2   1   1  -1  8324.13  8962.09    21.92 o
        83    1   1   0   2  8324.13  8962.09    21.92 o
        84    1   1   0   3  2353.72  2304.85     5.57 o
        85    3   1  -2  -2  4789.23  4953.15    11.00 o
        85    2   1   2  -2  4789.23  4953.15    11.00 o
        85    1   1   0   4  4789.23  4953.15    11.00 o
        86    1   1   0   5  4100.77  4040.80    10.66 o
        87    1   1   0   6     2.34     4.60     0.56 o
        88    1   1   0   7   302.34   316.69     2.36 o
        89    1   1   0   8  1869.01  1818.43     7.20 o
        90    1   1   0   9   229.17   220.45     1.96 o
        91    1   1   0  10   985.91   946.91     4.57 o
        92    1   1   0  11    72.99    77.54     1.38 o
        93    1   1   0  12     0.33     4.07     1.01 o
        94    1   1   0  13   277.05   273.70     2.87 o
        95    1   1   0  14   389.28   404.78     3.43 o
        96    1   1   0  15   205.46   211.74     3.15 o
        97    1   1   0  16   294.60   282.36     4.51 o
        98    1   1   0  17    67.17    61.93     2.62 o
        99    3   1  -1   1  7903.26  8741.34    13.23 o
        99    2   1   0  -2  7903.26  8741.34    13.23 o
        99    1   1   1   1  7903.26  8741.34    13.23 o
       100    1   1   1   2  3716.65  4005.92     7.62 o
       101    2   1   1  -3     3.65     5.47     0.36 o
       101    1   1   1   3     3.65     5.47     0.36 o
       102    1   1   1   4   723.55   729.69     1.90 o
       103    1   1   1   5  3967.11  4014.42     6.44 o
       104    1   1   1   6  1430.19  1469.71     3.23 o
       105    1   1   1   7  2052.41  2044.65     4.98 o
       106    1   1   1   8  1207.27  1198.18     3.34 o
       107    1   1   1   9     0.15     1.24     0.42 <
       108    1   1   1  10     3.45     3.58     0.50 o
       109    1   1   1  11   775.82   797.73     3.28 o
       110    1   1   1  12    31.07    32.94     0.80 o
       111    1   1   1  13   502.88   479.29     3.37 o
       112    1   1   1  14    50.45    51.29     1.15 o
       113    1   1   1  15     0.95     1.04     0.82 <
       114    1   1   1  16   349.82   341.15     3.29 o
       115    1   1   1  17   213.30   214.51     2.69 o
       116    1   1   2   1    28.20    31.02     0.45 o
       117    3   1  -2   2  5385.30  5703.21     8.13 o
       117    2   1   0  -4  5385.30  5703.21     8.13 o
       117    1   1   2   2  5385.30  5703.21     8.13 o
       118    1   1   2   3  1409.85  1428.46     3.19 o
       119    1   1   2   4  3481.94  3556.53     5.75 o
       120    1   1   2   5  3004.51  3077.00     5.29 o
       121    1   1   2   6     1.81     2.44     0.39 o
       122    1   1   2   7   255.55   260.45     1.47 o
       123    1   1   2   8  1544.42  1573.01     3.95 o
       124    1   1   2   9   204.16   201.82     1.47 o
       125    1   1   2  10   853.92   820.27     3.77 o
       126    1   1   2  11    64.88    69.22     1.12 o
       127    1   1   2  12     0.31     1.07     0.67 <
       128    1   1   2  13   253.90   257.00     2.22 o
       129    1   1   2  14   359.76   358.91     2.58 o
       130    1   1   2  15   188.79   182.15     2.07 o
       131    1   1   2  16   275.56   278.15     2.54 o
       132    1   1   2  17    60.84    58.90     1.56 o
       133    1   1   3   1  3701.55  3822.33     7.44 o
       134    1   1   3   2  1621.86  1705.82     3.69 o
       135    1   1   3   3     1.58     2.43     0.35 o
       136    1   1   3   4   336.96   358.35     1.62 o
       137    1   1   3   5  2407.86  2386.87     4.56 o
       138    1   1   3   6   939.85   935.78     2.95 o
       139    1   1   3   7  1365.42  1349.28     3.79 o
       140    1   1   3   8   901.85   867.30     3.54 o
       141    1   1   3   9     0.12     0.76     0.56 <
       142    1   1   3  10     1.86     2.76     0.59 o
       143    1   1   3  11   616.15   618.92     3.11 o
       144    1   1   3  12    26.06    26.24     0.99 o
       145    1   1   3  13   423.56   417.52     3.04 o
       146    1   1   3  14    42.03    41.98     1.30 o
       147    1   1   3  15     0.82     1.85     0.78 <
       148    1   1   3  16   297.58   285.09     3.33 o
       149    1   1   3  17   188.46   186.68     2.19 o
       150    1   1   4   1    20.55    20.40     0.59 o
       151    1   1   4   2  2370.27  2472.13     6.08 o
       152    1   1   4   3   601.95   595.88     2.03 o
       153    1   1   4   4  1705.81  1746.42     3.75 o
       154    1   1   4   5  1625.01  1574.95     3.83 o
       155    1   1   4   6     1.12     2.51     0.42 o
       156    1   1   4   7   191.71   186.57     1.46 o
       157    1   1   4   8   961.53   910.23     3.74 o
       158    1   1   4   9   153.24   153.39     1.48 o
       159    1   1   4  10   593.56   591.77     3.35 o
       160    1   1   4  11    47.98    48.83     1.06 o
       161    1   1   4  12     0.25     0.82     0.69 <
       162    1   1   4  13   197.46   193.04     2.17 o
       163    1   1   4  14   289.34   294.10     2.62 o
       164    1   1   4  15   145.86   142.35     1.77 o
       165    1   1   4  16   226.45   218.54     2.40 o
       166    1   1   5   1  1486.47  1407.33     3.95 o
       167    1   1   5   2   691.47   677.84     2.83 o
       168    1   1   5   3     0.76     1.20     0.49 <
       169    1   1   5   4   195.70   196.79     1.55 o
       170    1   1   5   5  1151.07  1141.75     3.70 o
       171    1   1   5   6   576.69   587.76     2.68 o
       172    1   1   5   7   734.98   756.35     3.41 o
       173    1   1   5   8   584.08   562.22     3.05 o
       174    1   1   5   9     0.08     0.03     0.62 <
       175    1   1   5  10     0.79     2.29     0.73 o
       176    1   1   5  11   424.52   400.15     3.13 o
       177    1   1   5  12    18.33    17.34     0.89 o
       178    1   1   5  13   313.62   305.80     2.79 o
       179    1   1   5  14    28.05    27.56     1.23 o
       180    1   1   5  15     0.63     0.91     0.91 <
       181    1   1   6   1     4.80     4.05     0.60 o
       182    1   1   6   2   972.03   939.17     4.18 o
       183    1   1   6   3   320.23   317.64     2.64 o
       184    1   1   6   4   750.26   756.94     4.12 o
       185    1   1   6   5   896.83   905.25     3.86 o
       186    1   1   6   6     0.70     0.93     0.68 <
       187    1   1   6   7   136.15   141.25     1.65 o
       188    1   1   6   8   547.01   554.15     3.67 o
       189    1   1   6   9   100.96   106.99     1.57 o
       190    1   1   6  10   376.42   386.99     2.86 o
       191    1   1   6  11    32.35    31.63     1.37 o
       192    1   1   6  12     0.19     1.29     1.04 <
       193    1   1   6  13   131.88   131.38     2.22 o
       194    1   1   6  14   208.29   206.41     2.70 o
       195    1   1   7   1   627.50   628.53     3.93 o
       196    1   1   7   2   344.12   330.87     2.67 o
       197    1   1   7   3     0.43     1.29     0.69 <
       198    1   1   7   4   128.63   133.43     1.76 o
       199    1   1   7   5   563.97   560.05     3.28 o
       200    1   1   7   6   341.86   359.24     2.51 o
       201    1   1   7   7   395.82   401.57     3.00 o
       202    1   1   7   8   346.90   360.39     2.86 o
       203    1   1   7   9     0.04     1.32     0.79 <
       204    1   1   7  10     0.55     0.88     0.77 <
       205    1   1   7  11   272.65   281.82     3.10 o
       206    1   1   7  12    10.64    11.83     1.01 o
       207    1   1   7  13   209.94   202.18     3.00 o
       208    1   1   8   1     1.32     1.41     0.59 <
       209    1   1   8   2   457.25   446.80     3.29 o
       210    1   1   8   3   174.79   156.82     1.82 o
       211    1   1   8   4   369.52   380.79     2.72 o
       212    1   1   8   5   485.35   489.51     3.55 o
       213    1   1   8   6     0.37     1.23     0.80 <
       214    1   1   8   7    76.00    76.37     1.36 o
       215    1   1   8   8   313.07   339.07     2.87 o
       216    1   1   8   9    56.19    57.29     1.46 o
       217    1   1   8  10   229.07   246.57     2.89 o
       218    1   1   8  11    20.42    18.99     1.06 o
       219    1   1   9   1   311.73   289.73     2.21 o
       220    1   1   9   2   173.51   170.78     1.70 o
       221    1   1   9   3     0.22     0.63     0.76 <
       222    1   1   9   4    64.24    64.33     1.29 o
       223    1   1   9   5   299.12   304.07     2.42 o
       224    1   1   9   6   172.58   178.69     2.07 o
       225    1   1   9   7   220.74   232.56     2.99 o
       226    1   1   9   8   181.28   183.60     2.31 o
       227    1   1   9   9     0.01     0.36     1.46 <
       228    1   1  10   1     1.05     0.95     0.78 <
       229    1   1  10   2   235.21   232.06     2.20 o
       230    1   1  10   3    79.78    79.38     1.33 o
       231    1   1  10   4   194.58   192.10     2.32 o
       232    1   1  10   5   229.71   216.92     2.67 o
       233    3   2   0   0   258.24   363.26     2.08 o
       233    2   2   0   0   258.24   363.26     2.08 o
       233    1   2   0   0   258.24   363.26     2.08 o
       234    1   2   0   1   469.93   502.77     1.81 o
       235    3   2  -1  -1  9879.47 10357.90    21.98 o
       235    2   2   1  -1  9879.47 10357.90    21.98 o
       235    1   2   0   2  9879.47 10357.90    21.98 o
       236    1   2   0   3  2702.69  2636.94     5.43 o
       237    3   2  -2  -2  3262.18  3133.96     6.23 o
       237    2   2   2  -2  3262.18  3133.96     6.23 o
       237    1   2   0   4  3262.18  3133.96     6.23 o
       238    1   2   0   5   352.76   315.45     1.81 o
       239    1   2   0   6  3487.77  3555.60    10.72 o
       240    1   2   0   7   267.12   264.18     2.31 o
       241    1   2   0   8     1.71     1.28     0.58 <
       242    1   2   0   9   433.33   403.71     2.86 o
       243    1   2   0  10    56.39    52.93     1.23 o
       244    1   2   0  11   120.85   123.31     2.03 o
       245    1   2   0  12  2017.02  2115.28     8.23 o
       246    1   2   0  13    75.79    73.76     1.79 o
       247    1   2   0  14     3.79     4.25     0.91 o
       248    1   2   0  15   121.83   118.54     2.25 o
       249    1   2   0  16    39.41    37.11     1.71 o
       250    1   2   0  17    21.72    18.77     1.81 o
       251    1   2   1   0  3680.76  3837.45    11.71 o
       252    3   2  -1   1 11350.20 11058.80    15.03 o
       252    2   2   0  -2 11350.20 11058.80    15.03 o
       252    1   2   1   1 11350.20 11058.80    15.03 o
       253    1   2   1   2   402.81   431.43     1.37 o
       254    3   2  -2   0  1319.24  1412.92     2.86 o
       254    2   2   1  -3  1319.24  1412.92     2.86 o
       254    1   2   1   3  1319.24  1412.92     2.86 o
       255    1   2   1   4   364.01   378.33     1.32 o
       256    1   2   1   5  1258.48  1287.66     2.96 o
       257    1   2   1   6  1078.29  1128.75     3.12 o
       258    1   2   1   7   101.74   103.58     0.85 o
       259    1   2   1   8   211.81   194.55     1.23 o
       260    1   2   1   9  3300.37  3317.43     6.72 o
       261    1   2   1  10   147.14   139.07     1.32 o
       262    1   2   1  11    80.46    82.42     1.18 o
       263    1   2   1  12   189.51   198.54     2.06 o
       264    1   2   1  13    22.97    22.61     0.91 o
       265    1   2   1  14    54.95    57.19     1.18 o
       266    1   2   1  15   621.21   639.38     4.37 o
       267    1   2   1  16    30.97    29.82     1.07 o
       268    1   2   1  17    75.24    74.01     2.49 o
       269    3   2  -1   3   331.84   370.51     2.45 o
       269    2   2  -1  -3   331.84   370.51     2.45 o
       269    1   2   2   0   331.84   370.51     2.45 o
       270    1   2   2   1   322.10   359.61     1.35 o
       271    3   2  -2   2  6050.50  6182.33     9.06 o
       271    2   2   0  -4  6050.50  6182.33     9.06 o
       271    1   2   2   2  6050.50  6182.33     9.06 o
       272    1   2   2   3  1935.63  2084.74     4.08 o
       273    1   2   2   4  2256.73  2347.86     4.93 o
       274    1   2   2   5   272.31   279.08     1.39 o
       275    1   2   2   6  2755.39  2793.71     5.36 o
       276    1   2   2   7   217.04   215.64     1.20 o
       277    1   2   2   8     0.87     1.16     0.46 <
       278    1   2   2   9   366.58   354.74     1.93 o
       279    1   2   2  10    55.92    57.23     1.17 o
       280    1   2   2  11   107.91   115.76     1.61 o
       281    1   2   2  12  1836.75  1844.72     8.15 o
       282    1   2   2  13    69.43    69.26     1.31 o
       283    1   2   2  14     3.47     3.69     0.80 o
       284    1   2   2  15   113.74   112.61     1.59 o
       285    1   2   2  16    37.07    38.88     1.28 o
       286    1   2   2  17    20.34    20.58     1.08 o
       287    1   2   3   0  1807.51  1888.80     5.75 o
       288    1   2   3   1  4970.30  4825.86     7.67 o
       289    1   2   3   2   227.90   253.12     1.13 o
       290    1   2   3   3   870.60   898.36     2.74 o
       291    1   2   3   4   217.31   216.35     1.30 o
       292    1   2   3   5   776.28   772.18     2.45 o
       293    1   2   3   6   694.84   675.66     2.25 o
       294    1   2   3   7    61.51    60.11     0.77 o
       295    1   2   3   8   151.67   150.04     1.33 o
       296    1   2   3   9  2528.70  2616.04     7.07 o
       297    1   2   3  10   115.03   117.33     2.16 o
       298    1   2   3  11    73.31    75.75     1.33 o
       299    1   2   3  12   155.69   163.89     1.73 o
       300    1   2   3  13    19.73    19.60     0.88 o
       301    1   2   3  14    46.99    45.42     1.14 o
       302    1   2   3  15   537.60   533.04     4.03 o
       303    1   2   3  16    27.07    27.55     1.04 o
       304    1   2   3  17    65.34    62.56     1.76 o
       305    1   2   4   0   215.48   214.88     1.77 o
       306    1   2   4   1   150.28   137.16     1.01 o
       307    1   2   4   2  2604.00  2538.24     4.89 o
       308    1   2   4   3   923.73   880.88     2.70 o
       309    1   2   4   4  1142.23  1160.25     3.08 o
       310    1   2   4   5   143.43   142.19     1.04 o
       311    1   2   4   6  1552.92  1536.98     3.97 o
       312    1   2   4   7   130.38   128.44     1.17 o
       313    1   2   4   8     0.94     2.60     0.51 o
       314    1   2   4   9   240.69   234.85     1.88 o
       315    1   2   4  10    50.86    47.95     1.19 o
       316    1   2   4  11    80.18    80.39     1.35 o
       317    1   2   4  12  1416.59  1454.03     5.25 o
       318    1   2   4  13    54.51    53.67     1.14 o
       319    1   2   4  14     2.43     2.27     0.81 <
       320    1   2   4  15    93.61    95.39     2.39 o
       321    1   2   4  16    31.05    31.85     1.17 o
       322    1   2   5   0   745.64   694.15     3.61 o
       323    1   2   5   1  2138.25  2120.03     5.02 o
       324    1   2   5   2    94.42    90.19     1.04 o
       325    1   2   5   3   339.98   328.76     2.59 o
       326    1   2   5   4    98.44   101.30     1.30 o
       327    1   2   5   5   390.44   376.33     2.16 o
       328    1   2   5   6   357.29   356.01     2.37 o
       329    1   2   5   7    25.92    27.17     0.86 o
       330    1   2   5   8    91.21    93.23     1.22 o
       331    1   2   5   9  1656.29  1686.64     6.00 o
       332    1   2   5  10    77.33    78.59     1.24 o
       333    1   2   5  11    55.11    52.79     1.29 o
       334    1   2   5  12   112.64   110.01     1.84 o
       335    1   2   5  13    13.04    14.81     1.03 o
       336    1   2   5  14    35.14    34.18     1.24 o
       337    1   2   5  15   406.45   392.47     3.38 o
       338    1   2   6   0    47.85    47.09     1.17 o
       339    1   2   6   1    58.07    58.48     1.00 o
       340    1   2   6   2  1239.35  1212.76     4.93 o
       341    1   2   6   3   406.69   402.40     2.40 o
       342    1   2   6   4   568.02   584.44     3.00 o
       343    1   2   6   5    68.36    66.11     1.20 o
       344    1   2   6   6   802.33   851.99     4.30 o
       345    1   2   6   7    71.86    69.91     1.43 o
       346    1   2   6   8     1.92     8.48     0.95 o
       347    1   2   6   9   144.90   133.77     1.64 o
       348    1   2   6  10    35.10    35.66     1.22 o
       349    1   2   6  11    53.26    55.17     1.28 o
       350    1   2   6  12   955.79   975.60     6.48 o
       351    1   2   6  13    37.93    39.58     1.39 o
       352    1   2   6  14     1.04     0.73     0.93 <
       353    1   2   7   0   329.21   314.38     3.38 o
       354    1   2   7   1  1070.20  1049.42     4.90 o
       355    1   2   7   2    39.43    36.10     0.87 o
       356    1   2   7   3   122.60   122.64     1.45 o
       357    1   2   7   4    45.76    45.67     1.03 o
       358    1   2   7   5   200.54   206.63     2.01 o
       359    1   2   7   6   185.13   196.06     2.24 o
       360    1   2   7   7    12.41    13.60     0.98 o
       361    1   2   7   8    53.00    53.00     1.21 o
       362    1   2   7   9   996.41  1041.05     5.56 o
       363    1   2   7  10    48.19    49.59     1.37 o
       364    1   2   7  11    30.19    26.76     1.22 o
       365    1   2   7  12    75.65    76.43     1.78 o
       366    1   2   7  13     5.67     6.01     1.15 o
       367    1   2   8   0    13.06    11.82     0.92 o
       368    1   2   8   1    26.15    24.38     0.79 o
       369    1   2   8   2   639.43   639.25     3.53 o
       370    1   2   8   3   199.83   206.28     1.93 o
       371    1   2   8   4   297.14   293.58     2.30 o
       372    1   2   8   5    35.57    33.74     1.39 o
       373    1   2   8   6   431.58   435.22     3.95 o
       374    1   2   8   7    40.36    41.07     1.26 o
       375    1   2   8   8     0.89     1.37     0.78 <
       376    1   2   8   9    86.78    88.31     1.49 o
       377    1   2   8  10    15.73    17.30     1.02 o
       378    1   2   8  11    32.18    33.54     1.19 o
       379    1   2   9   0   165.21   164.67     2.41 o
       380    1   2   9   1   541.36   517.52     3.00 o
       381    1   2   9   2    20.03    19.68     0.90 o
       382    1   2   9   3    64.28    66.38     1.21 o
       383    1   2   9   4    24.22    23.51     1.04 o
       384    1   2   9   5   106.64   107.32     1.60 o
       385    1   2   9   6   101.09   102.77     1.71 o
       386    1   2   9   7     8.78     8.50     0.89 o
       387    1   2   9   8    29.77    30.79     1.30 o
       388    1   2  10   0    10.96    13.24     1.22 o
       389    1   2  10   1    14.00    13.50     0.90 o
       390    1   2  10   2   308.66   288.99     2.69 o
       391    1   2  10   3   103.15   102.95     1.98 o
       392    1   2  10   4   148.41   152.43     1.83 o
       393    1   2  10   5    19.12    16.45     1.40 o
       394    1   3   0   1  6048.56  5466.03    10.82 o
       395    3   3  -1  -1  2196.23  2310.08     5.13 o
       395    2   3   1  -1  2196.23  2310.08     5.13 o
       395    1   3   0   2  2196.23  2310.08     5.13 o
       396    1   3   0   3  1507.09  1576.77     5.53 o
       397    3   3  -2  -2  2372.39  2416.21     5.81 o
       397    2   3   2  -2  2372.39  2416.21     5.81 o
       397    1   3   0   4  2372.39  2416.21     5.81 o
       398    1   3   0   5    21.28    19.63     0.61 o
       399    1   3   0   6    28.56    30.94     0.65 o
       400    1   3   0   7  3989.67  4105.69     9.26 o
       401    1   3   0   8   559.18   538.98     2.87 o
       402    1   3   0   9   207.90   208.20     1.91 o
       403    1   3   0  10   460.85   421.45     4.02 o
       404    1   3   0  11   423.66   432.58     4.02 o
       405    1   3   0  12     0.16    -0.12     0.81 <
       406    1   3   0  13    50.62    55.96     1.61 o
       407    1   3   0  14   234.33   239.19     3.77 o
       408    1   3   0  15   184.42   188.63     3.51 o
       409    1   3   0  16    81.34    83.70     2.15 o
       410    1   3   0  17   558.24   553.51     4.93 o
       411    3   3  -1   1  2839.27  2909.65     4.83 o
       411    2   3   0  -2  2839.27  2909.65     4.83 o
       411    1   3   1   1  2839.27  2909.65     4.83 o
       412    1   3   1   2   692.25   752.51     2.24 o
       413    2   3   1  -3    29.85    31.28     0.54 o
       413    1   3   1   3    29.85    31.28     0.54 o
       414    1   3   1   4  7499.06  7328.65    10.11 o
       415    1   3   1   5  1031.92  1040.53     2.72 o
       416    1   3   1   6  1161.80  1159.20     2.72 o
       417    1   3   1   7  1110.94  1075.23     3.02 o
       418    1   3   1   8    69.09    65.12     0.74 o
       419    1   3   1   9     5.70     6.02     0.54 o
       420    1   3   1  10   899.75   866.94     3.31 o
       421    1   3   1  11   329.57   326.97     2.44 o
       422    1   3   1  12    27.14    28.05     1.04 o
       423    1   3   1  13   171.02   178.99     2.15 o
       424    1   3   1  14   756.63   777.97     4.78 o
       425    1   3   1  15     2.57     2.93     0.95 o
       426    1   3   1  16     1.74     2.93     0.85 o
       427    1   3   1  17   140.84   134.13     2.69 o
       428    1   3   2   1  4169.00  4218.10     5.81 o
       429    3   3  -2   2  1599.46  1654.62     3.07 o
       429    2   3   0  -4  1599.46  1654.62     3.07 o
       429    1   3   2   2  1599.46  1654.62     3.07 o
       430    1   3   2   3  1023.10  1089.47     2.97 o
       431    1   3   2   4  1801.27  1850.69     5.07 o
       432    1   3   2   5    18.73    20.30     0.49 o
       433    1   3   2   6    23.28    24.49     0.50 o
       434    1   3   2   7  3326.79  3104.18     5.56 o
       435    1   3   2   8   465.48   441.50     2.12 o
       436    1   3   2   9   187.31   181.33     1.46 o
       437    1   3   2  10   403.83   416.60     2.70 o
       438    1   3   2  11   377.30   392.66     2.67 o
       439    1   3   2  12     0.16     0.58     0.69 <
       440    1   3   2  13    46.53    43.75     1.21 o
       441    1   3   2  14   217.20   221.49     2.19 o
       442    1   3   2  15   169.27   168.57     1.95 o
       443    1   3   2  16    76.51    76.74     1.43 o
       444    1   3   2  17   517.93   490.33     3.84 o
       445    1   3   3   1  1548.05  1629.92     3.62 o
       446    1   3   3   2   459.05   448.64     1.69 o
       447    1   3   3   3    16.09    18.10     0.48 o
       448    1   3   3   4  4499.77  4414.80     7.69 o
       449    1   3   3   5   650.60   647.46     2.26 o
       450    1   3   3   6   820.98   833.97     2.79 o
       451    1   3   3   7   772.80   782.62     3.29 o
       452    1   3   3   8    37.79    39.24     0.87 o
       453    1   3   3   9     4.58     5.17     0.72 o
       454    1   3   3  10   713.54   751.32     3.70 o
       455    1   3   3  11   266.27   260.79     2.12 o
       456    1   3   3  12    22.72    22.22     0.98 o
       457    1   3   3  13   144.77   145.00     1.72 o
       458    1   3   3  14   646.30   651.51     3.73 o
       459    1   3   3  15     2.15     2.25     0.81 <
       460    1   3   3  16     1.21     1.23     0.88 <
       461    1   3   3  17   123.36   121.27     4.81 o
       462    1   3   4   1  1939.74  1883.90     4.08 o
       463    1   3   4   2   764.91   714.67     2.49 o
       464    1   3   4   3   517.12   534.98     2.01 o
       465    1   3   4   4   942.50   962.16     2.80 o
       466    1   3   4   5     3.94     4.53     0.44 o
       467    1   3   4   6    15.26    14.70     0.58 o
       468    1   3   4   7  2165.06  2195.12     8.46 o
       469    1   3   4   8   294.02   296.64     2.08 o
       470    1   3   4   9   142.77   140.06     1.44 o
       471    1   3   4  10   288.01   275.90     2.84 o
       472    1   3   4  11   279.41   290.76     2.39 o
       473    1   3   4  12     0.13     0.31     0.74 <
       474    1   3   4  13    38.17    38.33     1.02 o
       475    1   3   4  14   175.31   180.44     2.04 o
       476    1   3   4  15   130.33   125.31     1.91 o
       477    1   3   4  16    63.95    63.06     1.47 o
       478    1   3   5   1   672.22   652.99     2.44 o
       479    1   3   5   2   177.65   172.72     1.33 o
       480    1   3   5   3     8.61     9.52     0.59 o
       481    1   3   5   4  2329.25  2299.81     7.81 o
       482    1   3   5   5   315.95   332.85     2.00 o
       483    1   3   5   6   528.62   532.06     2.68 o
       484    1   3   5   7   447.07   458.38     3.07 o
       485    1   3   5   8    14.08    15.31     0.92 o
       486    1   3   5   9     3.14     3.37     0.76 o
       487    1   3   5  10   488.02   491.35     3.63 o
       488    1   3   5  11   187.91   193.01     2.05 o
       489    1   3   5  12    15.85    15.86     1.01 o
       490    1   3   5  13   108.16   114.51     1.78 o
       491    1   3   5  14   476.46   462.96     4.19 o
       492    1   3   5  15     1.50     1.58     0.93 <
       493    1   3   6   1   871.32   865.08     3.80 o
       494    1   3   6   2   326.71   326.74     2.49 o
       495    1   3   6   3   293.65   299.33     2.38 o
       496    1   3   6   4   456.71   471.90     2.45 o
       497    1   3   6   5     2.41     2.75     0.62 o
       498    1   3   6   6     9.51    10.86     0.88 o
       499    1   3   6   7  1290.77  1352.39     5.66 o
       500    1   3   6   8   170.60   173.52     2.10 o
       501    1   3   6   9    94.65    96.30     1.53 o
       502    1   3   6  10   185.85   187.29     2.06 o
       503    1   3   6  11   187.07   170.19     2.26 o
       504    1   3   6  12     0.10     0.29     0.80 <
       505    1   3   6  13    30.70    32.89     1.66 o
       506    1   3   6  14   125.49   129.08     2.07 o
       507    1   3   7   1   305.47   303.47     2.51 o
       508    1   3   7   2    63.18    61.77     1.23 o
       509    1   3   7   3     4.98     4.33     0.69 o
       510    1   3   7   4  1238.81  1155.56     4.82 o
       511    1   3   7   5   156.28   168.24     1.89 o
       512    1   3   7   6   316.68   320.50     2.78 o
       513    1   3   7   7   252.15   265.28     2.57 o
       514    1   3   7   8     7.43     6.53     1.05 o
       515    1   3   7   9     1.86     0.19     0.86 <
       516    1   3   7  10   306.45   310.69     2.99 o
       517    1   3   7  11   123.18   119.38     1.93 o
       518    1   3   7  12     9.03     9.75     0.98 o
       519    1   3   7  13    73.21    75.59     2.98 o
       520    1   3   8   1   433.03   401.80     2.73 o
       521    1   3   8   2   158.09   156.40     1.66 o
       522    1   3   8   3   161.57   169.80     1.96 o
       523    1   3   8   4   237.14   243.37     2.27 o
       524    1   3   8   5     2.38     1.57     0.90 <
       525    1   3   8   6     5.30     5.56     0.88 o
       526    1   3   8   7   723.52   718.92     5.16 o
       527    1   3   8   8   101.10   113.55     1.90 o
       528    1   3   8   9    52.87    55.72     1.37 o
       529    1   3   8  10   112.62   110.65     1.67 o
       530    1   3   8  11   115.99   121.47     2.40 o
       531    1   3   9   1   156.43   147.74     1.73 o
       532    1   3   9   2    33.71    31.52     1.10 o
       533    1   3   9   3     2.58     2.58     0.70 o
       534    1   3   9   4   642.24   628.04     3.73 o
       535    1   3   9   5    86.04    85.09     1.54 o
       536    1   3   9   6   159.88   157.34     1.90 o
       537    1   3   9   7   139.45   139.20     2.31 o
       538    1   3   9   8     7.01     7.27     0.83 o
       539    1   3  10   1   218.75   194.19     2.14 o
       540    1   3  10   2    83.73    82.99     1.56 o
       541    1   3  10   3    73.65    77.51     1.40 o
       542    1   3  10   4   123.37   122.15     2.08 o
       543    3   4   0   0  7647.84  7006.24    19.01 o
       543    2   4   0   0  7647.84  7006.24    19.01 o
       543    1   4   0   0  7647.84  7006.24    19.01 o
       544    1   4   0   1  2156.53  2158.63     5.36 o
       545    3   4  -1  -1   583.95   611.18     2.78 o
       545    2   4   1  -1   583.95   611.18     2.78 o
       545    1   4   0   2   583.95   611.18     2.78 o
       546    1   4   0   3  3759.01  3918.05     8.55 o
       547    3   4  -2  -2     8.88     6.29     0.50 o
       547    2   4   2  -2     8.88     6.29     0.50 o
       547    1   4   0   4     8.88     6.29     0.50 o
       548    1   4   0   5   832.71   827.52     2.86 o
       549    1   4   0   6   362.12   315.22     1.78 o
       550    1   4   0   7   403.88   391.64     1.99 o
       551    1   4   0   8   695.14   636.33     3.08 o
       552    1   4   0   9  1512.90  1478.80     7.57 o
       553    1   4   0  10   869.65   891.67     6.97 o
       554    1   4   0  11    94.51   102.64     2.13 o
       555    1   4   0  12    51.54    51.37     1.49 o
       556    1   4   0  13    73.40    70.82     1.98 o
       557    1   4   0  14   236.73   231.34     3.68 o
       558    1   4   0  15   400.79   400.13     5.87 o
       559    1   4   0  16    41.94    42.26     2.02 o
       560    1   4   0  17    62.44    67.96     2.32 o
       561    1   4   1   0  3959.04  3999.59     9.73 o
       562    3   4  -1   1   874.41   910.04     2.19 o
       562    2   4   0  -2   874.41   910.04     2.19 o
       562    1   4   1   1   874.41   910.04     2.19 o
       563    1   4   1   2  1735.29  1795.42     3.66 o
       564    3   4  -2   0  3481.86  3503.92     5.92 o
       564    2   4   1  -3  3481.86  3503.92     5.92 o
       564    1   4   1   3  3481.86  3503.92     5.92 o
       565    1   4   1   4  1091.15  1086.99     2.74 o
       566    1   4   1   5    52.22    51.01     0.65 o
       567    1   4   1   6  2449.82  2426.02     4.74 o
       568    1   4   1   7   494.98   477.82     1.75 o
       569    1   4   1   8   252.45   247.02     1.50 o
       570    1   4   1   9    20.57    21.67     0.73 o
       571    1   4   1  10   127.71   131.33     1.87 o
       572    1   4   1  11   731.23   747.09     4.53 o
       573    1   4   1  12   799.66   822.07     5.46 o
       574    1   4   1  13   422.18   451.53     3.89 o
       575    1   4   1  14    63.91    67.85     1.58 o
       576    1   4   1  15     5.80     7.43     0.92 o
       577    1   4   1  16    67.80    70.78     1.53 o
       578    1   4   1  17     4.18     3.84     0.83 o
       579    3   4  -1   3  5271.59  5254.66    13.31 o
       579    2   4  -1  -3  5271.59  5254.66    13.31 o
       579    1   4   2   0  5271.59  5254.66    13.31 o
       580    1   4   2   1  1583.35  1553.12     3.09 o
       581    3   4  -2   2   385.96   424.46     1.69 o
       581    2   4   0  -4   385.96   424.46     1.69 o
       581    1   4   2   2   385.96   424.46     1.69 o
       582    1   4   2   3  2896.81  2980.59     5.70 o
       583    1   4   2   4     3.34     5.59     0.47 o
       584    1   4   2   5   662.24   658.26     2.54 o
       585    1   4   2   6   291.95   295.43     2.17 o
       586    1   4   2   7   332.84   332.60     1.85 o
       587    1   4   2   8   608.48   564.66     2.49 o
       588    1   4   2   9  1315.99  1259.81     5.55 o
       589    1   4   2  10   787.93   784.45     3.41 o
       590    1   4   2  11    84.02    85.91     1.40 o
       591    1   4   2  12    48.35    49.43     1.22 o
       592    1   4   2  13    67.79    70.12     1.31 o
       593    1   4   2  14   218.68   222.81     2.43 o
       594    1   4   2  15   373.74   377.66     3.14 o
       595    1   4   2  16    39.23    37.84     1.20 o
       596    1   4   2  17    58.72    61.96     2.32 o
       597    1   4   3   0  2354.37  2272.44     7.34 o
       598    1   4   3   1   441.03   456.97     1.76 o
       599    1   4   3   2  1027.42  1027.76     2.64 o
       600    1   4   3   3  2047.15  2133.51     3.87 o
       601    1   4   3   4   690.09   656.41     1.97 o
       602    1   4   3   5    32.41    31.91     0.66 o
       603    1   4   3   6  1664.96  1677.77     6.06 o
       604    1   4   3   7   367.71   366.09     2.69 o
       605    1   4   3   8   181.20   182.03     1.79 o
       606    1   4   3   9    22.14    17.35     0.86 o
       607    1   4   3  10    98.71   100.63     1.44 o
       608    1   4   3  11   613.08   630.65     3.72 o
       609    1   4   3  12   669.80   671.02     4.15 o
       610    1   4   3  13   358.95   355.11     2.57 o
       611    1   4   3  14    55.87    54.71     1.41 o
       612    1   4   3  15     5.47     6.28     0.85 o
       613    1   4   3  16    60.19    60.27     1.29 o
       614    1   4   4   0  2652.72  2617.56     8.73 o
       615    1   4   4   1   793.39   780.04     2.72 o
       616    1   4   4   2   209.31   205.76     1.20 o
       617    1   4   4   3  1505.52  1474.15     3.79 o
       618    1   4   4   4     3.95     5.26     0.41 o
       619    1   4   4   5   376.60   363.06     2.05 o
       620    1   4   4   6   168.52   176.83     2.03 o
       621    1   4   4   7   204.76   205.11     1.98 o
       622    1   4   4   8   436.32   432.21     3.73 o
       623    1   4   4   9   923.72   953.17     4.36 o
       624    1   4   4  10   600.51   567.31     3.07 o
       625    1   4   4  11    62.52    65.24     1.24 o
       626    1   4   4  12    37.96    39.04     1.07 o
       627    1   4   4  13    54.91    51.29     1.20 o
       628    1   4   4  14   172.57   169.99     2.07 o
       629    1   4   4  15   305.15   291.24     2.62 o
       630    1   4   4  16    32.15    31.15     1.76 o
       631    1   4   5   0  1046.19  1017.87     4.69 o
       632    1   4   5   1   259.54   248.96     1.52 o
       633    1   4   5   2   493.51   465.50     2.38 o
       634    1   4   5   3  1076.88  1054.92     3.63 o
       635    1   4   5   4   351.78   343.32     2.52 o
       636    1   4   5   5    14.33    14.61     0.73 o
       637    1   4   5   6   928.50   977.87     4.22 o
       638    1   4   5   7   234.29   246.74     2.11 o
       639    1   4   5   8   108.68   110.78     1.53 o
       640    1   4   5   9    19.86    19.31     0.96 o
       641    1   4   5  10    66.47    62.87     1.26 o
       642    1   4   5  11   438.42   438.74     3.55 o
       643    1   4   5  12   490.40   495.81     3.71 o
       644    1   4   5  13   260.89   247.01     2.70 o
       645    1   4   5  14    43.87    42.81     1.28 o
       646    1   4   5  15     5.00     4.52     0.95 o
       647    1   4   6   0  1369.57  1357.49     6.38 o
       648    1   4   6   1   376.08   380.81     2.23 o
       649    1   4   6   2   141.07   142.94     1.64 o
       650    1   4   6   3   700.06   730.49     3.30 o
       651    1   4   6   4     5.38     5.70     0.83 o
       652    1   4   6   5   195.36   192.62     1.99 o
       653    1   4   6   6    88.66    94.78     1.46 o
       654    1   4   6   7   115.04   115.66     1.92 o
       655    1   4   6   8   277.15   275.64     2.99 o
       656    1   4   6   9   588.05   582.27     3.68 o
       657    1   4   6  10   395.26   418.80     4.44 o
       658    1   4   6  11    43.23    45.37     1.25 o
       659    1   4   6  12    22.47    22.57     1.01 o
       660    1   4   6  13    40.85    40.93     1.23 o
       661    1   4   6  14   116.17   116.04     4.52 o
       662    1   4   7   0   474.94   474.38     3.87 o
       663    1   4   7   1   165.93   170.21     1.64 o
       664    1   4   7   2   245.05   252.14     2.16 o
       665    1   4   7   3   579.64   567.85     3.47 o
       666    1   4   7   4   181.20   183.95     2.24 o
       667    1   4   7   5     6.54     7.61     0.94 o
       668    1   4   7   6   513.86   531.93     3.37 o
       669    1   4   7   7   137.63   151.37     1.86 o
       670    1   4   7   8    64.27    71.39     1.74 o
       671    1   4   7   9    11.19    12.34     1.08 o
       672    1   4   7  10    43.56    45.77     1.37 o
       673    1   4   7  11   267.70   262.03     2.76 o
       674    1   4   7  12   322.75   327.13     3.34 o
       675    1   4   8   0   726.80   711.58     5.49 o
       676    1   4   8   1   192.37   187.44     1.74 o
       677    1   4   8   2    82.16    86.21     1.49 o
       678    1   4   8   3   359.65   359.01     3.50 o
       679    1   4   8   4     3.54     4.00     0.83 o
       680    1   4   8   5   105.66   109.39     1.69 o
       681    1   4   8   6    50.46    48.46     1.18 o
       682    1   4   8   7    66.33    69.80     1.35 o
       683    1   4   8   8   155.15   166.07     2.13 o
       684    1   4   8   9   354.01   347.44     2.85 o
       685    1   4   8  10   222.43   223.84     2.19 o
       686    1   4   9   0   249.42   262.77     3.44 o
       687    1   4   9   1    83.18    82.84     1.61 o
       688    1   4   9   2   128.06   126.87     1.74 o
       689    1   4   9   3   301.76   292.09     2.71 o
       690    1   4   9   4    97.11    93.41     1.60 o
       691    1   4   9   5     3.79     4.10     0.80 o
       692    1   4   9   6   288.38   266.27     3.02 o
       693    1   4   9   7    72.31    73.50     1.37 o
       694    1   4   9   8    37.94    35.06     2.01 o
       695    1   4  10   0   350.85   376.24     5.94 o
       696    1   4  10   1    98.28    96.63     1.93 o
       697    1   4  10   2    34.68    30.57     1.18 o
       698    1   4  10   3   194.65   191.74     4.06 o
       699    1   5   0   1  2428.13  2419.99     5.77 o
       700    3   5  -1  -1   210.48   211.82     1.31 o
       700    2   5   1  -1   210.48   211.82     1.31 o
       700    1   5   0   2   210.48   211.82     1.31 o
       701    1   5   0   3   807.20   847.60     3.51 o
       702    3   5  -2  -2     1.89     0.33     0.57 <
       702    2   5   2  -2     1.89     0.33     0.57 <
       702    1   5   0   4     1.89     0.33     0.57 <
       703    1   5   0   5  6297.72  6200.13    14.98 o
       704    1   5   0   6    45.79    46.48     0.88 o
       705    1   5   0   7   178.53   172.70     1.39 o
       706    1   5   0   8   103.77   102.00     1.54 o
       707    1   5   0   9   161.83   147.68     2.42 o
       708    1   5   0  10     6.45     5.25     0.88 o
       709    1   5   0  11   642.30   705.98     5.57 o
       710    1   5   0  12     2.23     2.39     0.93 <
       711    1   5   0  13   858.07   885.24     6.29 o
       712    1   5   0  14     0.14     2.24     1.35 <
       713    1   5   0  15   163.35   174.32     3.24 o
       714    1   5   0  16    26.95    26.14     1.97 o
       715    1   5   0  17    12.62    10.40     2.09 o
       716    3   5  -1   1    42.12    47.63     0.54 o
       716    2   5   0  -2    42.12    47.63     0.54 o
       716    1   5   1   1    42.12    47.63     0.54 o
       717    1   5   1   2  6097.01  6018.74     9.60 o
       718    2   5   1  -3    41.41    40.36     0.63 o
       718    1   5   1   3    41.41    40.36     0.63 o
       719    1   5   1   4   372.09   356.61     1.56 o
       720    1   5   1   5   219.91   213.34     1.17 o
       721    1   5   1   6   821.83   792.19     2.29 o
       722    1   5   1   7     0.12     0.91     0.37 <
       723    1   5   1   8  2800.01  2706.51     6.65 o
       724    1   5   1   9     7.62     8.56     0.68 o
       725    1   5   1  10   430.88   438.74     3.36 o
       726    1   5   1  11    16.55    18.00     0.85 o
       727    1   5   1  12    26.02    26.10     1.12 o
       728    1   5   1  13    25.71    26.50     1.01 o
       729    1   5   1  14    55.42    57.35     1.40 o
       730    1   5   1  15    10.79    11.23     0.99 o
       731    1   5   1  16   758.80   788.77     5.50 o
       732    1   5   1  17     0.14     1.14     1.67 <
       733    1   5   2   1  1891.95  1929.43     3.77 o
       734    3   5  -2   2   164.42   191.29     1.21 o
       734    2   5   0  -4   164.42   191.29     1.21 o
       734    1   5   2   2   164.42   191.29     1.21 o
       735    1   5   2   3   633.99   647.01     2.31 o
       736    1   5   2   4     0.08     0.66     0.40 <
       737    1   5   2   5  5184.04  5038.41     9.44 o
       738    1   5   2   6    39.71    36.37     0.69 o
       739    1   5   2   7   136.64   135.29     1.20 o
       740    1   5   2   8    91.05    83.60     1.20 o
       741    1   5   2   9   147.76   144.48     1.76 o
       742    1   5   2  10     5.70     5.49     0.71 o
       743    1   5   2  11   581.91   582.82     3.69 o
       744    1   5   2  12     2.10     2.18     0.82 <
       745    1   5   2  13   791.46   786.72     5.38 o
       746    1   5   2  14     0.14     1.01     0.79 <
       747    1   5   2  15   149.99   160.15     2.20 o
       748    1   5   2  16    24.97    25.85     1.01 o
       749    1   5   3   1    25.87    25.02     0.48 o
       750    1   5   3   2  3846.88  3802.90     6.53 o
       751    1   5   3   3    27.73    30.79     0.56 o
       752    1   5   3   4   219.51   214.88     1.46 o
       753    1   5   3   5   156.03   157.15     1.46 o
       754    1   5   3   6   636.57   594.44     2.79 o
       755    1   5   3   7     0.28     0.40     0.54 <
       756    1   5   3   8  2179.00  2147.65     6.65 o
       757    1   5   3   9     6.31     5.42     0.69 o
       758    1   5   3  10   340.40   359.71     2.92 o
       759    1   5   3  11    13.51    12.57     0.87 o
       760    1   5   3  12    21.84    20.22     0.96 o
       761    1   5   3  13    22.14    24.85     1.08 o
       762    1   5   3  14    50.71    49.96     1.37 o
       763    1   5   3  15     9.21     9.44     0.98 o
       764    1   5   3  16   654.52   646.17     3.58 o
       765    1   5   4   1   983.25   980.10     2.87 o
       766    1   5   4   2    91.35    89.69     0.84 o
       767    1   5   4   3   396.28   376.69     1.74 o
       768    1   5   4   4     0.12     0.58     0.54 <
       769    1   5   4   5  3279.92  3360.18     7.52 o
       770    1   5   4   6    28.68    27.96     0.85 o
       771    1   5   4   7    66.89    67.90     1.15 o
       772    1   5   4   8    65.11    59.12     1.36 o
       773    1   5   4   9   114.82   117.54     1.33 o
       774    1   5   4  10     4.23     4.11     0.67 o
       775    1   5   4  11   448.44   459.61     3.43 o
       776    1   5   4  12     1.74     1.74     0.93 <
       777    1   5   4  13   628.33   593.33     4.65 o
       778    1   5   4  14     0.14     0.56     0.90 <
       779    1   5   4  15   115.77   110.30     1.84 o
       780    1   5   5   1    11.61    10.71     0.52 o
       781    1   5   5   2  2017.56  1930.47     6.47 o
       782    1   5   5   3    17.38    19.59     0.78 o
       783    1   5   5   4    80.58    76.84     1.41 o
       784    1   5   5   5    95.25    97.42     1.48 o
       785    1   5   5   6   435.40   419.28     4.28 o
       786    1   5   5   7     0.48     0.85     0.69 <
       787    1   5   5   8  1454.70  1475.03     6.80 o
       788    1   5   5   9     4.37     4.98     0.70 o
       789    1   5   5  10   235.11   230.34     2.29 o
       790    1   5   5  11     9.53     9.68     0.83 o
       791    1   5   5  12    15.35    15.66     1.07 o
       792    1   5   5  13    16.66    16.40     1.02 o
       793    1   5   5  14    44.27    42.92     1.30 o
       794    1   5   6   1   448.32   439.36     2.42 o
       795    1   5   6   2    48.79    52.83     1.01 o
       796    1   5   6   3   243.93   248.90     2.18 o
       797    1   5   6   4     0.41     0.62     0.60 <
       798    1   5   6   5  1911.89  1943.48     7.38 o
       799    1   5   6   6    18.60    18.64     0.94 o
       800    1   5   6   7    31.45    30.82     0.99 o
       801    1   5   6   8    41.30    43.09     1.22 o
       802    1   5   6   9    76.29    80.38     1.54 o
       803    1   5   6  10     3.03     3.47     0.79 o
       804    1   5   6  11   312.22   313.81     2.92 o
       805    1   5   6  12     1.28     1.38     0.81 <
       806    1   5   6  13   435.87   418.11     3.54 o
       807    1   5   7   1     5.29     5.87     0.71 o
       808    1   5   7   2  1067.38  1074.55     4.21 o
       809    1   5   7   3    10.46    13.10     0.84 o
       810    1   5   7   4    32.71    34.09     1.06 o
       811    1   5   7   5    55.18    58.06     1.20 o
       812    1   5   7   6   263.20   272.92     2.31 o
       813    1   5   7   7     0.32     0.84     0.80 <
       814    1   5   7   8   889.61   916.72     5.04 o
       815    1   5   7   9     2.47     3.31     0.76 o
       816    1   5   7  10   154.96   155.30     2.32 o
       817    1   5   7  11     6.06     6.45     0.84 o
       818    1   5   7  12     8.89     9.66     0.86 o
       819    1   5   8   1   230.35   224.93     2.26 o
       820    1   5   8   2    26.41    25.77     0.96 o
       821    1   5   8   3   135.06   139.24     1.97 o
       822    1   5   8   4     0.28     0.24     1.01 <
       823    1   5   8   5  1066.45  1044.43     5.43 o
       824    1   5   8   6    10.23     8.83     0.86 o
       825    1   5   8   7    22.04    22.88     1.01 o
       826    1   5   8   8    23.56    25.75     1.12 o
       827    1   5   8   9    42.19    43.82     1.20 o
       828    1   5   8  10     2.19     1.99     0.79 <
       829    1   5   9   1     2.92     3.08     0.86 o
       830    1   5   9   2   565.27   569.67     3.83 o
       831    1   5   9   3     5.34     5.10     0.85 o
       832    1   5   9   4    23.08    23.20     1.21 o
       833    1   5   9   5    29.26    30.92     1.37 o
       834    1   5   9   6   131.84   134.21     2.04 o
       835    1   5   9   7     0.08     0.63     0.92 <
       836    3   6   0   0  1937.31  2003.94     7.29 o
       836    2   6   0   0  1937.31  2003.94     7.29 o
       836    1   6   0   0  1937.31  2003.94     7.29 o
       837    1   6   0   1   429.36   412.05     2.31 o
       838    3   6  -1  -1   635.68   658.72     2.92 o
       838    2   6   1  -1   635.68   658.72     2.92 o
       838    1   6   0   2   635.68   658.72     2.92 o
       839    1   6   0   3  3928.02  3797.15     7.86 o
       840    3   6  -2  -2   101.28    94.78     1.29 o
       840    2   6   2  -2   101.28    94.78     1.29 o
       840    1   6   0   4   101.28    94.78     1.29 o
       841    1   6   0   5   521.99   515.46     3.10 o
       842    1   6   0   6     4.50     5.28     0.75 o
       843    1   6   0   7   547.62   575.64     3.78 o
       844    1   6   0   8   321.17   334.06     4.49 o
       845    1   6   0   9   765.79   728.42     6.33 o
       846    1   6   0  10   453.18   475.90     4.42 o
       847    1   6   0  11   354.75   380.19     4.09 o
       848    1   6   0  12   186.32   198.58     3.45 o
       849    1   6   0  13   242.82   249.02     3.77 o
       850    1   6   0  14   129.62   140.44     2.97 o
       851    1   6   0  15   300.75   318.45     4.29 o
       852    1   6   0  16     8.54     7.76     1.35 o
       853    1   6   1   0  4913.61  4827.23    11.24 o
       854    3   6  -1   1   864.13   917.67     2.28 o
       854    2   6   0  -2   864.13   917.67     2.28 o
       854    1   6   1   1   864.13   917.67     2.28 o
       855    1   6   1   2   419.74   413.11     1.61 o
       856    3   6  -2   0   810.28   793.88     2.41 o
       856    2   6   1  -3   810.28   793.88     2.41 o
       856    1   6   1   3   810.28   793.88     2.41 o
       857    1   6   1   4   490.83   476.55     1.71 o
       858    1   6   1   5     0.91     1.34     0.36 o
       859    1   6   1   6  1803.26  1761.93     4.14 o
       860    1   6   1   7   155.58   155.95     1.30 o
       861    1   6   1   8   486.33   486.80     2.52 o
       862    1   6   1   9   195.39   191.34     1.81 o
       863    1   6   1  10   426.62   427.84     3.10 o
       864    1   6   1  11   433.55   431.90     3.39 o
       865    1   6   1  12   386.82   375.02     3.33 o
       866    1   6   1  13   217.07   224.46     2.68 o
       867    1   6   1  14   164.37   178.82     2.16 o
       868    1   6   1  15    10.31    10.88     1.01 o
       869    1   6   1  16    90.00    91.96     1.82 o
       870    3   6  -1   3  1537.09  1527.66     4.88 o
       870    2   6  -1  -3  1537.09  1527.66     4.88 o
       870    1   6   2   0  1537.09  1527.66     4.88 o
       871    1   6   2   1   339.45   325.54     1.38 o
       872    3   6  -2   2   518.41   524.59     1.90 o
       872    2   6   0  -4   518.41   524.59     1.90 o
       872    1   6   2   2   518.41   524.59     1.90 o
       873    1   6   2   3  3181.49  3112.38     6.08 o
       874    1   6   2   4    82.56    79.57     0.83 o
       875    1   6   2   5   432.02   429.68     1.95 o
       876    1   6   2   6     3.52     3.95     0.44 o
       877    1   6   2   7   473.12   462.77     2.45 o
       878    1   6   2   8   289.99   280.80     1.75 o
       879    1   6   2   9   674.28   678.32     3.63 o
       880    1   6   2  10   415.72   416.99     3.07 o
       881    1   6   2  11   324.16   331.79     3.63 o
       882    1   6   2  12   171.66   183.60     2.35 o
       883    1   6   2  13   224.76   232.72     2.45 o
       884    1   6   2  14   119.70   114.77     2.18 o
       885    1   6   2  15   282.89   286.69     2.96 o
       886    1   6   2  16     7.97     8.10     0.96 o
       887    1   6   3   0  3226.12  3150.68     7.39 o
       888    1   6   3   1   598.57   587.07     2.07 o
       889    1   6   3   2   269.48   271.08     1.40 o
       890    1   6   3   3   565.35   574.32     2.78 o
       891    1   6   3   4   332.34   339.90     1.96 o
       892    1   6   3   5     1.00     2.94     0.56 o
       893    1   6   3   6  1306.53  1273.58     4.65 o
       894    1   6   3   7   125.07   119.02     1.40 o
       895    1   6   3   8   382.59   365.45     2.23 o
       896    1   6   3   9   166.88   170.47     1.87 o
       897    1   6   3  10   353.00   366.57     2.74 o
       898    1   6   3  11   367.08   366.08     2.84 o
       899    1   6   3  12   330.90   329.55     3.35 o
       900    1   6   3  13   184.47   196.11     2.20 o
       901    1   6   3  14   141.91   146.57     1.92 o
       902    1   6   3  15     8.56     9.04     1.09 o
       903    1   6   3  16    78.77    76.22     4.16 o
       904    1   6   4   0   967.56   924.04     3.74 o
       905    1   6   4   1   179.95   174.38     1.35 o
       906    1   6   4   2   347.08   330.26     1.86 o
       907    1   6   4   3  1899.14  1867.77     5.15 o
       908    1   6   4   4    61.07    61.06     1.15 o
       909    1   6   4   5   269.51   262.17     1.98 o
       910    1   6   4   6     1.85     4.07     0.73 o
       911    1   6   4   7   327.41   329.09     2.37 o
       912    1   6   4   8   220.02   226.49     2.48 o
       913    1   6   4   9   488.26   489.08     3.28 o
       914    1   6   4  10   322.96   301.29     2.30 o
       915    1   6   4  11   252.61   245.72     2.26 o
       916    1   6   4  12   133.30   129.43     1.94 o
       917    1   6   4  13   179.99   184.72     2.08 o
       918    1   6   4  14    94.09    94.95     2.24 o
       919    1   6   4  15   236.29   223.73     2.69 o
       920    1   6   5   0  1738.83  1687.71     7.05 o
       921    1   6   5   1   390.41   371.76     2.09 o
       922    1   6   5   2   132.38   140.93     1.61 o
       923    1   6   5   3   356.63   367.07     2.42 o
       924    1   6   5   4   182.72   181.49     1.95 o
       925    1   6   5   5     1.08     1.42     0.66 <
       926    1   6   5   6   794.72   833.45     5.69 o
       927    1   6   5   7    86.27    83.12     1.82 o
       928    1   6   5   8   259.34   251.45     2.23 o
       929    1   6   5   9   120.43   119.12     1.79 o
       930    1   6   5  10   253.65   251.42     2.17 o
       931    1   6   5  11   263.82   257.30     2.47 o
       932    1   6   5  12   252.86   254.73     2.64 o
       933    1   6   5  13   132.53   136.21     2.12 o
       934    1   6   5  14   106.57   100.08     1.99 o
       935    1   6   6   0   584.78   584.84     4.15 o
       936    1   6   6   1    83.72    85.92     1.65 o
       937    1   6   6   2   224.50   217.67     1.78 o
       938    1   6   6   3  1038.81  1007.38     4.36 o
       939    1   6   6   4    41.36    43.87     1.07 o
       940    1   6   6   5   154.18   154.57     1.85 o
       941    1   6   6   6     0.98     1.53     0.68 <
       942    1   6   6   7   206.15   212.53     2.84 o
       943    1   6   6   8   143.75   143.77     2.03 o
       944    1   6   6   9   324.76   329.88     2.85 o
       945    1   6   6  10   212.57   219.55     2.53 o
       946    1   6   6  11   173.45   172.81     2.19 o
       947    1   6   6  12    85.28    86.88     1.71 o
       948    1   6   6  13   126.21   125.28     2.03 o
       949    1   6   7   0   934.73   960.10     6.55 o
       950    1   6   7   1   237.15   243.27     2.33 o
       951    1   6   7   2    67.07    71.46     1.39 o
       952    1   6   7   3   210.46   217.58     2.18 o
       953    1   6   7   4   101.34   106.07     1.42 o
       954    1   6   7   5     0.79     1.18     0.74 <
       955    1   6   7   6   469.03   490.19     3.55 o
       956    1   6   7   7    51.60    56.89     1.32 o
       957    1   6   7   8   162.49   158.85     2.66 o
       958    1   6   7   9    70.62    69.48     1.38 o
       959    1   6   7  10   163.62   167.60     1.94 o
       960    1   6   7  11   159.14   155.98     2.06 o
       961    1   6   8   0   324.05   349.84     4.74 o
       962    1   6   8   1    45.14    46.15     1.25 o
       963    1   6   8   2   125.41   131.02     2.06 o
       964    1   6   8   3   577.20   590.99     4.11 o
       965    1   6   8   4    23.22    25.05     1.14 o
       966    1   6   8   5    89.86    97.04     1.70 o
       967    1   6   8   6     0.75     0.87     0.90 <
       968    1   6   8   7   123.77   124.40     1.83 o
       969    1   6   8   8    79.41    84.21     1.54 o
       970    1   6   8   9   206.26   206.77     1.99 o
       971    1   6   9   0   507.41   505.73     5.46 o
       972    1   6   9   1   119.09   125.45     2.02 o
       973    1   6   9   2    39.05    37.77     1.29 o
       974    1   6   9   3   109.03   108.53     2.07 o
       975    1   6   9   4    59.00    58.91     1.43 o
       976    1   6   9   5     0.36     1.08     0.75 <
       977    1   6   9   6   269.98   276.19     2.69 o
       978    1   7   0   1  2549.51  2463.65     6.34 o
       979    3   7  -1  -1   543.49   517.35     2.50 o
       979    2   7   1  -1   543.49   517.35     2.50 o
       979    1   7   0   2   543.49   517.35     2.50 o
       980    1   7   0   3   477.50   448.97     2.63 o
       981    3   7  -2  -2    63.25    60.17     1.29 o
       981    2   7   2  -2    63.25    60.17     1.29 o
       981    1   7   0   4    63.25    60.17     1.29 o
       982    1   7   0   5    76.15    74.85     1.36 o
       983    1   7   0   6    74.37    76.07     1.37 o
       984    1   7   0   7  2518.68  2613.78    12.25 o
       985    1   7   0   8   298.12   279.95     3.26 o
       986    1   7   0   9   136.88   132.62     2.12 o
       987    1   7   0  10    62.40    61.16     1.80 o
       988    1   7   0  11   410.23   431.18     5.15 o
       989    1   7   0  12     1.52     1.47     1.18 <
       990    1   7   0  13    84.57    94.48     2.64 o
       991    1   7   0  14    11.72    11.84     1.81 o
       992    1   7   0  15   111.49   112.47     2.74 o
       993    1   7   0  16    92.41    99.29     2.48 o
       994    3   7  -1   1   227.87   245.46     1.27 o
       994    2   7   0  -2   227.87   245.46     1.27 o
       994    1   7   1   1   227.87   245.46     1.27 o
       995    1   7   1   2   586.21   548.47     1.89 o
       996    2   7   1  -3    55.06    54.57     0.77 o
       996    1   7   1   3    55.06    54.57     0.77 o
       997    1   7   1   4  3651.49  3399.04     5.66 o
       998    1   7   1   5   543.84   535.07     2.06 o
       999    1   7   1   6   599.84   604.46     2.60 o
      1000    1   7   1   7    29.13    30.15     0.76 o
      1001    1   7   1   8    97.90   100.64     1.19 o
      1002    1   7   1   9    16.73    16.35     0.80 o
      1003    1   7   1  10   748.36   728.64     4.00 o
      1004    1   7   1  11    77.96    81.34     1.42 o
      1005    1   7   1  12    14.89    14.94     0.98 o
      1006    1   7   1  13   104.48   113.06     1.96 o
      1007    1   7   1  14   662.39   722.14     5.63 o
      1008    1   7   1  15    12.32    12.46     0.95 o
      1009    1   7   1  16     6.42     6.48     0.96 o
      1010    1   7   2   1  2100.87  2024.99     4.29 o
      1011    3   7  -2   2   455.48   464.43     2.19 o
      1011    2   7   0  -4   455.48   464.43     2.19 o
      1011    1   7   2   2   455.48   464.43     2.19 o
      1012    1   7   2   3   415.08   410.55     1.99 o
      1013    1   7   2   4    46.01    44.93     0.73 o
      1014    1   7   2   5    55.73    55.43     0.77 o
      1015    1   7   2   6    67.03    70.30     1.00 o
      1016    1   7   2   7  2238.07  2241.03     5.48 o
      1017    1   7   2   8   266.66   246.02     1.75 o
      1018    1   7   2   9   126.06   126.11     1.67 o
      1019    1   7   2  10    56.76    56.33     1.28 o
      1020    1   7   2  11   376.18   396.21     3.33 o
      1021    1   7   2  12     1.43     1.78     0.85 <
      1022    1   7   2  13    79.89    82.72     1.63 o
      1023    1   7   2  14    11.11    11.06     0.98 o
      1024    1   7   2  15   101.99   101.79     2.06 o
      1025    1   7   3   1   152.15   143.59     1.03 o
      1026    1   7   3   2   381.76   363.96     1.97 o
      1027    1   7   3   3    42.94    42.80     0.83 o
      1028    1   7   3   4  2734.06  2614.17     7.47 o
      1029    1   7   3   5   415.02   417.77     2.64 o
      1030    1   7   3   6   493.91   453.76     2.61 o
      1031    1   7   3   7    20.51    19.31     0.72 o
      1032    1   7   3   8    70.66    71.63     1.29 o
      1033    1   7   3   9    13.95    14.53     0.80 o
      1034    1   7   3  10   627.11   660.75     3.57 o
      1035    1   7   3  11    65.66    65.37     1.38 o
      1036    1   7   3  12    12.33    13.24     0.92 o
      1037    1   7   3  13    90.80    86.36     1.54 o
      1038    1   7   3  14   571.53   542.83     4.46 o
      1039    1   7   3  15    10.42    10.99     1.09 o
      1040    1   7   4   1  1309.51  1282.50     6.07 o
      1041    1   7   4   2   287.51   272.72     2.67 o
      1042    1   7   4   3   299.87   303.06     2.35 o
      1043    1   7   4   4    24.81    26.54     0.83 o
      1044    1   7   4   5    23.86    25.77     0.82 o
      1045    1   7   4   6    50.93    49.24     1.06 o
      1046    1   7   4   7  1645.33  1631.00     5.52 o
      1047    1   7   4   8   198.40   193.81     1.67 o
      1048    1   7   4   9    99.11    96.52     1.36 o
      1049    1   7   4  10    44.51    43.99     1.16 o
      1050    1   7   4  11   296.93   296.54     2.63 o
      1051    1   7   4  12     1.20     1.09     0.96 <
      1052    1   7   4  13    68.82    62.87     1.57 o
      1053    1   7   4  14     9.56     9.95     1.05 o
      1054    1   7   5   1    83.00    83.85     1.19 o
      1055    1   7   5   2   193.94   188.88     2.24 o
      1056    1   7   5   3    29.59    29.35     0.99 o
      1057    1   7   5   4  1749.18  1751.61     6.43 o
      1058    1   7   5   5   271.00   280.76     2.17 o
      1059    1   7   5   6   351.21   350.60     2.48 o
      1060    1   7   5   7    12.52    14.13     0.88 o
      1061    1   7   5   8    45.48    43.21     1.22 o
      1062    1   7   5   9     9.75     9.42     0.96 o
      1063    1   7   5  10   459.14   445.16     2.96 o
      1064    1   7   5  11    48.33    55.18     1.54 o
      1065    1   7   5  12     8.32     8.53     1.01 o
      1066    1   7   5  13    69.29    66.91     1.45 o
      1067    1   7   6   1   747.33   753.53     3.62 o
      1068    1   7   6   2   167.93   167.56     1.80 o
      1069    1   7   6   3   194.54   197.02     2.24 o
      1070    1   7   6   4    12.45    14.35     0.86 o
      1071    1   7   6   5    10.58    10.20     0.84 o
      1072    1   7   6   6    33.49    33.38     1.29 o
      1073    1   7   6   7  1072.80  1104.57     5.28 o
      1074    1   7   6   8   130.64   131.87     1.68 o
      1075    1   7   6   9    66.42    63.95     1.37 o
      1076    1   7   6  10    32.21    30.19     1.18 o
      1077    1   7   6  11   209.76   209.08     2.61 o
      1078    1   7   6  12     0.88     1.52     1.08 <
      1079    1   7   7   1    45.58    46.63     1.35 o
      1080    1   7   7   2   104.44   110.86     1.75 o
      1081    1   7   7   3    18.08    16.97     0.88 o
      1082    1   7   7   4  1039.64  1047.15     5.06 o
      1083    1   7   7   5   163.40   163.53     2.21 o
      1084    1   7   7   6   213.58   201.49     2.41 o
      1085    1   7   7   7     8.54     9.02     0.97 o
      1086    1   7   7   8    32.76    32.48     1.10 o
      1087    1   7   7   9     5.63     5.67     0.86 o
      1088    1   7   7  10   301.59   294.14     2.82 o
      1089    1   7   7  11    31.81    26.49     1.91 o
      1090    1   7   8   1   422.00   421.66     3.54 o
      1091    1   7   8   2    95.50    97.73     1.68 o
      1092    1   7   8   3   107.95   111.13     2.02 o
      1093    1   7   8   4     7.85     8.43     0.88 o
      1094    1   7   8   5     8.94     8.98     0.96 o
      1095    1   7   8   6    18.48    18.34     1.01 o
      1096    1   7   8   7   628.09   627.45     4.48 o
      1097    1   7   8   8    77.06    76.11     1.61 o
      1098    1   7   9   1    26.32    26.65     1.18 o
      1099    1   7   9   2    65.56    66.23     1.58 o
      1100    1   7   9   3     9.23     9.07     0.98 o
      1101    1   7   9   4   562.46   531.89     4.95 o
      1102    3   8   0   0     7.09     6.17     0.88 o
      1102    2   8   0   0     7.09     6.17     0.88 o
      1102    1   8   0   0     7.09     6.17     0.88 o
      1103    1   8   0   1   764.90   751.12     3.45 o
      1104    3   8  -1  -1  1338.12  1333.77     5.03 o
      1104    2   8   1  -1  1338.12  1333.77     5.03 o
      1104    1   8   0   2  1338.12  1333.77     5.03 o
      1105    1   8   0   3   680.10   634.44     4.57 o
      1106    3   8  -2  -2   553.90   532.00     3.35 o
      1106    2   8   2  -2   553.90   532.00     3.35 o
      1106    1   8   0   4   553.90   532.00     3.35 o
      1107    1   8   0   5   248.36   256.74     2.37 o
      1108    1   8   0   6   663.91   696.34     6.82 o
      1109    1   8   0   7    91.58    92.07     1.75 o
      1110    1   8   0   8    10.32    12.05     1.19 o
      1111    1   8   0   9   773.51   751.91     5.10 o
      1112    1   8   0  10    75.89    77.20     2.09 o
      1113    1   8   0  11     5.57     4.87     1.48 o
      1114    1   8   0  12   823.70   865.42     7.33 o
      1115    1   8   0  13    12.90    14.73     1.58 o
      1116    1   8   0  14     5.42     6.48     1.78 o
      1117    1   8   0  15   230.21   196.55     6.24 o
      1118    1   8   1   0   569.66   561.65     2.69 o
      1119    3   8  -1   1  1567.18  1545.93     3.36 o
      1119    2   8   0  -2  1567.18  1545.93     3.36 o
      1119    1   8   1   1  1567.18  1545.93     3.36 o
      1120    1   8   1   2   633.09   601.30     2.12 o
      1121    3   8  -2   0   104.09    95.55     1.09 o
      1121    2   8   1  -3   104.09    95.55     1.09 o
      1121    1   8   1   3   104.09    95.55     1.09 o
      1122    1   8   1   4   382.34   380.99     2.16 o
      1123    1   8   1   5   241.96   247.10     1.75 o
      1124    1   8   1   6   783.70   788.85     4.35 o
      1125    1   8   1   7     3.16     4.36     0.59 o
      1126    1   8   1   8    37.03    37.35     1.00 o
      1127    1   8   1   9  1115.53  1156.99     5.34 o
      1128    1   8   1  10    13.31    14.72     0.90 o
      1129    1   8   1  11    72.51    72.82     1.53 o
      1130    1   8   1  12   505.07   530.93     4.25 o
      1131    1   8   1  13    27.92    29.22     1.13 o
      1132    1   8   1  14    12.10    14.12     1.07 o
      1133    1   8   1  15   253.05   265.50     3.07 o
      1134    3   8  -1   3     4.88     5.20     0.52 o
      1134    2   8  -1  -3     4.88     5.20     0.52 o
      1134    1   8   2   0     4.88     5.20     0.52 o
      1135    1   8   2   1   655.78   639.10     2.41 o
      1136    3   8  -2   2  1162.89  1070.10     3.27 o
      1136    2   8   0  -4  1162.89  1070.10     3.27 o
      1136    1   8   2   2  1162.89  1070.10     3.27 o
      1137    1   8   2   3   571.47   543.45     2.38 o
      1138    1   8   2   4   473.99   472.46     2.33 o
      1139    1   8   2   5   215.91   202.01     1.83 o
      1140    1   8   2   6   584.57   575.75     2.79 o
      1141    1   8   2   7    80.21    84.77     1.08 o
      1142    1   8   2   8    10.12    10.33     0.70 o
      1143    1   8   2   9   705.23   665.14     5.07 o
      1144    1   8   2  10    70.13    73.49     1.65 o
      1145    1   8   2  11     5.20     5.94     0.75 o
      1146    1   8   2  12   762.46   800.69     5.03 o
      1147    1   8   2  13    12.42    11.98     0.97 o
      1148    1   8   2  14     4.79     5.42     1.06 o
      1149    1   8   2  15   215.07   226.35     2.58 o
      1150    1   8   3   0   393.65   389.25     2.85 o
      1151    1   8   3   1  1198.00  1168.62     4.13 o
      1152    1   8   3   2   478.13   447.11     2.69 o
      1153    1   8   3   3    65.40    64.98     1.08 o
      1154    1   8   3   4   292.34   272.50     2.09 o
      1155    1   8   3   5   189.29   200.54     2.59 o
      1156    1   8   3   6   615.97   615.13     3.44 o
      1157    1   8   3   7     2.07     2.50     0.72 o
      1158    1   8   3   8    29.06    28.37     0.89 o
      1159    1   8   3   9   935.66   872.48     5.20 o
      1160    1   8   3  10    11.26    11.36     0.97 o
      1161    1   8   3  11    60.82    62.43     1.76 o
      1162    1   8   3  12   435.41   400.38     4.14 o
      1163    1   8   3  13    22.72    21.68     1.05 o
      1164    1   8   3  14    11.21    10.44     0.96 o
      1165    1   8   4   0     1.43     3.76     0.86 o
      1166    1   8   4   1   448.23   434.99     2.78 o
      1167    1   8   4   2   818.73   812.34     3.44 o
      1168    1   8   4   3   368.90   377.28     2.88 o
      1169    1   8   4   4   340.32   356.62     2.78 o
      1170    1   8   4   5   151.10   156.16     2.33 o
      1171    1   8   4   6   421.28   422.43     2.91 o
      1172    1   8   4   7    57.45    55.02     1.18 o
      1173    1   8   4   8     8.56     8.86     0.81 o
      1174    1   8   4   9   548.38   555.86     3.80 o
      1175    1   8   4  10    53.96    50.70     1.30 o
      1176    1   8   4  11     4.53     4.90     1.06 o
      1177    1   8   4  12   607.25   596.75     4.27 o
      1178    1   8   4  13    11.24    12.15     1.01 o
      1179    1   8   4  14     3.20     2.89     1.04 <
      1180    1   8   5   0   223.24   221.55     2.98 o
      1181    1   8   5   1   799.01   810.18     4.03 o
      1182    1   8   5   2   308.26   315.89     2.46 o
      1183    1   8   5   3    32.39    36.39     1.06 o
      1184    1   8   5   4   190.87   184.79     1.90 o
      1185    1   8   5   5   127.60   132.08     1.57 o
      1186    1   8   5   6   419.08   420.27     3.33 o
      1187    1   8   5   7     1.36     2.86     0.82 o
      1188    1   8   5   8    20.24    19.01     1.11 o
      1189    1   8   5   9   676.83   687.74     4.38 o
      1190    1   8   5  10     9.02     8.83     0.87 o
      1191    1   8   5  11    41.07    40.11     1.39 o
      1192    1   8   5  12   327.58   304.34     3.81 o
      1193    1   8   5  13    14.58    17.42     1.97 o
      1194    1   8   6   0     2.41     2.11     1.07 <
      1195    1   8   6   1   276.81   282.58     2.80 o
      1196    1   8   6   2   520.63   540.17     3.45 o
      1197    1   8   6   3   220.49   225.81     2.42 o
      1198    1   8   6   4   218.42   215.84     2.41 o
      1199    1   8   6   5    95.53    95.11     1.44 o
      1200    1   8   6   6   273.47   278.58     2.82 o
      1201    1   8   6   7    38.09    37.87     1.14 o
      1202    1   8   6   8     5.00     5.35     0.82 o
      1203    1   8   6   9   378.93   376.85     3.50 o
      1204    1   8   6  10    32.48    33.23     1.15 o
      1205    1   8   6  11     4.05     4.34     0.95 o
      1206    1   8   7   0   129.84   122.80     2.72 o
      1207    1   8   7   1   481.31   502.30     4.74 o
      1208    1   8   7   2   184.66   183.93     2.36 o
      1209    1   8   7   3    19.25    22.76     1.20 o
      1210    1   8   7   4   116.12   118.14     1.64 o
      1211    1   8   7   5    79.80    79.81     1.51 o
      1212    1   8   7   6   267.37   263.87     2.56 o
      1213    1   8   7   7     1.36     2.47     0.85 <
      1214    1   8   7   8    13.95    14.61     1.09 o
      1215    1   8   7   9   427.94   424.76     5.00 o
      1216    1   8   7  10     7.37     7.57     1.28 o
      1217    1   8   8   0     1.24     3.84     1.36 <
      1218    1   8   8   1   159.27   165.79     2.24 o
      1219    1   8   8   2   296.19   311.47     3.43 o
      1220    1   8   8   3   135.03   133.99     2.39 o
      1221    1   8   8   4   127.26   131.65     2.16 o
      1222    1   8   8   5    56.90    58.56     1.76 o
      1223    1   8   8   6   164.96   175.15     2.21 o
      1224    1   8   8   7    24.50    25.93     1.23 o
      1225    1   8   9   0    80.27    81.91     2.06 o
      1226    1   8   9   1   253.40   256.38     3.09 o
      1227    1   8   9   2   101.13   103.28     1.89 o
      1228    1   9   0   1   149.70   142.42     1.56 o
      1229    3   9  -1  -1   485.89   494.27     3.55 o
      1229    2   9   1  -1   485.89   494.27     3.55 o
      1229    1   9   0   2   485.89   494.27     3.55 o
      1230    1   9   0   3   288.38   289.75     3.55 o
      1231    3   9  -2  -2  1195.45  1142.54     6.75 o
      1231    2   9   2  -2  1195.45  1142.54     6.75 o
      1231    1   9   0   4  1195.45  1142.54     6.75 o
      1232    1   9   0   5  1409.35  1487.15     8.89 o
      1233    1   9   0   6    83.44    83.22     1.73 o
      1234    1   9   0   7    14.34    14.03     1.34 o
      1235    1   9   0   8   182.89   170.64     2.79 o
      1236    1   9   0   9    82.74    78.95     2.25 o
      1237    1   9   0  10   376.42   422.13     6.32 o
      1238    1   9   0  11   126.63   126.66     3.65 o
      1239    1   9   0  12     2.72     3.88     1.25 o
      1240    1   9   0  13   239.18   253.22     3.36 o
      1241    1   9   0  14   271.57   285.31     3.99 o
      1242    3   9  -1   1   939.25   879.93     2.74 o
      1242    2   9   0  -2   939.25   879.93     2.74 o
      1242    1   9   1   1   939.25   879.93     2.74 o
      1243    1   9   1   2   940.81   899.80     3.25 o
      1244    2   9   1  -3    58.76    58.08     1.14 o
      1244    1   9   1   3    58.76    58.08     1.14 o
      1245    1   9   1   4    10.81    12.59     0.68 o
      1246    1   9   1   5   205.49   214.14     1.90 o
      1247    1   9   1   6   387.27   396.02     2.61 o
      1248    1   9   1   7   840.51   813.48     3.74 o
      1249    1   9   1   8   747.12   745.07     3.54 o
      1250    1   9   1   9    18.01    17.68     0.87 o
      1251    1   9   1  10    41.92    46.50     1.42 o
      1252    1   9   1  11   247.10   243.22     2.79 o
      1253    1   9   1  12    16.32    16.58     1.00 o
      1254    1   9   1  13   115.09   121.02     1.84 o
      1255    1   9   1  14     0.64     0.70     0.83 <
      1256    1   9   1  15    16.68    16.08     2.69 o
      1257    1   9   2   1   126.11   124.88     1.17 o
      1258    3   9  -2   2   411.02   405.28     1.90 o
      1258    2   9   0  -4   411.02   405.28     1.90 o
      1258    1   9   2   2   411.02   405.28     1.90 o
      1259    1   9   2   3   262.27   258.52     1.96 o
      1260    1   9   2   4  1059.95  1022.65     5.46 o
      1261    1   9   2   5  1271.99  1273.70     4.46 o
      1262    1   9   2   6    76.62    81.78     1.19 o
      1263    1   9   2   7    14.31    15.80     0.75 o
      1264    1   9   2   8   165.83   163.63     1.68 o
      1265    1   9   2   9    76.45    76.13     1.48 o
      1266    1   9   2  10   347.16   359.82     3.20 o
      1267    1   9   2  11   118.18   124.87     2.23 o
      1268    1   9   2  12     2.55     2.53     1.02 <
      1269    1   9   2  13   221.74   220.36     2.91 o
      1270    1   9   2  14   254.05   258.70     3.06 o
      1271    1   9   3   1   712.62   732.63     3.67 o
      1272    1   9   3   2   743.94   751.41     3.05 o
      1273    1   9   3   3    49.17    51.39     0.98 o
      1274    1   9   3   4    12.46    11.86     0.77 o
      1275    1   9   3   5   157.13   169.29     1.83 o
      1276    1   9   3   6   327.85   322.25     2.34 o
      1277    1   9   3   7   696.25   684.01     4.94 o
      1278    1   9   3   8   630.36   630.79     3.76 o
      1279    1   9   3   9    15.09    16.07     1.01 o
      1280    1   9   3  10    35.92    39.06     1.30 o
      1281    1   9   3  11   215.54   211.33     2.85 o
      1282    1   9   3  12    13.63    15.53     1.04 o
      1283    1   9   3  13   101.73   101.19     1.98 o
      1284    1   9   3  14     0.76     0.63     1.46 <
      1285    1   9   4   1    82.24    81.91     1.75 o
      1286    1   9   4   2   275.30   275.27     2.10 o
      1287    1   9   4   3   202.25   199.12     2.32 o
      1288    1   9   4   4   776.82   735.05     5.26 o
      1289    1   9   4   5   963.66   966.70     4.37 o
      1290    1   9   4   6    59.79    60.48     1.33 o
      1291    1   9   4   7    12.44    11.49     0.83 o
      1292    1   9   4   8   129.49   129.56     1.68 o
      1293    1   9   4   9    60.17    58.51     1.71 o
      1294    1   9   4  10   276.68   258.15     2.89 o
      1295    1   9   4  11    97.24    92.26     2.28 o
      1296    1   9   4  12     2.11     1.58     0.94 <
      1297    1   9   4  13   176.83   179.01     3.45 o
      1298    1   9   5   1   468.46   464.36     3.04 o
      1299    1   9   5   2   505.45   520.58     4.26 o
      1300    1   9   5   3    35.44    36.12     1.08 o
      1301    1   9   5   4    11.36    11.90     0.92 o
      1302    1   9   5   5   105.48   109.26     1.77 o
      1303    1   9   5   6   236.01   236.54     2.29 o
      1304    1   9   5   7   500.24   489.17     3.47 o
      1305    1   9   5   8   459.69   464.91     3.58 o
      1306    1   9   5   9    10.53     9.33     0.94 o
      1307    1   9   5  10    27.82    29.37     1.16 o
      1308    1   9   5  11   167.23   163.62     2.52 o
      1309    1   9   5  12     9.46    11.14     1.14 o
      1310    1   9   6   1    50.60    52.58     1.36 o
      1311    1   9   6   2   172.61   182.69     1.97 o
      1312    1   9   6   3   133.48   132.36     1.85 o
      1313    1   9   6   4   509.58   502.42     4.01 o
      1314    1   9   6   5   638.73   622.50     4.02 o
      1315    1   9   6   6    39.50    43.62     1.30 o
      1316    1   9   6   7     7.42     7.47     0.99 o
      1317    1   9   6   8    94.23    95.62     1.78 o
      1318    1   9   6   9    39.84    39.54     1.34 o
      1319    1   9   6  10   195.00   191.04     2.95 o
      1320    1   9   6  11    71.58    67.02     4.18 o
      1321    1   9   7   1   290.01   303.46     2.59 o
      1322    1   9   7   2   311.24   332.25     3.23 o
      1323    1   9   7   3    21.74    23.48     1.07 o
      1324    1   9   7   4     5.92     5.45     0.94 o
      1325    1   9   7   5    70.97    73.35     1.71 o
      1326    1   9   7   6   142.31   141.38     1.90 o
      1327    1   9   7   7   321.52   320.13     3.26 o
      1328    1   9   7   8   292.77   295.18     3.09 o
      1329    1   9   7   9     6.01     5.99     1.46 o
      1330    1   9   8   1    32.68    33.81     1.14 o
      1331    1   9   8   2   107.89   109.87     1.94 o
      1332    1   9   8   3    73.23    73.90     1.45 o
      1333    1   9   8   4   305.61   307.03     3.34 o
      1334    1   9   8   5   370.45   370.54     3.57 o
      1335    1   9   8   6    21.60    21.37     1.67 o
      1336    3  10   0   0  2912.37  2946.30    12.12 o
      1336    2  10   0   0  2912.37  2946.30    12.12 o
      1336    1  10   0   0  2912.37  2946.30    12.12 o
      1337    1  10   0   1    26.38    27.18     1.01 o
      1338    3  10  -1  -1     4.14     4.73     0.80 o
      1338    2  10   1  -1     4.14     4.73     0.80 o
      1338    1  10   0   2     4.14     4.73     0.80 o
      1339    1  10   0   3   281.03   288.03     2.92 o
      1340    3  10  -2  -2    42.91    40.95     1.53 o
      1340    2  10   2  -2    42.91    40.95     1.53 o
      1340    1  10   0   4    42.91    40.95     1.53 o
      1341    1  10   0   5     7.81     8.08     0.93 o
      1342    1  10   0   6   602.03   579.99     5.00 o
      1343    1  10   0   7    64.90    59.83     1.87 o
      1344    1  10   0   8   512.22   504.05     4.73 o
      1345    1  10   0   9     0.53     1.09     1.06 <
      1346    1  10   0  10   599.80   618.96     7.43 o
      1347    1  10   0  11    91.46    93.84     3.08 o
      1348    1  10   0  12    41.39    37.00     1.64 o
      1349    1  10   0  13    64.04    67.34     1.91 o
      1350    1  10   0  14   213.86   215.90     3.49 o
      1351    1  10   1   0   439.06   429.66     3.22 o
      1352    3  10  -1   1    18.61    19.78     0.76 o
      1352    2  10   0  -2    18.61    19.78     0.76 o
      1352    1  10   1   1    18.61    19.78     0.76 o
      1353    1  10   1   2    16.18    16.96     0.72 o
      1354    3  10  -2   0  1944.80  2016.15     6.86 o
      1354    2  10   1  -3  1944.80  2016.15     6.86 o
      1354    1  10   1   3  1944.80  2016.15     6.86 o
      1355    1  10   1   4     0.56     0.55     0.72 <
      1356    1  10   1   5   123.65   113.56     1.59 o
      1357    1  10   1   6    53.02    58.02     1.13 o
      1358    1  10   1   7   387.64   391.41     2.89 o
      1359    1  10   1   8    77.92    73.90     1.48 o
      1360    1  10   1   9    89.63    89.01     1.44 o
      1361    1  10   1  10   115.43   103.59     2.28 o
      1362    1  10   1  11   528.08   534.01     4.09 o
      1363    1  10   1  12     0.30     2.49     0.92 <
      1364    1  10   1  13   325.70   330.22     3.10 o
      1365    1  10   1  14    29.97    32.35     2.15 o
      1366    3  10  -1   3  2596.29  2614.17     9.38 o
      1366    2  10  -1  -3  2596.29  2614.17     9.38 o
      1366    1  10   2   0  2596.29  2614.17     9.38 o
      1367    1  10   2   1    25.05    24.31     0.81 o
      1368    3  10  -2   2     4.67     5.28     0.58 o
      1368    2  10   0  -4     4.67     5.28     0.58 o
      1368    1  10   2   2     4.67     5.28     0.58 o
      1369    1  10   2   3   253.23   233.71     2.08 o
      1370    1  10   2   4    37.06    36.41     0.99 o
      1371    1  10   2   5     7.02     7.59     0.77 o
      1372    1  10   2   6   546.23   539.20     2.92 o
      1373    1  10   2   7    59.78    57.83     1.22 o
      1374    1  10   2   8   471.05   460.69     4.03 o
      1375    1  10   2   9     0.50     0.78     0.92 <
      1376    1  10   2  10   554.66   573.04     4.52 o
      1377    1  10   2  11    84.47    87.16     1.56 o
      1378    1  10   2  12    40.14    40.38     1.28 o
      1379    1  10   2  13    59.19    59.47     1.44 o
      1380    1  10   3   0   358.98   353.82     3.23 o
      1381    1  10   3   1    19.20    19.95     0.90 o
      1382    1  10   3   2    14.58    14.14     0.67 o
      1383    1  10   3   3  1561.08  1558.37     4.55 o
      1384    1  10   3   4     0.39     0.92     0.68 <
      1385    1  10   3   5   100.21   100.72     1.45 o
      1386    1  10   3   6    43.61    42.11     1.02 o
      1387    1  10   3   7   326.48   340.04     2.98 o
      1388    1  10   3   8    66.56    66.04     1.30 o
      1389    1  10   3   9    79.09    85.62     2.15 o
      1390    1  10   3  10    98.94   102.66     2.66 o
      1391    1  10   3  11   452.81   408.15     3.86 o
      1392    1  10   3  12     0.22     0.69     0.91 <
      1393    1  10   3  13   281.13   275.62     2.93 o
      1394    1  10   4   0  1931.13  2005.87    11.46 o
      1395    1  10   4   1    20.76    20.05     0.95 o
      1396    1  10   4   2     5.32     5.87     0.79 o
      1397    1  10   4   3   191.41   191.87     2.11 o
      1398    1  10   4   4    26.20    27.44     0.99 o
      1399    1  10   4   5     5.40     5.60     0.79 o
      1400    1  10   4   6   423.48   444.47     3.23 o
      1401    1  10   4   7    47.43    47.90     1.25 o
      1402    1  10   4   8   370.32   379.31     3.04 o
      1403    1  10   4   9     0.50     1.06     0.84 <
      1404    1  10   4  10   440.02   413.22     3.70 o
      1405    1  10   4  11    66.51    64.95     1.48 o
      1406    1  10   4  12    36.95    34.89     1.35 o
      1407    1  10   5   0   252.83   255.18     3.34 o
      1408    1  10   5   1    16.06    15.26     0.94 o
      1409    1  10   5   2    10.94    10.43     0.85 o
      1410    1  10   5   3  1103.74  1048.99     6.43 o
      1411    1  10   5   4     0.30     1.33     0.92 <
      1412    1  10   5   5    71.35    68.78     1.59 o
      1413    1  10   5   6    31.47    32.49     1.36 o
      1414    1  10   5   7   238.08   242.73     2.68 o
      1415    1  10   5   8    49.12    48.99     1.33 o
      1416    1  10   5   9    65.86    65.86     2.09 o
      1417    1  10   5  10    72.85    76.67     2.10 o
      1418    1  10   5  11   333.27   333.26     3.25 o
      1419    1  10   6   0  1279.12  1299.28     9.70 o
      1420    1  10   6   1    13.77    14.89     1.23 o
      1421    1  10   6   2     3.65     4.01     0.80 o
      1422    1  10   6   3   127.52   129.93     1.87 o
      1423    1  10   6   4    18.27    18.94     1.08 o
      1424    1  10   6   5     3.95     4.57     1.00 o
      1425    1  10   6   6   298.73   297.75     3.33 o
      1426    1  10   6   7    33.14    33.13     1.24 o
      1427    1  10   6   8   252.35   258.56     2.68 o
      1428    1  10   6   9     0.58     1.17     0.94 <
      1429    1  10   7   0   157.86   172.06     2.93 o
      1430    1  10   7   1     8.36     9.26     1.06 o
      1431    1  10   7   2     6.15     6.48     0.92 o
      1432    1  10   7   3   703.59   711.27     4.77 o
      1433    1  10   7   4     0.34     0.53     0.95 <
      1434    1  10   7   5    47.62    50.13     1.41 o
      1435    1  10   7   6    20.92    21.41     1.24 o
      1436    1  10   7   7   152.54   129.54     2.40 o
      1437    1  10   8   0   758.03   777.46     6.18 o
      1438    1  10   8   1     6.73     7.62     0.89 o
      1439    1  10   8   2     1.13     1.27     0.95 <
      1440    1  10   8   3    75.35    74.03     1.49 o
      1441    1  10   8   4    13.38    13.42     1.65 o
      1442    1  11   0   1    35.38    32.13     1.45 o
      1443    3  11  -1  -1   970.64  1007.33     6.52 o
      1443    2  11   1  -1   970.64  1007.33     6.52 o
      1443    1  11   0   2   970.64  1007.33     6.52 o
      1444    1  11   0   3   194.40   195.18     2.58 o
      1445    3  11  -2  -2   227.33   229.63     2.58 o
      1445    2  11   2  -2   227.33   229.63     2.58 o
      1445    1  11   0   4   227.33   229.63     2.58 o
      1446    1  11   0   5   264.04   255.02     3.90 o
      1447    1  11   0   6    84.54    85.70     2.51 o
      1448    1  11   0   7   217.84   209.56     3.21 o
      1449    1  11   0   8   697.11   689.55     5.68 o
      1450    1  11   0   9    66.87    63.53     2.00 o
      1451    1  11   0  10   233.56   239.02     3.92 o
      1452    1  11   0  11     0.13    -0.96     1.73 <
      1453    1  11   0  12     3.58     4.45     1.65 <
      1454    1  11   0  13    25.83    27.24     2.13 o
      1455    3  11  -1   1   506.72   524.57     3.20 o
      1455    2  11   0  -2   506.72   524.57     3.20 o
      1455    1  11   1   1   506.72   524.57     3.20 o
      1456    1  11   1   2    84.03    85.83     1.25 o
      1457    2  11   1  -3    59.24    60.75     1.11 o
      1457    1  11   1   3    59.24    60.75     1.11 o
      1458    1  11   1   4   272.08   283.65     2.42 o
      1459    1  11   1   5  1054.23  1050.22     7.03 o
      1460    1  11   1   6   273.68   274.26     2.28 o
      1461    1  11   1   7   158.07   160.08     2.26 o
      1462    1  11   1   8   111.80   109.72     2.07 o
      1463    1  11   1   9    17.25    17.83     0.97 o
      1464    1  11   1  10    16.73    17.24     1.10 o
      1465    1  11   1  11   274.04   283.44     3.16 o
      1466    1  11   1  12     5.55     5.68     1.05 o
      1467    1  11   1  13   289.06   293.58     4.09 o
      1468    1  11   2   1    32.49    30.59     0.90 o
      1469    3  11  -2   2   886.85   878.28     4.69 o
      1469    2  11   0  -4   886.85   878.28     4.69 o
      1469    1  11   2   2   886.85   878.28     4.69 o
      1470    1  11   2   3   179.02   181.29     1.96 o
      1471    1  11   2   4   196.22   210.90     1.95 o
      1472    1  11   2   5   243.43   239.54     2.13 o
      1473    1  11   2   6    77.88    75.22     1.36 o
      1474    1  11   2   7   201.00   198.14     2.17 o
      1475    1  11   2   8   645.32   676.02     5.00 o
      1476    1  11   2   9    61.91    63.43     1.68 o
      1477    1  11   2  10   219.37   226.57     3.26 o
      1478    1  11   2  11     0.11     1.03     1.07 <
      1479    1  11   2  12     3.37     3.18     1.10 <
      1480    1  11   3   1   410.42   417.88     2.69 o
      1481    1  11   3   2    71.39    74.31     1.29 o
      1482    1  11   3   3    50.45    52.47     1.17 o
      1483    1  11   3   4   230.88   227.35     1.86 o
      1484    1  11   3   5   891.13   905.79     3.92 o
      1485    1  11   3   6   232.80   229.49     2.07 o
      1486    1  11   3   7   136.72   137.67     1.86 o
      1487    1  11   3   8    95.18    94.11     1.73 o
      1488    1  11   3   9    14.36    15.54     1.43 o
      1489    1  11   3  10    14.44    14.70     1.21 o
      1490    1  11   3  11   240.01   203.24     2.82 o
      1491    1  11   3  12     4.45     5.19     1.10 o
      1492    1  11   4   1    25.32    22.87     0.94 o
      1493    1  11   4   2   675.76   689.97     4.01 o
      1494    1  11   4   3   139.95   141.48     1.75 o
      1495    1  11   4   4   152.08   161.22     2.18 o
      1496    1  11   4   5   190.39   183.76     2.29 o
      1497    1  11   4   6    60.80    62.13     1.37 o
      1498    1  11   4   7   157.69   158.30     1.90 o
      1499    1  11   4   8   517.34   532.04     4.09 o
      1500    1  11   4   9    48.98    52.12     1.67 o
      1501    1  11   4  10   183.29   185.63     2.95 o
      1502    1  11   4  11     0.07     0.31     0.97 <
      1503    1  11   5   1   295.67   275.40     2.94 o
      1504    1  11   5   2    51.25    53.20     1.31 o
      1505    1  11   5   3    36.55    38.74     1.30 o
      1506    1  11   5   4   166.21   171.14     2.24 o
      1507    1  11   5   5   656.24   677.63     4.34 o
      1508    1  11   5   6   167.87   171.97     2.10 o
      1509    1  11   5   7   107.81   108.48     1.68 o
      1510    1  11   5   8    68.31    73.41     1.63 o
      1511    1  11   5   9     9.83    11.11     1.12 o
      1512    1  11   5  10    10.71    10.48     1.11 o
      1513    1  11   6   1    16.79    17.79     1.11 o
      1514    1  11   6   2   464.72   468.56     3.50 o
      1515    1  11   6   3    92.36    94.07     1.63 o
      1516    1  11   6   4   110.51   105.06     1.86 o
      1517    1  11   6   5   124.86   123.93     1.97 o
      1518    1  11   6   6    39.74    43.60     1.36 o
      1519    1  11   6   7   104.10    97.69     1.99 o
      1520    1  11   6   8   364.04   355.47     4.20 o
      1521    1  11   7   1   198.17   208.46     2.61 o
      1522    1  11   7   2    30.47    31.57     1.20 o
      1523    1  11   7   3    22.17    22.07     1.17 o
      1524    1  11   7   4   100.09    99.64     1.90 o
      1525    1  11   7   5   428.21   415.90     3.60 o
      1526    1  11   7   6   101.13    89.68     3.92 o
      1527    3  12   0   0    80.36    92.46     4.26 o
      1527    2  12   0   0    80.36    92.46     4.26 o
      1527    1  12   0   0    80.36    92.46     4.26 o
      1528    1  12   0   1    47.70    48.34     1.76 o
      1529    3  12  -1  -1   705.38   766.22     8.06 o
      1529    2  12   1  -1   705.38   766.22     8.06 o
      1529    1  12   0   2   705.38   766.22     8.06 o
      1530    1  12   0   3   174.03   163.69     2.80 o
      1531    3  12  -2  -2   359.48   317.69     3.92 o
      1531    2  12   2  -2   359.48   317.69     3.92 o
      1531    1  12   0   4   359.48   317.69     3.92 o
      1532    1  12   0   5     3.25     2.76     1.13 <
      1533    1  12   0   6   582.30   573.58     4.65 o
      1534    1  12   0   7    37.25    40.83     1.70 o
      1535    1  12   0   8     2.44     3.13     1.30 <
      1536    1  12   0   9     2.45     2.60     1.16 <
      1537    1  12   0  10     3.43     4.16     1.41 <
      1538    1  12   0  11    85.96    85.10     2.98 o
      1539    1  12   0  12   632.05   592.31     5.86 o
      1540    1  12   1   0   292.99   311.81     4.96 o
      1541    3  12  -1   1   818.80   902.91     4.24 o
      1541    2  12   0  -2   818.80   902.91     4.24 o
      1541    1  12   1   1   818.80   902.91     4.24 o
      1542    1  12   1   2    29.31    30.66     0.97 o
      1543    3  12  -2   0   192.32   198.94     2.07 o
      1543    2  12   1  -3   192.32   198.94     2.07 o
      1543    1  12   1   3   192.32   198.94     2.07 o
      1544    1  12   1   4     1.60     1.46     0.65 <
      1545    1  12   1   5   184.27   195.81     2.01 o
      1546    1  12   1   6    20.63    21.96     0.98 o
      1547    1  12   1   7    27.32    28.61     1.12 o
      1548    1  12   1   8    68.22    66.44     1.79 o
      1549    1  12   1   9   845.56   843.50     6.27 o
      1550    1  12   1  10    79.56    81.04     1.75 o
      1551    1  12   1  11     6.27     6.65     1.05 o
      1552    1  12   1  12     3.07     3.69     1.19 o
      1553    3  12  -1   3    74.13    76.97     1.69 o
      1553    2  12  -1  -3    74.13    76.97     1.69 o
      1553    1  12   2   0    74.13    76.97     1.69 o
      1554    1  12   2   1    44.14    42.69     1.17 o
      1555    3  12  -2   2   647.76   661.81     3.54 o
      1555    2  12   0  -4   647.76   661.81     3.54 o
      1555    1  12   2   2   647.76   661.81     3.54 o
      1556    1  12   2   3   160.13   161.09     2.08 o
      1557    1  12   2   4   325.14   329.56     2.68 o
      1558    1  12   2   5     3.06     3.49     0.72 o
      1559    1  12   2   6   539.45   532.57     3.07 o
      1560    1  12   2   7    34.61    35.94     1.03 o
      1561    1  12   2   8     2.47     3.21     0.86 o
      1562    1  12   2   9     2.16     2.22     1.14 <
      1563    1  12   2  10     2.87     4.37     1.23 o
      1564    1  12   2  11    79.46    77.49     1.87 o
      1565    1  12   3   0   248.54   242.43     3.62 o
      1566    1  12   3   1   687.36   641.74     3.80 o
      1567    1  12   3   2    24.94    24.49     1.01 o
      1568    1  12   3   3   163.02   173.65     1.91 o
      1569    1  12   3   4     1.32     1.15     0.74 <
      1570    1  12   3   5   158.67   168.63     2.17 o
      1571    1  12   3   6    17.71    18.37     0.86 o
      1572    1  12   3   7    24.72    26.37     1.02 o
      1573    1  12   3   8    58.82    58.43     1.58 o
      1574    1  12   3   9   731.90   728.00     4.74 o
      1575    1  12   3  10    67.95    64.65     1.59 o
      1576    1  12   3  11     4.61     5.00     2.01 <
      1577    1  12   4   0    57.75    54.69     1.77 o
      1578    1  12   4   1    34.50    34.99     1.23 o
      1579    1  12   4   2   505.03   482.51     3.94 o
      1580    1  12   4   3   126.05   126.61     2.05 o
      1581    1  12   4   4   259.16   249.05     2.71 o
      1582    1  12   4   5     2.62     3.33     0.92 o
      1583    1  12   4   6   434.77   452.68     4.81 o
      1584    1  12   4   7    27.84    29.52     1.10 o
      1585    1  12   4   8     2.69     3.34     0.97 o
      1586    1  12   4   9     1.44     2.03     1.04 <
      1587    1  12   4  10     1.58     2.05     1.43 <
      1588    1  12   5   0   181.43   172.76     3.27 o
      1589    1  12   5   1   503.34   481.00     3.52 o
      1590    1  12   5   2    17.52    16.40     1.03 o
      1591    1  12   5   3   126.16   129.27     2.05 o
      1592    1  12   5   4     0.81     1.02     0.99 <
      1593    1  12   5   5   120.38   125.51     1.82 o
      1594    1  12   5   6    13.49    14.27     0.97 o
      1595    1  12   5   7    21.04    19.76     1.13 o
      1596    1  12   5   8    43.75    46.20     1.60 o
      1597    1  12   6   0    46.68    44.38     1.96 o
      1598    1  12   6   1    22.00    20.39     1.07 o
      1599    1  12   6   2   345.86   333.80     4.34 o
      1600    1  12   6   3    85.99    85.06     1.72 o
      1601    1  12   6   4   181.54   177.60     2.32 o
      1602    1  12   6   5     2.14     2.12     0.83 <
      1603    1  12   6   6   310.56   308.41     2.68 o
      1604    1  12   7   0   114.20   105.88     3.01 o
      1605    1  12   7   1   319.49   332.34     3.44 o
      1606    1  12   7   2     9.68     8.99     1.38 o
      1607    1  12   7   3    92.73    80.89     2.87 o
      1608    1  13   0   1   210.85   233.68     4.31 o
      1609    3  13  -1  -1   145.26   164.47     3.09 o
      1609    2  13   1  -1   145.26   164.47     3.09 o
      1609    1  13   0   2   145.26   164.47     3.09 o
      1610    1  13   0   3   111.31   113.87     2.70 o
      1611    3  13  -2  -2   636.36   635.21     6.43 o
      1611    2  13   2  -2   636.36   635.21     6.43 o
      1611    1  13   0   4   636.36   635.21     6.43 o
      1612    1  13   0   5    14.48    16.90     1.26 o
      1613    1  13   0   6    84.69    89.70     2.04 o
      1614    1  13   0   7   404.87   360.62     4.30 o
      1615    1  13   0   8    66.71    64.56     1.94 o
      1616    1  13   0   9    33.12    30.29     2.27 o
      1617    1  13   0  10   209.99   185.04     4.01 o
      1618    3  13  -1   1   408.55   434.96     3.69 o
      1618    2  13   0  -2   408.55   434.96     3.69 o
      1618    1  13   1   1   408.55   434.96     3.69 o
      1619    1  13   1   2     6.57     6.97     0.81 o
      1620    2  13   1  -3    57.64    60.30     1.40 o
      1620    1  13   1   3    57.64    60.30     1.40 o
      1621    1  13   1   4   494.60   491.54     3.56 o
      1622    1  13   1   5    47.46    50.64     1.29 o
      1623    1  13   1   6   152.92   152.77     1.74 o
      1624    1  13   1   7   494.14   485.91     3.19 o
      1625    1  13   1   8     0.70     0.63     0.90 <
      1626    1  13   1   9    20.21    19.72     1.22 o
      1627    1  13   1  10   114.12   113.87     2.03 o
      1628    1  13   2   1   195.07   193.16     2.05 o
      1629    3  13  -2   2   132.27   136.77     1.77 o
      1629    2  13   0  -4   132.27   136.77     1.77 o
      1629    1  13   2   2   132.27   136.77     1.77 o
      1630    1  13   2   3   102.56   102.35     1.65 o
      1631    1  13   2   4   590.17   563.53     4.24 o
      1632    1  13   2   5    13.00    14.06     0.99 o
      1633    1  13   2   6    78.07    79.78     1.41 o
      1634    1  13   2   7   375.82   394.97     3.20 o
      1635    1  13   2   8    63.65    63.32     1.50 o
      1636    1  13   2   9    30.59    32.72     1.35 o
      1637    1  13   2  10   196.20   197.53     3.12 o
      1638    1  13   3   1   348.25   358.28     2.91 o
      1639    1  13   3   2     6.01     6.26     0.88 o
      1640    1  13   3   3    49.18    53.06     1.21 o
      1641    1  13   3   4   424.09   418.97     3.12 o
      1642    1  13   3   5    42.90    44.60     1.25 o
      1643    1  13   3   6   129.65   113.54     2.03 o
      1644    1  13   3   7   428.01   428.52     3.96 o
      1645    1  13   3   8     0.52     0.75     0.96 <
      1646    1  13   3   9    16.97    16.86     1.15 o
      1647    1  13   4   1   156.20   144.81     2.03 o
      1648    1  13   4   2   107.68   104.83     1.83 o
      1649    1  13   4   3    79.92    77.68     1.68 o
      1650    1  13   4   4   474.83   493.46     3.92 o
      1651    1  13   4   5     8.98    10.21     1.07 o
      1652    1  13   4   6    60.93    60.04     1.54 o
      1653    1  13   4   7   300.86   297.04     2.99 o
      1654    1  13   4   8    55.65    53.37     2.25 o
      1655    1  13   5   1   264.17   260.35     2.73 o
      1656    1  13   5   2     5.53     5.63     0.98 o
      1657    1  13   5   3    35.56    33.02     1.45 o
      1658    1  13   5   4   313.30   320.83     3.25 o
      1659    1  13   5   5    36.48    33.78     1.72 o
      1660    1  13   5   6    92.56    95.03     1.72 o
      1661    1  13   5   7   322.11   326.64     5.29 o
      1662    1  13   6   1   109.85   109.32     2.03 o
      1663    1  13   6   2    81.23    75.11     1.97 o
      1664    1  13   6   3    52.08    49.51     1.96 o
      1665    1  13   6   4   333.75   306.18     7.58 o
      1666    3  14   0   0   742.57   778.87     8.11 o
      1666    2  14   0   0   742.57   778.87     8.11 o
      1666    1  14   0   0   742.57   778.87     8.11 o
      1667    1  14   0   1   292.29   311.58     4.24 o
      1668    3  14  -1  -1    13.57    15.40     1.38 o
      1668    2  14   1  -1    13.57    15.40     1.38 o
      1668    1  14   0   2    13.57    15.40     1.38 o
      1669    1  14   0   3    76.78    73.17     2.70 o
      1670    3  14  -2  -2     4.15     4.59     1.30 o
      1670    2  14   2  -2     4.15     4.59     1.30 o
      1670    1  14   0   4     4.15     4.59     1.30 o
      1671    1  14   0   5    72.90    78.57     2.39 o
      1672    1  14   0   6   129.75   127.04     2.56 o
      1673    1  14   0   7    10.28    11.25     1.35 o
      1674    1  14   0   8   140.12   143.89     2.63 o
      1675    1  14   0   9   323.33   320.67     4.35 o
      1676    1  14   1   0    31.69    31.53     1.47 o
      1677    3  14  -1   1    24.72    27.23     1.17 o
      1677    2  14   0  -2    24.72    27.23     1.17 o
      1677    1  14   1   1    24.72    27.23     1.17 o
      1678    1  14   1   2   245.99   249.71     2.64 o
      1679    3  14  -2   0   485.98   513.31     4.17 o
      1679    2  14   1  -3   485.98   513.31     4.17 o
      1679    1  14   1   3   485.98   513.31     4.17 o
      1680    1  14   1   4   121.85   129.12     1.99 o
      1681    1  14   1   5    20.83    22.81     1.11 o
      1682    1  14   1   6   218.94   206.74     2.25 o
      1683    1  14   1   7   111.37   107.09     2.01 o
      1684    1  14   1   8     2.38     2.44     0.84 <
      1685    1  14   1   9    12.48    11.27     1.25 o
      1686    3  14  -1   3   686.67   721.00     7.65 o
      1686    2  14  -1  -3   686.67   721.00     7.65 o
      1686    1  14   2   0   686.67   721.00     7.65 o
      1687    1  14   2   1   271.02   269.65     3.30 o
      1688    3  14  -2   2    12.11    12.24     0.95 o
      1688    2  14   0  -4    12.11    12.24     0.95 o
      1688    1  14   2   2    12.11    12.24     0.95 o
      1689    1  14   2   3    72.67    72.59     1.52 o
      1690    1  14   2   4     3.89     4.41     0.83 o
      1691    1  14   2   5    67.98    67.48     1.44 o
      1692    1  14   2   6   122.38   124.69     1.92 o
      1693    1  14   2   7     9.79     9.79     0.99 o
      1694    1  14   2   8   129.76   120.15     2.04 o
      1695    1  14   3   0    29.18    30.29     1.76 o
      1696    1  14   3   1    19.90    19.55     1.10 o
      1697    1  14   3   2   211.83   214.87     2.33 o
      1698    1  14   3   3   414.91   406.56     3.80 o
      1699    1  14   3   4   105.43   102.18     1.78 o
      1700    1  14   3   5    18.37    18.52     0.98 o
      1701    1  14   3   6   192.95   199.45     2.57 o
      1702    1  14   3   7    96.16    96.93     1.86 o
      1703    1  14   3   8     2.34     2.70     2.21 <
      1704    1  14   4   0   547.53   508.18     6.10 o
      1705    1  14   4   1   216.55   217.03     3.29 o
      1706    1  14   4   2     8.48     9.31     1.01 o
      1707    1  14   4   3    62.49    64.19     1.72 o
      1708    1  14   4   4     3.60     3.44     0.99 o
      1709    1  14   4   5    55.32    55.27     1.42 o
      1710    1  14   4   6   103.08   100.89     1.76 o
      1711    1  14   5   0    25.60    21.70     1.87 o
      1712    1  14   5   1    12.63    12.38     1.21 o
      1713    1  14   5   2   157.52   145.62     2.53 o
      1714    1  14   5   3   313.70   301.91     2.80 o
      1715    1  14   5   4    79.19    76.51     3.40 o
      1716    1  15   0   1   134.57   136.33     3.50 o
      1717    3  15  -1  -1   151.04   163.47     3.70 o
      1717    2  15   1  -1   151.04   163.47     3.70 o
      1717    1  15   0   2   151.04   163.47     3.70 o
      1718    1  15   0   3    62.47    62.77     2.58 o
      1719    3  15  -2  -2     2.89     2.83     1.58 <
      1719    2  15   2  -2     2.89     2.83     1.58 <
      1719    1  15   0   4     2.89     2.83     1.58 <
      1720    1  15   0   5   541.92   557.09     6.66 o
      1721    1  15   0   6    58.17    54.11     2.09 o
      1722    1  15   0   7    19.94    21.76     1.89 o
      1723    3  15  -1   1    22.64    24.60     1.23 o
      1723    2  15   0  -2    22.64    24.60     1.23 o
      1723    1  15   1   1    22.64    24.60     1.23 o
      1724    1  15   1   2   401.30   386.55     3.60 o
      1725    2  15   1  -3    42.21    43.87     1.47 o
      1725    1  15   1   3    42.21    43.87     1.47 o
      1726    1  15   1   4    22.83    26.32     1.23 o
      1727    1  15   1   5   229.19   233.08     2.59 o
      1728    1  15   1   6    86.42    84.35     1.96 o
      1729    1  15   1   7     0.93     1.67     1.50 <
      1730    1  15   2   1   126.98   113.49     2.73 o
      1731    3  15  -2   2   142.17   149.42     2.31 o
      1731    2  15   0  -4   142.17   149.42     2.31 o
      1731    1  15   2   2   142.17   149.42     2.31 o
      1732    1  15   2   3    57.43    57.37     1.46 o
      1733    1  15   2   4     1.14     2.93     0.91 o
      1734    1  15   2   5   504.75   520.33     4.76 o
      1735    1  15   2   6    53.39    55.55     1.98 o
      1736    1  15   3   1    20.16    19.98     1.24 o
      1737    1  15   3   2   349.66   355.26     3.13 o
      1738    1  15   3   3    35.76    35.78     1.21 o
      1739    1  15   3   4    21.87    20.67     1.17 o
      1740    1  15   3   5   197.94   203.17     3.39 o
      1741    1  15   4   1   107.17   105.99     2.53 o
      1742    1  15   4   2   114.05   111.29     4.39 o
      1743    3  16   0   0    37.47    40.04     3.34 o
      1743    2  16   0   0    37.47    40.04     3.34 o
      1743    1  16   0   0    37.47    40.04     3.34 o
      1744    1  16   0   1     0.49     1.39     1.19 <
      1745    3  16  -1  -1    83.75    87.75     2.41 o
      1745    2  16   1  -1    83.75    87.75     2.41 o
      1745    1  16   0   2    83.75    87.75     2.41 o
      1746    1  16   0   3   470.77   461.62     6.22 o
      1747    3  16  -2  -2    29.66    28.21     2.67 o
      1747    2  16   2  -2    29.66    28.21     2.67 o
      1747    1  16   0   4    29.66    28.21     2.67 o
      1748    1  16   1   0   629.40   608.52     7.19 o
      1749    3  16  -1   1   107.43   108.67     2.26 o
      1749    2  16   0  -2   107.43   108.67     2.26 o
      1749    1  16   1   1   107.43   108.67     2.26 o
      1750    1  16   1   2     1.63     1.30     0.96 <
      1751    3  16  -2   0     8.33     8.91     1.25 o
      1751    2  16   1  -3     8.33     8.91     1.25 o
      1751    1  16   1   3     8.33     8.91     1.25 o
      1752    3  16  -1   3    33.80    30.04     2.82 o
      1752    2  16  -1  -3    33.80    30.04     2.82 o
      1752    1  16   2   0    33.80    30.04     2.82 o
      1753    1  16   2   1     0.49     1.07     1.40 <
      1754    3  16  -2   2    77.14    72.01     3.96 o
      1754    2  16   0  -4    77.14    72.01     3.96 o
      1754    1  16   2   2    77.14    72.01     3.96 o
