# Supplementary material for: Comparison of the temperature- and pressure-dependent behavior of the crystal structure of CrAs
Source: Acta Crystallogr B Struct Sci Cryst Eng Mater. 2021 Jul 23;77(Pt 4):594–604. doi: 10.1107/S2052520621005655 (PMC8337019; doi:10.1107/S2052520621005655)
Supplement: Supplementary file 18 [file b-77-00594-Synchrotron-50Ksup18.hkl]

#
# h,k,l, Fc-squared, Fo-squared, sigma(Fo-squared) and status flag
#
data_Synchrotron-50K
_shelx_title                             '   '
_shelx_refln_list_code                   4
_shelx_F_calc_maximum                    148.80
_exptl_crystal_F_000                     228
_reflns_d_resolution_high                0.3394

loop_
 _symmetry_equiv_pos_as_xyz
 'x, y, z'
 '-x+1/2, -y, z+1/2'
 '-x, y+1/2, -z'
 'x+1/2, -y+1/2, -z+1/2'
 '-x, -y, -z'
 'x+1/2, y, -z+1/2'
 'x, -y+1/2, z'
 '-x+1/2, y+1/2, z+1/2'

_cell_length_a                           5.59880(10)
_cell_length_b                           3.58440(10)
_cell_length_c                           6.1284(2)
_cell_angle_alpha                        90
_cell_angle_beta                         90
_cell_angle_gamma                        90

_shelx_F_squared_multiplier              1.000

loop_
 _twin_refln_datum_id
 _twin_refln_individual_id
 _twin_refln_index_h
 _twin_refln_index_k
 _twin_refln_index_l
 _twin_refln_F_squared_calc
 _twin_refln_F_squared_meas
 _twin_refln_F_squared_sigma
 _twin_refln_include_status
         1    3   2   0   0   257.21   348.98     2.23 o
         1    2   2   0   0   257.21   348.98     2.23 o
         1    1   2   0   0   257.21   348.98     2.23 o
         2    3   4   0   0  7648.16  7010.77    21.82 o
         2    2   4   0   0  7648.16  7010.77    21.82 o
         2    1   4   0   0  7648.16  7010.77    21.82 o
         3    3   6   0   0  1959.10  2061.99     8.35 o
         3    2   6   0   0  1959.10  2061.99     8.35 o
         3    1   6   0   0  1959.10  2061.99     8.35 o
         4    3   8   0   0     7.85     7.36     0.82 o
         4    2   8   0   0     7.85     7.36     0.82 o
         4    1   8   0   0     7.85     7.36     0.82 o
         5    3  10   0   0  2964.19  3071.26    14.29 o
         5    2  10   0   0  2964.19  3071.26    14.29 o
         5    1  10   0   0  2964.19  3071.26    14.29 o
         6    3  12   0   0    83.72    96.73     4.30 o
         6    2  12   0   0    83.72    96.73     4.30 o
         6    1  12   0   0    83.72    96.73     4.30 o
         7    3  14   0   0   761.29   813.39     8.61 o
         7    2  14   0   0   761.29   813.39     8.61 o
         7    1  14   0   0   761.29   813.39     8.61 o
         8    3  16   0   0    38.85    41.34     3.50 o
         8    2  16   0   0    38.85    41.34     3.50 o
         8    1  16   0   0    38.85    41.34     3.50 o
         9    1   2   1   0  3695.29  4044.25    10.52 o
        10    1   4   1   0  3985.35  3948.85     9.42 o
        11    1   6   1   0  4947.03  4693.82    12.17 o
        12    1   8   1   0   574.89   572.19     2.79 o
        13    1  10   1   0   441.17   434.70     4.27 o
        14    1  12   1   0   302.96   304.94     3.51 o
        15    1  14   1   0    35.07    37.25     1.63 o
        16    1  16   1   0   658.93   694.41     7.75 o
        17    3   0  -1   3 23007.80 22141.50    64.91 o
        17    2   0  -1  -3 23007.80 22141.50    64.91 o
        17    1   0   2   0 23007.80 22141.50    64.91 o
        18    3   2  -1   3   332.61   365.07     1.88 o
        18    2   2  -1  -3   332.61   365.07     1.88 o
        18    1   2   2   0   332.61   365.07     1.88 o
        19    3   4  -1   3  5297.63  5331.09    14.39 o
        19    2   4  -1  -3  5297.63  5331.09    14.39 o
        19    1   4   2   0  5297.63  5331.09    14.39 o
        20    3   6  -1   3  1560.83  1557.22     5.12 o
        20    2   6  -1  -3  1560.83  1557.22     5.12 o
        20    1   6   2   0  1560.83  1557.22     5.12 o
        21    3   8  -1   3     5.39     6.09     0.57 o
        21    2   8  -1  -3     5.39     6.09     0.57 o
        21    1   8   2   0     5.39     6.09     0.57 o
        22    3  10  -1   3  2652.70  2739.23    12.07 o
        22    2  10  -1  -3  2652.70  2739.23    12.07 o
        22    1  10   2   0  2652.70  2739.23    12.07 o
        23    3  12  -1   3    77.61    81.89     1.97 o
        23    2  12  -1  -3    77.61    81.89     1.97 o
        23    1  12   2   0    77.61    81.89     1.97 o
        24    3  14  -1   3   706.00   726.99     8.04 o
        24    2  14  -1  -3   706.00   726.99     8.04 o
        24    1  14   2   0   706.00   726.99     8.04 o
        25    3  16  -1   3    35.16    30.76     2.82 o
        25    2  16  -1  -3    35.16    30.76     2.82 o
        25    1  16   2   0    35.16    30.76     2.82 o
        26    1   2   3   0  1830.34  1937.46     6.30 o
        27    1   4   3   0  2389.67  2272.71     7.61 o
        28    1   6   3   0  3274.48  3249.03     7.97 o
        29    1   8   3   0   400.05   436.48     3.77 o
        30    1  10   3   0   363.26   377.71     3.32 o
        31    1  12   3   0   259.33   270.23     3.95 o
        32    1  14   3   0    32.47    34.39     1.78 o
        33    1   0   4   0  9403.01  9739.61    34.74 o
        34    1   2   4   0   220.67   224.41     2.09 o
        35    1   4   4   0  2688.32  2524.92     8.77 o
        36    1   6   4   0   991.46   928.11     5.55 o
        37    1   8   4   0     1.44     3.46     0.94 o
        38    1  10   4   0  1992.00  1963.29    12.46 o
        39    1  12   4   0    61.52    60.24     2.05 o
        40    1  14   4   0   566.91   510.46     6.38 o
        41    1   2   5   0   765.84   720.93     4.29 o
        42    1   4   5   0  1076.27  1029.33     5.97 o
        43    1   6   5   0  1788.68  1671.37     8.41 o
        44    1   8   5   0   229.15   226.40     3.20 o
        45    1  10   5   0   258.82   243.20     3.51 o
        46    1  12   5   0   192.39   182.77     3.28 o
        47    1  14   5   0    28.65    26.58     1.92 o
        48    1   0   6   0  4050.67  4212.26    28.51 o
        49    1   2   6   0    50.33    48.51     1.20 o
        50    1   4   6   0  1404.08  1386.09     6.49 o
        51    1   6   6   0   606.27   603.71     4.95 o
        52    1   8   6   0     2.18     2.21     1.14 <
        53    1  10   6   0  1334.11  1349.46    10.88 o
        54    1  12   6   0    50.38    48.30     1.99 o
        55    1   2   7   0   342.85   327.01     3.62 o
        56    1   4   7   0   494.26   492.27     3.75 o
        57    1   6   7   0   973.88   952.81     6.94 o
        58    1   8   7   0   133.82   122.07     2.75 o
        59    1  10   7   0   163.29   166.70     3.04 o
        60    1  12   7   0   123.40   116.90     3.09 o
        61    1   0   8   0  1996.74  1991.41    12.57 o
        62    1   2   8   0    13.84    12.83     1.03 o
        63    1   4   8   0   750.71   748.76     5.40 o
        64    1   6   8   0   339.23   326.30     3.94 o
        65    1   8   8   0     1.20     1.66     1.34 <
        66    1  10   8   0   794.53   797.77     6.50 o
        67    1   2   9   0   172.49   181.38     2.44 o
        68    1   4   9   0   258.62   259.56     3.44 o
        69    1   6   9   0   528.96   536.16     5.88 o
        70    1   8   9   0    81.29    83.38     2.14 o
        71    1   0  10   0   967.29   978.92     9.85 o
        72    1   2  10   0    10.85    12.70     1.14 o
        73    1   4  10   0   358.94   380.78     5.74 o
        74    1   1   0   1    26.23    26.60     1.46 o
        75    1   2   0   1   472.75   517.89     2.26 o
        76    1   3   0   1  6073.90  5300.09    12.18 o
        77    1   4   0   1  2164.40  2171.53     5.14 o
        78    1   5   0   1  2442.62  2417.43     6.35 o
        79    1   6   0   1   433.14   401.75     2.01 o
        80    1   7   0   1  2569.31  2554.78     6.45 o
        81    1   8   0   1   770.02   769.03     3.38 o
        82    1   9   0   1   150.25   145.04     1.44 o
        83    1  10   0   1    27.04    28.52     1.02 o
        84    1  11   0   1    34.85    37.03     1.38 o
        85    1  12   0   1    47.32    50.58     1.81 o
        86    1  13   0   1   219.74   244.76     4.52 o
        87    1  14   0   1   302.07   314.90     5.24 o
        88    1  15   0   1   142.79   149.35     3.73 o
        89    1  16   0   1     0.56     0.68     1.28 <
        90    3   0  -1   1   383.50   395.78     1.83 o
        90    2   0   0  -2   383.50   395.78     1.83 o
        90    1   0   1   1   383.50   395.78     1.83 o
        91    3   1  -1   1  7914.25  8751.45    15.32 o
        91    2   1   0  -2  7914.25  8751.45    15.32 o
        91    1   1   1   1  7914.25  8751.45    15.32 o
        92    3   2  -1   1 11366.20 11164.30    15.45 o
        92    2   2   0  -2 11366.20 11164.30    15.45 o
        92    1   2   1   1 11366.20 11164.30    15.45 o
        93    3   3  -1   1  2841.99  2887.95     5.38 o
        93    2   3   0  -2  2841.99  2887.95     5.38 o
        93    1   3   1   1  2841.99  2887.95     5.38 o
        94    3   4  -1   1   880.14   917.54     2.22 o
        94    2   4   0  -2   880.14   917.54     2.22 o
        94    1   4   1   1   880.14   917.54     2.22 o
        95    3   5  -1   1    40.97    45.20     0.53 o
        95    2   5   0  -2    40.97    45.20     0.53 o
        95    1   5   1   1    40.97    45.20     0.53 o
        96    3   6  -1   1   865.44   920.05     2.42 o
        96    2   6   0  -2   865.44   920.05     2.42 o
        96    1   6   1   1   865.44   920.05     2.42 o
        97    3   7  -1   1   233.19   245.84     1.29 o
        97    2   7   0  -2   233.19   245.84     1.29 o
        97    1   7   1   1   233.19   245.84     1.29 o
        98    3   8  -1   1  1588.26  1605.94     3.84 o
        98    2   8   0  -2  1588.26  1605.94     3.84 o
        98    1   8   1   1  1588.26  1605.94     3.84 o
        99    3   9  -1   1   957.84   931.00     3.00 o
        99    2   9   0  -2   957.84   931.00     3.00 o
        99    1   9   1   1   957.84   931.00     3.00 o
       100    3  10  -1   1    18.33    19.11     0.86 o
       100    2  10   0  -2    18.33    19.11     0.86 o
       100    1  10   1   1    18.33    19.11     0.86 o
       101    3  11  -1   1   519.95   557.03     3.40 o
       101    2  11   0  -2   519.95   557.03     3.40 o
       101    1  11   1   1   519.95   557.03     3.40 o
       102    3  12  -1   1   836.57   883.12     4.35 o
       102    2  12   0  -2   836.57   883.12     4.35 o
       102    1  12   1   1   836.57   883.12     4.35 o
       103    3  13  -1   1   419.85   432.80     3.82 o
       103    2  13   0  -2   419.85   432.80     3.82 o
       103    1  13   1   1   419.85   432.80     3.82 o
       104    3  14  -1   1    24.97    28.06     1.23 o
       104    2  14   0  -2    24.97    28.06     1.23 o
       104    1  14   1   1    24.97    28.06     1.23 o
       105    3  15  -1   1    23.43    27.28     1.34 o
       105    2  15   0  -2    23.43    27.28     1.34 o
       105    1  15   1   1    23.43    27.28     1.34 o
       106    3  16  -1   1   109.24   109.17     2.05 o
       106    2  16   0  -2   109.24   109.17     2.05 o
       106    1  16   1   1   109.24   109.17     2.05 o
       107    1   1   2   1    28.63    32.32     0.44 o
       108    1   2   2   1   325.41   358.98     1.36 o
       109    1   3   2   1  4203.79  4282.21     6.70 o
       110    1   4   2   1  1596.22  1637.61     3.58 o
       111    1   5   2   1  1911.94  1955.12     3.90 o
       112    1   6   2   1   343.85   339.37     1.42 o
       113    1   7   2   1  2125.40  2086.14     4.53 o
       114    1   8   2   1   662.88   632.08     2.45 o
       115    1   9   2   1   127.07   130.03     1.27 o
       116    1  10   2   1    25.80    25.35     0.84 o
       117    1  11   2   1    32.05    30.97     0.95 o
       118    1  12   2   1    43.95    44.20     1.24 o
       119    1  13   2   1   204.11   210.35     2.09 o
       120    1  14   2   1   281.26   280.73     3.46 o
       121    1  15   2   1   135.29   127.85     2.39 o
       122    1  16   2   1     0.59     0.95     1.52 <
       123    1   0   3   1    38.80    47.42     1.08 o
       124    1   1   3   1  3739.99  3866.18     8.08 o
       125    1   2   3   1  5015.19  5028.12     8.70 o
       126    1   3   3   1  1562.86  1658.14     3.66 o
       127    1   4   3   1   446.47   448.20     1.82 o
       128    1   5   3   1    25.33    25.13     0.50 o
       129    1   6   3   1   602.98   586.45     2.20 o
       130    1   7   3   1   157.32   148.54     1.09 o
       131    1   8   3   1  1222.74  1204.97     5.04 o
       132    1   9   3   1   732.99   749.87     4.30 o
       133    1  10   3   1    18.93    18.30     1.01 o
       134    1  11   3   1   424.67   446.61     2.84 o
       135    1  12   3   1   706.72   712.16     4.30 o
       136    1  13   3   1   360.42   369.21     3.01 o
       137    1  14   3   1    20.12    20.90     1.10 o
       138    1  15   3   1    20.95    18.94     1.21 o
       139    1   1   4   1    21.23    20.79     0.63 o
       140    1   2   4   1   153.57   140.85     1.07 o
       141    1   3   4   1  1977.53  1950.77     4.25 o
       142    1   4   4   1   809.34   808.83     2.79 o
       143    1   5   4   1  1005.77   976.05     3.24 o
       144    1   6   4   1   184.22   173.27     1.34 o
       145    1   7   4   1  1338.36  1329.47     5.93 o
       146    1   8   4   1   458.12   453.49     2.80 o
       147    1   9   4   1    83.68    87.82     1.88 o
       148    1  10   4   1    21.73    22.51     0.97 o
       149    1  11   4   1    25.05    24.77     0.93 o
       150    1  12   4   1    34.71    32.73     1.22 o
       151    1  13   4   1   165.21   160.59     2.47 o
       152    1  14   4   1   227.31   213.89     4.16 o
       153    1  15   4   1   115.35   105.61     2.13 o
       154    1   0   5   1    18.07    19.09     0.79 o
       155    1   1   5   1  1522.37  1437.77     4.24 o
       156    1   2   5   1  2182.60  2167.96     5.44 o
       157    1   3   5   1   687.46   667.83     2.76 o
       158    1   4   5   1   264.99   245.97     1.51 o
       159    1   5   5   1    11.43    10.03     0.53 o
       160    1   6   5   1   396.85   387.15     2.39 o
       161    1   7   5   1    87.24    89.13     1.32 o
       162    1   8   5   1   824.16   866.23     5.18 o
       163    1   9   5   1   488.11   492.09     3.30 o
       164    1  10   5   1    15.81    14.79     0.99 o
       165    1  11   5   1   309.60   289.08     3.14 o
       166    1  12   5   1   522.13   504.92     4.77 o
       167    1  13   5   1   276.07   270.04     2.80 o
       168    1  14   5   1    12.77    11.85     1.17 o
       169    1   1   6   1     5.12     4.27     0.67 o
       170    1   2   6   1    60.16    61.03     1.10 o
       171    1   3   6   1   900.34   880.08     3.88 o
       172    1   4   6   1   389.46   405.82     2.46 o
       173    1   5   6   1   465.42   472.23     2.40 o
       174    1   6   6   1    86.62    87.52     1.48 o
       175    1   7   6   1   773.08   777.93     4.55 o
       176    1   8   6   1   286.98   293.63     2.74 o
       177    1   9   6   1    52.00    52.23     1.29 o
       178    1  10   6   1    14.81    15.55     1.15 o
       179    1  11   6   1    16.61    18.09     1.16 o
       180    1  12   6   1    22.46    21.90     1.07 o
       181    1  13   6   1   117.72   113.39     2.03 o
       182    1   0   7   1    27.69    25.55     1.19 o
       183    1   1   7   1   650.68   640.59     4.19 o
       184    1   2   7   1  1104.84  1093.22     5.43 o
       185    1   3   7   1   316.04   307.96     2.37 o
       186    1   4   7   1   171.21   171.82     1.71 o
       187    1   5   7   1     5.20     5.28     0.72 o
       188    1   6   7   1   243.25   250.64     2.39 o
       189    1   7   7   1    48.67    51.27     1.55 o
       190    1   8   7   1   501.57   458.48     4.26 o
       191    1   9   7   1   305.66   293.35     2.83 o
       192    1  10   7   1     8.18     8.28     1.01 o
       193    1  11   7   1   209.26   216.89     2.72 o
       194    1  12   7   1   333.56   337.36     3.19 o
       195    1   1   8   1     1.44     2.11     0.61 o
       196    1   2   8   1    27.25    26.50     0.82 o
       197    1   3   8   1   451.21   430.68     2.90 o
       198    1   4   8   1   201.38   196.50     1.80 o
       199    1   5   8   1   240.85   235.97     2.20 o
       200    1   6   8   1    46.63    48.72     1.29 o
       201    1   7   8   1   439.01   431.17     3.45 o
       202    1   8   8   1   166.76   161.36     2.34 o
       203    1   9   8   1    33.49    35.37     1.22 o
       204    1  10   8   1     7.59     6.95     0.91 o
       205    1   0   9   1    15.78    16.61     1.25 o
       206    1   1   9   1   323.03   318.65     2.19 o
       207    1   2   9   1   560.50   535.78     3.11 o
       208    1   3   9   1   161.57   151.26     1.79 o
       209    1   4   9   1    86.57    86.48     1.59 o
       210    1   5   9   1     2.80     3.17     0.90 o
       211    1   6   9   1   122.38   125.91     2.27 o
       212    1   7   9   1    28.12    28.27     1.22 o
       213    1   8   9   1   264.33   267.32     3.23 o
       214    1   1  10   1     1.08     1.46     0.78 <
       215    1   2  10   1    14.27    14.70     0.92 o
       216    1   3  10   1   225.19   205.90     2.21 o
       217    1   4  10   1   101.94   105.21     2.09 o
       218    3   0  -1  -1   113.97   107.90     1.66 o
       218    2   0   1  -1   113.97   107.90     1.66 o
       218    1   0   0   2   113.97   107.90     1.66 o
       219    3   1  -1  -1  8342.46  8298.36    25.30 o
       219    2   1   1  -1  8342.46  8298.36    25.30 o
       219    1   1   0   2  8342.46  8298.36    25.30 o
       220    3   2  -1  -1  9876.43  9743.39    18.87 o
       220    2   2   1  -1  9876.43  9743.39    18.87 o
       220    1   2   0   2  9876.43  9743.39    18.87 o
       221    3   3  -1  -1  2193.82  2293.84     5.39 o
       221    2   3   1  -1  2193.82  2293.84     5.39 o
       221    1   3   0   2  2193.82  2293.84     5.39 o
       222    3   4  -1  -1   587.39   586.57     2.58 o
       222    2   4   1  -1   587.39   586.57     2.58 o
       222    1   4   0   2   587.39   586.57     2.58 o
       223    3   5  -1  -1   208.99   208.74     1.43 o
       223    2   5   1  -1   208.99   208.74     1.43 o
       223    1   5   0   2   208.99   208.74     1.43 o
       224    3   6  -1  -1   636.46   662.46     3.37 o
       224    2   6   1  -1   636.46   662.46     3.37 o
       224    1   6   0   2   636.46   662.46     3.37 o
       225    3   7  -1  -1   554.12   544.35     2.86 o
       225    2   7   1  -1   554.12   544.35     2.86 o
       225    1   7   0   2   554.12   544.35     2.86 o
       226    3   8  -1  -1  1356.11  1336.78     5.16 o
       226    2   8   1  -1  1356.11  1336.78     5.16 o
       226    1   8   0   2  1356.11  1336.78     5.16 o
       227    3   9  -1  -1   496.34   511.08     3.88 o
       227    2   9   1  -1   496.34   511.08     3.88 o
       227    1   9   0   2   496.34   511.08     3.88 o
       228    3  10  -1  -1     3.95     4.77     0.82 o
       228    2  10   1  -1     3.95     4.77     0.82 o
       228    1  10   0   2     3.95     4.77     0.82 o
       229    3  11  -1  -1   992.86  1004.22     6.81 o
       229    2  11   1  -1   992.86  1004.22     6.81 o
       229    1  11   0   2   992.86  1004.22     6.81 o
       230    3  12  -1  -1   721.32   783.65     6.63 o
       230    2  12   1  -1   721.32   783.65     6.63 o
       230    1  12   0   2   721.32   783.65     6.63 o
       231    3  13  -1  -1   150.07   180.80     2.81 o
       231    2  13   1  -1   150.07   180.80     2.81 o
       231    1  13   0   2   150.07   180.80     2.81 o
       232    3  14  -1  -1    13.49    15.14     1.40 o
       232    2  14   1  -1    13.49    15.14     1.40 o
       232    1  14   0   2    13.49    15.14     1.40 o
       233    3  15  -1  -1   154.31   162.26     3.93 o
       233    2  15   1  -1   154.31   162.26     3.93 o
       233    1  15   0   2   154.31   162.26     3.93 o
       234    3  16  -1  -1    85.21    90.84     2.54 o
       234    2  16   1  -1    85.21    90.84     2.54 o
       234    1  16   0   2    85.21    90.84     2.54 o
       235    1   1   1   2  3735.28  4039.40     7.79 o
       236    1   2   1   2   406.23   412.90     1.53 o
       237    1   3   1   2   697.58   739.79     2.18 o
       238    1   4   1   2  1745.37  1813.20     3.78 o
       239    1   5   1   2  6144.34  5958.75    10.42 o
       240    1   6   1   2   424.87   419.51     1.55 o
       241    1   7   1   2   591.33   566.60     1.88 o
       242    1   8   1   2   639.03   621.70     2.31 o
       243    1   9   1   2   950.47   914.93     3.12 o
       244    1  10   1   2    16.56    18.62     0.75 o
       245    1  11   1   2    87.42    95.38     1.23 o
       246    1  12   1   2    29.07    29.85     0.96 o
       247    1  13   1   2     7.50     8.30     0.84 o
       248    1  14   1   2   255.02   257.96     2.55 o
       249    1  15   1   2   420.44   404.04     3.52 o
       250    1  16   1   2     2.03     1.71     0.97 <
       251    3   0  -2   2    16.55    14.31     0.58 o
       251    2   0   0  -4    16.55    14.31     0.58 o
       251    1   0   2   2    16.55    14.31     0.58 o
       252    3   1  -2   2  5416.20  5823.52     9.20 o
       252    2   1   0  -4  5416.20  5823.52     9.20 o
       252    1   1   2   2  5416.20  5823.52     9.20 o
       253    3   2  -2   2  6081.81  6354.02     9.73 o
       253    2   2   0  -4  6081.81  6354.02     9.73 o
       253    1   2   2   2  6081.81  6354.02     9.73 o
       254    3   3  -2   2  1605.86  1690.55     3.30 o
       254    2   3   0  -4  1605.86  1690.55     3.30 o
       254    1   3   2   2  1605.86  1690.55     3.30 o
       255    3   4  -2   2   389.46   405.24     1.63 o
       255    2   4   0  -4   389.46   405.24     1.63 o
       255    1   4   2   2   389.46   405.24     1.63 o
       256    3   5  -2   2   163.67   168.21     1.10 o
       256    2   5   0  -4   163.67   168.21     1.10 o
       256    1   5   2   2   163.67   168.21     1.10 o
       257    3   6  -2   2   520.57   533.97     1.94 o
       257    2   6   0  -4   520.57   533.97     1.94 o
       257    1   6   2   2   520.57   533.97     1.94 o
       258    3   7  -2   2   466.14   469.83     2.12 o
       258    2   7   0  -4   466.14   469.83     2.12 o
       258    1   7   2   2   466.14   469.83     2.12 o
       259    3   8  -2   2  1182.68  1189.50     3.48 o
       259    2   8   0  -4  1182.68  1189.50     3.48 o
       259    1   8   2   2  1182.68  1189.50     3.48 o
       260    3   9  -2   2   422.12   429.14     2.05 o
       260    2   9   0  -4   422.12   429.14     2.05 o
       260    1   9   2   2   422.12   429.14     2.05 o
       261    3  10  -2   2     4.46     5.38     0.63 o
       261    2  10   0  -4     4.46     5.38     0.63 o
       261    1  10   2   2     4.46     5.38     0.63 o
       262    3  11  -2   2   910.14   893.52     5.43 o
       262    2  11   0  -4   910.14   893.52     5.43 o
       262    1  11   2   2   910.14   893.52     5.43 o
       263    3  12  -2   2   664.41   687.72     4.08 o
       263    2  12   0  -4   664.41   687.72     4.08 o
       263    1  12   2   2   664.41   687.72     4.08 o
       264    3  13  -2   2   137.34   145.91     1.96 o
       264    2  13   0  -4   137.34   145.91     1.96 o
       264    1  13   2   2   137.34   145.91     1.96 o
       265    3  14  -2   2    12.04    11.82     0.97 o
       265    2  14   0  -4    12.04    11.82     0.97 o
       265    1  14   2   2    12.04    11.82     0.97 o
       266    3  15  -2   2   145.54   149.09     2.33 o
       266    2  15   0  -4   145.54   149.09     2.33 o
       266    1  15   2   2   145.54   149.09     2.33 o
       267    3  16  -2   2    78.58    71.17     3.97 o
       267    2  16   0  -4    78.58    71.17     3.97 o
       267    1  16   2   2    78.58    71.17     3.97 o
       268    1   1   3   2  1641.42  1776.99     4.21 o
       269    1   2   3   2   231.63   255.45     1.21 o
       270    1   3   3   2   467.52   465.67     1.84 o
       271    1   4   3   2  1042.12  1010.85     2.64 o
       272    1   5   3   2  3905.86  3840.00     6.52 o
       273    1   6   3   2   274.78   276.66     1.34 o
       274    1   7   3   2   388.63   359.11     2.12 o
       275    1   8   3   2   486.44   447.18     2.96 o
       276    1   9   3   2   756.30   746.96     3.47 o
       277    1  10   3   2    15.10    14.71     0.69 o
       278    1  11   3   2    74.77    79.52     1.32 o
       279    1  12   3   2    24.94    25.93     1.06 o
       280    1  13   3   2     6.97     7.19     0.97 o
       281    1  14   3   2   221.43   222.22     2.35 o
       282    1  15   3   2   368.74   370.77     3.23 o
       283    1   0   4   2     0.80     2.99     0.58 o
       284    1   1   4   2  2412.65  2497.00     6.56 o
       285    1   2   4   2  2644.51  2590.28     5.91 o
       286    1   3   4   2   777.09   717.28     2.63 o
       287    1   4   4   2   212.77   206.69     1.20 o
       288    1   5   4   2    91.78    90.68     0.91 o
       289    1   6   4   2   351.25   332.73     1.92 o
       290    1   7   4   2   297.86   279.21     2.55 o
       291    1   8   4   2   840.55   844.93     3.77 o
       292    1   9   4   2   286.35   292.12     2.24 o
       293    1  10   4   2     5.08     5.35     0.82 o
       294    1  11   4   2   700.82   720.67     4.95 o
       295    1  12   4   2   522.23   521.11     5.40 o
       296    1  13   4   2   112.86   107.96     1.89 o
       297    1  14   4   2     8.40     9.39     1.06 o
       298    1  15   4   2   117.57   101.83     4.07 o
       299    1   1   5   2   707.92   682.78     2.70 o
       300    1   2   5   2    97.21    90.44     1.09 o
       301    1   3   5   2   184.29   174.32     1.42 o
       302    1   4   5   2   507.58   506.21     2.94 o
       303    1   5   5   2  2073.56  2001.30     7.33 o
       304    1   6   5   2   136.47   139.96     1.75 o
       305    1   7   5   2   200.38   191.27     2.09 o
       306    1   8   5   2   317.81   340.74     2.49 o
       307    1   9   5   2   518.94   531.00     5.01 o
       308    1  10   5   2    11.63    11.32     0.90 o
       309    1  11   5   2    54.37    54.66     1.45 o
       310    1  12   5   2    17.77    17.60     1.08 o
       311    1  13   5   2     6.53     6.85     1.06 o
       312    1  14   5   2   166.98   154.21     3.03 o
       313    1   0   6   2     5.48     6.58     1.02 o
       314    1   1   6   2  1003.24   934.43     5.55 o
       315    1   2   6   2  1273.75  1250.96     5.73 o
       316    1   3   6   2   336.33   318.51     2.64 o
       317    1   4   6   2   144.82   138.01     1.49 o
       318    1   5   6   2    49.53    48.60     1.01 o
       319    1   6   6   2   229.33   233.01     1.97 o
       320    1   7   6   2   176.54   175.28     2.00 o
       321    1   8   6   2   540.35   545.75     3.87 o
       322    1   9   6   2   182.06   186.23     2.35 o
       323    1  10   6   2     3.46     4.09     0.92 o
       324    1  11   6   2   487.47   485.13     3.71 o
       325    1  12   6   2   360.54   358.40     4.39 o
       326    1  13   6   2    85.75    81.70     2.04 o
       327    1   1   7   2   356.27   338.30     2.73 o
       328    1   2   7   2    41.02    37.45     0.97 o
       329    1   3   7   2    66.74    66.67     1.20 o
       330    1   4   7   2   255.57   256.80     2.06 o
       331    1   5   7   2  1109.33  1085.09     6.20 o
       332    1   6   7   2    69.51    72.83     1.38 o
       333    1   7   7   2   109.11   113.16     1.69 o
       334    1   8   7   2   192.93   183.60     2.38 o
       335    1   9   7   2   322.01   342.55     3.18 o
       336    1  10   7   2     6.84     6.98     0.92 o
       337    1  11   7   2    32.88    35.52     1.24 o
       338    1  12   7   2    10.01    10.52     1.50 o
       339    1   0   8   2     7.86     7.46     1.07 o
       340    1   1   8   2   475.65   471.92     3.40 o
       341    1   2   8   2   662.48   655.73     3.64 o
       342    1   3   8   2   163.73   158.90     1.77 o
       343    1   4   8   2    85.25    86.92     1.46 o
       344    1   5   8   2    26.90    28.00     1.02 o
       345    1   6   8   2   128.90   127.25     1.81 o
       346    1   7   8   2   101.44   100.72     1.72 o
       347    1   8   8   2   309.43   318.96     3.58 o
       348    1   9   8   2   114.34   114.11     1.86 o
       349    1  10   8   2     1.07     1.10     0.98 <
       350    1   1   9   2   180.14   176.55     1.71 o
       351    1   2   9   2    20.71    20.42     0.91 o
       352    1   3   9   2    35.39    32.74     1.15 o
       353    1   4   9   2   133.94   133.51     1.80 o
       354    1   5   9   2   587.30   587.08     4.09 o
       355    1   6   9   2    39.83    39.35     1.32 o
       356    1   7   9   2    67.75    68.12     1.68 o
       357    1   8   9   2   105.85   109.23     2.04 o
       358    1   0  10   2     2.45     2.21     0.96 <
       359    1   1  10   2   240.97   243.02     2.44 o
       360    1   2  10   2   317.07   320.50     3.35 o
       361    1   3  10   2    85.03    92.15     1.64 o
       362    1   4  10   2    36.27    35.48     1.26 o
       363    1   1   0   3  2366.75  2327.86     6.12 o
       364    1   2   0   3  2717.96  2654.50     5.85 o
       365    1   3   0   3  1516.70  1588.95     4.27 o
       366    1   4   0   3  3793.38  3938.17    10.02 o
       367    1   5   0   3   814.45   827.61     3.53 o
       368    1   6   0   3  3960.94  3840.26     8.47 o
       369    1   7   0   3   482.26   459.67     2.53 o
       370    1   8   0   3   688.38   651.03     4.14 o
       371    1   9   0   3   293.20   298.31     3.68 o
       372    1  10   0   3   282.32   284.94     3.27 o
       373    1  11   0   3   197.65   191.71     2.75 o
       374    1  12   0   3   181.08   175.14     2.47 o
       375    1  13   0   3   114.02   119.07     2.68 o
       376    1  14   0   3    82.34    81.11     2.80 o
       377    1  15   0   3    64.20    67.48     2.77 o
       378    1  16   0   3   495.89   468.97     6.66 o
       379    3   0  -2   0 19287.10 19139.40    40.07 o
       379    2   0   1  -3 19287.10 19139.40    40.07 o
       379    1   0   1   3 19287.10 19139.40    40.07 o
       380    2   1   1  -3     3.72     4.43     0.39 o
       380    1   1   1   3     3.72     4.43     0.39 o
       381    3   2  -2   0  1327.45  1453.32     2.99 o
       381    2   2   1  -3  1327.45  1453.32     2.99 o
       381    1   2   1   3  1327.45  1453.32     2.99 o
       382    2   3   1  -3    30.04    31.48     0.56 o
       382    1   3   1   3    30.04    31.48     0.56 o
       383    3   4  -2   0  3487.06  3452.29     6.28 o
       383    2   4   1  -3  3487.06  3452.29     6.28 o
       383    1   4   1   3  3487.06  3452.29     6.28 o
       384    2   5   1  -3    42.04    41.32     0.65 o
       384    1   5   1   3    42.04    41.32     0.65 o
       385    3   6  -2   0   823.32   799.48     2.43 o
       385    2   6   1  -3   823.32   799.48     2.43 o
       385    1   6   1   3   823.32   799.48     2.43 o
       386    2   7   1  -3    55.70    55.24     0.78 o
       386    1   7   1   3    55.70    55.24     0.78 o
       387    3   8  -2   0   108.24    92.02     1.02 o
       387    2   8   1  -3   108.24    92.02     1.02 o
       387    1   8   1   3   108.24    92.02     1.02 o
       388    2   9   1  -3    59.66    60.61     1.14 o
       388    1   9   1   3    59.66    60.61     1.14 o
       389    3  10  -2   0  1986.82  2123.88     9.83 o
       389    2  10   1  -3  1986.82  2123.88     9.83 o
       389    1  10   1   3  1986.82  2123.88     9.83 o
       390    2  11   1  -3    60.43    60.98     1.09 o
       390    1  11   1   3    60.43    60.98     1.09 o
       391    3  12  -2   0   199.67   206.32     2.15 o
       391    2  12   1  -3   199.67   206.32     2.15 o
       391    1  12   1   3   199.67   206.32     2.15 o
       392    2  13   1  -3    58.47    62.18     1.44 o
       392    1  13   1   3    58.47    62.18     1.44 o
       393    3  14  -2   0   499.25   534.06     4.41 o
       393    2  14   1  -3   499.25   534.06     4.41 o
       393    1  14   1   3   499.25   534.06     4.41 o
       394    2  15   1  -3    43.23    47.10     1.56 o
       394    1  15   1   3    43.23    47.10     1.56 o
       395    3  16  -2   0     8.62    10.94     1.30 o
       395    2  16   1  -3     8.62    10.94     1.30 o
       395    1  16   1   3     8.62    10.94     1.30 o
       396    1   1   2   3  1421.85  1437.43     3.32 o
       397    1   2   2   3  1955.29  2102.78     4.69 o
       398    1   3   2   3  1032.74  1123.52     3.13 o
       399    1   4   2   3  2935.30  3057.94     6.43 o
       400    1   5   2   3   641.49   658.34     2.27 o
       401    1   6   2   3  3221.66  3224.59     6.86 o
       402    1   7   2   3   420.46   414.03     1.94 o
       403    1   8   2   3   580.42   555.88     2.79 o
       404    1   9   2   3   267.36   267.30     2.19 o
       405    1  10   2   3   255.37   234.23     2.34 o
       406    1  11   2   3   182.49   185.98     2.00 o
       407    1  12   2   3   167.49   165.29     2.33 o
       408    1  13   2   3   105.32   105.17     1.79 o
       409    1  14   2   3    78.17    77.02     1.53 o
       410    1  15   2   3    59.15    56.74     1.47 o
       411    1   0   3   3  9126.42  9853.72    29.23 o
       412    1   1   3   3     1.62     3.41     0.38 o
       413    1   2   3   3   883.78   908.32     2.85 o
       414    1   3   3   3    16.31    17.88     0.51 o
       415    1   4   3   3  2068.41  2183.08     4.16 o
       416    1   5   3   3    28.34    30.91     0.55 o
       417    1   6   3   3   579.19   601.99     2.61 o
       418    1   7   3   3    43.73    43.11     0.83 o
       419    1   8   3   3    69.13    67.55     1.14 o
       420    1   9   3   3    50.26    54.16     1.05 o
       421    1  10   3   3  1607.05  1668.41     5.05 o
       422    1  11   3   3    51.77    50.86     1.22 o
       423    1  12   3   3   170.85   177.84     2.12 o
       424    1  13   3   3    50.19    54.32     1.29 o
       425    1  14   3   3   428.57   420.45     4.34 o
       426    1  15   3   3    36.84    37.47     1.20 o
       427    1   1   4   3   611.90   599.50     2.09 o
       428    1   2   4   3   944.15   914.10     2.74 o
       429    1   3   4   3   526.25   533.02     2.12 o
       430    1   4   4   3  1542.19  1475.28     3.54 o
       431    1   5   4   3   404.01   376.23     1.89 o
       432    1   6   4   3  1944.73  1845.10     5.56 o
       433    1   7   4   3   306.17   312.09     2.12 o
       434    1   8   4   3   377.83   377.05     2.97 o
       435    1   9   4   3   207.65   214.70     2.93 o
       436    1  10   4   3   195.02   190.22     2.13 o
       437    1  11   4   3   143.66   144.11     1.79 o
       438    1  12   4   3   133.79   127.52     2.03 o
       439    1  13   4   3    82.61    81.80     1.66 o
       440    1  14   4   3    67.68    68.14     1.84 o
       441    1   0   5   3  4020.96  3779.42    13.27 o
       442    1   1   5   3     0.78     1.22     0.47 <
       443    1   2   5   3   350.68   352.10     2.67 o
       444    1   3   5   3     8.84    10.04     0.62 o
       445    1   4   5   3  1099.85  1082.38     3.61 o
       446    1   5   5   3    17.96    18.62     0.87 o
       447    1   6   5   3   369.31   361.45     2.68 o
       448    1   7   5   3    30.47    32.61     1.03 o
       449    1   8   5   3    35.25    37.98     1.17 o
       450    1   9   5   3    36.66    37.41     1.07 o
       451    1  10   5   3  1148.17  1144.28     7.77 o
       452    1  11   5   3    37.89    40.09     1.24 o
       453    1  12   5   3   134.02   138.10     2.29 o
       454    1  13   5   3    36.68    35.93     1.36 o
       455    1  14   5   3   325.95   319.86     2.98 o
       456    1   1   6   3   328.89   325.11     2.55 o
       457    1   2   6   3   421.80   409.05     2.56 o
       458    1   3   6   3   302.01   304.50     2.28 o
       459    1   4   6   3   726.24   737.66     3.58 o
       460    1   5   6   3   251.11   256.17     2.30 o
       461    1   6   6   3  1078.58  1043.12     4.29 o
       462    1   7   6   3   200.65   208.88     2.18 o
       463    1   8   6   3   227.51   237.52     2.21 o
       464    1   9   6   3   138.26   137.39     1.97 o
       465    1  10   6   3   131.56   129.47     1.76 o
       466    1  11   6   3    95.61    95.15     1.75 o
       467    1  12   6   3    93.21    94.42     2.03 o
       468    1  13   6   3    54.24    55.98     2.12 o
       469    1   0   7   3  1929.59  1908.50    12.06 o
       470    1   1   7   3     0.45     0.73     0.75 <
       471    1   2   7   3   128.20   127.97     1.50 o
       472    1   3   7   3     5.19     5.24     0.72 o
       473    1   4   7   3   597.84   574.25     3.64 o
       474    1   5   7   3    10.95    12.88     0.86 o
       475    1   6   7   3   220.43   225.08     2.22 o
       476    1   7   7   3    18.84    20.07     0.90 o
       477    1   8   7   3    21.40    24.00     1.17 o
       478    1   9   7   3    22.78    24.37     1.09 o
       479    1  10   7   3   738.01   713.29     5.59 o
       480    1  11   7   3    23.23    24.65     1.22 o
       481    1  12   7   3    99.21    99.17     3.23 o
       482    1   1   8   3   180.93   162.93     1.89 o
       483    1   2   8   3   209.20   209.50     2.03 o
       484    1   3   8   3   167.53   172.62     2.31 o
       485    1   4   8   3   374.90   353.78     3.34 o
       486    1   5   8   3   139.97   139.49     2.15 o
       487    1   6   8   3   604.07   606.98     3.83 o
       488    1   7   8   3   112.14   113.25     1.85 o
       489    1   8   8   3   138.72   138.04     2.33 o
       490    1   9   8   3    76.25    76.77     1.57 o
       491    1  10   8   3    78.19    77.15     1.52 o
       492    1   0   9   3   980.36   965.41     5.90 o
       493    1   1   9   3     0.22     0.71     0.78 <
       494    1   2   9   3    66.50    68.14     1.34 o
       495    1   3   9   3     2.72     2.92     0.75 o
       496    1   4   9   3   311.01   293.48     2.80 o
       497    1   5   9   3     5.63     4.92     0.87 o
       498    1   6   9   3   114.75   116.39     2.12 o
       499    1   7   9   3     9.69     9.61     1.05 o
       500    1   1  10   3    82.23    85.54     1.41 o
       501    1   2  10   3   106.61   113.73     2.11 o
       502    1   3  10   3    76.09    79.46     1.44 o
       503    1   4  10   3   198.57   188.98     4.31 o
       504    3   0  -2  -2   411.10   444.19     4.54 o
       504    2   0   2  -2   411.10   444.19     4.54 o
       504    1   0   0   4   411.10   444.19     4.54 o
       505    3   1  -2  -2  4814.18  4858.62    10.99 o
       505    2   1   2  -2  4814.18  4858.62    10.99 o
       505    1   1   0   4  4814.18  4858.62    10.99 o
       506    3   2  -2  -2  3267.04  3299.12     7.52 o
       506    2   2   2  -2  3267.04  3299.12     7.52 o
       506    1   2   0   4  3267.04  3299.12     7.52 o
       507    3   3  -2  -2  2387.88  2410.14     6.05 o
       507    2   3   2  -2  2387.88  2410.14     6.05 o
       507    1   3   0   4  2387.88  2410.14     6.05 o
       508    3   4  -2  -2     8.83     5.83     0.53 o
       508    2   4   2  -2     8.83     5.83     0.53 o
       508    1   4   0   4     8.83     5.83     0.53 o
       509    3   5  -2  -2     1.73     1.22     0.56 <
       509    2   5   2  -2     1.73     1.22     0.56 <
       509    1   5   0   4     1.73     1.22     0.56 <
       510    3   6  -2  -2   100.44    91.84     1.31 o
       510    2   6   2  -2   100.44    91.84     1.31 o
       510    1   6   0   4   100.44    91.84     1.31 o
       511    3   7  -2  -2    65.26    62.02     1.42 o
       511    2   7   2  -2    65.26    62.02     1.42 o
       511    1   7   0   4    65.26    62.02     1.42 o
       512    3   8  -2  -2   563.89   528.39     4.31 o
       512    2   8   2  -2   563.89   528.39     4.31 o
       512    1   8   0   4   563.89   528.39     4.31 o
       513    3   9  -2  -2  1222.63  1150.87     7.39 o
       513    2   9   2  -2  1222.63  1150.87     7.39 o
       513    1   9   0   4  1222.63  1150.87     7.39 o
       514    3  10  -2  -2    44.52    38.78     1.60 o
       514    2  10   2  -2    44.52    38.78     1.60 o
       514    1  10   0   4    44.52    38.78     1.60 o
       515    3  11  -2  -2   234.81   218.51     2.96 o
       515    2  11   2  -2   234.81   218.51     2.96 o
       515    1  11   0   4   234.81   218.51     2.96 o
       516    3  12  -2  -2   367.93   347.24     3.20 o
       516    2  12   2  -2   367.93   347.24     3.20 o
       516    1  12   0   4   367.93   347.24     3.20 o
       517    3  13  -2  -2   655.30   659.53     6.36 o
       517    2  13   2  -2   655.30   659.53     6.36 o
       517    1  13   0   4   655.30   659.53     6.36 o
       518    3  14  -2  -2     4.37     4.77     1.26 o
       518    2  14   2  -2     4.37     4.77     1.26 o
       518    1  14   0   4     4.37     4.77     1.26 o
       519    3  15  -2  -2     2.76     4.55     1.72 <
       519    2  15   2  -2     2.76     4.55     1.72 <
       519    1  15   0   4     2.76     4.55     1.72 <
       520    3  16  -2  -2    29.49    26.18     2.91 o
       520    2  16   2  -2    29.49    26.18     2.91 o
       520    1  16   0   4    29.49    26.18     2.91 o
       521    1   1   1   4   729.19   715.73     1.94 o
       522    1   2   1   4   368.85   370.92     1.36 o
       523    1   3   1   4  7576.44  7486.46    11.87 o
       524    1   4   1   4  1100.68  1114.21     2.85 o
       525    1   5   1   4   377.15   391.93     1.71 o
       526    1   6   1   4   498.41   481.96     1.73 o
       527    1   7   1   4  3703.29  3397.90     6.06 o
       528    1   8   1   4   385.91   395.30     2.12 o
       529    1   9   1   4    11.21    11.89     0.72 o
       530    1  10   1   4     0.51     0.65     0.74 <
       531    1  11   1   4   275.18   266.28     2.27 o
       532    1  12   1   4     1.44     1.27     0.67 <
       533    1  13   1   4   513.22   515.61     3.70 o
       534    1  14   1   4   127.86   129.13     1.86 o
       535    1  15   1   4    25.55    28.24     1.28 o
       536    1   0   2   4   346.23   376.40     2.37 o
       537    1   1   2   4  3518.87  3704.47     6.45 o
       538    1   2   2   4  2276.31  2416.38     4.87 o
       539    1   3   2   4  1819.97  1869.54     4.71 o
       540    1   4   2   4     3.45     5.63     0.49 o
       541    1   5   2   4     0.06     0.73     0.40 <
       542    1   6   2   4    82.30    81.49     0.82 o
       543    1   7   2   4    48.05    46.83     0.74 o
       544    1   8   2   4   484.97   474.37     2.24 o
       545    1   9   2   4  1088.21  1113.16     6.83 o
       546    1  10   2   4    38.72    41.92     0.97 o
       547    1  11   2   4   204.11   223.33     2.09 o
       548    1  12   2   4   334.12   342.61     2.74 o
       549    1  13   2   4   609.72   619.74     4.90 o
       550    1  14   2   4     4.15     3.44     0.88 o
       551    1  15   2   4     1.09     2.40     0.89 <
       552    1   1   3   4   340.74   362.74     1.64 o
       553    1   2   3   4   221.87   223.21     1.37 o
       554    1   3   3   4  4577.50  4493.25     8.70 o
       555    1   4   3   4   702.14   674.37     2.10 o
       556    1   5   3   4   225.14   225.11     1.46 o
       557    1   6   3   4   339.81   339.24     1.92 o
       558    1   7   3   4  2790.74  2594.22     8.59 o
       559    1   8   3   4   297.58   292.40     1.92 o
       560    1   9   3   4    12.88    11.51     0.76 o
       561    1  10   3   4     0.34     1.27     0.71 <
       562    1  11   3   4   234.37   234.16     1.94 o
       563    1  12   3   4     1.21     1.28     0.78 <
       564    1  13   3   4   442.72   447.60     3.59 o
       565    1  14   3   4   111.70   110.99     1.83 o
       566    1  15   3   4    24.68    23.71     1.22 o
       567    1   0   4   4   174.11   190.46     1.83 o
       568    1   1   4   4  1742.60  1774.79     4.30 o
       569    1   2   4   4  1163.68  1197.52     3.38 o
       570    1   3   4   4   962.18   995.33     2.94 o
       571    1   4   4   4     4.04     4.70     0.43 o
       572    1   5   4   4     0.16     1.09     0.55 <
       573    1   6   4   4    61.26    61.95     1.21 o
       574    1   7   4   4    26.36    29.16     0.84 o
       575    1   8   4   4   351.31   386.36     2.73 o
       576    1   9   4   4   805.74   799.32     4.18 o
       577    1  10   4   4    27.89    28.99     0.97 o
       578    1  11   4   4   159.70   174.26     2.31 o
       579    1  12   4   4   268.19   273.23     3.97 o
       580    1  13   4   4   494.67   515.93     3.88 o
       581    1  14   4   4     3.92     4.19     1.09 o
       582    1   1   5   4   199.28   195.76     1.70 o
       583    1   2   5   4   101.75   103.09     1.34 o
       584    1   3   5   4  2395.89  2403.27     9.07 o
       585    1   4   5   4   363.09   369.36     3.13 o
       586    1   5   5   4    84.45    75.26     1.78 o
       587    1   6   5   4   188.71   192.24     1.71 o
       588    1   7   5   4  1803.78  1807.32     7.06 o
       589    1   8   5   4   197.12   191.93     2.20 o
       590    1   9   5   4    11.77    12.21     0.95 o
       591    1  10   5   4     0.24    -0.39     1.16 <
       592    1  11   5   4   169.59   172.04     2.09 o
       593    1  12   5   4     0.77     0.69     1.07 <
       594    1  13   5   4   330.27   336.78     3.42 o
       595    1  14   5   4    85.29    80.08     3.78 o
       596    1   0   6   4    59.94    62.38     1.75 o
       597    1   1   6   4   776.28   779.78     4.41 o
       598    1   2   6   4   585.73   612.08     3.48 o
       599    1   3   6   4   472.06   460.55     2.62 o
       600    1   4   6   4     5.53     7.51     0.78 o
       601    1   5   6   4     0.50     0.57     0.60 <
       602    1   6   6   4    41.79    44.59     1.09 o
       603    1   7   6   4    13.48    15.41     0.94 o
       604    1   8   6   4   227.90   228.31     2.43 o
       605    1   9   6   4   535.16   541.56     4.61 o
       606    1  10   6   4    19.84    22.30     1.13 o
       607    1  11   6   4   117.00   118.71     1.86 o
       608    1  12   6   4   189.15   191.30     2.39 o
       609    1  13   6   4   350.75   303.30     8.03 o
       610    1   1   7   4   132.18   130.62     1.79 o
       611    1   2   7   4    47.75    49.95     1.08 o
       612    1   3   7   4  1287.26  1223.49     5.51 o
       613    1   4   7   4   189.73   184.69     2.25 o
       614    1   5   7   4    34.87    33.62     1.00 o
       615    1   6   7   4   105.21   106.14     1.56 o
       616    1   7   7   4  1081.27  1090.60     5.88 o
       617    1   8   7   4   121.65   125.06     1.65 o
       618    1   9   7   4     6.23     6.70     0.99 o
       619    1  10   7   4     0.25     0.42     0.97 <
       620    1  11   7   4   102.25   104.23     1.82 o
       621    1   0   8   4    25.57    27.51     1.53 o
       622    1   1   8   4   384.50   382.42     3.08 o
       623    1   2   8   4   308.68   295.38     2.43 o
       624    1   3   8   4   246.58   237.12     2.54 o
       625    1   4   8   4     3.70     3.64     0.85 o
       626    1   5   8   4     0.37     0.12     1.00 <
       627    1   6   8   4    23.52    24.94     1.13 o
       628    1   7   8   4     8.51     8.47     0.89 o
       629    1   8   8   4   133.50   130.63     2.20 o
       630    1   9   8   4   322.90   332.40     3.69 o
       631    1  10   8   4    14.59    15.49     1.80 o
       632    1   1   9   4    66.40    67.21     1.38 o
       633    1   2   9   4    25.13    25.90     1.10 o
       634    1   3   9   4   667.27   648.42     3.98 o
       635    1   4   9   4   101.93   102.97     1.77 o
       636    1   5   9   4    24.07    24.53     1.25 o
       637    1   6   9   4    60.45    65.26     1.51 o
       638    1   7   9   4   582.53   562.09     4.29 o
       639    1   0  10   4    15.42    16.09     1.23 o
       640    1   1  10   4   198.51   194.07     2.10 o
       641    1   2  10   4   152.37   160.04     1.92 o
       642    1   3  10   4   126.00   123.08     2.23 o
       643    1   1   0   5  4147.44  4057.28    10.12 o
       644    1   2   0   5   358.27   322.51     1.98 o
       645    1   3   0   5    21.71    19.93     0.62 o
       646    1   4   0   5   841.59   872.67     3.30 o
       647    1   5   0   5  6385.56  6263.21    19.52 o
       648    1   6   0   5   532.58   528.18     3.69 o
       649    1   7   0   5    77.01    75.93     1.37 o
       650    1   8   0   5   251.89   250.99     2.38 o
       651    1   9   0   5  1432.53  1402.19     9.41 o
       652    1  10   0   5     8.02     7.68     0.89 o
       653    1  11   0   5   273.13   252.17     3.84 o
       654    1  12   0   5     3.49     3.12     1.08 <
       655    1  13   0   5    13.69    15.59     1.27 o
       656    1  14   0   5    77.07    74.10     2.35 o
       657    1  15   0   5   566.48   542.09     7.30 o
       658    1   0   1   5   923.04   956.59     4.01 o
       659    1   1   1   5  4008.90  4097.18     6.97 o
       660    1   2   1   5  1269.34  1271.19     3.12 o
       661    1   3   1   5  1041.04  1031.57     2.99 o
       662    1   4   1   5    53.09    51.31     0.68 o
       663    1   5   1   5   220.44   211.41     1.22 o
       664    1   6   1   5     0.82     1.44     0.36 o
       665    1   7   1   5   557.79   551.67     2.13 o
       666    1   8   1   5   247.62   243.94     1.78 o
       667    1   9   1   5   212.69   212.91     1.93 o
       668    1  10   1   5   128.11   114.26     1.64 o
       669    1  11   1   5  1084.79  1070.73     5.23 o
       670    1  12   1   5   190.40   196.03     1.93 o
       671    1  13   1   5    49.77    54.64     1.30 o
       672    1  14   1   5    22.28    22.44     1.10 o
       673    1  15   1   5   235.29   237.18     2.61 o
       674    1   1   2   5  3048.47  3202.14     5.80 o
       675    1   2   2   5   277.55   284.55     1.50 o
       676    1   3   2   5    19.38    20.62     0.55 o
       677    1   4   2   5   672.18   653.34     2.43 o
       678    1   5   2   5  5274.58  5148.35    10.39 o
       679    1   6   2   5   442.21   436.53     2.07 o
       680    1   7   2   5    56.77    55.36     0.85 o
       681    1   8   2   5   219.94   213.39     1.70 o
       682    1   9   2   5  1296.58  1311.90     4.88 o
       683    1  10   2   5     7.18     8.11     0.90 o
       684    1  11   2   5   252.49   237.44     2.06 o
       685    1  12   2   5     3.27     3.83     0.77 o
       686    1  13   2   5    12.23    12.55     0.96 o
       687    1  14   2   5    72.25    70.56     1.46 o
       688    1  15   2   5   529.08   490.69     4.72 o
       689    1   0   3   5   566.68   520.49     3.17 o
       690    1   1   3   5  2451.99  2469.61     5.32 o
       691    1   2   3   5   788.63   792.57     2.52 o
       692    1   3   3   5   661.21   645.65     2.51 o
       693    1   4   3   5    33.21    33.48     0.68 o
       694    1   5   3   5   157.47   157.07     1.54 o
       695    1   6   3   5     0.91     2.30     0.55 o
       696    1   7   3   5   429.05   421.31     2.36 o
       697    1   8   3   5   194.96   202.85     2.25 o
       698    1   9   3   5   163.96   182.44     2.05 o
       699    1  10   3   5   104.73   106.32     1.42 o
       700    1  11   3   5   923.29   952.43     4.25 o
       701    1  12   3   5   164.71   170.34     2.44 o
       702    1  13   3   5    45.18    47.46     1.29 o
       703    1  14   3   5    19.82    20.81     1.00 o
       704    1  15   3   5   204.25   205.34     4.15 o
       705    1   1   4   5  1662.82  1658.07     4.01 o
       706    1   2   4   5   147.58   144.62     1.14 o
       707    1   3   4   5     4.30     5.37     0.46 o
       708    1   4   4   5   386.62   375.92     2.09 o
       709    1   5   4   5  3367.52  3387.74     9.63 o
       710    1   6   4   5   278.05   282.96     1.97 o
       711    1   7   4   5    24.83    25.79     0.84 o
       712    1   8   4   5   155.76   149.13     2.12 o
       713    1   9   4   5   989.44  1022.57     5.90 o
       714    1  10   4   5     5.44     5.87     0.76 o
       715    1  11   4   5   198.94   196.43     2.27 o
       716    1  12   4   5     2.77     3.23     0.99 o
       717    1  13   4   5     8.28     8.86     1.19 o
       718    1  14   4   5    59.64    60.23     1.44 o
       719    1   0   5   5   259.05   257.54     2.68 o
       720    1   1   5   5  1186.76  1190.56     4.10 o
       721    1   2   5   5   401.16   394.22     2.39 o
       722    1   3   5   5   324.78   344.76     2.26 o
       723    1   4   5   5    14.86    15.90     0.82 o
       724    1   5   5   5    97.21   101.91     1.39 o
       725    1   6   5   5     0.99     1.24     0.69 <
       726    1   7   5   5   283.94   287.54     2.13 o
       727    1   8   5   5   132.75   143.50     1.65 o
       728    1   9   5   5   111.33   114.90     1.78 o
       729    1  10   5   5    75.59    75.15     1.68 o
       730    1  11   5   5   687.43   704.91     4.25 o
       731    1  12   5   5   125.73   134.25     1.89 o
       732    1  13   5   5    38.52    34.78     1.75 o
       733    1   1   6   5   927.24   938.14     4.27 o
       734    1   2   6   5    71.06    71.13     1.29 o
       735    1   3   6   5     2.32     2.17     0.66 o
       736    1   4   6   5   203.42   213.76     2.33 o
       737    1   5   6   5  1983.99  1938.91     8.47 o
       738    1   6   6   5   160.17   166.39     1.92 o
       739    1   7   6   5    11.28    10.07     0.86 o
       740    1   8   6   5    99.99    97.73     1.43 o
       741    1   9   6   5   660.94   656.64     4.21 o
       742    1  10   6   5     3.85     4.37     1.00 o
       743    1  11   6   5   131.76   129.59     1.98 o
       744    1  12   6   5     2.22     2.50     0.92 <
       745    1   0   7   5   119.78   129.95     2.44 o
       746    1   1   7   5   587.69   584.64     4.08 o
       747    1   2   7   5   208.05   215.65     2.14 o
       748    1   3   7   5   161.94   176.09     2.00 o
       749    1   4   7   5     6.82     7.74     1.03 o
       750    1   5   7   5    56.89    59.51     1.23 o
       751    1   6   7   5     0.73     0.98     0.74 <
       752    1   7   7   5   173.57   174.36     2.13 o
       753    1   8   7   5    83.65    82.73     1.53 o
       754    1   9   7   5    75.29    76.47     1.70 o
       755    1  10   7   5    50.95    50.19     1.45 o
       756    1  11   7   5   452.38   439.74     4.77 o
       757    1   1   8   5   505.05   523.38     3.47 o
       758    1   2   8   5    37.02    28.03     1.11 o
       759    1   3   8   5     2.35     2.27     1.01 <
       760    1   4   8   5   110.93   113.76     1.86 o
       761    1   5   8   5  1112.22  1133.10     7.50 o
       762    1   6   8   5    92.99    96.19     1.83 o
       763    1   7   8   5     9.43     9.95     0.93 o
       764    1   8   8   5    60.07    60.18     1.57 o
       765    1   9   8   5   383.46   382.70     3.35 o
       766    1   0   9   5    62.99    61.32     1.94 o
       767    1   1   9   5   310.63   314.27     2.73 o
       768    1   2   9   5   110.28   110.89     1.69 o
       769    1   3   9   5    88.33    88.80     1.63 o
       770    1   4   9   5     3.85     3.83     0.87 o
       771    1   5   9   5    30.12    32.07     1.52 o
       772    1   6   9   5     0.32     1.24     0.80 <
       773    1   1  10   5   236.74   237.25     2.86 o
       774    1   2  10   5    19.39    20.60     1.81 o
       775    1   0   0   6  3888.83  3844.18    15.55 o
       776    1   1   0   6     2.40     3.32     0.55 o
       777    1   2   0   6  3541.56  3630.11    11.48 o
       778    1   3   0   6    28.71    29.26     0.66 o
       779    1   4   0   6   363.76   318.07     2.22 o
       780    1   5   0   6    46.75    45.70     0.90 o
       781    1   6   0   6     4.87     5.27     0.81 o
       782    1   7   0   6    75.36    75.94     1.37 o
       783    1   8   0   6   684.44   700.41     7.00 o
       784    1   9   0   6    85.22    80.61     1.85 o
       785    1  10   0   6   621.57   566.84     4.92 o
       786    1  11   0   6    86.93    87.08     2.34 o
       787    1  12   0   6   604.42   591.77     5.29 o
       788    1  13   0   6    86.39    86.16     2.02 o
       789    1  14   0   6   134.25   134.76     3.08 o
       790    1  15   0   6    60.52    68.22     2.64 o
       791    1   1   1   6  1451.73  1501.14     3.76 o
       792    1   2   1   6  1095.24  1155.78     3.22 o
       793    1   3   1   6  1180.57  1178.78     2.86 o
       794    1   4   1   6  2499.12  2451.09     5.06 o
       795    1   5   1   6   837.05   809.86     2.41 o
       796    1   6   1   6  1835.04  1818.91     4.43 o
       797    1   7   1   6   610.78   622.31     2.76 o
       798    1   8   1   6   801.75   805.57     4.04 o
       799    1   9   1   6   397.36   409.52     2.75 o
       800    1  10   1   6    53.18    56.64     1.08 o
       801    1  11   1   6   279.43   273.72     2.27 o
       802    1  12   1   6    22.48    23.62     1.00 o
       803    1  13   1   6   157.31   159.30     1.78 o
       804    1  14   1   6   230.47   218.71     2.26 o
       805    1  15   1   6    88.54    88.78     1.96 o
       806    1   0   2   6  3057.89  3022.76    10.00 o
       807    1   1   2   6     1.86     2.57     0.39 o
       808    1   2   2   6  2808.09  2868.00     6.10 o
       809    1   3   2   6    23.52    23.48     0.54 o
       810    1   4   2   6   294.36   292.27     2.20 o
       811    1   5   2   6    40.72    38.98     0.71 o
       812    1   6   2   6     3.85     4.15     0.46 o
       813    1   7   2   6    68.20    70.36     1.02 o
       814    1   8   2   6   605.01   615.26     3.01 o
       815    1   9   2   6    78.60    77.34     1.30 o
       816    1  10   2   6   565.92   567.32     3.22 o
       817    1  11   2   6    80.40    80.14     1.49 o
       818    1  12   2   6   561.87   538.40     3.27 o
       819    1  13   2   6    79.95    79.18     1.34 o
       820    1  14   2   6   126.85   122.20     1.77 o
       821    1  15   2   6    55.75    56.68     1.97 o
       822    1   1   3   6   958.87   962.85     2.97 o
       823    1   2   3   6   711.36   678.82     2.43 o
       824    1   3   3   6   838.63   868.87     2.97 o
       825    1   4   3   6  1710.28  1719.13     7.02 o
       826    1   5   3   6   651.35   617.80     3.25 o
       827    1   6   3   6  1339.77  1274.60     5.63 o
       828    1   7   3   6   505.40   521.03     3.12 o
       829    1   8   3   6   633.48   645.61     3.89 o
       830    1   9   3   6   337.74   319.53     2.19 o
       831    1  10   3   6    44.12    45.53     1.04 o
       832    1  11   3   6   238.57   246.47     2.10 o
       833    1  12   3   6    19.65    19.12     0.89 o
       834    1  13   3   6   133.79    97.83     2.74 o
       835    1  14   3   6   204.04   204.89     2.57 o
       836    1   0   4   6  1668.89  1582.93     8.11 o
       837    1   1   4   6     1.16     4.48     0.46 o
       838    1   2   4   6  1597.77  1586.97     4.43 o
       839    1   3   4   6    15.63    15.50     0.59 o
       840    1   4   4   6   171.50   172.49     1.87 o
       841    1   5   4   6    29.74    29.53     0.89 o
       842    1   6   4   6     2.10     4.29     0.72 o
       843    1   7   4   6    52.42    49.88     0.97 o
       844    1   8   4   6   440.53   440.04     2.68 o
       845    1   9   4   6    62.08    61.28     1.34 o
       846    1  10   4   6   442.59   458.53     3.28 o
       847    1  11   4   6    63.43    66.48     1.37 o
       848    1  12   4   6   456.79   465.97     5.16 o
       849    1  13   4   6    63.09    65.78     1.67 o
       850    1  14   4   6   107.21   106.43     1.81 o
       851    1   1   5   6   593.32   620.39     2.78 o
       852    1   2   5   6   370.50   369.82     2.41 o
       853    1   3   5   6   544.69   555.56     2.88 o
       854    1   4   5   6   964.00  1019.22     4.59 o
       855    1   5   5   6   448.85   440.60     3.55 o
       856    1   6   5   6   825.09   873.37     5.03 o
       857    1   7   5   6   362.25   366.01     2.44 o
       858    1   8   5   6   434.06   447.17     3.23 o
       859    1   9   5   6   244.65   253.53     2.25 o
       860    1  10   5   6    32.30    32.19     1.33 o
       861    1  11   5   6   172.94   174.58     2.17 o
       862    1  12   5   6    15.44    16.23     1.03 o
       863    1  13   5   6    95.91    96.81     1.81 o
       864    1   0   6   6   822.94   766.22     6.79 o
       865    1   1   6   6     0.72     1.01     0.69 <
       866    1   2   6   6   834.39   915.27     4.56 o
       867    1   3   6   6     9.94    10.85     0.96 o
       868    1   4   6   6    91.14    95.12     1.54 o
       869    1   5   6   6    19.62    20.89     0.98 o
       870    1   6   6   6     1.16     2.01     0.72 <
       871    1   7   6   6    35.02    38.32     1.31 o
       872    1   8   6   6   289.41   305.38     2.94 o
       873    1   9   6   6    41.75    46.22     1.29 o
       874    1  10   6   6   314.90   301.68     3.89 o
       875    1  11   6   6    42.08    43.74     1.41 o
       876    1  12   6   6   329.06   325.54     3.06 o
       877    1   1   7   6   354.52   370.96     2.62 o
       878    1   2   7   6   194.14   206.29     2.25 o
       879    1   3   7   6   329.04   346.87     3.30 o
       880    1   4   7   6   537.51   566.92     3.92 o
       881    1   5   7   6   273.09   276.32     2.39 o
       882    1   6   7   6   491.95   496.64     3.94 o
       883    1   7   7   6   221.81   232.30     2.67 o
       884    1   8   7   6   277.38   282.15     2.48 o
       885    1   9   7   6   148.15   154.88     1.93 o
       886    1  10   7   6    21.69    22.44     1.23 o
       887    1  11   7   6   104.40   110.11     4.50 o
       888    1   0   8   6   438.05   420.33     5.29 o
       889    1   1   8   6     0.39     1.85     0.86 <
       890    1   2   8   6   450.08   468.18     4.32 o
       891    1   3   8   6     5.65     5.40     0.96 o
       892    1   4   8   6    51.90    50.11     1.26 o
       893    1   5   8   6    10.98    10.73     0.88 o
       894    1   6   8   6     0.90     1.02     0.89 <
       895    1   7   8   6    19.63    18.64     0.99 o
       896    1   8   8   6   175.30   182.82     2.19 o
       897    1   9   8   6    23.26    26.79     1.74 o
       898    1   1   9   6   179.01   184.59     2.35 o
       899    1   2   9   6   105.65   103.03     1.94 o
       900    1   3   9   6   166.27   163.58     2.03 o
       901    1   4   9   6   298.99   284.48     3.00 o
       902    1   5   9   6   136.45   138.59     2.12 o
       903    1   6   9   6   281.37   293.16     2.75 o
       904    1   1   0   7   307.21   312.60     2.25 o
       905    1   2   0   7   273.70   266.78     2.14 o
       906    1   3   0   7  4070.33  4005.35     9.93 o
       907    1   4   0   7   410.88   406.27     2.14 o
       908    1   5   0   7   183.29   175.26     1.43 o
       909    1   6   0   7   561.75   562.80     3.59 o
       910    1   7   0   7  2578.89  2651.62    16.74 o
       911    1   8   0   7    92.43    88.00     1.90 o
       912    1   9   0   7    14.70    13.62     1.26 o
       913    1  10   0   7    65.92    61.79     1.85 o
       914    1  11   0   7   221.88   208.36     3.10 o
       915    1  12   0   7    39.34    42.61     1.85 o
       916    1  13   0   7   421.18   409.88     4.11 o
       917    1  14   0   7    11.61    11.13     1.38 o
       918    1  15   0   7    22.92    22.56     1.77 o
       919    1   0   1   7  1858.10  1915.88     6.31 o
       920    1   1   1   7  2092.64  2133.66     4.78 o
       921    1   2   1   7   102.06   102.27     0.93 o
       922    1   3   1   7  1131.10  1098.69     3.35 o
       923    1   4   1   7   505.38   483.66     1.78 o
       924    1   5   1   7     0.14     0.76     0.39 <
       925    1   6   1   7   161.62   164.09     1.36 o
       926    1   7   1   7    30.80    31.58     0.80 o
       927    1   8   1   7     3.40     4.20     0.61 o
       928    1   9   1   7   868.14   868.44     4.22 o
       929    1  10   1   7   401.37   406.95     2.86 o
       930    1  11   1   7   165.56   163.33     1.99 o
       931    1  12   1   7    28.26    28.87     1.06 o
       932    1  13   1   7   514.89   489.41     3.46 o
       933    1  14   1   7   115.52   111.94     2.01 o
       934    1  15   1   7     0.91     1.86     1.50 <
       935    1   1   2   7   260.11   259.30     1.51 o
       936    1   2   2   7   223.18   214.43     1.23 o
       937    1   3   2   7  3404.70  3267.80     6.25 o
       938    1   4   2   7   340.08   346.11     1.91 o
       939    1   5   2   7   141.15   137.75     1.31 o
       940    1   6   2   7   486.84   470.98     2.42 o
       941    1   7   2   7  2298.09  2214.59     6.06 o
       942    1   8   2   7    81.35    83.01     1.14 o
       943    1   9   2   7    14.65    15.48     0.78 o
       944    1  10   2   7    60.75    58.94     1.17 o
       945    1  11   2   7   204.95   198.70     2.39 o
       946    1  12   2   7    36.60    37.20     1.08 o
       947    1  13   2   7   391.86   409.17     3.59 o
       948    1  14   2   7    11.15    11.13     0.98 o
       949    1   0   3   7  1272.17  1248.28     5.73 o
       950    1   1   3   7  1401.63  1379.54     4.05 o
       951    1   2   3   7    62.32    62.99     0.81 o
       952    1   3   3   7   792.29   789.73     3.61 o
       953    1   4   3   7   377.53   369.30     2.59 o
       954    1   5   3   7     0.33     0.69     0.59 <
       955    1   6   3   7   130.63   126.96     1.49 o
       956    1   7   3   7    21.83    22.10     0.76 o
       957    1   8   3   7     2.27     2.93     0.73 o
       958    1   9   3   7   724.42   684.27     4.78 o
       959    1  10   3   7   340.17   326.81     2.94 o
       960    1  11   3   7   143.75   134.73     1.78 o
       961    1  12   3   7    25.70    27.17     1.06 o
       962    1  13   3   7   448.76   456.43     4.55 o
       963    1  14   3   7   100.30    99.48     2.08 o
       964    1   1   4   7   196.12   196.39     1.51 o
       965    1   2   4   7   135.30   135.02     1.25 o
       966    1   3   4   7  2233.70  2301.37     8.72 o
       967    1   4   4   7   211.65   207.55     2.02 o
       968    1   5   4   7    70.32    72.86     1.18 o
       969    1   6   4   7   339.48   354.58     2.63 o
       970    1   7   4   7  1701.66  1675.72     6.69 o
       971    1   8   4   7    59.05    55.92     1.12 o
       972    1   9   4   7    12.72    12.41     0.84 o
       973    1  10   4   7    48.22    49.16     1.21 o
       974    1  11   4   7   161.11   163.83     2.02 o
       975    1  12   4   7    29.52    30.92     1.16 o
       976    1  13   4   7   315.49   308.90     3.13 o
       977    1   0   5   7   736.16   785.98     4.77 o
       978    1   1   5   7   762.33   778.25     3.43 o
       979    1   2   5   7    26.70    28.55     0.87 o
       980    1   3   5   7   463.41   469.37     2.90 o
       981    1   4   5   7   242.59   260.49     2.40 o
       982    1   5   5   7     0.57     1.64     0.71 <
       983    1   6   5   7    90.92    88.07     1.67 o
       984    1   7   5   7    13.41    14.42     0.84 o
       985    1   8   5   7     1.54     3.08     0.83 o
       986    1   9   5   7   526.71   531.22     3.96 o
       987    1  10   5   7   250.51   259.97     3.01 o
       988    1  11   5   7   113.70   112.99     1.71 o
       989    1  12   5   7    22.00    22.35     1.24 o
       990    1  13   5   7   340.88   348.14     5.47 o
       991    1   1   6   7   140.30   141.89     1.63 o
       992    1   2   6   7    75.30    76.21     1.49 o
       993    1   3   6   7  1343.92  1401.19     6.29 o
       994    1   4   6   7   120.63   117.36     2.13 o
       995    1   5   6   7    33.69    34.28     1.01 o
       996    1   6   6   7   215.28   224.87     2.71 o
       997    1   7   6   7  1117.84  1110.12     5.17 o
       998    1   8   6   7    39.81    38.95     1.27 o
       999    1   9   6   7     7.61     7.05     0.97 o
      1000    1  10   6   7    33.53    33.72     1.25 o
      1001    1  11   6   7   106.25    93.94     2.43 o
      1002    1   0   7   7   413.42   447.17     3.72 o
      1003    1   1   7   7   413.39   431.43     3.18 o
      1004    1   2   7   7    12.98    13.87     1.06 o
      1005    1   3   7   7   263.67   283.10     2.74 o
      1006    1   4   7   7   143.34   148.64     1.86 o
      1007    1   5   7   7     0.43     0.22     0.83 <
      1008    1   6   7   7    54.84    57.55     1.27 o
      1009    1   7   7   7     9.06    10.03     1.01 o
      1010    1   8   7   7     1.55     3.34     0.82 o
      1011    1   9   7   7   341.91   357.65     3.40 o
      1012    1  10   7   7   161.59   147.25     2.36 o
      1013    1   1   8   7    78.76    76.71     1.47 o
      1014    1   2   8   7    42.35    45.21     1.32 o
      1015    1   3   8   7   755.53   741.13     5.81 o
      1016    1   4   8   7    70.04    72.00     1.39 o
      1017    1   5   8   7    23.43    23.72     1.00 o
      1018    1   6   8   7   128.92   123.68     1.80 o
      1019    1   7   8   7   654.02   666.78     4.71 o
      1020    1   8   8   7    25.78    28.02     1.21 o
      1021    1   0   9   7   219.11   186.21     2.97 o
      1022    1   1   9   7   228.17   225.76     3.15 o
      1023    1   2   9   7     9.07     9.15     0.95 o
      1024    1   3   9   7   144.82   150.54     2.24 o
      1025    1   4   9   7    74.71    75.24     1.39 o
      1026    1   5   9   7     0.14     0.87     0.89 <
      1027    1   0   0   8  2094.06  1961.70     9.98 o
      1028    1   1   0   8  1911.51  1888.43     8.21 o
      1029    1   2   0   8     1.62     0.95     0.58 <
      1030    1   3   0   8   572.19   528.43     2.87 o
      1031    1   4   0   8   715.47   644.98     3.21 o
      1032    1   5   0   8   104.44   100.85     1.63 o
      1033    1   6   0   8   331.56   318.73     4.63 o
      1034    1   7   0   8   308.71   272.90     3.20 o
      1035    1   8   0   8    10.56    12.73     1.30 o
      1036    1   9   0   8   191.53   181.48     2.80 o
      1037    1  10   0   8   531.86   506.90     4.88 o
      1038    1  11   0   8   724.75   716.48     6.01 o
      1039    1  12   0   8     2.73     2.88     1.34 <
      1040    1  13   0   8    69.66    69.44     2.09 o
      1041    1  14   0   8   147.48   140.51     2.69 o
      1042    1   1   1   8  1235.85  1237.44     3.44 o
      1043    1   2   1   8   218.02   205.08     1.33 o
      1044    1   3   1   8    71.84    68.74     0.78 o
      1045    1   4   1   8   258.34   252.46     1.49 o
      1046    1   5   1   8  2875.18  2777.42     6.91 o
      1047    1   6   1   8   502.94   505.35     2.71 o
      1048    1   7   1   8   101.01   104.81     1.23 o
      1049    1   8   1   8    38.10    37.88     0.98 o
      1050    1   9   1   8   766.51   779.22     4.57 o
      1051    1  10   1   8    80.97    80.84     1.54 o
      1052    1  11   1   8   116.79   120.56     1.98 o
      1053    1  12   1   8    70.69    75.41     1.88 o
      1054    1  13   1   8     0.57     1.18     0.98 <
      1055    1  14   1   8     2.85     3.41     0.92 o
      1056    1   0   2   8  1763.89  1668.15     8.71 o
      1057    1   1   2   8  1585.18  1570.74     4.52 o
      1058    1   2   2   8     0.84     1.59     0.43 o
      1059    1   3   2   8   477.77   436.69     2.05 o
      1060    1   4   2   8   627.80   584.30     2.78 o
      1061    1   5   2   8    92.00    94.48     1.29 o
      1062    1   6   2   8   300.12   283.73     1.98 o
      1063    1   7   2   8   277.36   266.25     1.81 o
      1064    1   8   2   8    10.35    10.57     0.73 o
      1065    1   9   2   8   174.08   173.35     1.79 o
      1066    1  10   2   8   490.42   479.97     3.59 o
      1067    1  11   2   8   673.37   677.86     5.77 o
      1068    1  12   2   8     2.77     3.07     0.88 o
      1069    1  13   2   8    66.47    68.45     1.63 o
      1070    1  14   2   8   136.90   133.87     2.24 o
      1071    1   1   3   8   928.13   892.20     3.37 o
      1072    1   2   3   8   157.03   158.12     1.30 o
      1073    1   3   3   8    39.93    42.18     0.89 o
      1074    1   4   3   8   186.75   193.38     2.04 o
      1075    1   5   3   8  2250.08  2238.61     7.13 o
      1076    1   6   3   8   397.59   381.76     2.37 o
      1077    1   7   3   8    73.68    72.57     1.43 o
      1078    1   8   3   8    30.16    29.39     0.93 o
      1079    1   9   3   8   649.28   636.66     4.25 o
      1080    1  10   3   8    69.26    68.10     1.33 o
      1081    1  11   3   8    99.75   102.82     1.77 o
      1082    1  12   3   8    61.12    62.59     1.62 o
      1083    1  13   3   8     0.46     1.52     1.00 <
      1084    1   0   4   8  1169.50  1062.27     6.17 o
      1085    1   1   4   8   996.01   997.67     4.10 o
      1086    1   2   4   8     1.00     1.54     0.53 <
      1087    1   3   4   8   304.04   313.75     2.19 o
      1088    1   4   4   8   452.94   459.41     3.56 o
      1089    1   5   4   8    66.52    68.31     1.38 o
      1090    1   6   4   8   229.19   242.50     2.46 o
      1091    1   7   4   8   208.90   209.62     1.73 o
      1092    1   8   4   8     8.74     9.42     0.81 o
      1093    1   9   4   8   136.59   133.65     1.65 o
      1094    1  10   4   8   388.11   395.90     2.98 o
      1095    1  11   4   8   544.98   536.14     4.10 o
      1096    1  12   4   8     3.00     3.06     0.96 o
      1097    1  13   4   8    58.02    58.91     2.30 o
      1098    1   1   5   8   606.13   599.50     2.93 o
      1099    1   2   5   8    95.23    93.91     1.28 o
      1100    1   3   5   8    15.33    17.49     1.02 o
      1101    1   4   5   8   113.27   118.81     1.59 o
      1102    1   5   5   8  1514.96  1573.03     6.32 o
      1103    1   6   5   8   271.29   278.81     2.45 o
      1104    1   7   5   8    48.17    46.61     1.25 o
      1105    1   8   5   8    21.31    20.89     1.11 o
      1106    1   9   5   8   475.93   495.37     4.94 o
      1107    1  10   5   8    51.10    49.31     1.44 o
      1108    1  11   5   8    71.96    74.99     1.67 o
      1109    1  12   5   8    45.59    46.85     1.70 o
      1110    1   0   6   8   705.69   735.61     5.33 o
      1111    1   1   6   8   572.36   576.97     3.57 o
      1112    1   2   6   8     2.01     3.16     1.09 <
      1113    1   3   6   8   177.51   185.75     2.15 o
      1114    1   4   6   8   289.47   291.15     3.29 o
      1115    1   5   6   8    42.80    40.60     1.19 o
      1116    1   6   6   8   150.82   152.47     2.06 o
      1117    1   7   6   8   139.81   137.61     1.89 o
      1118    1   8   6   8     5.10     5.66     0.83 o
      1119    1   9   6   8    99.50   100.81     1.84 o
      1120    1  10   6   8   266.11   278.05     2.82 o
      1121    1  11   6   8   387.45   375.13     4.24 o
      1122    1   1   7   8   362.40   371.13     3.23 o
      1123    1   2   7   8    55.57    56.82     1.36 o
      1124    1   3   7   8     8.20     7.51     1.12 o
      1125    1   4   7   8    67.50    73.29     1.78 o
      1126    1   5   7   8   931.57   928.93     5.36 o
      1127    1   6   7   8   170.22   163.25     2.33 o
      1128    1   7   7   8    34.87    33.15     1.11 o
      1129    1   8   7   8    14.79    13.86     1.02 o
      1130    1   9   7   8   303.09   295.77     3.71 o
      1131    1   0   8   8   394.71   377.81     5.00 o
      1132    1   1   8   8   328.02   349.92     3.14 o
      1133    1   2   8   8     0.95     1.27     0.81 <
      1134    1   3   8   8   104.60   115.37     1.92 o
      1135    1   4   8   8   161.83   169.51     2.24 o
      1136    1   5   8   8    24.63    24.96     1.17 o
      1137    1   6   8   8    83.44    88.31     1.65 o
      1138    1   7   8   8    83.45    82.75     1.67 o
      1139    1   1   9   8   188.53   184.08     2.57 o
      1140    1   2   9   8    30.79    32.21     1.39 o
      1141    1   3   9   8     7.40     7.98     0.89 o
      1142    1   4   9   8    39.33    36.53     2.00 o
      1143    1   1   0   9   234.15   224.76     2.06 o
      1144    1   2   0   9   446.41   425.69     2.89 o
      1145    1   3   0   9   213.00   212.08     2.06 o
      1146    1   4   0   9  1564.70  1525.41     8.53 o
      1147    1   5   0   9   166.10   151.31     2.35 o
      1148    1   6   0   9   789.73   757.83     6.52 o
      1149    1   7   0   9   139.87   132.49     2.36 o
      1150    1   8   0   9   801.50   760.67     5.96 o
      1151    1   9   0   9    85.95    82.51     2.42 o
      1152    1  10   0   9     0.48     1.69     1.15 <
      1153    1  11   0   9    67.66    60.23     1.98 o
      1154    1  12   0   9     2.20     2.76     1.23 <
      1155    1  13   0   9    34.06    34.19     2.49 o
      1156    1  14   0   9   340.93   323.03     4.64 o
      1157    1   0   1   9   434.34   395.23     2.86 o
      1158    1   1   1   9     0.15     1.31     0.42 o
      1159    1   2   1   9  3406.27  3404.44     7.58 o
      1160    1   3   1   9     5.63     6.43     0.54 o
      1161    1   4   1   9    21.98    22.48     0.76 o
      1162    1   5   1   9     7.85     8.19     0.69 o
      1163    1   6   1   9   200.75   188.84     1.85 o
      1164    1   7   1   9    16.76    15.97     0.81 o
      1165    1   8   1   9  1161.78  1161.17     5.72 o
      1166    1   9   1   9    18.62    19.47     0.94 o
      1167    1  10   1   9    94.96    94.23     1.50 o
      1168    1  11   1   9    18.15    17.56     0.98 o
      1169    1  12   1   9   884.14   873.45     6.75 o
      1170    1  13   1   9    20.83    21.63     1.39 o
      1171    1  14   1   9    13.45    12.93     1.55 o
      1172    1   1   2   9   209.07   203.77     1.43 o
      1173    1   2   2   9   378.96   363.28     2.06 o
      1174    1   3   2   9   192.38   182.47     1.65 o
      1175    1   4   2   9  1365.23  1278.97     5.74 o
      1176    1   5   2   9   151.91   150.51     1.78 o
      1177    1   6   2   9   697.68   692.72     4.00 o
      1178    1   7   2   9   129.06   131.95     1.76 o
      1179    1   8   2   9   732.51   717.33     6.08 o
      1180    1   9   2   9    79.48    79.03     1.70 o
      1181    1  10   2   9     0.47     0.52     1.02 <
      1182    1  11   2   9    62.65    61.75     1.61 o
      1183    1  12   2   9     1.92     2.39     1.31 <
      1184    1  13   2   9    31.45    34.17     1.31 o
      1185    1   0   3   9   286.75   282.41     2.89 o
      1186    1   1   3   9     0.12     0.88     0.54 <
      1187    1   2   3   9  2623.21  2752.17     9.22 o
      1188    1   3   3   9     4.60     4.89     0.79 o
      1189    1   4   3   9    23.52    21.56     0.92 o
      1190    1   5   3   9     6.60     6.24     0.81 o
      1191    1   6   3   9   171.86   175.21     1.82 o
      1192    1   7   3   9    14.18    15.37     0.89 o
      1193    1   8   3   9   979.26   953.51     5.03 o
      1194    1   9   3   9    15.87    16.70     1.06 o
      1195    1  10   3   9    84.43    85.28     1.96 o
      1196    1  11   3   9    15.33    16.69     1.42 o
      1197    1  12   3   9   768.39   795.79     6.38 o
      1198    1  13   3   9    17.74    17.77     1.16 o
      1199    1   1   4   9   157.85   163.41     1.57 o
      1200    1   2   4   9   251.03   250.57     1.90 o
      1201    1   3   4   9   147.57   147.48     1.48 o
      1202    1   4   4   9   965.64   933.77     4.28 o
      1203    1   5   4   9   118.51   118.16     1.36 o
      1204    1   6   4   9   509.43   523.47     3.41 o
      1205    1   7   4   9   101.97    98.37     1.38 o
      1206    1   8   4   9   572.83   591.74     5.23 o
      1207    1   9   4   9    62.65    60.04     1.82 o
      1208    1  10   4   9     0.47     1.01     0.86 <
      1209    1  11   4   9    49.54    53.70     1.62 o
      1210    1  12   4   9     1.22     1.24     1.01 <
      1211    1   0   5   9   152.55   150.27     2.99 o
      1212    1   1   5   9     0.09     0.63     0.62 <
      1213    1   2   5   9  1730.96  1743.95    10.48 o
      1214    1   3   5   9     3.26     3.65     0.80 o
      1215    1   4   5   9    21.04    18.76     1.05 o
      1216    1   5   5   9     4.73     5.50     0.75 o
      1217    1   6   5   9   124.35   123.43     1.77 o
      1218    1   7   5   9    10.18    10.70     1.02 o
      1219    1   8   5   9   713.46   737.52     4.15 o
      1220    1   9   5   9    11.45     9.87     0.96 o
      1221    1  10   5   9    70.95    72.88     2.29 o
      1222    1  11   5   9    10.81    11.58     1.08 o
      1223    1   1   6   9   104.69   111.83     1.52 o
      1224    1   2   6   9   152.51   146.02     1.68 o
      1225    1   3   6   9    98.58   100.90     1.56 o
      1226    1   4   6   9   619.24   650.88     4.17 o
      1227    1   5   6   9    79.01    79.03     1.65 o
      1228    1   6   6   9   341.47   353.64     3.49 o
      1229    1   7   6   9    68.64    65.91     1.48 o
      1230    1   8   6   9   397.37   404.73     3.65 o
      1231    1   9   6   9    41.44    41.17     1.34 o
      1232    1  10   6   9     0.55     0.77     0.96 <
      1233    1   0   7   9    90.46    91.71     2.13 o
      1234    1   1   7   9     0.04     0.90     0.82 <
      1235    1   2   7   9  1045.14  1056.63     4.84 o
      1236    1   3   7   9     2.02     0.15     0.88 <
      1237    1   4   7   9    11.92    13.19     1.12 o
      1238    1   5   7   9     2.80     3.18     0.79 o
      1239    1   6   7   9    72.78    74.94     1.43 o
      1240    1   7   7   9     6.11     5.19     0.87 o
      1241    1   8   7   9   452.52   437.28     4.83 o
      1242    1   9   7   9     6.87     7.24     1.48 o
      1243    1   1   8   9    58.36    58.84     1.55 o
      1244    1   2   8   9    91.22    96.25     1.53 o
      1245    1   3   8   9    55.26    57.76     1.36 o
      1246    1   4   8   9   371.65   360.75     3.05 o
      1247    1   5   8   9    43.52    44.73     1.30 o
      1248    1   6   8   9   215.81   214.63     2.04 o
      1249    1   0   9   9    62.32    65.66     1.95 o
      1250    1   1   9   9     0.01    -0.06     1.47 <
      1251    1   0   0  10  1988.44  1770.20    11.74 o
      1252    1   1   0  10  1022.25   936.15     5.54 o
      1253    1   2   0  10    59.36    59.37     1.29 o
      1254    1   3   0  10   475.84   430.14     3.71 o
      1255    1   4   0  10   900.98   881.88     6.18 o
      1256    1   5   0  10     6.82     5.21     0.87 o
      1257    1   6   0  10   474.18   492.52     4.62 o
      1258    1   7   0  10    66.20    65.90     1.92 o
      1259    1   8   0  10    77.74    79.94     2.10 o
      1260    1   9   0  10   393.81   419.08     6.17 o
      1261    1  10   0  10   626.38   629.33     8.26 o
      1262    1  11   0  10   246.23   247.92     4.14 o
      1263    1  12   0  10     3.44     4.56     1.46 o
      1264    1  13   0  10   223.38   217.09     4.53 o
      1265    1   1   1  10     3.88     4.11     0.50 o
      1266    1   2   1  10   153.39   144.20     1.36 o
      1267    1   3   1  10   930.22   897.61     3.69 o
      1268    1   4   1  10   132.43   135.83     1.91 o
      1269    1   5   1  10   450.99   430.37     2.62 o
      1270    1   6   1  10   444.16   444.73     2.90 o
      1271    1   7   1  10   776.83   722.45     4.18 o
      1272    1   8   1  10    13.39    15.59     0.95 o
      1273    1   9   1  10    44.46    43.22     1.34 o
      1274    1  10   1  10   118.80   111.54     2.41 o
      1275    1  11   1  10    16.75    15.96     1.10 o
      1276    1  12   1  10    84.67    84.59     1.88 o
      1277    1  13   1  10   119.37   115.99     2.09 o
      1278    1   0   2  10  1768.33  1742.19     8.30 o
      1279    1   1   2  10   887.84   883.97     3.79 o
      1280    1   2   2  10    58.76    59.88     1.34 o
      1281    1   3   2  10   418.30   430.43     2.77 o
      1282    1   4   2  10   817.97   820.99     4.59 o
      1283    1   5   2  10     5.99     5.93     0.76 o
      1284    1   6   2  10   435.79   428.41     3.37 o
      1285    1   7   2  10    60.26    57.78     1.26 o
      1286    1   8   2  10    71.83    75.56     1.69 o
      1287    1   9   2  10   364.64   373.80     3.73 o
      1288    1  10   2  10   580.40   553.29     4.28 o
      1289    1  11   2  10   231.41   228.08     2.98 o
      1290    1  12   2  10     2.86     2.93     1.18 <
      1291    1  13   2  10   209.42   223.28     3.70 o
      1292    1   1   3  10     2.15     4.01     0.60 o
      1293    1   2   3  10   120.61   127.63     2.10 o
      1294    1   3   3  10   741.43   752.70     4.16 o
      1295    1   4   3  10   103.03   105.60     1.53 o
      1296    1   5   3  10   358.44   360.63     2.91 o
      1297    1   6   3  10   369.40   378.80     3.17 o
      1298    1   7   3  10   653.62   711.26     4.85 o
      1299    1   8   3  10    11.40    11.75     1.01 o
      1300    1   9   3  10    38.34    40.59     1.32 o
      1301    1  10   3  10   102.14    91.63     2.03 o
      1302    1  11   3  10    14.36    14.71     1.26 o
      1303    1  12   3  10    72.66    74.58     1.66 o
      1304    1   0   4  10  1303.30  1330.72     8.60 o
      1305    1   1   4  10   621.24   649.47     3.35 o
      1306    1   2   4  10    53.30    51.16     1.27 o
      1307    1   3   4  10   300.78   300.82     2.79 o
      1308    1   4   4  10   626.44   613.40     3.26 o
      1309    1   5   4  10     4.36     4.97     0.70 o
      1310    1   6   4  10   340.11   323.61     2.42 o
      1311    1   7   4  10    47.23    48.31     1.18 o
      1312    1   8   4  10    55.20    52.39     1.30 o
      1313    1   9   4  10   293.61   304.16     3.71 o
      1314    1  10   4  10   462.60   491.61     4.89 o
      1315    1  11   4  10   193.32   193.11     2.69 o
      1316    1  12   4  10     1.55     2.28     1.32 <
      1317    1   1   5  10     0.94     1.35     0.73 <
      1318    1   2   5  10    81.78    83.04     1.30 o
      1319    1   3   5  10   510.78   525.83     3.61 o
      1320    1   4   5  10    70.04    67.96     1.32 o
      1321    1   5   5  10   249.53   245.45     2.18 o
      1322    1   6   5  10   267.37   270.34     2.33 o
      1323    1   7   5  10   480.93   480.64     3.35 o
      1324    1   8   5  10     9.21     9.44     0.92 o
      1325    1   9   5  10    29.91    32.38     1.24 o
      1326    1  10   5  10    75.45    76.25     1.95 o
      1327    1  11   5  10    10.47     9.71     1.19 o
      1328    1   0   6  10   846.90   845.05     6.30 o
      1329    1   1   6  10   396.01   407.09     3.06 o
      1330    1   2   6  10    36.71    36.63     1.25 o
      1331    1   3   6  10   195.70   194.72     2.12 o
      1332    1   4   6  10   413.94   436.11     3.97 o
      1333    1   5   6  10     2.99     3.47     0.83 o
      1334    1   6   6  10   224.82   222.90     2.66 o
      1335    1   7   6  10    33.92    30.64     1.19 o
      1336    1   8   6  10    33.04    34.87     1.30 o
      1337    1   9   6  10   209.23   197.03     3.15 o
      1338    1   1   7  10     0.63     0.99     0.79 <
      1339    1   2   7  10    51.21    50.96     1.42 o
      1340    1   3   7  10   321.68   331.03     2.96 o
      1341    1   4   7  10    46.07    46.77     1.47 o
      1342    1   5   7  10   164.52   169.63     2.38 o
      1343    1   6   7  10   172.89   171.02     1.96 o
      1344    1   7   7  10   315.41   308.86     3.43 o
      1345    1   8   7  10     7.50     6.73     1.31 o
      1346    1   0   8  10   483.35   470.54     5.48 o
      1347    1   1   8  10   239.27   243.66     2.73 o
      1348    1   2   8  10    16.41    17.69     1.06 o
      1349    1   3   8  10   118.28   112.79     1.83 o
      1350    1   4   8  10   231.81   230.58     2.33 o
      1351    1   5   8  10     2.00     1.67     0.89 <
      1352    1   1   0  11    74.70    80.44     1.60 o
      1353    1   2   0  11   126.17   135.53     1.83 o
      1354    1   3   0  11   446.76   454.23     3.92 o
      1355    1   4   0  11    98.54    99.12     2.21 o
      1356    1   5   0  11   668.03   698.68     5.75 o
      1357    1   6   0  11   372.23   382.30     4.19 o
      1358    1   7   0  11   430.95   436.07     5.36 o
      1359    1   8   0  11     5.98     4.80     1.46 o
      1360    1   9   0  11   130.23   129.69     3.71 o
      1361    1  10   0  11    96.81   102.35     3.12 o
      1362    1  11   0  11     0.11    -0.39     1.81 <
      1363    1  12   0  11    89.66    89.54     3.26 o
      1364    1   0   1  11  1618.57  1731.32     9.74 o
      1365    1   1   1  11   808.46   835.06     4.13 o
      1366    1   2   1  11    84.04    87.50     1.21 o
      1367    1   3   1  11   344.37   348.33     2.20 o
      1368    1   4   1  11   764.77   788.49     4.76 o
      1369    1   5   1  11    16.43    17.23     0.87 o
      1370    1   6   1  11   452.26   463.25     4.02 o
      1371    1   7   1  11    82.28    83.14     1.67 o
      1372    1   8   1  11    75.34    75.37     1.57 o
      1373    1   9   1  11   262.06   263.02     2.68 o
      1374    1  10   1  11   553.34   547.23     5.09 o
      1375    1  11   1  11   290.24   293.54     3.57 o
      1376    1  12   1  11     5.90     6.36     1.12 o
      1377    1   1   2  11    66.60    71.34     1.16 o
      1378    1   2   2  11   112.95   121.70     1.67 o
      1379    1   3   2  11   398.97   420.85     3.20 o
      1380    1   4   2  11    87.79    94.55     1.73 o
      1381    1   5   2  11   606.79   610.76     4.31 o
      1382    1   6   2  11   340.93   337.25     3.47 o
      1383    1   7   2  11   396.18   417.29     3.33 o
      1384    1   8   2  11     5.58     5.82     0.80 o
      1385    1   9   2  11   121.68   123.45     2.06 o
      1386    1  10   2  11    89.59    88.57     1.56 o
      1387    1  11   2  11     0.10     0.77     1.04 <
      1388    1  12   2  11    83.09    87.98     1.94 o
      1389    1   0   3  11  1331.30  1350.94     7.05 o
      1390    1   1   3  11   645.48   669.51     3.67 o
      1391    1   2   3  11    76.62    79.20     1.33 o
      1392    1   3   3  11   279.20   274.33     2.32 o
      1393    1   4   3  11   643.00   659.76     4.28 o
      1394    1   5   3  11    13.56    12.48     0.90 o
      1395    1   6   3  11   383.97   386.18     3.03 o
      1396    1   7   3  11    70.06    69.56     1.42 o
      1397    1   8   3  11    63.18    66.55     1.82 o
      1398    1   9   3  11   228.89   228.76     2.99 o
      1399    1  10   3  11   475.55   493.14     5.68 o
      1400    1  11   3  11   255.92   281.61     3.15 o
      1401    1  12   3  11     4.27     3.81     1.79 <
      1402    1   1   4  11    49.66    51.97     1.10 o
      1403    1   2   4  11    84.45    86.93     1.43 o
      1404    1   3   4  11   297.36   308.20     2.69 o
      1405    1   4   4  11    65.61    67.93     1.28 o
      1406    1   5   4  11   470.52   465.53     3.17 o
      1407    1   6   4  11   267.18   272.29     2.38 o
      1408    1   7   4  11   314.55   311.26     2.47 o
      1409    1   8   4  11     4.84     5.42     1.03 o
      1410    1   9   4  11   100.31   101.16     2.06 o
      1411    1  10   4  11    70.89    67.38     1.46 o
      1412    1  11   4  11     0.06     0.01     0.97 <
      1413    1   0   5  11   940.22   953.56     6.93 o
      1414    1   1   5  11   447.99   436.84     3.34 o
      1415    1   2   5  11    57.69    57.17     1.41 o
      1416    1   3   5  11   197.69   209.78     2.34 o
      1417    1   4   5  11   461.33   451.93     4.05 o
      1418    1   5   5  11     9.76     9.69     0.90 o
      1419    1   6   5  11   276.85   272.93     2.65 o
      1420    1   7   5  11    52.55    56.02     1.68 o
      1421    1   8   5  11    42.58    43.01     1.46 o
      1422    1   9   5  11   177.42   176.33     2.66 o
      1423    1  10   5  11   350.51   367.95     3.43 o
      1424    1   1   6  11    33.78    35.04     1.50 o
      1425    1   2   6  11    56.37    57.51     1.32 o
      1426    1   3   6  11   199.95   184.33     2.88 o
      1427    1   4   6  11    45.38    45.64     1.26 o
      1428    1   5   6  11   329.09   326.06     2.67 o
      1429    1   6   6  11   184.15   180.76     2.29 o
      1430    1   7   6  11   222.89   217.48     2.57 o
      1431    1   8   6  11     4.23     4.09     0.99 o
      1432    1   9   6  11    73.58    59.81     3.79 o
      1433    1   0   7  11   579.00   513.41     5.61 o
      1434    1   1   7  11   288.15   298.42     3.25 o
      1435    1   2   7  11    31.65    28.26     1.25 o
      1436    1   3   7  11   128.96   120.96     1.86 o
      1437    1   4   7  11   281.16   282.45     2.70 o
      1438    1   5   7  11     6.33     6.52     0.90 o
      1439    1   6   7  11   166.72   159.90     2.21 o
      1440    1   7   7  11    35.22    31.98     2.15 o
      1441    1   1   8  11    21.32    20.51     1.11 o
      1442    1   2   8  11    33.82    35.91     1.35 o
      1443    1   3   8  11   122.80   121.10     2.50 o
      1444    1   0   0  12   102.05   101.49     3.03 o
      1445    1   1   0  12     0.36     4.26     1.03 o
      1446    1   2   0  12  2115.97  2165.14     9.48 o
      1447    1   3   0  12     0.23     0.05     0.85 <
      1448    1   4   0  12    54.15    50.93     1.58 o
      1449    1   5   0  12     2.34     1.63     0.96 <
      1450    1   6   0  12   193.57   201.79     3.70 o
      1451    1   7   0  12     1.84     1.66     1.24 <
      1452    1   8   0  12   867.97   899.49     8.04 o
      1453    1   9   0  12     2.83     3.14     1.32 <
      1454    1  10   0  12    45.62    45.21     1.87 o
      1455    1  11   0  12     3.61     4.81     1.86 <
      1456    1  12   0  12   665.04   667.32     6.80 o
      1457    1   1   1  12    33.89    35.73     0.85 o
      1458    1   2   1  12   199.62   211.30     2.19 o
      1459    1   3   1  12    29.32    28.58     1.10 o
      1460    1   4   1  12   842.31   838.90     6.42 o
      1461    1   5   1  12    28.12    28.94     1.13 o
      1462    1   6   1  12   407.62   387.42     3.16 o
      1463    1   7   1  12    16.43    16.12     1.09 o
      1464    1   8   1  12   532.08   538.90     3.98 o
      1465    1   9   1  12    16.97    16.88     1.05 o
      1466    1  10   1  12     0.34     2.49     0.91 <
      1467    1  11   1  12     6.52     5.78     1.15 o
      1468    1  12   1  12     2.97     1.87     1.31 <
      1469    1   0   2  12    88.58    84.02     2.42 o
      1470    1   1   2  12     0.33     1.36     0.65 <
      1471    1   2   2  12  1930.29  1970.70     9.99 o
      1472    1   3   2  12     0.21     0.93     0.70 <
      1473    1   4   2  12    50.78    49.86     1.23 o
      1474    1   5   2  12     2.18     2.10     0.83 <
      1475    1   6   2  12   178.38   187.38     2.35 o
      1476    1   7   2  12     1.72     2.31     0.89 <
      1477    1   8   2  12   804.61   811.16     4.57 o
      1478    1   9   2  12     2.61     3.30     1.02 o
      1479    1  10   2  12    44.40    42.32     1.36 o
      1480    1  11   2  12     3.36     3.57     1.07 o
      1481    1   1   3  12    28.46    29.44     1.02 o
      1482    1   2   3  12   164.65   172.01     1.86 o
      1483    1   3   3  12    24.53    23.81     0.97 o
      1484    1   4   3  12   708.73   707.02     3.98 o
      1485    1   5   3  12    23.69    22.47     1.01 o
      1486    1   6   3  12   349.71   351.60     4.01 o
      1487    1   7   3  12    13.63    15.35     0.96 o
      1488    1   8   3  12   460.49   452.50     3.79 o
      1489    1   9   3  12    14.24    15.44     1.05 o
      1490    1  10   3  12     0.25     0.36     0.91 <
      1491    1  11   3  12     5.30     6.47     1.02 o
      1492    1   0   4  12    64.70    63.21     1.98 o
      1493    1   1   4  12     0.28     0.77     0.72 <
      1494    1   2   4  12  1494.60  1566.10     6.17 o
      1495    1   3   4  12     0.17     0.32     0.74 <
      1496    1   4   4  12    39.86    42.04     1.09 o
      1497    1   5   4  12     1.76     1.48     0.91 <
      1498    1   6   4  12   138.48   138.64     2.04 o
      1499    1   7   4  12     1.38     1.58     0.93 <
      1500    1   8   4  12   642.72   625.60     4.49 o
      1501    1   9   4  12     2.06     1.42     0.90 <
      1502    1  10   4  12    41.15    40.17     1.36 o
      1503    1   1   5  12    20.02    18.96     0.91 o
      1504    1   2   5  12   119.62   119.58     1.92 o
      1505    1   3   5  12    17.06    17.20     1.06 o
      1506    1   4   5  12   521.88   521.61     3.74 o
      1507    1   5   5  12    16.73    18.38     1.10 o
      1508    1   6   5  12   267.66   277.05     2.81 o
      1509    1   7   5  12     9.21     8.90     1.09 o
      1510    1   8   5  12   347.92   357.29     4.70 o
      1511    1   9   5  12     9.94     9.76     1.12 o
      1512    1   0   6  12    49.02    37.16     1.93 o
      1513    1   1   6  12     0.21     1.18     1.08 <
      1514    1   2   6  12  1009.95  1004.98     7.15 o
      1515    1   3   6  12     0.10     0.66     0.88 <
      1516    1   4   6  12    23.58    21.89     1.08 o
      1517    1   5   6  12     1.23     1.77     0.87 <
      1518    1   6   6  12    88.16    87.98     1.93 o
      1519    1   7   6  12     0.94     1.43     1.09 <
      1520    1   1   7  12    11.54    12.92     1.08 o
      1521    1   2   7  12    79.99    80.58     1.93 o
      1522    1   3   7  12     9.58     9.81     1.02 o
      1523    1   4   7  12   343.04   337.95     3.08 o
      1524    1   5   7  12     9.71     9.85     0.94 o
      1525    1   1   0  13   296.36   296.44     3.05 o
      1526    1   2   0  13    80.49    76.55     1.86 o
      1527    1   3   0  13    52.50    54.37     1.68 o
      1528    1   4   0  13    78.25    73.47     2.12 o
      1529    1   5   0  13   913.30   921.46     6.97 o
      1530    1   6   0  13   256.61   268.58     4.03 o
      1531    1   7   0  13    89.29    98.65     2.86 o
      1532    1   8   0  13    13.28    14.02     1.66 o
      1533    1   9   0  13   255.20   262.61     3.64 o
      1534    1  10   0  13    66.34    65.98     2.04 o
      1535    1  11   0  13    27.51    29.58     2.24 o
      1536    1   0   1  13   948.20   865.60     6.20 o
      1537    1   1   1  13   532.94   510.83     3.79 o
      1538    1   2   1  13    23.86    22.68     0.94 o
      1539    1   3   1  13   180.25   187.93     2.54 o
      1540    1   4   1  13   442.30   465.54     3.93 o
      1541    1   5   1  13    27.64    27.36     1.06 o
      1542    1   6   1  13   230.05   218.76     3.05 o
      1543    1   7   1  13   111.71   124.07     2.29 o
      1544    1   8   1  13    27.90    28.25     1.18 o
      1545    1   9   1  13   122.75   125.72     1.96 o
      1546    1  10   1  13   343.07   344.71     3.11 o
      1547    1  11   1  13   307.78   318.17     4.63 o
      1548    1   1   2  13   271.88   272.33     2.59 o
      1549    1   2   2  13    73.94    73.55     1.35 o
      1550    1   3   2  13    48.43    47.78     1.17 o
      1551    1   4   2  13    72.35    70.75     1.40 o
      1552    1   5   2  13   843.54   846.55     5.79 o
      1553    1   6   2  13   238.17   253.06     2.77 o
      1554    1   7   2  13    84.52    85.32     1.63 o
      1555    1   8   2  13    12.75    13.83     1.01 o
      1556    1   9   2  13   236.80   236.15     2.69 o
      1557    1  10   2  13    61.48    63.95     1.47 o
      1558    1   0   3  13   803.64   818.96     5.84 o
      1559    1   1   3  13   450.17   449.69     3.14 o
      1560    1   2   3  13    20.43    20.38     0.85 o
      1561    1   3   3  13   153.23   160.74     1.85 o
      1562    1   4   3  13   376.71   385.03     2.70 o
      1563    1   5   3  13    23.71    24.73     1.04 o
      1564    1   6   3  13   195.79   194.83     2.34 o
      1565    1   7   3  13    97.06    90.53     1.67 o
      1566    1   8   3  13    22.54    20.55     1.04 o
      1567    1   9   3  13   109.17   102.28     2.02 o
      1568    1  10   3  13   296.33   259.14     2.95 o
      1569    1   1   4  13   211.78   208.12     2.67 o
      1570    1   2   4  13    58.45    57.37     1.18 o
      1571    1   3   4  13    40.09    39.88     1.06 o
      1572    1   4   4  13    58.71    57.44     1.26 o
      1573    1   5   4  13   671.28   660.39     5.15 o
      1574    1   6   4  13   191.98   195.78     2.33 o
      1575    1   7   4  13    73.04    71.21     1.62 o
      1576    1   8   4  13    11.43    10.52     0.98 o
      1577    1   9   4  13   189.02   214.27     3.41 o
      1578    1   0   5  13   586.65   571.69     5.23 o
      1579    1   1   5  13   334.00   334.36     2.80 o
      1580    1   2   5  13    13.40    15.05     1.08 o
      1581    1   3   5  13   115.01   117.55     1.93 o
      1582    1   4   5  13   274.01   260.58     3.08 o
      1583    1   5   5  13    17.62    18.13     1.04 o
      1584    1   6   5  13   140.76   141.63     2.19 o
      1585    1   7   5  13    73.78    75.31     1.58 o
      1586    1   8   5  13    14.20    17.45     2.06 o
      1587    1   1   6  13   141.10   139.65     2.32 o
      1588    1   2   6  13    40.91    42.96     1.39 o
      1589    1   3   6  13    32.40    32.97     1.58 o
      1590    1   4   6  13    43.47    44.82     1.31 o
      1591    1   5   6  13   464.65   473.23     3.75 o
      1592    1   6   6  13   135.27   136.31     2.08 o
      1593    1   0   7  13   368.61   374.71     4.80 o
      1594    1   1   7  13   221.87   216.33     2.90 o
      1595    1   2   7  13     5.75     5.91     1.18 o
      1596    1   3   7  13    77.48    76.95     3.35 o
      1597    1   0   0  14   597.59   622.47     5.60 o
      1598    1   1   0  14   414.43   432.63     3.68 o
      1599    1   2   0  14     3.65     4.03     0.99 o
      1600    1   3   0  14   249.91   251.73     4.23 o
      1601    1   4   0  14   250.32   246.17     4.13 o
      1602    1   5   0  14     0.10     1.59     1.48 <
      1603    1   6   0  14   134.96   144.47     3.24 o
      1604    1   7   0  14    12.85    13.65     1.87 o
      1605    1   8   0  14     5.41     3.92     1.97 <
      1606    1   9   0  14   292.07   304.86     4.44 o
      1607    1  10   0  14   224.88   232.63     3.90 o
      1608    1   1   1  14    54.57    55.68     1.22 o
      1609    1   2   1  14    58.27    60.82     1.27 o
      1610    1   3   1  14   811.54   835.15     5.39 o
      1611    1   4   1  14    68.34    71.73     1.68 o
      1612    1   5   1  14    58.84    58.50     1.58 o
      1613    1   6   1  14   175.57   184.25     2.29 o
      1614    1   7   1  14   706.50   700.18     6.14 o
      1615    1   8   1  14    13.34    14.60     1.16 o
      1616    1   9   1  14     0.64     0.83     0.90 <
      1617    1  10   1  14    32.99    35.17     2.29 o
      1618    1   0   2  14   551.71   561.67     5.42 o
      1619    1   1   2  14   383.66   396.20     2.88 o
      1620    1   2   2  14     3.34     3.96     0.87 o
      1621    1   3   2  14   231.86   238.56     2.27 o
      1622    1   4   2  14   231.35   246.27     2.59 o
      1623    1   5   2  14     0.10     0.91     0.81 <
      1624    1   6   2  14   124.65   128.21     2.22 o
      1625    1   7   2  14    12.26    11.94     1.08 o
      1626    1   8   2  14     4.74     5.64     1.11 o
      1627    1   9   2  14   273.29   269.93     3.23 o
      1628    1   1   3  14    45.36    44.13     1.34 o
      1629    1   2   3  14    50.02    49.15     1.26 o
      1630    1   3   3  14   694.28   710.76     3.95 o
      1631    1   4   3  14    59.65    61.04     1.73 o
      1632    1   5   3  14    54.17    55.34     1.52 o
      1633    1   6   3  14   152.20   153.96     2.04 o
      1634    1   7   3  14   610.21   562.51     4.66 o
      1635    1   8   3  14    12.20    12.73     0.97 o
      1636    1   9   3  14     0.76     1.08     1.61 <
      1637    1   0   4  14   437.12   431.38     5.41 o
      1638    1   1   4  14   309.55   309.52     2.76 o
      1639    1   2   4  14     2.33     2.79     0.84 o
      1640    1   3   4  14   187.32   190.93     2.36 o
      1641    1   4   4  14   182.62   181.89     2.16 o
      1642    1   5   4  14     0.11     0.26     0.88 <
      1643    1   6   4  14    97.91    92.71     2.46 o
      1644    1   7   4  14    10.72    10.94     0.99 o
      1645    1   8   4  14     3.11     3.61     0.99 o
      1646    1   1   5  14    30.08    29.73     1.19 o
      1647    1   2   5  14    37.54    36.50     1.31 o
      1648    1   3   5  14   511.76   486.27     4.45 o
      1649    1   4   5  14    46.48    44.76     1.38 o
      1650    1   5   5  14    47.55    46.50     1.34 o
      1651    1   6   5  14   114.78   104.94     1.95 o
      1652    1   0   6  14   298.32   295.13     7.51 o
      1653    1   1   6  14   222.49   223.00     2.66 o
      1654    1   2   6  14     0.99     1.02     0.93 <
      1655    1   3   6  14   133.38   133.09     1.99 o
      1656    1   4   6  14   122.34   117.57     4.69 o
      1657    1   1   0  15   221.91   229.18     3.43 o
      1658    1   2   0  15   131.46   130.35     2.37 o
      1659    1   3   0  15   197.81   195.88     3.72 o
      1660    1   4   0  15   430.29   448.34     6.82 o
      1661    1   5   0  15   175.51   187.29     3.70 o
      1662    1   6   0  15   324.08   334.67     4.81 o
      1663    1   7   0  15   120.12   120.09     3.10 o
      1664    1   8   0  15   246.87   196.20     6.46 o
      1665    1   0   1  15   246.95   249.30     3.51 o
      1666    1   1   1  15     1.03     1.56     0.87 <
      1667    1   2   1  15   660.96   672.20     3.93 o
      1668    1   3   1  15     2.93     3.32     1.03 o
      1669    1   4   1  15     6.73     8.51     0.98 o
      1670    1   5   1  15    11.30    11.43     1.05 o
      1671    1   6   1  15    10.11    11.05     1.06 o
      1672    1   7   1  15    13.92    14.51     1.08 o
      1673    1   8   1  15   269.27   272.35     3.32 o
      1674    1   9   1  15    17.44    19.33     2.88 o
      1675    1   1   2  15   203.89   203.72     2.12 o
      1676    1   2   2  15   122.78   124.84     1.90 o
      1677    1   3   2  15   181.46   176.77     1.91 o
      1678    1   4   2  15   401.91   406.32     3.34 o
      1679    1   5   2  15   161.17   164.75     2.10 o
      1680    1   6   2  15   304.67   300.61     2.89 o
      1681    1   7   2  15   109.81   111.22     2.23 o
      1682    1   8   2  15   231.03   242.10     2.96 o
      1683    1   0   3  15   217.29   215.86     3.40 o
      1684    1   1   3  15     0.90     1.81     0.83 <
      1685    1   2   3  15   572.69   589.35     4.01 o
      1686    1   3   3  15     2.44     2.66     0.82 o
      1687    1   4   3  15     6.33     6.70     0.84 o
      1688    1   5   3  15     9.61     9.49     0.90 o
      1689    1   6   3  15     8.32     9.09     1.08 o
      1690    1   7   3  15    11.76    11.66     1.08 o
      1691    1   1   4  15   157.29   153.59     2.00 o
      1692    1   2   4  15   100.97    97.50     2.16 o
      1693    1   3   4  15   139.27   138.11     2.24 o
      1694    1   4   4  15   329.11   320.68     3.00 o
      1695    1   5   4  15   124.25   121.14     1.87 o
      1696    1   6   4  15   253.55   262.61     3.03 o
      1697    1   0   5  15   171.88   157.50     2.84 o
      1698    1   1   5  15     0.69     0.87     0.92 <
      1699    1   2   5  15   432.44   417.47     4.01 o
      1700    1   3   5  15     1.68     2.02     0.95 <
      1701    1   4   5  15     5.72     5.50     1.05 o
      1702    1   0   0  16   171.54   173.55     5.46 o
      1703    1   1   0  16   319.12   328.02     5.35 o
      1704    1   2   0  16    44.21    46.00     1.88 o
      1705    1   3   0  16    87.99    90.39     2.28 o
      1706    1   4   0  16    42.98    45.51     2.09 o
      1707    1   5   0  16    29.50    27.90     2.20 o
      1708    1   6   0  16     9.06     7.14     1.47 o
      1709    1   7   0  16    99.74    98.49     2.76 o
      1710    1   1   1  16   377.55   382.96     3.84 o
      1711    1   2   1  16    33.70    32.96     1.12 o
      1712    1   3   1  16     1.83     2.71     0.93 <
      1713    1   4   1  16    74.22    85.60     2.00 o
      1714    1   5   1  16   818.25   842.43     6.80 o
      1715    1   6   1  16    96.86    96.85     2.02 o
      1716    1   7   1  16     7.44     6.62     1.10 o
      1717    1   0   2  16   160.56   150.15     3.30 o
      1718    1   1   2  16   298.57   299.88     2.71 o
      1719    1   2   2  16    41.60    41.15     1.27 o
      1720    1   3   2  16    82.77    80.80     1.53 o
      1721    1   4   2  16    40.22    37.97     1.28 o
      1722    1   5   2  16    27.32    27.03     1.05 o
      1723    1   6   2  16     8.47     8.46     0.99 o
      1724    1   1   3  16   320.79   314.64     3.00 o
      1725    1   2   3  16    29.58    30.13     1.10 o
      1726    1   3   3  16     1.27     1.60     0.90 <
      1727    1   4   3  16    65.72    64.57     1.34 o
      1728    1   5   3  16   704.96   689.03     3.94 o
      1729    1   6   3  16    85.16    86.10     4.78 o
      1730    1   0   4  16   131.88   130.13     2.36 o
      1731    1   1   4  16   245.03   231.70     2.57 o
      1732    1   2   4  16    34.78    34.91     1.26 o
      1733    1   3   4  16    69.05    69.32     1.54 o
      1734    1   4   4  16    32.94    31.94     1.91 o
      1735    1   1   0  17    71.65    66.90     2.73 o
      1736    1   2   0  17    23.34    24.75     2.12 o
      1737    1   3   0  17   605.56   641.70     5.69 o
      1738    1   4   0  17    68.06    74.23     2.51 o
      1739    1   5   0  17    14.59    15.61     2.28 o
      1740    1   0   1  17    57.56    57.26     2.62 o
      1741    1   1   1  17   232.59   232.70     2.94 o
      1742    1   2   1  17    84.43    83.27     2.49 o
      1743    1   3   1  17   153.07   143.48     2.72 o
      1744    1   4   1  17     4.29     4.74     0.87 o
      1745    1   5   1  17     0.20     2.12     1.89 <
      1746    1   1   2  17    64.75    61.44     1.68 o
      1747    1   2   2  17    21.88    22.17     1.13 o
      1748    1   3   2  17   561.46   541.74     4.53 o
      1749    1   4   2  17    63.83    63.45     2.05 o
      1750    1   0   3  17    51.44    52.31     2.15 o
      1751    1   1   3  17   205.33   198.67     2.31 o
      1752    1   2   3  17    73.07    70.00     2.21 o
      1753    1   3   3  17   133.95   123.71     4.68 o
