# Supplementary material for: Comparison of the temperature- and pressure-dependent behavior of the crystal structure of CrAs
Source: Acta Crystallogr B Struct Sci Cryst Eng Mater. 2021 Jul 23;77(Pt 4):594–604. doi: 10.1107/S2052520621005655 (PMC8337019; doi:10.1107/S2052520621005655)
Supplement: Supplementary file 19 [file b-77-00594-Synchrotron-35Ksup19.hkl]

#
# h,k,l, Fc-squared, Fo-squared, sigma(Fo-squared) and status flag
#
data_Synchrotron-35K
_shelx_title                             '   '
_shelx_refln_list_code                   4
_shelx_F_calc_maximum                    149.02
_exptl_crystal_F_000                     228
_reflns_d_resolution_high                0.3391

loop_
 _symmetry_equiv_pos_as_xyz
 'x, y, z'
 '-x+1/2, -y, z+1/2'
 '-x, y+1/2, -z'
 'x+1/2, -y+1/2, -z+1/2'
 '-x, -y, -z'
 'x+1/2, y, -z+1/2'
 'x, -y+1/2, z'
 '-x+1/2, y+1/2, z+1/2'

_cell_length_a                           5.5970(2)
_cell_length_b                           3.58440(10)
_cell_length_c                           6.1303(2)
_cell_angle_alpha                        90
_cell_angle_beta                         90
_cell_angle_gamma                        90

_shelx_F_squared_multiplier              1.000

loop_
 _twin_refln_datum_id
 _twin_refln_individual_id
 _twin_refln_index_h
 _twin_refln_index_k
 _twin_refln_index_l
 _twin_refln_F_squared_calc
 _twin_refln_F_squared_meas
 _twin_refln_F_squared_sigma
 _twin_refln_include_status
         1    3   0  -1  -1   116.11   113.95     2.53 o
         1    2   0   1  -1   116.11   113.95     2.53 o
         1    1   0   0   2   116.11   113.95     2.53 o
         2    3   0  -2  -2   413.85   483.73     5.84 o
         2    2   0   2  -2   413.85   483.73     5.84 o
         2    1   0   0   4   413.85   483.73     5.84 o
         3    1   0   0   6  3942.38  4209.33    14.41 o
         4    1   0   0   8  2116.08  2058.89    10.21 o
         5    1   0   0  10  2012.55  1907.26    12.21 o
         6    1   0   0  12   103.08    99.21     3.38 o
         7    1   0   0  14   594.65   653.51     8.60 o
         8    1   0   0  16   158.22   173.79     5.95 o
         9    3   0  -1   1   382.64   394.09     1.88 o
         9    2   0   0  -2   382.64   394.09     1.88 o
         9    1   0   1   1   382.64   394.09     1.88 o
        10    3   0  -2   0 19003.10 17986.80    30.89 o
        10    2   0   1  -3 19003.10 17986.80    30.89 o
        10    1   0   1   3 19003.10 17986.80    30.89 o
        11    1   0   1   5   918.53   925.52     4.47 o
        12    1   0   1   7  1874.25  1943.98     7.25 o
        13    1   0   1   9   444.43   406.62     3.51 o
        14    1   0   1  11  1636.49  1776.75     9.32 o
        15    1   0   1  13   940.62   929.07     7.38 o
        16    1   0   1  15   231.65   210.27     4.52 o
        17    1   0   1  17    56.31    55.84     2.28 o
        18    3   0  -1   3 22998.10 22206.10    58.94 o
        18    2   0  -1  -3 22998.10 22206.10    58.94 o
        18    1   0   2   0 22998.10 22206.10    58.94 o
        19    3   0  -2   2    17.43    13.64     0.63 o
        19    2   0   0  -4    17.43    13.64     0.63 o
        19    1   0   2   2    17.43    13.64     0.63 o
        20    1   0   2   4   341.98   345.80     2.36 o
        21    1   0   2   6  3050.64  3106.64     9.22 o
        22    1   0   2   8  1765.23  1670.55     9.70 o
        23    1   0   2  10  1779.03  1711.62    10.20 o
        24    1   0   2  12    88.29    92.20     2.49 o
        25    1   0   2  14   549.02   650.46     6.36 o
        26    1   0   2  16   148.55   145.90     3.69 o
        27    1   0   3   1    39.20    49.96     1.25 o
        28    1   0   3   3  8814.51  8559.42    15.96 o
        29    1   0   3   5   547.06   567.01     3.44 o
        30    1   0   3   7  1255.30  1296.91     6.71 o
        31    1   0   3   9   283.36   262.41     3.29 o
        32    1   0   3  11  1332.67  1490.33     9.14 o
        33    1   0   3  13   795.55   755.73     6.49 o
        34    1   0   3  15   205.66   182.25     3.57 o
        35    1   0   3  17    50.25    49.22     2.28 o
        36    1   0   4   0  8771.67  9120.74    26.54 o
        37    1   0   4   2     0.77     2.67     0.63 o
        38    1   0   4   4   163.07   167.22     2.00 o
        39    1   0   4   6  1585.42  1636.65     7.98 o
        40    1   0   4   8  1135.66  1144.03     7.02 o
        41    1   0   4  10  1285.79  1349.68     7.16 o
        42    1   0   4  12    62.07    47.58     2.18 o
        43    1   0   4  14   434.41   365.84     4.62 o
        44    1   0   4  16   123.05    95.86     2.95 o
        45    1   0   5   1    18.11    17.93     0.90 o
        46    1   0   5   3  3628.40  3645.26    12.06 o
        47    1   0   5   5   235.10   217.10     2.72 o
        48    1   0   5   7   693.84   715.52     5.24 o
        49    1   0   5   9   140.14   151.30     2.79 o
        50    1   0   5  11   919.81   915.91     8.69 o
        51    1   0   5  13   576.43   587.13     6.25 o
        52    1   0   5  15   165.80   159.22     3.70 o
        53    1   0   6   2     5.68     5.06     1.31 o
        54    1   0   6   4    51.47    44.90     2.12 o
        55    1   0   6   6   718.11   741.61     6.56 o
        56    1   0   6   8   649.11   680.31     5.39 o
        57    1   0   6  10   804.62   870.85     7.13 o
        58    1   0   6  12    44.86    28.24     2.41 o
        59    1   0   6  14   294.81   344.63    11.69 o
        60    1   0   7   1    24.26    18.79     1.30 o
        61    1   0   7   3  1561.25  1838.04    10.77 o
        62    1   0   7   5    99.17    94.67     2.73 o
        63    1   0   7   7   361.73   391.54     4.54 o
        64    1   0   7   9    75.31    62.86     2.29 o
        65    1   0   7  11   543.42   611.36     8.48 o
        66    1   0   7  13   356.16   379.86     6.66 o
        67    1   0   8   0  1484.38  1765.28    19.17 o
        68    1   0   8   2     6.58     4.29     1.28 o
        69    1   0   8   4    19.81    21.98     1.63 o
        70    1   0   8   6   337.87   374.06     4.72 o
        71    1   0   8   8   333.05   325.61     5.90 o
        72    1   0   8  10   431.38   393.00     5.39 o
        73    1   0   9   1    11.14    16.65     1.29 o
        74    1   0   9   3   673.63   833.64     7.22 o
        75    1   0   9   5    46.10    50.62     2.08 o
        76    1   0   9   7   171.42   168.69     3.14 o
        77    1   0   9   9    47.31    58.94     2.25 o
        78    1   0  10   0   583.37   621.86     9.71 o
        79    1   0  10   2     1.40     1.74     1.05 <
        80    1   0  10   4    10.78     9.84     1.34 o
        81    1   1   0   1    26.50    24.22     2.06 o
        82    3   1  -1  -1  8382.79  8655.70    20.74 o
        82    2   1   1  -1  8382.79  8655.70    20.74 o
        82    1   1   0   2  8382.79  8655.70    20.74 o
        83    1   1   0   3  2364.93  2365.39     7.07 o
        84    3   1  -2  -2  4837.25  5067.57    10.29 o
        84    2   1   2  -2  4837.25  5067.57    10.29 o
        84    1   1   0   4  4837.25  5067.57    10.29 o
        85    1   1   0   5  4180.26  4029.76    10.24 o
        86    1   1   0   6     2.26     3.29     0.68 o
        87    1   1   0   7   311.86   314.44     2.80 o
        88    1   1   0   8  1944.91  1983.80     8.68 o
        89    1   1   0   9   239.97   227.60     2.57 o
        90    1   1   0  10  1039.09   926.99     6.08 o
        91    1   1   0  11    77.64    80.25     1.88 o
        92    1   1   0  12     0.27     2.50     1.37 <
        93    1   1   0  13   289.92   288.48     3.32 o
        94    1   1   0  14   403.16   345.94     3.97 o
        95    1   1   0  15   205.84   174.82     3.50 o
        96    1   1   0  16   295.88   330.58     5.64 o
        97    1   1   0  17    64.08    68.53     3.21 o
        98    3   1  -1   1  7890.13  8432.07    11.26 o
        98    2   1   0  -2  7890.13  8432.07    11.26 o
        98    1   1   1   1  7890.13  8432.07    11.26 o
        99    1   1   1   2  3721.94  3897.16     6.41 o
       100    2   1   1  -3     3.51     3.89     0.47 o
       100    1   1   1   3     3.51     3.89     0.47 o
       101    1   1   1   4   729.66   733.40     2.19 o
       102    1   1   1   5  4031.56  4223.77     6.54 o
       103    1   1   1   6  1460.47  1422.97     3.47 o
       104    1   1   1   7  2113.86  2210.48     5.14 o
       105    1   1   1   8  1255.44  1207.43     3.62 o
       106    1   1   1   9     0.15     0.89     0.54 <
       107    1   1   1  10     3.61     4.23     0.67 o
       108    1   1   1  11   817.16   869.07     4.43 o
       109    1   1   1  12    32.08    34.34     1.03 o
       110    1   1   1  13   530.42   548.20     4.69 o
       111    1   1   1  14    51.99    58.37     1.58 o
       112    1   1   1  15     0.68     1.35     1.02 <
       113    1   1   1  16   347.65   364.55     3.43 o
       114    1   1   1  17   201.08   232.09     3.05 o
       115    1   1   2   1    27.90    32.40     0.53 o
       116    3   1  -2   2  5343.16  5728.97     7.67 o
       116    2   1   0  -4  5343.16  5728.97     7.67 o
       116    1   1   2   2  5343.16  5728.97     7.67 o
       117    1   1   2   3  1402.96  1410.63     3.44 o
       118    1   1   2   4  3475.69  3602.79     5.73 o
       119    1   1   2   5  3034.12  3214.21     5.95 o
       120    1   1   2   6     1.71     2.38     0.50 o
       121    1   1   2   7   262.12   265.68     1.79 o
       122    1   1   2   8  1593.45  1458.38     4.22 o
       123    1   1   2   9   212.13   203.31     1.82 o
       124    1   1   2  10   894.25   885.64     4.99 o
       125    1   1   2  11    68.29    74.65     1.51 o
       126    1   1   2  12     0.26     1.41     0.84 <
       127    1   1   2  13   266.87   263.10     2.96 o
       128    1   1   2  14   373.21   406.29     3.29 o
       129    1   1   2  15   191.10   215.23     2.62 o
       130    1   1   2  16   278.60   316.60     3.21 o
       131    1   1   2  17    58.97    62.76     1.85 o
       132    1   1   3   1  3588.71  3856.27     7.09 o
       133    1   1   3   2  1587.54  1646.59     3.90 o
       134    1   1   3   3     1.47     3.89     0.43 o
       135    1   1   3   4   335.07   357.63     1.93 o
       136    1   1   3   5  2390.37  2440.66     5.27 o
       137    1   1   3   6   943.23   945.36     3.38 o
       138    1   1   3   7  1377.13  1439.54     4.49 o
       139    1   1   3   8   922.95   899.08     3.82 o
       140    1   1   3   9     0.12     1.00     0.68 <
       141    1   1   3  10     1.99     3.69     0.81 o
       142    1   1   3  11   643.00   686.43     5.61 o
       143    1   1   3  12    27.53    27.02     1.36 o
       144    1   1   3  13   445.64   462.67     3.71 o
       145    1   1   3  14    44.47    47.66     1.60 o
       146    1   1   3  15     0.63     1.54     0.96 <
       147    1   1   3  16   301.72   290.02     3.09 o
       148    1   1   3  17   181.31   197.77     2.72 o
       149    1   1   4   1    19.12    21.04     0.66 o
       150    1   1   4   2  2251.85  2412.33     6.53 o
       151    1   1   4   3   580.03   590.63     2.35 o
       152    1   1   4   4  1636.31  1777.23     4.26 o
       153    1   1   4   5  1590.41  1505.22     3.91 o
       154    1   1   4   6     1.01     2.68     0.54 o
       155    1   1   4   7   192.38   177.17     1.67 o
       156    1   1   4   8   964.65   990.16     4.04 o
       157    1   1   4   9   155.05   155.89     1.64 o
       158    1   1   4  10   608.38   632.47     3.62 o
       159    1   1   4  11    48.76    54.11     1.43 o
       160    1   1   4  12     0.23     0.88     0.93 <
       161    1   1   4  13   209.67   220.09     3.18 o
       162    1   1   4  14   300.92   307.12     3.31 o
       163    1   1   4  15   151.73   145.56     2.29 o
       164    1   1   4  16   232.95   209.37     2.69 o
       165    1   1   5   1  1357.79  1351.84     4.55 o
       166    1   1   5   2   642.63   685.35     3.21 o
       167    1   1   5   3     0.66     1.05     0.54 <
       168    1   1   5   4   187.30   176.49     2.05 o
       169    1   1   5   5  1085.33  1107.61     5.00 o
       170    1   1   5   6   555.31   562.93     2.94 o
       171    1   1   5   7   707.58   665.58     3.23 o
       172    1   1   5   8   575.45   517.89     2.97 o
       173    1   1   5   9     0.07     0.85     0.80 <
       174    1   1   5  10     0.90     1.68     0.85 <
       175    1   1   5  11   432.92   430.35     3.90 o
       176    1   1   5  12    20.15    18.10     1.20 o
       177    1   1   5  13   326.85   298.24     3.47 o
       178    1   1   5  14    31.06    26.84     1.60 o
       179    1   1   5  15     0.52     0.11     1.32 <
       180    1   1   6   1     3.95     3.28     0.77 o
       181    1   1   6   2   854.87   823.59     4.63 o
       182    1   1   6   3   289.11   289.06     2.45 o
       183    1   1   6   4   668.08   718.94     5.28 o
       184    1   1   6   5   824.54   815.65     4.44 o
       185    1   1   6   6     0.58     0.55     0.91 <
       186    1   1   6   7   129.71   111.32     2.03 o
       187    1   1   6   8   519.76   572.23     4.64 o
       188    1   1   6   9    96.58    97.77     1.80 o
       189    1   1   6  10   369.52   355.22     3.22 o
       190    1   1   6  11    30.73    31.62     1.82 o
       191    1   1   6  12     0.20     1.31     1.49 <
       192    1   1   6  13   141.10   146.01     3.77 o
       193    1   1   6  14   216.03   178.58     3.37 o
       194    1   1   7   1   517.54   474.35     3.73 o
       195    1   1   7   2   291.35   256.49     2.43 o
       196    1   1   7   3     0.34     1.32     0.83 <
       197    1   1   7   4   113.42    94.79     1.62 o
       198    1   1   7   5   486.21   513.09     3.59 o
       199    1   1   7   6   303.81   280.75     2.69 o
       200    1   1   7   7   351.28   307.21     2.93 o
       201    1   1   7   8   317.72   369.43     4.19 o
       202    1   1   7   9     0.02     0.70     0.96 <
       203    1   1   7  10     0.69     0.55     0.99 <
       204    1   1   7  11   265.78   258.74     3.68 o
       205    1   1   7  12    12.25     9.13     1.37 o
       206    1   1   7  13   213.54   213.01     3.84 o
       207    1   1   8   1     0.91     1.40     0.74 <
       208    1   1   8   2   354.17   372.42     3.58 o
       209    1   1   8   3   140.11   148.33     2.11 o
       210    1   1   8   4   291.18   335.30     3.00 o
       211    1   1   8   5   398.86   346.35     3.05 o
       212    1   1   8   6     0.26     0.63     0.81 <
       213    1   1   8   7    65.24    63.61     1.74 o
       214    1   1   8   8   271.14   293.49     2.95 o
       215    1   1   8   9    48.34    46.57     1.73 o
       216    1   1   8  10   208.50   216.97     2.97 o
       217    1   1   8  11    17.43    15.70     1.37 o
       218    1   1   9   1   218.21   196.24     1.99 o
       219    1   1   9   2   125.12   135.09     1.95 o
       220    1   1   9   3     0.14     0.37     0.89 <
       221    1   1   9   4    48.50    53.09     1.49 o
       222    1   1   9   5   222.83   266.46     2.90 o
       223    1   1   9   6   132.38   127.32     2.49 o
       224    1   1   9   7   171.59   213.85     2.86 o
       225    1   1   9   8   145.63   124.93     2.24 o
       226    1   1   9   9     0.00    -0.34     1.55 <
       227    1   1  10   1     0.63     0.79     0.90 <
       228    1   1  10   2   148.36   140.88     2.00 o
       229    1   1  10   3    51.55    53.24     1.40 o
       230    1   1  10   4   125.96   109.79     1.96 o
       231    1   1  10   5   154.72   187.10     3.04 o
       232    3   2   0   0   258.62   323.04     2.45 o
       232    2   2   0   0   258.62   323.04     2.45 o
       232    1   2   0   0   258.62   323.04     2.45 o
       233    1   2   0   1   474.93   529.82     1.99 o
       234    3   2  -1  -1  9891.56  9834.30    22.13 o
       234    2   2   1  -1  9891.56  9834.30    22.13 o
       234    1   2   0   2  9891.56  9834.30    22.13 o
       235    1   2   0   3  2737.20  2423.32     4.87 o
       236    3   2  -2  -2  3296.20  3135.46     6.48 o
       236    2   2   2  -2  3296.20  3135.46     6.48 o
       236    1   2   0   4  3296.20  3135.46     6.48 o
       237    1   2   0   5   360.35   315.61     2.09 o
       238    1   2   0   6  3580.97  3729.70    12.11 o
       239    1   2   0   7   279.10   280.18     3.08 o
       240    1   2   0   8     1.85     0.73     0.71 <
       241    1   2   0   9   454.86   397.48     3.36 o
       242    1   2   0  10    59.05    58.19     1.44 o
       243    1   2   0  11   128.02   144.78     2.23 o
       244    1   2   0  12  2119.29  2223.34    10.77 o
       245    1   2   0  13    78.28    80.25     1.99 o
       246    1   2   0  14     3.59     3.30     1.13 <
       247    1   2   0  15   122.86   102.50     2.84 o
       248    1   2   0  16    36.85    38.95     2.18 o
       249    1   2   0  17    22.47    23.87     2.45 o
       250    1   2   1   0  3693.76  3812.33     8.19 o
       251    3   2  -1   1 11387.20 11317.40    13.39 o
       251    2   2   0  -2 11387.20 11317.40    13.39 o
       251    1   2   1   1 11387.20 11317.40    13.39 o
       252    1   2   1   2   404.61   424.77     1.85 o
       253    3   2  -2   0  1330.96  1535.72     3.65 o
       253    2   2   1  -3  1330.96  1535.72     3.65 o
       253    1   2   1   3  1330.96  1535.72     3.65 o
       254    1   2   1   4   372.73   391.62     1.65 o
       255    1   2   1   5  1280.11  1288.20     3.09 o
       256    1   2   1   6  1107.19  1201.91     3.34 o
       257    1   2   1   7   105.43    97.97     1.19 o
       258    1   2   1   8   220.30   198.90     1.52 o
       259    1   2   1   9  3447.54  3279.17     7.46 o
       260    1   2   1  10   154.73   150.09     1.65 o
       261    1   2   1  11    83.49    80.75     1.49 o
       262    1   2   1  12   199.71   207.95     2.55 o
       263    1   2   1  13    24.41    21.00     1.16 o
       264    1   2   1  14    58.40    62.16     1.62 o
       265    1   2   1  15   630.99   677.40     4.24 o
       266    1   2   1  16    29.48    35.02     1.36 o
       267    1   2   1  17    72.37    81.82     2.27 o
       268    3   2  -1   3   326.87   349.94     2.58 o
       268    2   2  -1  -3   326.87   349.94     2.58 o
       268    1   2   2   0   326.87   349.94     2.58 o
       269    1   2   2   1   321.05   357.26     1.42 o
       270    3   2  -2   2  6027.71  6497.58     9.24 o
       270    2   2   0  -4  6027.71  6497.58     9.24 o
       270    1   2   2   2  6027.71  6497.58     9.24 o
       271    1   2   2   3  1936.60  1963.24     3.93 o
       272    1   2   2   4  2266.77  2369.68     4.66 o
       273    1   2   2   5   274.88   286.35     1.81 o
       274    1   2   2   6  2802.09  2753.94     5.59 o
       275    1   2   2   7   224.87   214.30     1.47 o
       276    1   2   2   8     0.87     1.34     0.56 <
       277    1   2   2   9   381.84   347.24     2.57 o
       278    1   2   2  10    58.85    64.66     1.59 o
       279    1   2   2  11   113.82   111.36     2.25 o
       280    1   2   2  12  1927.44  1974.52    10.59 o
       281    1   2   2  13    71.81    64.14     1.60 o
       282    1   2   2  14     3.32     3.34     0.98 o
       283    1   2   2  15   115.21   118.70     2.01 o
       284    1   2   2  16    35.24    36.31     1.40 o
       285    1   2   2  17    21.20    19.73     1.31 o
       286    1   2   3   0  1767.21  1898.15     6.30 o
       287    1   2   3   1  4859.26  4686.92     7.23 o
       288    1   2   3   2   222.58   230.66     1.19 o
       289    1   2   3   3   850.19   919.59     3.04 o
       290    1   2   3   4   217.19   221.37     1.64 o
       291    1   2   3   5   769.67   780.12     2.95 o
       292    1   2   3   6   698.02   657.78     2.60 o
       293    1   2   3   7    61.50    60.82     0.91 o
       294    1   2   3   8   154.98   149.39     1.46 o
       295    1   2   3   9  2610.36  2718.17     8.07 o
       296    1   2   3  10   119.88   117.99     2.26 o
       297    1   2   3  11    76.82    71.24     1.57 o
       298    1   2   3  12   163.01   161.39     2.50 o
       299    1   2   3  13    21.09    15.37     1.12 o
       300    1   2   3  14    50.00    42.92     1.55 o
       301    1   2   3  15   549.31   598.28     4.70 o
       302    1   2   3  16    26.20    24.92     1.15 o
       303    1   2   3  17    64.90    59.46     1.86 o
       304    1   2   4   0   199.61   211.40     2.23 o
       305    1   2   4   1   143.44   134.62     1.13 o
       306    1   2   4   2  2492.54  2656.58     5.90 o
       307    1   2   4   3   888.68   886.04     2.94 o
       308    1   2   4   4  1104.99  1088.91     3.20 o
       309    1   2   4   5   139.43   134.46     1.18 o
       310    1   2   4   6  1531.19  1509.75     4.16 o
       311    1   2   4   7   131.38   122.57     1.24 o
       312    1   2   4   8     1.14     1.63     0.62 <
       313    1   2   4   9   244.40   246.09     2.22 o
       314    1   2   4  10    53.85    50.23     1.52 o
       315    1   2   4  11    83.27    84.19     1.68 o
       316    1   2   4  12  1476.69  1501.87     6.76 o
       317    1   2   4  13    56.47    56.29     1.55 o
       318    1   2   4  14     2.34     1.58     1.08 <
       319    1   2   4  15    95.86    74.69     2.34 o
       320    1   2   4  16    30.91    31.40     1.36 o
       321    1   2   5   0   688.42   605.32     3.99 o
       322    1   2   5   1  1980.67  2073.53     6.11 o
       323    1   2   5   2    86.79    73.37     1.21 o
       324    1   2   5   3   312.13   293.68     2.80 o
       325    1   2   5   4    93.36    95.84     1.50 o
       326    1   2   5   5   365.79   363.59     2.41 o
       327    1   2   5   6   341.91   303.23     2.33 o
       328    1   2   5   7    23.79    24.70     1.09 o
       329    1   2   5   8    89.53    90.49     1.71 o
       330    1   2   5   9  1661.28  1667.47     7.24 o
       331    1   2   5  10    78.76    80.37     1.48 o
       332    1   2   5  11    58.13    55.69     1.73 o
       333    1   2   5  12   115.92   106.75     1.91 o
       334    1   2   5  13    13.95    12.30     1.32 o
       335    1   2   5  14    37.30    32.06     1.57 o
       336    1   2   5  15   418.02   416.95     4.88 o
       337    1   2   6   0    39.44    28.34     1.21 o
       338    1   2   6   1    51.17    44.18     1.14 o
       339    1   2   6   2  1102.63  1088.66     5.50 o
       340    1   2   6   3   363.50   365.49     2.95 o
       341    1   2   6   4   511.20   456.67     3.03 o
       342    1   2   6   5    61.93    56.55     1.49 o
       343    1   2   6   6   745.97   792.08     4.65 o
       344    1   2   6   7    68.59    68.18     1.63 o
       345    1   2   6   8     2.45     7.18     1.20 o
       346    1   2   6   9   140.02   138.48     1.99 o
       347    1   2   6  10    36.85    31.68     1.54 o
       348    1   2   6  11    53.48    51.19     1.75 o
       349    1   2   6  12   976.40  1062.58     8.97 o
       350    1   2   6  13    39.07    39.13     2.02 o
       351    1   2   6  14     0.98     0.60     1.33 <
       352    1   2   7   0   275.33   294.43     3.48 o
       353    1   2   7   1   899.85   860.81     4.96 o
       354    1   2   7   2    32.70    30.87     1.05 o
       355    1   2   7   3   101.76    92.24     1.50 o
       356    1   2   7   4    39.65    35.61     1.11 o
       357    1   2   7   5   170.05   165.83     2.12 o
       358    1   2   7   6   162.77   182.38     2.39 o
       359    1   2   7   7     9.91     7.03     1.33 o
       360    1   2   7   8    48.38    45.29     1.51 o
       361    1   2   7   9   944.25   877.74     4.67 o
       362    1   2   7  10    46.85    44.63     1.71 o
       363    1   2   7  11    31.45    33.77     2.17 o
       364    1   2   7  12    75.16    75.96     2.48 o
       365    1   2   7  13     5.89     5.24     1.49 o
       366    1   2   8   0     9.23    10.18     1.22 o
       367    1   2   8   1    20.27    18.76     0.91 o
       368    1   2   8   2   501.12   497.24     3.60 o
       369    1   2   8   3   158.07   161.50     2.16 o
       370    1   2   8   4   236.27   247.63     2.37 o
       371    1   2   8   5    28.67    23.80     1.30 o
       372    1   2   8   6   363.00   347.88     3.57 o
       373    1   2   8   7    35.08    34.08     1.49 o
       374    1   2   8   8     1.20     0.68     0.96 <
       375    1   2   8   9    77.11    74.73     1.61 o
       376    1   2   8  10    15.85    12.20     1.20 o
       377    1   2   8  11    30.32    29.77     1.54 o
       378    1   2   9   0   117.58   121.73     3.76 o
       379    1   2   9   1   385.45   337.21     2.86 o
       380    1   2   9   2    14.15    10.63     1.03 o
       381    1   2   9   3    46.38    41.72     1.19 o
       382    1   2   9   4    18.16    16.35     1.21 o
       383    1   2   9   5    76.81    61.08     1.60 o
       384    1   2   9   6    77.45    66.62     1.80 o
       385    1   2   9   7     6.02     4.64     1.05 o
       386    1   2   9   8    24.03    22.69     1.58 o
       387    1   2  10   0     6.91     6.46     1.28 o
       388    1   2  10   1     8.90     6.34     0.96 o
       389    1   2  10   2   194.40   171.99     2.28 o
       390    1   2  10   3    66.86    67.38     1.86 o
       391    1   2  10   4    95.80    99.03     1.65 o
       392    1   2  10   5    12.77    13.29     1.49 o
       393    1   3   0   1  6128.42  5467.26    11.44 o
       394    3   3  -1  -1  2217.42  2312.11     5.00 o
       394    2   3   1  -1  2217.42  2312.11     5.00 o
       394    1   3   0   2  2217.42  2312.11     5.00 o
       395    1   3   0   3  1535.97  1582.48     4.32 o
       396    3   3  -2  -2  2426.85  2493.92     7.18 o
       396    2   3   2  -2  2426.85  2493.92     7.18 o
       396    1   3   0   4  2426.85  2493.92     7.18 o
       397    1   3   0   5    22.95    20.82     0.81 o
       398    1   3   0   6    29.26    30.57     0.83 o
       399    1   3   0   7  4141.92  4146.26     9.57 o
       400    1   3   0   8   582.81   524.14     3.48 o
       401    1   3   0   9   218.04   206.01     2.36 o
       402    1   3   0  10   483.76   556.75     5.25 o
       403    1   3   0  11   443.94   474.95     5.04 o
       404    1   3   0  12     0.20     0.38     0.98 <
       405    1   3   0  13    54.22    48.77     1.73 o
       406    1   3   0  14   237.79   263.11     4.40 o
       407    1   3   0  15   186.86   176.17     4.28 o
       408    1   3   0  16    79.53    67.22     2.60 o
       409    1   3   0  17   503.69   526.07     5.68 o
       410    3   3  -1   1  2862.63  3104.98     5.05 o
       410    2   3   0  -2  2862.63  3104.98     5.05 o
       410    1   3   1   1  2862.63  3104.98     5.05 o
       411    1   3   1   2   705.36   755.19     2.28 o
       412    2   3   1  -3    30.48    32.75     0.73 o
       412    1   3   1   3    30.48    32.75     0.73 o
       413    1   3   1   4  7641.08  7290.57     9.34 o
       414    1   3   1   5  1052.70  1029.04     2.95 o
       415    1   3   1   6  1200.10  1142.09     3.06 o
       416    1   3   1   7  1148.41  1074.67     3.65 o
       417    1   3   1   8    72.96    66.68     1.01 o
       418    1   3   1   9     5.75     5.68     0.67 o
       419    1   3   1  10   946.11   938.02     5.58 o
       420    1   3   1  11   345.00   309.40     2.48 o
       421    1   3   1  12    28.81    30.01     1.36 o
       422    1   3   1  13   178.66   182.54     2.85 o
       423    1   3   1  14   767.45   849.03     6.85 o
       424    1   3   1  15     2.66     2.68     1.24 <
       425    1   3   1  16     1.45     1.58     1.08 <
       426    1   3   1  17   128.96   119.94     2.45 o
       427    1   3   2   1  4174.08  4022.63     5.15 o
       428    3   3  -2   2  1597.28  1723.21     3.23 o
       428    2   3   0  -4  1597.28  1723.21     3.23 o
       428    1   3   2   2  1597.28  1723.21     3.23 o
       429    1   3   2   3  1033.86  1135.72     3.73 o
       430    1   3   2   4  1816.39  1859.66     5.57 o
       431    1   3   2   5    19.53    18.26     0.60 o
       432    1   3   2   6    23.71    22.15     0.63 o
       433    1   3   2   7  3424.85  3294.58     6.39 o
       434    1   3   2   8   481.01   453.68     2.62 o
       435    1   3   2   9   195.30   185.83     1.95 o
       436    1   3   2  10   421.47   415.56     3.73 o
       437    1   3   2  11   395.05   440.36     3.66 o
       438    1   3   2  12     0.19     0.82     0.94 <
       439    1   3   2  13    49.22    49.67     1.53 o
       440    1   3   2  14   221.10   243.99     2.86 o
       441    1   3   2  15   173.16   184.32     2.33 o
       442    1   3   2  16    75.26    75.69     1.80 o
       443    1   3   2  17   473.65   565.03     6.05 o
       444    1   3   3   1  1517.74  1657.22     3.88 o
       445    1   3   3   2   453.17   462.00     2.16 o
       446    1   3   3   3    16.16    16.18     0.54 o
       447    1   3   3   4  4488.11  4593.33     7.77 o
       448    1   3   3   5   648.00   659.33     2.60 o
       449    1   3   3   6   834.99   827.43     3.02 o
       450    1   3   3   7   784.02   727.90     3.69 o
       451    1   3   3   8    39.12    42.43     1.14 o
       452    1   3   3   9     4.59     5.70     1.00 o
       453    1   3   3  10   739.82   709.51     4.59 o
       454    1   3   3  11   276.56   281.93     2.83 o
       455    1   3   3  12    24.51    26.15     1.33 o
       456    1   3   3  13   150.81   161.67     2.21 o
       457    1   3   3  14   662.47   615.74     4.10 o
       458    1   3   3  15     2.27     2.02     1.10 <
       459    1   3   3  16     1.12     1.09     1.01 <
       460    1   3   3  17   115.61   122.86     5.16 o
       461    1   3   4   1  1868.42  1900.26     4.10 o
       462    1   3   4   2   731.72   731.40     3.05 o
       463    1   3   4   3   507.26   511.80     2.27 o
       464    1   3   4   4   916.26   958.69     3.08 o
       465    1   3   4   5     3.72     4.23     0.56 o
       466    1   3   4   6    15.22    13.26     0.74 o
       467    1   3   4   7  2167.48  2424.29    11.44 o
       468    1   3   4   8   295.42   310.94     2.34 o
       469    1   3   4   9   145.69   142.89     1.78 o
       470    1   3   4  10   294.75   277.43     2.87 o
       471    1   3   4  11   291.26   312.70     3.44 o
       472    1   3   4  12     0.16     0.70     0.95 <
       473    1   3   4  13    38.87    40.81     1.43 o
       474    1   3   4  14   179.65   185.30     2.36 o
       475    1   3   4  15   136.73   134.03     2.26 o
       476    1   3   4  16    63.93    66.96     1.75 o
       477    1   3   5   1   622.62   626.79     2.90 o
       478    1   3   5   2   164.16   160.56     1.60 o
       479    1   3   5   3     8.29     8.13     0.67 o
       480    1   3   5   4  2213.82  2235.11     7.56 o
       481    1   3   5   5   298.54   298.73     2.14 o
       482    1   3   5   6   517.43   548.83     3.76 o
       483    1   3   5   7   434.77   475.21     3.68 o
       484    1   3   5   8    13.99    13.74     1.27 o
       485    1   3   5   9     3.10     3.62     1.05 o
       486    1   3   5  10   489.30   526.77     4.16 o
       487    1   3   5  11   191.22   191.96     2.45 o
       488    1   3   5  12    17.60    15.82     1.44 o
       489    1   3   5  13   111.56    96.55     2.21 o
       490    1   3   5  14   495.73   510.11     6.00 o
       491    1   3   5  15     1.62     1.83     1.09 <
       492    1   3   6   1   780.14   752.79     4.63 o
       493    1   3   6   2   289.44   297.10     2.79 o
       494    1   3   6   3   270.70   272.71     2.75 o
       495    1   3   6   4   414.36   437.54     2.96 o
       496    1   3   6   5     2.44     2.23     0.73 o
       497    1   3   6   6     9.04     7.10     1.13 o
       498    1   3   6   7  1221.82  1274.94     6.37 o
       499    1   3   6   8   162.39   163.44     2.48 o
       500    1   3   6   9    92.06    90.11     1.81 o
       501    1   3   6  10   182.71   181.95     2.47 o
       502    1   3   6  11   192.19   186.09     3.13 o
       503    1   3   6  12     0.11     0.45     1.15 <
       504    1   3   6  13    29.45    26.33     1.89 o
       505    1   3   6  14   128.96   128.91     3.08 o
       506    1   3   7   1   256.52   275.75     2.56 o
       507    1   3   7   2    52.29    45.86     1.46 o
       508    1   3   7   3     4.43     3.35     0.72 o
       509    1   3   7   4  1079.12  1019.46     6.03 o
       510    1   3   7   5   134.92   147.13     2.24 o
       511    1   3   7   6   287.47   295.20     3.46 o
       512    1   3   7   7   227.29   225.46     2.88 o
       513    1   3   7   8     7.04     6.05     1.16 o
       514    1   3   7   9     1.75    -0.09     1.11 <
       515    1   3   7  10   288.46   319.68     3.62 o
       516    1   3   7  11   120.24   123.78     2.31 o
       517    1   3   7  12    10.34     8.38     1.43 o
       518    1   3   7  13    73.75    60.16     3.82 o
       519    1   3   8   1   342.86   326.20     3.01 o
       520    1   3   8   2   123.58   115.37     1.75 o
       521    1   3   8   3   132.91   129.03     2.08 o
       522    1   3   8   4   191.53   170.39     2.27 o
       523    1   3   8   5     2.14     1.96     1.11 <
       524    1   3   8   6     4.59     3.59     1.15 o
       525    1   3   8   7   619.42   666.91     6.05 o
       526    1   3   8   8    87.91    88.66     2.38 o
       527    1   3   8   9    46.85    42.08     1.34 o
       528    1   3   8  10   103.04    91.98     2.10 o
       529    1   3   8  11   115.03   115.51     2.82 o
       530    1   3   9   1   112.04   125.57     2.29 o
       531    1   3   9   2    24.01    19.09     1.11 o
       532    1   3   9   3     1.99     2.20     0.92 <
       533    1   3   9   4   481.46   507.22     4.26 o
       534    1   3   9   5    64.42    60.32     1.62 o
       535    1   3   9   6   126.35   111.64     1.95 o
       536    1   3   9   7   110.62    96.74     2.03 o
       537    1   3   9   8     6.31     5.86     1.02 o
       538    1   3  10   1   141.17   136.68     2.05 o
       539    1   3  10   2    53.62    65.19     2.70 o
       540    1   3  10   3    49.31    41.18     1.26 o
       541    1   3  10   4    82.23    80.63     2.25 o
       542    3   4   0   0  7791.06  7500.97    16.80 o
       542    2   4   0   0  7791.06  7500.97    16.80 o
       542    1   4   0   0  7791.06  7500.97    16.80 o
       543    1   4   0   1  2208.10  2202.90     5.27 o
       544    3   4  -1  -1   599.11   623.17     3.06 o
       544    2   4   1  -1   599.11   623.17     3.06 o
       544    1   4   0   2   599.11   623.17     3.06 o
       545    1   4   0   3  3869.45  3740.53     7.94 o
       546    3   4  -2  -2    10.21     6.86     0.69 o
       546    2   4   2  -2    10.21     6.86     0.69 o
       546    1   4   0   4    10.21     6.86     0.69 o
       547    1   4   0   5   856.61   907.20     4.18 o
       548    1   4   0   6   373.78   331.85     2.17 o
       549    1   4   0   7   421.86   415.02     2.50 o
       550    1   4   0   8   725.90   618.96     3.45 o
       551    1   4   0   9  1589.01  1630.21     8.60 o
       552    1   4   0  10   905.77   823.86     5.99 o
       553    1   4   0  11   100.14    97.22     2.32 o
       554    1   4   0  12    52.91    51.07     1.85 o
       555    1   4   0  13    73.46    73.30     2.66 o
       556    1   4   0  14   237.22   235.52     5.14 o
       557    1   4   0  15   393.88   426.57     6.59 o
       558    1   4   0  16    39.77    31.99     2.54 o
       559    1   4   0  17    57.29    44.61     2.58 o
       560    1   4   1   0  4039.35  3736.54     8.45 o
       561    3   4  -1   1   895.43   933.87     2.24 o
       561    2   4   0  -2   895.43   933.87     2.24 o
       561    1   4   1   1   895.43   933.87     2.24 o
       562    1   4   1   2  1769.25  1818.45     3.62 o
       563    3   4  -2   0  3540.04  3429.64     6.27 o
       563    2   4   1  -3  3540.04  3429.64     6.27 o
       563    1   4   1   3  3540.04  3429.64     6.27 o
       564    1   4   1   4  1123.56  1180.89     3.33 o
       565    1   4   1   5    53.78    52.50     0.80 o
       566    1   4   1   6  2546.82  2520.12     5.55 o
       567    1   4   1   7   510.84   494.93     1.99 o
       568    1   4   1   8   262.72   253.93     1.76 o
       569    1   4   1   9    21.54    21.68     0.94 o
       570    1   4   1  10   133.51   146.51     2.57 o
       571    1   4   1  11   761.91   705.70     5.18 o
       572    1   4   1  12   830.38   724.30     7.04 o
       573    1   4   1  13   430.67   435.60     4.73 o
       574    1   4   1  14    66.11    55.01     1.71 o
       575    1   4   1  15     5.75     6.13     1.33 o
       576    1   4   1  16    59.20    51.78     1.93 o
       577    1   4   1  17     3.76     2.98     1.09 <
       578    3   4  -1   3  5334.23  5174.47    11.02 o
       578    2   4  -1  -3  5334.23  5174.47    11.02 o
       578    1   4   2   0  5334.23  5174.47    11.02 o
       579    1   4   2   1  1602.80  1578.14     3.50 o
       580    3   4  -2   2   392.84   431.96     1.60 o
       580    2   4   0  -4   392.84   431.96     1.60 o
       580    1   4   2   2   392.84   431.96     1.60 o
       581    1   4   2   3  2946.70  3012.98     5.84 o
       582    1   4   2   4     3.69     5.94     0.60 o
       583    1   4   2   5   673.84   644.10     2.62 o
       584    1   4   2   6   297.47   299.36     2.48 o
       585    1   4   2   7   344.65   353.05     2.43 o
       586    1   4   2   8   632.55   640.95     3.18 o
       587    1   4   2   9  1374.07  1235.92     7.37 o
       588    1   4   2  10   818.83   852.36     3.99 o
       589    1   4   2  11    88.47    95.56     1.84 o
       590    1   4   2  12    49.90    52.53     1.67 o
       591    1   4   2  13    67.94    67.64     1.59 o
       592    1   4   2  14   219.72   192.92     2.59 o
       593    1   4   2  15   369.34   425.79     4.01 o
       594    1   4   2  16    37.25    33.46     1.42 o
       595    1   4   2  17    54.51    55.20     2.59 o
       596    1   4   3   0  2340.65  2117.45     8.28 o
       597    1   4   3   1   443.10   437.37     1.82 o
       598    1   4   3   2  1022.92  1146.39     3.10 o
       599    1   4   3   3  2038.72  2074.09     3.93 o
       600    1   4   3   4   695.30   673.85     2.32 o
       601    1   4   3   5    32.89    32.61     0.86 o
       602    1   4   3   6  1697.31  1490.46     5.95 o
       603    1   4   3   7   375.08   368.89     2.93 o
       604    1   4   3   8   184.88   197.22     2.48 o
       605    1   4   3   9    23.64    19.33     1.05 o
       606    1   4   3  10   102.07   103.18     2.30 o
       607    1   4   3  11   637.11   623.59     3.98 o
       608    1   4   3  12   693.73   743.93     4.91 o
       609    1   4   3  13   367.02   334.06     2.90 o
       610    1   4   3  14    57.83    58.58     1.69 o
       611    1   4   3  15     5.58     5.27     1.10 o
       612    1   4   3  16    53.78    63.02     1.79 o
       613    1   4   4   0  2573.31  2868.92     9.44 o
       614    1   4   4   1   773.90   803.39     3.06 o
       615    1   4   4   2   206.54   202.30     1.34 o
       616    1   4   4   3  1474.59  1491.75     3.79 o
       617    1   4   4   4     4.13     5.56     0.49 o
       618    1   4   4   5   369.90   375.42     2.32 o
       619    1   4   4   6   164.61   147.46     2.02 o
       620    1   4   4   7   206.08   225.34     2.47 o
       621    1   4   4   8   446.23   427.63     4.17 o
       622    1   4   4   9   945.27   946.41     6.16 o
       623    1   4   4  10   617.93   637.48     3.80 o
       624    1   4   4  11    64.44    64.83     1.82 o
       625    1   4   4  12    39.59    40.82     1.56 o
       626    1   4   4  13    55.14    50.35     1.58 o
       627    1   4   4  14   174.20   171.01     2.25 o
       628    1   4   4  15   305.78   255.28     3.06 o
       629    1   4   4  16    30.56    35.65     2.46 o
       630    1   4   5   0   982.96   926.92     5.39 o
       631    1   4   5   1   249.17   232.77     1.60 o
       632    1   4   5   2   466.13   461.26     2.72 o
       633    1   4   5   3  1019.08  1048.13     3.98 o
       634    1   4   5   4   337.61   318.83     3.13 o
       635    1   4   5   5    14.14    14.21     0.93 o
       636    1   4   5   6   905.94  1040.31     4.65 o
       637    1   4   5   7   232.25   239.47     3.06 o
       638    1   4   5   8   106.10   107.50     1.80 o
       639    1   4   5   9    21.53    23.97     1.23 o
       640    1   4   5  10    66.98    68.83     1.58 o
       641    1   4   5  11   450.30   429.38     3.84 o
       642    1   4   5  12   502.76   499.44     4.20 o
       643    1   4   5  13   266.21   286.30     4.27 o
       644    1   4   5  14    45.28    42.44     1.64 o
       645    1   4   5  15     5.37     5.11     1.16 o
       646    1   4   6   0  1238.71  1081.62     5.83 o
       647    1   4   6   1   341.91   350.49     2.90 o
       648    1   4   6   2   130.36   133.79     2.07 o
       649    1   4   6   3   638.79   683.20     3.84 o
       650    1   4   6   4     5.09     4.88     0.95 o
       651    1   4   6   5   179.44   178.40     2.47 o
       652    1   4   6   6    79.93    74.78     1.87 o
       653    1   4   6   7   109.60    94.47     2.20 o
       654    1   4   6   8   273.16   293.99     3.30 o
       655    1   4   6   9   577.26   556.67     4.25 o
       656    1   4   6  10   395.87   371.29     4.04 o
       657    1   4   6  11    42.78    47.11     1.57 o
       658    1   4   6  12    23.45    22.54     1.28 o
       659    1   4   6  13    40.86    41.81     1.63 o
       660    1   4   6  14   116.90   124.11     5.13 o
       661    1   4   7   0   405.12   428.74     4.82 o
       662    1   4   7   1   145.43   132.42     1.58 o
       663    1   4   7   2   211.04   235.01     2.51 o
       664    1   4   7   3   500.18   538.41     3.82 o
       665    1   4   7   4   159.64   167.00     3.08 o
       666    1   4   7   5     6.21     5.89     1.16 o
       667    1   4   7   6   463.84   543.36     5.03 o
       668    1   4   7   7   128.80   131.84     2.41 o
       669    1   4   7   8    58.17    47.64     2.27 o
       670    1   4   7   9    12.14     9.55     1.19 o
       671    1   4   7  10    41.88    37.05     1.99 o
       672    1   4   7  11   265.93   252.46     2.78 o
       673    1   4   7  12   322.16   309.99     3.26 o
       674    1   4   8   0   581.32   651.79     5.93 o
       675    1   4   8   1   155.29   128.83     1.67 o
       676    1   4   8   2    67.05    51.08     1.67 o
       677    1   4   8   3   292.13   339.97     3.88 o
       678    1   4   8   4     2.84     3.20     1.05 o
       679    1   4   8   5    86.77    84.66     2.04 o
       680    1   4   8   6    40.08    30.97     1.27 o
       681    1   4   8   7    57.68    57.73     1.66 o
       682    1   4   8   8   142.00   153.94     2.83 o
       683    1   4   8   9   322.35   322.96     3.44 o
       684    1   4   8  10   209.72   235.39     2.91 o
       685    1   4   9   0   182.55   234.34     4.12 o
       686    1   4   9   1    61.64    50.39     1.49 o
       687    1   4   9   2    94.61    82.22     1.63 o
       688    1   4   9   3   222.26   204.30     2.54 o
       689    1   4   9   4    74.29    74.10     1.77 o
       690    1   4   9   5     3.35     2.90     1.07 <
       691    1   4   9   6   228.87   274.11     3.86 o
       692    1   4   9   7    60.72    64.12     1.70 o
       693    1   4   9   8    30.44    32.79     2.34 o
       694    1   4  10   1    65.10    66.38     1.93 o
       695    1   4  10   2    22.36    23.05     1.18 o
       696    1   4  10   3   131.25    95.08     3.85 o
       697    1   5   0   1  2514.83  2556.36     6.46 o
       698    3   5  -1  -1   214.05   203.01     1.68 o
       698    2   5   1  -1   214.05   203.01     1.68 o
       698    1   5   0   2   214.05   203.01     1.68 o
       699    1   5   0   3   832.44   863.07     4.95 o
       700    3   5  -2  -2     2.18     0.91     0.73 <
       700    2   5   2  -2     2.18     0.91     0.73 <
       700    1   5   0   4     2.18     0.91     0.73 <
       701    1   5   0   5  6564.32  6391.15    14.15 o
       702    1   5   0   6    48.75    48.25     1.26 o
       703    1   5   0   7   188.54   185.15     1.75 o
       704    1   5   0   8   106.25   105.90     1.75 o
       705    1   5   0   9   169.48   161.02     2.87 o
       706    1   5   0  10     6.76     5.91     1.21 o
       707    1   5   0  11   665.69   711.57     6.42 o
       708    1   5   0  12     2.25     1.73     1.48 <
       709    1   5   0  13   866.70   728.08     6.49 o
       710    1   5   0  14     0.19     0.67     1.88 <
       711    1   5   0  15   148.21   113.35     3.31 o
       712    1   5   0  16    23.50    27.04     2.40 o
       713    1   5   0  17    10.14     8.60     3.08 <
       714    3   5  -1   1    41.63    46.94     0.63 o
       714    2   5   0  -2    41.63    46.94     0.63 o
       714    1   5   1   1    41.63    46.94     0.63 o
       715    1   5   1   2  6296.83  6278.33     8.79 o
       716    2   5   1  -3    43.99    41.66     0.74 o
       716    1   5   1   3    43.99    41.66     0.74 o
       717    1   5   1   4   387.67   381.99     1.85 o
       718    1   5   1   5   224.76   218.53     1.35 o
       719    1   5   1   6   853.02   816.49     2.75 o
       720    1   5   1   7     0.13     1.32     0.46 <
       721    1   5   1   8  2929.35  2780.00     6.85 o
       722    1   5   1   9     8.06     8.08     0.86 o
       723    1   5   1  10   451.60   446.57     3.04 o
       724    1   5   1  11    16.84    14.99     1.03 o
       725    1   5   1  12    25.55    27.59     1.42 o
       726    1   5   1  13    25.34    19.62     1.19 o
       727    1   5   1  14    54.21    53.14     1.59 o
       728    1   5   1  15    10.42     7.27     1.39 o
       729    1   5   1  16   688.23   658.66     6.28 o
       730    1   5   1  17     0.08     0.31     2.00 <
       731    1   5   2   1  1935.55  1972.15     3.98 o
       732    3   5  -2   2   165.60   183.21     1.29 o
       732    2   5   0  -4   165.60   183.21     1.29 o
       732    1   5   2   2   165.60   183.21     1.29 o
       733    1   5   2   3   648.33   679.28     3.09 o
       734    1   5   2   4     0.06     1.04     0.53 <
       735    1   5   2   5  5356.37  5032.25     9.39 o
       736    1   5   2   6    42.05    40.43     0.99 o
       737    1   5   2   7   142.65   140.73     1.47 o
       738    1   5   2   8    92.61    90.19     1.58 o
       739    1   5   2   9   153.60   159.68     2.79 o
       740    1   5   2  10     5.95     5.45     0.91 o
       741    1   5   2  11   600.52   648.35     4.78 o
       742    1   5   2  12     2.12     1.65     1.03 <
       743    1   5   2  13   802.39   691.25     6.48 o
       744    1   5   2  14     0.17     0.70     1.08 <
       745    1   5   2  15   137.88   114.56     2.57 o
       746    1   5   2  16    22.06    21.49     1.23 o
       747    1   5   3   1    24.79    25.03     0.56 o
       748    1   5   3   2  3887.72  3861.45     6.46 o
       749    1   5   3   3    29.02    28.77     0.64 o
       750    1   5   3   4   221.80   219.67     1.73 o
       751    1   5   3   5   156.63   153.94     2.49 o
       752    1   5   3   6   650.67   612.83     3.53 o
       753    1   5   3   7     0.31     1.02     0.67 <
       754    1   5   3   8  2248.66  2170.27     8.28 o
       755    1   5   3   9     6.65     6.88     0.97 o
       756    1   5   3  10   354.43   361.23     3.47 o
       757    1   5   3  11    13.57    10.29     1.10 o
       758    1   5   3  12    22.10    21.38     1.37 o
       759    1   5   3  13    22.01    24.36     1.26 o
       760    1   5   3  14    49.14    48.08     1.56 o
       761    1   5   3  15     9.07     7.57     1.08 o
       762    1   5   3  16   606.77   625.47     4.60 o
       763    1   5   4   1   967.40   946.84     3.41 o
       764    1   5   4   2    88.69    91.54     1.09 o
       765    1   5   4   3   393.77   377.94     2.00 o
       766    1   5   4   4     0.18     0.96     0.65 <
       767    1   5   4   5  3291.95  3389.36     8.03 o
       768    1   5   4   6    29.76    26.40     1.03 o
       769    1   5   4   7    67.26    71.53     1.68 o
       770    1   5   4   8    64.77    69.79     1.66 o
       771    1   5   4   9   116.32   114.97     1.51 o
       772    1   5   4  10     4.36     4.81     0.95 o
       773    1   5   4  11   455.62   488.98     3.78 o
       774    1   5   4  12     1.77     1.27     1.22 <
       775    1   5   4  13   642.23   574.82     6.20 o
       776    1   5   4  14     0.15     0.33     1.18 <
       777    1   5   4  15   110.21    94.85     1.89 o
       778    1   5   5   1    10.41     9.68     0.65 o
       779    1   5   5   2  1942.16  1859.19     8.11 o
       780    1   5   5   3    17.49    14.72     0.83 o
       781    1   5   5   4    76.04    62.59     1.48 o
       782    1   5   5   5    91.74    93.24     1.78 o
       783    1   5   5   6   428.59   459.62     3.64 o
       784    1   5   5   7     0.53     0.91     0.82 <
       785    1   5   5   8  1452.49  1447.69     7.53 o
       786    1   5   5   9     4.54     4.54     0.83 o
       787    1   5   5  10   240.70   240.41     2.61 o
       788    1   5   5  11     9.29     7.65     1.07 o
       789    1   5   5  12    16.38    18.45     1.23 o
       790    1   5   5  13    16.72    15.85     1.16 o
       791    1   5   5  14    42.19    39.75     1.82 o
       792    1   5   6   1   410.17   400.64     2.49 o
       793    1   5   6   2    44.33    50.15     1.26 o
       794    1   5   6   3   228.31   232.08     2.34 o
       795    1   5   6   4     0.51     0.76     0.74 <
       796    1   5   6   5  1811.18  1794.50     7.71 o
       797    1   5   6   6    18.46    20.67     1.23 o
       798    1   5   6   7    29.66    30.10     1.19 o
       799    1   5   6   8    39.20    40.66     1.55 o
       800    1   5   6   9    73.15    73.68     1.90 o
       801    1   5   6  10     3.02     3.35     1.01 o
       802    1   5   6  11   306.72   323.89     3.22 o
       803    1   5   6  12     1.29     1.44     1.03 <
       804    1   5   6  13   447.54   450.63     4.50 o
       805    1   5   7   1     4.25     4.41     0.81 o
       806    1   5   7   2   942.00  1043.46     4.58 o
       807    1   5   7   3     9.75     9.11     1.09 o
       808    1   5   7   4    27.77    26.83     1.20 o
       809    1   5   7   5    49.14    50.67     1.49 o
       810    1   5   7   6   240.35   260.04     3.29 o
       811    1   5   7   7     0.35    -0.37     1.16 <
       812    1   5   7   8   833.55   917.25     7.39 o
       813    1   5   7   9     2.47     2.02     1.00 <
       814    1   5   7  10   153.25   151.42     2.97 o
       815    1   5   7  11     5.60     5.60     0.94 o
       816    1   5   7  12    10.13    10.06     1.19 o
       817    1   5   8   1   187.46   167.44     2.01 o
       818    1   5   8   2    21.35    19.64     1.07 o
       819    1   5   8   3   113.05   116.62     2.55 o
       820    1   5   8   4     0.32     1.00     1.32 <
       821    1   5   8   5   911.75  1034.16     7.12 o
       822    1   5   8   6     9.31     6.03     1.09 o
       823    1   5   8   7    19.27    15.54     1.40 o
       824    1   5   8   8    20.48    25.70     1.77 o
       825    1   5   8   9    36.36    40.55     1.66 o
       826    1   5   8  10     2.06     2.04     1.07 <
       827    1   5   9   1     2.00     1.54     1.00 <
       828    1   5   9   2   430.84   402.40     3.46 o
       829    1   5   9   3     4.34     2.72     0.90 o
       830    1   5   9   4    17.44    11.55     1.42 o
       831    1   5   9   5    22.67    26.48     1.82 o
       832    1   5   9   6   104.56    90.30     2.32 o
       833    1   5   9   7     0.07     0.26     1.09 <
       834    3   6   0   0  2043.69  2173.71     8.33 o
       834    2   6   0   0  2043.69  2173.71     8.33 o
       834    1   6   0   0  2043.69  2173.71     8.33 o
       835    1   6   0   1   450.58   439.47     2.82 o
       836    3   6  -1  -1   663.33   724.98     3.43 o
       836    2   6   1  -1   663.33   724.98     3.43 o
       836    1   6   0   2   663.33   724.98     3.43 o
       837    1   6   0   3  4117.51  4088.65     8.12 o
       838    3   6  -2  -2   103.93    86.38     1.60 o
       838    2   6   2  -2   103.93    86.38     1.60 o
       838    1   6   0   4   103.93    86.38     1.60 o
       839    1   6   0   5   552.01   553.35     4.64 o
       840    1   6   0   6     5.29     6.81     1.05 o
       841    1   6   0   7   577.82   589.06     5.35 o
       842    1   6   0   8   334.74   315.05     4.86 o
       843    1   6   0   9   800.63   820.86     9.74 o
       844    1   6   0  10   469.54   397.15     4.81 o
       845    1   6   0  11   366.17   404.40     5.05 o
       846    1   6   0  12   185.36   217.55     4.10 o
       847    1   6   0  13   236.12   259.51     5.24 o
       848    1   6   0  14   124.29   142.63     4.11 o
       849    1   6   0  15   271.51   307.46     5.75 o
       850    1   6   0  16     6.31     4.37     1.83 <
       851    1   6   1   0  5132.48  5212.27    13.59 o
       852    3   6  -1   1   894.94   973.40     2.81 o
       852    2   6   0  -2   894.94   973.40     2.81 o
       852    1   6   1   1   894.94   973.40     2.81 o
       853    1   6   1   2   439.62   430.46     1.82 o
       854    3   6  -2   0   857.39   853.00     3.07 o
       854    2   6   1  -3   857.39   853.00     3.07 o
       854    1   6   1   3   857.39   853.00     3.07 o
       855    1   6   1   4   517.20   519.05     1.94 o
       856    1   6   1   5     0.98     1.38     0.46 <
       857    1   6   1   6  1889.18  1826.42     4.28 o
       858    1   6   1   7   165.84   170.83     1.54 o
       859    1   6   1   8   512.56   523.57     2.90 o
       860    1   6   1   9   200.98   167.34     2.09 o
       861    1   6   1  10   440.28   487.86     4.15 o
       862    1   6   1  11   442.72   441.68     4.07 o
       863    1   6   1  12   391.31   371.75     4.49 o
       864    1   6   1  13   210.62   235.04     3.33 o
       865    1   6   1  14   160.87   152.75     2.84 o
       866    1   6   1  15     9.18     6.83     1.31 o
       867    1   6   1  16    76.19    64.42     2.08 o
       868    3   6  -1   3  1607.67  1557.96     4.87 o
       868    2   6  -1  -3  1607.67  1557.96     4.87 o
       868    1   6   2   0  1607.67  1557.96     4.87 o
       869    1   6   2   1   351.96   355.62     1.61 o
       870    3   6  -2   2   536.27   535.87     2.08 o
       870    2   6   0  -4   536.27   535.87     2.08 o
       870    1   6   2   2   536.27   535.87     2.08 o
       871    1   6   2   3  3301.84  3353.57     6.77 o
       872    1   6   2   4    83.03    88.31     1.11 o
       873    1   6   2   5   452.66   437.41     2.50 o
       874    1   6   2   6     4.05     3.84     0.51 o
       875    1   6   2   7   496.15   496.96     3.16 o
       876    1   6   2   8   301.44   295.82     2.33 o
       877    1   6   2   9   700.97   732.90     4.51 o
       878    1   6   2  10   430.81   444.45     3.68 o
       879    1   6   2  11   334.18   342.91     3.68 o
       880    1   6   2  12   171.18   164.05     2.86 o
       881    1   6   2  13   219.40   240.15     3.67 o
       882    1   6   2  14   115.16   119.09     3.00 o
       883    1   6   2  15   257.48   314.91     5.89 o
       884    1   6   2  16     5.89     5.89     1.26 o
       885    1   6   3   0  3298.02  3301.42     9.74 o
       886    1   6   3   1   607.44   594.85     2.41 o
       887    1   6   3   2   275.50   272.12     1.50 o
       888    1   6   3   3   585.67   598.10     3.46 o
       889    1   6   3   4   343.34   350.13     2.41 o
       890    1   6   3   5     1.02     2.21     0.65 o
       891    1   6   3   6  1344.83  1350.27     5.36 o
       892    1   6   3   7   132.71   123.21     1.75 o
       893    1   6   3   8   398.37   383.53     2.60 o
       894    1   6   3   9   171.43   178.90     2.04 o
       895    1   6   3  10   362.71   388.33     4.16 o
       896    1   6   3  11   374.78   375.19     3.80 o
       897    1   6   3  12   334.18   308.65     4.46 o
       898    1   6   3  13   180.30   212.33     3.39 o
       899    1   6   3  14   139.99   151.16     2.89 o
       900    1   6   3  15     7.56     5.49     1.18 o
       901    1   6   3  16    68.12    75.34     4.64 o
       902    1   6   4   0   978.95   866.50     5.63 o
       903    1   6   4   1   179.58   170.90     1.49 o
       904    1   6   4   2   347.87   299.26     2.24 o
       905    1   6   4   3  1908.04  1911.17     5.68 o
       906    1   6   4   4    59.41    54.69     1.48 o
       907    1   6   4   5   274.02   274.80     2.54 o
       908    1   6   4   6     1.97     2.92     0.89 o
       909    1   6   4   7   336.17   350.78     2.55 o
       910    1   6   4   8   226.18   239.55     2.68 o
       911    1   6   4   9   497.88   526.87     3.66 o
       912    1   6   4  10   333.71   333.11     2.68 o
       913    1   6   4  11   258.75   281.52     2.73 o
       914    1   6   4  12   133.30   129.74     2.47 o
       915    1   6   4  13   177.18   181.28     2.75 o
       916    1   6   4  14    91.07    89.90     3.21 o
       917    1   6   4  15   219.70   209.40     3.48 o
       918    1   6   5   0  1694.11  1643.41     8.03 o
       919    1   6   5   1   379.04   364.45     2.73 o
       920    1   6   5   2   128.38   122.49     1.77 o
       921    1   6   5   3   353.19   371.54     3.01 o
       922    1   6   5   4   180.63   197.48     2.11 o
       923    1   6   5   5     0.98     1.16     0.87 <
       924    1   6   5   6   785.91   894.25     5.38 o
       925    1   6   5   7    90.19    94.53     1.86 o
       926    1   6   5   8   262.22   268.98     2.54 o
       927    1   6   5   9   122.37   125.96     2.20 o
       928    1   6   5  10   256.91   268.46     3.16 o
       929    1   6   5  11   267.35   282.20     3.33 o
       930    1   6   5  12   253.37   277.95     3.34 o
       931    1   6   5  13   130.42   124.38     2.60 o
       932    1   6   5  14   106.21   125.76     3.03 o
       933    1   6   6   0   555.64   505.93     4.71 o
       934    1   6   6   1    77.84    86.28     1.59 o
       935    1   6   6   2   211.37   228.69     2.30 o
       936    1   6   6   3   980.55  1071.58     4.59 o
       937    1   6   6   4    37.49    38.85     1.30 o
       938    1   6   6   5   147.93   133.60     2.14 o
       939    1   6   6   6     0.88     1.94     0.92 <
       940    1   6   6   7   202.60   200.20     3.28 o
       941    1   6   6   8   143.47   124.09     2.15 o
       942    1   6   6   9   318.48   307.77     3.24 o
       943    1   6   6  10   216.13   219.46     3.40 o
       944    1   6   6  11   174.19   179.82     2.79 o
       945    1   6   6  12    84.52    95.39     2.58 o
       946    1   6   6  13   124.83   110.76     2.82 o
       947    1   6   7   0   836.22   749.63     5.94 o
       948    1   6   7   1   211.12   235.46     2.76 o
       949    1   6   7   2    59.51    63.57     1.42 o
       950    1   6   7   3   191.61   195.38     2.69 o
       951    1   6   7   4    92.73    97.50     1.72 o
       952    1   6   7   5     0.59     0.60     0.97 <
       953    1   6   7   6   431.83   462.00     4.63 o
       954    1   6   7   7    52.00    46.23     1.77 o
       955    1   6   7   8   155.16   148.07     2.88 o
       956    1   6   7   9    69.22    69.74     1.86 o
       957    1   6   7  10   160.03   143.44     2.42 o
       958    1   6   7  11   156.75   144.15     2.40 o
       959    1   6   8   0   274.91   276.80     3.77 o
       960    1   6   8   1    37.59    27.75     1.28 o
       961    1   6   8   2   105.02   115.53     2.38 o
       962    1   6   8   3   489.98   564.09     5.87 o
       963    1   6   8   4    18.37    18.00     1.34 o
       964    1   6   8   5    78.15    78.64     2.09 o
       965    1   6   8   6     0.55     1.17     1.39 <
       966    1   6   8   7   112.35   101.69     1.99 o
       967    1   6   8   8    74.23    77.07     2.15 o
       968    1   6   8   9   189.00   214.58     2.71 o
       969    1   6   9   0   393.77   478.84     6.43 o
       970    1   6   9   1    90.33    80.30     1.78 o
       971    1   6   9   2    30.24    25.04     1.25 o
       972    1   6   9   3    85.57   102.02     2.40 o
       973    1   6   9   4    47.65    42.98     1.54 o
       974    1   6   9   5     0.18     0.65     1.04 <
       975    1   6   9   6   220.79   216.99     3.18 o
       976    1   7   0   1  2704.61  2857.39     7.56 o
       977    3   7  -1  -1   588.00   579.93     3.38 o
       977    2   7   1  -1   588.00   579.93     3.38 o
       977    1   7   0   2   588.00   579.93     3.38 o
       978    1   7   0   3   504.03   483.84     2.94 o
       979    3   7  -2  -2    69.20    63.88     1.77 o
       979    2   7   2  -2    69.20    63.88     1.77 o
       979    1   7   0   4    69.20    63.88     1.77 o
       980    1   7   0   5    81.28    70.29     1.63 o
       981    1   7   0   6    76.71    80.57     1.68 o
       982    1   7   0   7  2653.98  2625.39    14.73 o
       983    1   7   0   8   314.76   319.64     4.28 o
       984    1   7   0   9   139.78   161.02     3.35 o
       985    1   7   0  10    65.36    54.07     2.18 o
       986    1   7   0  11   413.36   381.36     4.77 o
       987    1   7   0  12     1.31     1.55     1.47 <
       988    1   7   0  13    82.39    98.58     3.13 o
       989    1   7   0  14    10.70    12.17     2.96 o
       990    1   7   0  15    97.33    75.45     2.93 o
       991    1   7   0  16    74.80   101.49     5.01 o
       992    3   7  -1   1   245.83   247.56     1.55 o
       992    2   7   0  -2   245.83   247.56     1.55 o
       992    1   7   1   1   245.83   247.56     1.55 o
       993    1   7   1   2   621.34   631.82     2.26 o
       994    2   7   1  -3    57.63    57.44     0.91 o
       994    1   7   1   3    57.63    57.44     0.91 o
       995    1   7   1   4  3863.25  3732.70     6.13 o
       996    1   7   1   5   583.67   572.23     2.43 o
       997    1   7   1   6   628.97   627.36     2.87 o
       998    1   7   1   7    31.61    29.03     0.93 o
       999    1   7   1   8   102.93   105.78     1.51 o
      1000    1   7   1   9    16.63    16.76     1.01 o
      1001    1   7   1  10   769.38   785.05     5.02 o
      1002    1   7   1  11    79.02    68.47     1.89 o
      1003    1   7   1  12    15.43    17.06     1.46 o
      1004    1   7   1  13   100.25   113.82     2.95 o
      1005    1   7   1  14   602.15   703.26     6.20 o
      1006    1   7   1  15     8.96     9.17     1.40 o
      1007    1   7   1  16     5.75     3.61     1.34 <
      1008    1   7   2   1  2207.60  2143.79     4.55 o
      1009    3   7  -2   2   488.95   509.32     2.53 o
      1009    2   7   0  -4   488.95   509.32     2.53 o
      1009    1   7   2   2   488.95   509.32     2.53 o
      1010    1   7   2   3   435.19   416.20     2.27 o
      1011    1   7   2   4    49.16    48.69     0.88 o
      1012    1   7   2   5    58.69    56.70     0.93 o
      1013    1   7   2   6    68.74    71.19     1.26 o
      1014    1   7   2   7  2344.29  2248.97     5.74 o
      1015    1   7   2   8   280.46   269.77     2.05 o
      1016    1   7   2   9   128.18   131.85     2.23 o
      1017    1   7   2  10    59.32    66.33     1.63 o
      1018    1   7   2  11   379.78   399.12     4.44 o
      1019    1   7   2  12     1.27     2.25     1.10 <
      1020    1   7   2  13    77.55    83.10     2.13 o
      1021    1   7   2  14    10.17     8.43     1.36 o
      1022    1   7   2  15    90.28    82.83     2.77 o
      1023    1   7   3   1   160.54   147.06     1.24 o
      1024    1   7   3   2   395.43   373.98     2.07 o
      1025    1   7   3   3    44.28    44.92     0.93 o
      1026    1   7   3   4  2844.84  2639.64     8.21 o
      1027    1   7   3   5   439.22   446.17     3.06 o
      1028    1   7   3   6   511.88   498.48     3.34 o
      1029    1   7   3   7    21.86    21.24     0.94 o
      1030    1   7   3   8    73.49    68.56     1.57 o
      1031    1   7   3   9    13.68    13.63     1.01 o
      1032    1   7   3  10   639.52   702.39     5.27 o
      1033    1   7   3  11    66.49    74.25     1.93 o
      1034    1   7   3  12    13.14     9.79     1.30 o
      1035    1   7   3  13    87.97    75.74     2.50 o
      1036    1   7   3  14   528.30   560.42     4.69 o
      1037    1   7   3  15     7.89     7.00     1.23 o
      1038    1   7   4   1  1333.98  1311.23     5.50 o
      1039    1   7   4   2   299.51   293.56     3.17 o
      1040    1   7   4   3   306.92   282.01     2.87 o
      1041    1   7   4   4    25.57    27.37     1.12 o
      1042    1   7   4   5    24.02    24.08     1.05 o
      1043    1   7   4   6    51.16    45.70     1.22 o
      1044    1   7   4   7  1687.99  1704.51     6.13 o
      1045    1   7   4   8   205.72   216.08     2.18 o
      1046    1   7   4   9    99.09   112.39     1.66 o
      1047    1   7   4  10    46.07    48.97     1.37 o
      1048    1   7   4  11   300.73   328.68     2.90 o
      1049    1   7   4  12     1.15     1.38     1.14 <
      1050    1   7   4  13    66.00    64.16     2.06 o
      1051    1   7   4  14     8.84     9.56     1.32 o
      1052    1   7   5   1    83.72    82.47     1.46 o
      1053    1   7   5   2   191.03   209.30     2.85 o
      1054    1   7   5   3    29.40    28.03     1.16 o
      1055    1   7   5   4  1750.58  1784.37     7.94 o
      1056    1   7   5   5   277.38   294.75     2.75 o
      1057    1   7   5   6   352.93   357.52     2.89 o
      1058    1   7   5   7    12.82    12.18     1.05 o
      1059    1   7   5   8    46.25    46.46     1.67 o
      1060    1   7   5   9     9.24     8.14     1.15 o
      1061    1   7   5  10   458.14   483.30     3.87 o
      1062    1   7   5  11    48.62    53.81     1.82 o
      1063    1   7   5  12     9.35     5.77     1.29 o
      1064    1   7   5  13    67.97    73.68     2.02 o
      1065    1   7   6   1   716.73   704.03     4.92 o
      1066    1   7   6   2   165.49   169.99     2.33 o
      1067    1   7   6   3   188.97   201.18     2.57 o
      1068    1   7   6   4    12.02    14.09     1.12 o
      1069    1   7   6   5     9.91     9.21     1.10 o
      1070    1   7   6   6    32.07    31.36     1.43 o
      1071    1   7   6   7  1052.90  1045.78     6.09 o
      1072    1   7   6   8   131.13   138.01     2.30 o
      1073    1   7   6   9    63.70    62.72     1.83 o
      1074    1   7   6  10    32.56    30.76     1.42 o
      1075    1   7   6  11   211.80   215.06     3.17 o
      1076    1   7   6  12     0.93     1.25     1.34 <
      1077    1   7   7   1    42.52    46.55     1.62 o
      1078    1   7   7   2    94.72   105.67     2.47 o
      1079    1   7   7   3    16.66    17.78     1.15 o
      1080    1   7   7   4   967.12  1099.51     6.15 o
      1081    1   7   7   5   156.88   162.16     2.67 o
      1082    1   7   7   6   201.15   208.32     3.76 o
      1083    1   7   7   7     8.20     7.19     1.11 o
      1084    1   7   7   8    32.18    29.65     1.52 o
      1085    1   7   7   9     4.96     4.75     1.13 o
      1086    1   7   7  10   287.58   303.18     3.73 o
      1087    1   7   7  11    31.36    33.29     2.06 o
      1088    1   7   8   1   364.77   439.22     3.67 o
      1089    1   7   8   2    85.40    83.24     1.78 o
      1090    1   7   8   3    94.85    89.67     1.80 o
      1091    1   7   8   4     6.91     6.46     1.07 o
      1092    1   7   8   5     7.86     6.49     1.10 o
      1093    1   7   8   6    16.07    11.88     1.37 o
      1094    1   7   8   7   567.29   633.23     5.91 o
      1095    1   7   8   8    72.56    81.46     2.20 o
      1096    1   7   9   1    21.66    16.77     1.27 o
      1097    1   7   9   2    52.67    66.16     1.83 o
      1098    1   7   9   3     7.38     7.94     1.18 o
      1099    1   7   9   4   460.14   574.87     5.26 o
      1100    3   8   0   0     8.94    10.11     1.03 o
      1100    2   8   0   0     8.94    10.11     1.03 o
      1100    1   8   0   0     8.94    10.11     1.03 o
      1101    1   8   0   1   820.80   812.49     3.82 o
      1102    3   8  -1  -1  1443.49  1464.54     6.01 o
      1102    2   8   1  -1  1443.49  1464.54     6.01 o
      1102    1   8   0   2  1443.49  1464.54     6.01 o
      1103    1   8   0   3   731.20   702.99     5.31 o
      1104    3   8  -2  -2   602.01   599.26     5.68 o
      1104    2   8   2  -2   602.01   599.26     5.68 o
      1104    1   8   0   4   602.01   599.26     5.68 o
      1105    1   8   0   5   264.75   267.37     2.93 o
      1106    1   8   0   6   712.36   728.59     7.14 o
      1107    1   8   0   7    93.84    96.32     2.21 o
      1108    1   8   0   8    10.51    12.10     1.68 o
      1109    1   8   0   9   798.30   912.58     8.45 o
      1110    1   8   0  10    75.30    67.51     3.12 o
      1111    1   8   0  11     6.01     3.00     2.63 <
      1112    1   8   0  12   785.12   978.64    14.47 o
      1113    1   8   0  13    11.43    10.80     1.93 o
      1114    1   8   0  14     3.71     0.42     2.74 <
      1115    1   8   0  15   187.47   125.11     7.28 o
      1116    1   8   1   0   610.12   595.48     3.54 o
      1117    3   8  -1   1  1693.23  1719.64     3.85 o
      1117    2   8   0  -2  1693.23  1719.64     3.85 o
      1117    1   8   1   1  1693.23  1719.64     3.85 o
      1118    1   8   1   2   679.14   639.29     2.61 o
      1119    3   8  -2   0   115.87   113.59     1.36 o
      1119    2   8   1  -3   115.87   113.59     1.36 o
      1119    1   8   1   3   115.87   113.59     1.36 o
      1120    1   8   1   4   403.77   411.84     2.62 o
      1121    1   8   1   5   257.92   273.15     2.62 o
      1122    1   8   1   6   835.13   823.51     4.20 o
      1123    1   8   1   7     3.81     4.20     0.79 o
      1124    1   8   1   8    39.10    40.89     1.17 o
      1125    1   8   1   9  1152.28  1110.98     7.06 o
      1126    1   8   1  10    12.97    12.15     1.11 o
      1127    1   8   1  11    69.43    81.62     2.33 o
      1128    1   8   1  12   482.80   552.01     4.65 o
      1129    1   8   1  13    25.78    23.25     1.55 o
      1130    1   8   1  14    10.73     8.30     1.40 o
      1131    1   8   1  15   201.59   166.70     3.26 o
      1132    3   8  -1   3     6.22     6.18     0.72 o
      1132    2   8  -1  -3     6.22     6.18     0.72 o
      1132    1   8   2   0     6.22     6.18     0.72 o
      1133    1   8   2   1   698.06   637.33     2.87 o
      1134    3   8  -2   2  1244.37  1323.16     3.98 o
      1134    2   8   0  -4  1244.37  1323.16     3.98 o
      1134    1   8   2   2  1244.37  1323.16     3.98 o
      1135    1   8   2   3   609.04   573.47     3.28 o
      1136    1   8   2   4   509.77   474.66     2.45 o
      1137    1   8   2   5   228.43   221.20     1.91 o
      1138    1   8   2   6   624.45   617.82     3.16 o
      1139    1   8   2   7    81.59    82.80     1.33 o
      1140    1   8   2   8    10.46     8.82     0.82 o
      1141    1   8   2   9   726.41   832.12     6.25 o
      1142    1   8   2  10    69.71    58.21     1.75 o
      1143    1   8   2  11     5.56     5.46     1.19 o
      1144    1   8   2  12   729.40   909.51     7.58 o
      1145    1   8   2  13    11.04     9.59     1.40 o
      1146    1   8   2  14     3.28     2.14     1.37 <
      1147    1   8   2  15   176.97   177.13     3.21 o
      1148    1   8   3   0   412.97   388.61     3.59 o
      1149    1   8   3   1  1270.54  1211.04     5.78 o
      1150    1   8   3   2   504.42   476.38     2.83 o
      1151    1   8   3   3    71.85    68.77     1.45 o
      1152    1   8   3   4   303.88   280.43     2.22 o
      1153    1   8   3   5   198.07   196.10     2.69 o
      1154    1   8   3   6   648.26   676.88     4.01 o
      1155    1   8   3   7     2.41     2.70     0.86 o
      1156    1   8   3   8    30.20    30.08     1.15 o
      1157    1   8   3   9   963.86  1000.60     6.79 o
      1158    1   8   3  10    10.82    10.83     1.21 o
      1159    1   8   3  11    58.86    66.60     2.05 o
      1160    1   8   3  12   418.67   471.92     4.39 o
      1161    1   8   3  13    21.02    15.74     1.30 o
      1162    1   8   3  14    10.09     8.47     1.13 o
      1163    1   8   4   0     1.47     2.06     1.03 <
      1164    1   8   4   1   464.44   468.03     3.27 o
      1165    1   8   4   2   850.99   832.85     3.91 o
      1166    1   8   4   3   382.07   405.19     3.16 o
      1167    1   8   4   4   356.68   393.12     3.22 o
      1168    1   8   4   5   155.91   128.69     2.34 o
      1169    1   8   4   6   443.02   439.83     3.21 o
      1170    1   8   4   7    57.06    61.26     1.49 o
      1171    1   8   4   8     9.14     8.81     0.97 o
      1172    1   8   4   9   559.88   586.88     5.86 o
      1173    1   8   4  10    53.67    53.89     1.54 o
      1174    1   8   4  11     4.72     5.28     1.26 o
      1175    1   8   4  12   585.17   643.85     5.05 o
      1176    1   8   4  13    10.09     7.62     1.31 o
      1177    1   8   4  14     2.17     1.28     1.39 <
      1178    1   8   5   0   223.77   233.37     3.48 o
      1179    1   8   5   1   814.52   796.25     4.53 o
      1180    1   8   5   2   312.81   309.14     2.62 o
      1181    1   8   5   3    34.65    38.08     1.34 o
      1182    1   8   5   4   191.23   208.47     2.56 o
      1183    1   8   5   5   127.91   131.21     1.94 o
      1184    1   8   5   6   427.98   387.72     4.47 o
      1185    1   8   5   7     1.46     3.28     1.08 o
      1186    1   8   5   8    20.33    21.22     1.38 o
      1187    1   8   5   9   689.23   676.43     5.42 o
      1188    1   8   5  10     8.45     8.91     1.09 o
      1189    1   8   5  11    40.16    41.11     1.95 o
      1190    1   8   5  12   316.73   290.33     5.11 o
      1191    1   8   5  13    13.35     2.28     2.15 <
      1192    1   8   6   0     2.14     1.06     1.32 <
      1193    1   8   6   1   271.63   281.65     2.97 o
      1194    1   8   6   2   511.82   584.93     4.35 o
      1195    1   8   6   3   216.20   217.48     2.59 o
      1196    1   8   6   4   217.15   202.73     2.79 o
      1197    1   8   6   5    93.81   100.99     1.78 o
      1198    1   8   6   6   277.92   285.85     3.21 o
      1199    1   8   6   7    36.18    36.11     1.54 o
      1200    1   8   6   8     5.54     4.89     1.03 o
      1201    1   8   6   9   377.70   363.08     3.91 o
      1202    1   8   6  10    31.78    31.72     1.60 o
      1203    1   8   6  11     4.08     3.51     1.08 o
      1204    1   8   7   0   120.55    95.96     2.39 o
      1205    1   8   7   1   455.04   497.94     4.95 o
      1206    1   8   7   2   174.28   155.66     2.58 o
      1207    1   8   7   3    19.69    22.66     1.33 o
      1208    1   8   7   4   108.63   112.50     1.90 o
      1209    1   8   7   5    73.98    68.27     1.77 o
      1210    1   8   7   6   257.78   242.95     3.80 o
      1211    1   8   7   7     1.32     2.72     1.15 <
      1212    1   8   7   8    13.26    11.65     1.42 o
      1213    1   8   7   9   422.08   416.97     5.99 o
      1214    1   8   7  10     6.67     5.74     2.35 <
      1215    1   8   8   0     1.01     1.78     1.37 <
      1216    1   8   8   1   141.78   167.25     2.81 o
      1217    1   8   8   2   263.05   248.01     3.90 o
      1218    1   8   8   3   120.92   106.29     2.27 o
      1219    1   8   8   4   115.08   106.05     2.54 o
      1220    1   8   8   5    51.26    57.91     2.03 o
      1221    1   8   8   6   157.06   148.72     2.93 o
      1222    1   8   8   7    21.63    17.09     1.39 o
      1223    1   8   9   0    66.23    61.31     2.31 o
      1224    1   8   9   1   209.42   249.43     3.70 o
      1225    1   8   9   2    84.11    78.32     2.04 o
      1226    1   9   0   1   162.36   155.42     1.85 o
      1227    3   9  -1  -1   537.73   534.49     4.72 o
      1227    2   9   1  -1   537.73   534.49     4.72 o
      1227    1   9   0   2   537.73   534.49     4.72 o
      1228    1   9   0   3   314.64   286.62     4.24 o
      1229    3   9  -2  -2  1304.82  1361.61     8.94 o
      1229    2   9   2  -2  1304.82  1361.61     8.94 o
      1229    1   9   0   4  1304.82  1361.61     8.94 o
      1230    1   9   0   5  1503.31  1516.06    11.76 o
      1231    1   9   0   6    89.38    95.86     2.79 o
      1232    1   9   0   7    14.48    11.69     1.78 o
      1233    1   9   0   8   194.28   196.24     3.76 o
      1234    1   9   0   9    85.33    90.98     3.10 o
      1235    1   9   0  10   374.60   336.95     6.32 o
      1236    1   9   0  11   119.79   104.02     4.30 o
      1237    1   9   0  12     2.80     2.26     1.55 <
      1238    1   9   0  13   208.13   215.80     3.70 o
      1239    1   9   0  14   213.56   171.63     4.53 o
      1240    3   9  -1   1  1036.01  1030.70     3.28 o
      1240    2   9   0  -2  1036.01  1030.70     3.28 o
      1240    1   9   1   1  1036.01  1030.70     3.28 o
      1241    1   9   1   2  1015.90  1013.86     3.62 o
      1242    2   9   1  -3    65.00    62.77     1.43 o
      1242    1   9   1   3    65.00    62.77     1.43 o
      1243    1   9   1   4    11.44    10.23     0.90 o
      1244    1   9   1   5   225.05   222.40     2.19 o
      1245    1   9   1   6   414.89   424.35     3.43 o
      1246    1   9   1   7   887.29   852.28     4.52 o
      1247    1   9   1   8   767.54   820.52     4.49 o
      1248    1   9   1   9    17.75    15.14     1.07 o
      1249    1   9   1  10    42.71    42.26     1.75 o
      1250    1   9   1  11   238.16   243.54     4.25 o
      1251    1   9   1  12    14.62    11.88     1.16 o
      1252    1   9   1  13   103.10   127.52     2.90 o
      1253    1   9   1  14     0.54     0.71     1.07 <
      1254    1   9   1  15    13.51    17.03     3.21 o
      1255    1   9   2   1   135.55   127.08     1.42 o
      1256    3   9  -2   2   450.93   422.64     2.13 o
      1256    2   9   0  -4   450.93   422.64     2.13 o
      1256    1   9   2   2   450.93   422.64     2.13 o
      1257    1   9   2   3   284.59   294.54     2.57 o
      1258    1   9   2   4  1148.48  1194.06     7.98 o
      1259    1   9   2   5  1349.69  1323.31     5.71 o
      1260    1   9   2   6    81.93    81.55     1.53 o
      1261    1   9   2   7    14.45    13.73     0.92 o
      1262    1   9   2   8   175.78   174.65     2.10 o
      1263    1   9   2   9    78.59    73.89     2.06 o
      1264    1   9   2  10   345.45   380.51     4.36 o
      1265    1   9   2  11   111.56   135.98     2.85 o
      1266    1   9   2  12     2.65     2.73     1.41 <
      1267    1   9   2  13   194.94   206.60     3.31 o
      1268    1   9   2  14   202.34   168.82     3.29 o
      1269    1   9   3   1   772.91   808.16     4.46 o
      1270    1   9   3   2   791.81   768.49     3.87 o
      1271    1   9   3   3    53.89    53.82     1.20 o
      1272    1   9   3   4    13.24    11.36     0.85 o
      1273    1   9   3   5   169.95   190.87     2.45 o
      1274    1   9   3   6   348.08   340.00     2.61 o
      1275    1   9   3   7   729.38   741.68     4.80 o
      1276    1   9   3   8   642.95   584.99     4.92 o
      1277    1   9   3   9    14.94    14.99     1.36 o
      1278    1   9   3  10    36.96    41.97     1.90 o
      1279    1   9   3  11   209.24   246.78     5.17 o
      1280    1   9   3  12    12.57    13.16     1.31 o
      1281    1   9   3  13    91.85    81.09     2.21 o
      1282    1   9   3  14     0.61     0.96     1.65 <
      1283    1   9   4   1    85.85    75.94     2.31 o
      1284    1   9   4   2   294.16   281.69     2.67 o
      1285    1   9   4   3   215.14   215.91     3.16 o
      1286    1   9   4   4   824.87   839.60     6.79 o
      1287    1   9   4   5  1003.35  1059.22     7.81 o
      1288    1   9   4   6    63.35    57.63     1.55 o
      1289    1   9   4   7    12.42    11.95     0.98 o
      1290    1   9   4   8   136.04   137.78     1.95 o
      1291    1   9   4   9    61.03    45.48     1.65 o
      1292    1   9   4  10   274.48   244.25     3.55 o
      1293    1   9   4  11    90.97    77.47     2.69 o
      1294    1   9   4  12     2.20     1.72     1.14 <
      1295    1   9   4  13   159.67   215.35     4.77 o
      1296    1   9   5   1   490.72   478.86     3.32 o
      1297    1   9   5   2   519.66   559.93     5.97 o
      1298    1   9   5   3    37.85    36.05     1.33 o
      1299    1   9   5   4    11.87    12.24     1.09 o
      1300    1   9   5   5   110.82   115.14     1.97 o
      1301    1   9   5   6   244.37   248.37     2.95 o
      1302    1   9   5   7   513.20   563.28     4.52 o
      1303    1   9   5   8   459.14   437.51     5.46 o
      1304    1   9   5   9    10.45    11.33     1.18 o
      1305    1   9   5  10    29.07    31.64     1.43 o
      1306    1   9   5  11   163.65   207.20     3.87 o
      1307    1   9   5  12     9.18     6.21     1.53 o
      1308    1   9   6   1    50.04    52.93     1.48 o
      1309    1   9   6   2   175.88   184.76     2.48 o
      1310    1   9   6   3   135.77   137.58     2.20 o
      1311    1   9   6   4   518.49   462.36     4.25 o
      1312    1   9   6   5   637.61   636.67     5.19 o
      1313    1   9   6   6    40.74    42.10     1.58 o
      1314    1   9   6   7     7.03     7.13     1.22 o
      1315    1   9   6   8    96.85   103.18     2.28 o
      1316    1   9   6   9    39.00    40.15     1.57 o
      1317    1   9   6  10   190.85   184.26     3.40 o
      1318    1   9   7   1   284.80   308.27     3.15 o
      1319    1   9   7   2   299.33   269.88     3.51 o
      1320    1   9   7   3    21.95    22.17     1.23 o
      1321    1   9   7   4     5.79     6.13     1.04 o
      1322    1   9   7   5    70.87    69.39     2.12 o
      1323    1   9   7   6   139.36   131.09     2.48 o
      1324    1   9   7   7   315.39   358.38     4.58 o
      1325    1   9   7   8   278.92   307.97     4.50 o
      1326    1   9   7   9     5.88     7.15     2.09 o
      1327    1   9   8   1    29.68    33.23     1.40 o
      1328    1   9   8   2   101.50   108.66     2.02 o
      1329    1   9   8   3    68.16    62.39     1.74 o
      1330    1   9   8   4   287.39   313.96     3.88 o
      1331    1   9   8   5   340.79   349.44     3.74 o
      1332    1   9   8   6    20.94    17.31     1.77 o
      1333    3  10   0   0  3240.08  3388.10    13.88 o
      1333    2  10   0   0  3240.08  3388.10    13.88 o
      1333    1  10   0   0  3240.08  3388.10    13.88 o
      1334    1  10   0   1    29.97    33.73     1.36 o
      1335    3  10  -1  -1     4.19     4.39     1.10 o
      1335    2  10   1  -1     4.19     4.39     1.10 o
      1335    1  10   0   2     4.19     4.39     1.10 o
      1336    1  10   0   3   302.74   308.24     4.15 o
      1337    3  10  -2  -2    48.25    38.20     1.77 o
      1337    2  10   2  -2    48.25    38.20     1.77 o
      1337    1  10   0   4    48.25    38.20     1.77 o
      1338    1  10   0   5     9.34     7.42     1.19 o
      1339    1  10   0   6   647.98   593.58     6.26 o
      1340    1  10   0   7    66.71    68.74     2.58 o
      1341    1  10   0   8   527.00   490.38     5.81 o
      1342    1  10   0   9     0.47     1.45     1.47 <
      1343    1  10   0  10   573.53   651.75     9.26 o
      1344    1  10   0  11    84.64    78.40     3.68 o
      1345    1  10   0  12    37.55    34.30     2.04 o
      1346    1  10   0  13    51.44    42.69     2.20 o
      1347    1  10   0  14   158.95   204.37     6.38 o
      1348    1  10   1   0   479.41   488.51     4.87 o
      1349    3  10  -1   1    19.40    19.36     0.93 o
      1349    2  10   0  -2    19.40    19.36     0.93 o
      1349    1  10   1   1    19.40    19.36     0.93 o
      1350    1  10   1   2    17.59    20.22     0.96 o
      1351    3  10  -2   0  2145.82  2109.43     7.41 o
      1351    2  10   1  -3  2145.82  2109.43     7.41 o
      1351    1  10   1   3  2145.82  2109.43     7.41 o
      1352    1  10   1   4     0.50     1.16     0.94 <
      1353    1  10   1   5   134.76   127.52     2.00 o
      1354    1  10   1   6    54.06    54.49     1.35 o
      1355    1  10   1   7   407.51   405.33     3.73 o
      1356    1  10   1   8    82.37    98.03     2.88 o
      1357    1  10   1   9    91.88    94.97     1.90 o
      1358    1  10   1  10   108.87   123.67     2.75 o
      1359    1  10   1  11   488.49   551.36     5.33 o
      1360    1  10   1  12     0.24     1.68     1.19 <
      1361    1  10   1  13   255.87   246.00     3.74 o
      1362    1  10   1  14    22.00    17.72     1.73 o
      1363    3  10  -1   3  2871.31  2888.93    13.07 o
      1363    2  10  -1  -3  2871.31  2888.93    13.07 o
      1363    1  10   2   0  2871.31  2888.93    13.07 o
      1364    1  10   2   1    28.35    26.83     1.01 o
      1365    3  10  -2   2     4.72     4.44     0.74 o
      1365    2  10   0  -4     4.72     4.44     0.74 o
      1365    1  10   2   2     4.72     4.44     0.74 o
      1366    1  10   2   3   271.25   290.04     3.30 o
      1367    1  10   2   4    41.63    46.06     1.10 o
      1368    1  10   2   5     8.37     7.91     0.99 o
      1369    1  10   2   6   585.36   566.76     3.64 o
      1370    1  10   2   7    61.34    60.68     1.53 o
      1371    1  10   2   8   484.66   437.47     3.81 o
      1372    1  10   2   9     0.44     0.63     1.40 <
      1373    1  10   2  10   532.34   665.64     6.73 o
      1374    1  10   2  11    78.67    61.53     2.15 o
      1375    1  10   2  12    36.65    34.92     2.03 o
      1376    1  10   2  13    47.90    57.27     2.04 o
      1377    1  10   3   0   387.07   358.27     3.76 o
      1378    1  10   3   1    19.85    24.45     1.13 o
      1379    1  10   3   2    15.74    14.88     0.85 o
      1380    1  10   3   3  1698.59  1761.71     5.24 o
      1381    1  10   3   4     0.33     1.49     0.81 <
      1382    1  10   3   5   108.60   107.51     1.66 o
      1383    1  10   3   6    43.90    43.07     1.26 o
      1384    1  10   3   7   342.92   347.17     3.33 o
      1385    1  10   3   8    70.47    75.70     1.70 o
      1386    1  10   3   9    80.68    69.11     2.59 o
      1387    1  10   3  10    93.71   110.58     3.78 o
      1388    1  10   3  11   422.00   461.07     5.78 o
      1389    1  10   3  12     0.19     0.53     1.35 <
      1390    1  10   3  13   224.88   216.00     4.35 o
      1391    1  10   4   0  2087.22  1910.92    11.00 o
      1392    1  10   4   1    23.15    20.88     1.21 o
      1393    1  10   4   2     5.30     4.46     1.00 o
      1394    1  10   4   3   200.97   205.56     2.75 o
      1395    1  10   4   4    29.35    28.26     1.16 o
      1396    1  10   4   5     6.38     6.15     1.02 o
      1397    1  10   4   6   446.73   474.65     4.72 o
      1398    1  10   4   7    48.23    41.70     1.45 o
      1399    1  10   4   8   379.82   387.64     3.32 o
      1400    1  10   4   9     0.41     0.83     1.06 <
      1401    1  10   4  10   425.42   504.08     5.73 o
      1402    1  10   4  11    62.88    72.57     2.28 o
      1403    1  10   4  12    34.34    36.47     2.10 o
      1404    1  10   5   0   264.18   249.84     4.70 o
      1405    1  10   5   1    15.99    16.33     1.22 o
      1406    1  10   5   2    11.53     8.92     1.06 o
      1407    1  10   5   3  1166.21  1197.47     7.43 o
      1408    1  10   5   4     0.24    -0.88     1.19 <
      1409    1  10   5   5    76.14    72.97     1.81 o
      1410    1  10   5   6    30.77    29.45     1.58 o
      1411    1  10   5   7   248.19   242.00     3.99 o
      1412    1  10   5   8    51.79    48.96     1.59 o
      1413    1  10   5   9    66.40    65.32     3.05 o
      1414    1  10   5  10    69.02    55.64     2.17 o
      1415    1  10   5  11   312.88   341.07     4.81 o
      1416    1  10   6   0  1322.62  1362.48    11.63 o
      1417    1  10   6   1    14.79    13.53     1.31 o
      1418    1  10   6   2     3.38     3.46     1.04 o
      1419    1  10   6   3   128.23   131.58     2.34 o
      1420    1  10   6   4    20.26    15.44     1.12 o
      1421    1  10   6   5     4.54     4.28     1.18 o
      1422    1  10   6   6   304.63   311.67     4.14 o
      1423    1  10   6   7    32.79    25.13     1.52 o
      1424    1  10   6   8   254.84   277.32     3.64 o
      1425    1  10   6   9     0.46     0.78     1.21 <
      1426    1  10   7   0   154.91   171.97     3.51 o
      1427    1  10   7   1     7.45     7.11     1.10 o
      1428    1  10   7   2     6.09     6.64     1.22 o
      1429    1  10   7   3   701.87   718.31     5.80 o
      1430    1  10   7   4     0.27     0.95     1.10 <
      1431    1  10   7   5    49.14    44.58     1.70 o
      1432    1  10   7   6    19.41    20.05     1.48 o
      1433    1  10   7   7   155.07   154.43     2.96 o
      1434    1  10   8   0   722.11   771.60     6.79 o
      1435    1  10   8   1     6.66     6.09     1.15 o
      1436    1  10   8   2     0.84     1.05     1.17 <
      1437    1  10   8   3    69.83    73.87     1.85 o
      1438    1  10   8   4    14.45    11.76     2.03 o
      1439    1  11   0   1    37.85    36.98     1.65 o
      1440    3  11  -1  -1  1089.38  1156.08     8.67 o
      1440    2  11   1  -1  1089.38  1156.08     8.67 o
      1440    1  11   0   2  1089.38  1156.08     8.67 o
      1441    1  11   0   3   210.47   222.17     4.62 o
      1442    3  11  -2  -2   253.35   256.71     3.62 o
      1442    2  11   2  -2   253.35   256.71     3.62 o
      1442    1  11   0   4   253.35   256.71     3.62 o
      1443    1  11   0   5   288.46   298.79     5.16 o
      1444    1  11   0   6    89.73    92.66     2.98 o
      1445    1  11   0   7   223.58   223.60     4.77 o
      1446    1  11   0   8   699.31   776.99     8.38 o
      1447    1  11   0   9    62.05    57.03     2.56 o
      1448    1  11   0  10   221.01   196.18     4.41 o
      1449    1  11   0  11     0.11     0.14     2.27 <
      1450    1  11   0  12     2.36     2.31     2.15 <
      1451    1  11   0  13    19.13    15.91     2.81 o
      1452    3  11  -1   1   570.31   621.16     3.97 o
      1452    2  11   0  -2   570.31   621.16     3.97 o
      1452    1  11   1   1   570.31   621.16     3.97 o
      1453    1  11   1   2    95.82    92.86     1.50 o
      1454    2  11   1  -3    66.09    66.97     1.55 o
      1454    1  11   1   3    66.09    66.97     1.55 o
      1455    1  11   1   4   293.61   297.07     2.64 o
      1456    1  11   1   5  1141.73  1107.84     5.47 o
      1457    1  11   1   6   282.94   299.35     2.90 o
      1458    1  11   1   7   167.92   176.46     2.89 o
      1459    1  11   1   8   113.87   122.57     2.76 o
      1460    1  11   1   9    16.78    13.69     1.28 o
      1461    1  11   1  10    15.12    14.99     1.67 o
      1462    1  11   1  11   237.71   222.32     3.97 o
      1463    1  11   1  12     4.68     3.73     1.49 <
      1464    1  11   1  13   213.91   204.05     4.88 o
      1465    1  11   2   1    34.58    33.69     1.14 o
      1466    3  11  -2   2   991.92   956.72     5.51 o
      1466    2  11   0  -4   991.92   956.72     5.51 o
      1466    1  11   2   2   991.92   956.72     5.51 o
      1467    1  11   2   3   193.11   193.62     2.31 o
      1468    1  11   2   4   216.20   236.47     2.36 o
      1469    1  11   2   5   265.45   264.33     2.37 o
      1470    1  11   2   6    82.53    88.43     1.87 o
      1471    1  11   2   7   205.96   217.39     2.92 o
      1472    1  11   2   8   648.03   597.03     6.35 o
      1473    1  11   2   9    57.27    46.99     1.79 o
      1474    1  11   2  10   208.57   173.14     3.65 o
      1475    1  11   2  11     0.10     0.26     1.56 <
      1476    1  11   2  12     2.29     2.09     1.52 <
      1477    1  11   3   1   456.53   451.09     3.15 o
      1478    1  11   3   2    80.88    82.92     1.62 o
      1479    1  11   3   3    55.87    56.23     1.37 o
      1480    1  11   3   4   247.25   248.07     2.30 o
      1481    1  11   3   5   960.23   961.14     4.60 o
      1482    1  11   3   6   239.18   245.45     2.51 o
      1483    1  11   3   7   144.85   143.37     2.36 o
      1484    1  11   3   8    96.86   115.90     2.97 o
      1485    1  11   3   9    13.92    13.78     1.95 o
      1486    1  11   3  10    12.93    12.28     1.58 o
      1487    1  11   3  11   210.48   178.55     3.26 o
      1488    1  11   3  12     4.01     2.84     1.52 <
      1489    1  11   4   1    26.43    23.22     1.14 o
      1490    1  11   4   2   743.41   723.18     4.96 o
      1491    1  11   4   3   148.70   147.90     1.99 o
      1492    1  11   4   4   165.26   174.01     2.42 o
      1493    1  11   4   5   205.71   197.64     2.67 o
      1494    1  11   4   6    63.86    64.88     1.68 o
      1495    1  11   4   7   160.13   181.64     2.78 o
      1496    1  11   4   8   519.52   460.46     6.06 o
      1497    1  11   4   9    44.68    48.15     2.15 o
      1498    1  11   4  10   176.13   212.28     4.66 o
      1499    1  11   4  11     0.08     0.52     1.52 <
      1500    1  11   5   1   321.05   317.23     4.27 o
      1501    1  11   5   2    56.96    50.49     1.65 o
      1502    1  11   5   3    39.57    39.94     1.39 o
      1503    1  11   5   4   173.99   173.74     2.36 o
      1504    1  11   5   5   695.99   750.67     4.74 o
      1505    1  11   5   6   168.93   174.33     2.53 o
      1506    1  11   5   7   113.12   123.07     2.20 o
      1507    1  11   5   8    68.84    67.51     1.94 o
      1508    1  11   5   9     9.38     8.39     1.41 o
      1509    1  11   5  10     9.31     9.84     1.45 o
      1510    1  11   6   1    16.75    14.73     1.36 o
      1511    1  11   6   2   494.67   472.96     4.18 o
      1512    1  11   6   3    94.49    87.52     1.90 o
      1513    1  11   6   4   116.74   108.73     2.11 o
      1514    1  11   6   5   131.31   133.04     2.28 o
      1515    1  11   6   6    40.62    41.54     1.60 o
      1516    1  11   6   7   102.76    85.18     2.31 o
      1517    1  11   6   8   362.08   362.51     4.06 o
      1518    1  11   7   1   205.42   212.07     3.05 o
      1519    1  11   7   2    32.38    31.69     1.52 o
      1520    1  11   7   3    22.79    20.93     1.34 o
      1521    1  11   7   4    99.34   102.58     2.04 o
      1522    1  11   7   5   437.51   401.20     5.13 o
      1523    1  11   7   6    96.62   110.87     4.93 o
      1524    3  12   0   0    93.29   107.49     4.62 o
      1524    2  12   0   0    93.29   107.49     4.62 o
      1524    1  12   0   0    93.29   107.49     4.62 o
      1525    1  12   0   1    51.54    51.71     2.01 o
      1526    3  12  -1  -1   789.99   805.54     8.03 o
      1526    2  12   1  -1   789.99   805.54     8.03 o
      1526    1  12   0   2   789.99   805.54     8.03 o
      1527    1  12   0   3   195.31   211.32     4.08 o
      1528    3  12  -2  -2   392.28   421.79     4.89 o
      1528    2  12   2  -2   392.28   421.79     4.89 o
      1528    1  12   0   4   392.28   421.79     4.89 o
      1529    1  12   0   5     3.68     4.91     1.78 <
      1530    1  12   0   6   612.64   648.37     5.87 o
      1531    1  12   0   7    40.87    39.49     2.11 o
      1532    1  12   0   8     2.86     1.79     1.76 <
      1533    1  12   0   9     2.13     2.17     1.67 <
      1534    1  12   0  10     3.10     1.24     1.84 <
      1535    1  12   0  12   459.53   411.51     6.96 o
      1536    1  12   1   0   335.08   325.15     3.79 o
      1537    3  12  -1   1   917.99   908.11     4.38 o
      1537    2  12   0  -2   917.99   908.11     4.38 o
      1537    1  12   1   1   917.99   908.11     4.38 o
      1538    1  12   1   2    31.95    25.36     1.33 o
      1539    3  12  -2   0   216.33   227.63     2.99 o
      1539    2  12   1  -3   216.33   227.63     2.99 o
      1539    1  12   1   3   216.33   227.63     2.99 o
      1540    1  12   1   4     1.15     1.34     0.92 <
      1541    1  12   1   5   199.97   202.89     2.41 o
      1542    1  12   1   6    21.85    22.58     1.23 o
      1543    1  12   1   7    27.35    29.30     1.43 o
      1544    1  12   1   8    66.52    71.68     2.38 o
      1545    1  12   1   9   787.91   796.56     7.40 o
      1546    1  12   1  10    70.73    50.53     2.32 o
      1547    1  12   1  11     4.18     3.12     1.36 <
      1548    1  12   1  12     2.08     1.73     1.43 <
      1549    3  12  -1   3    86.14    82.41     1.92 o
      1549    2  12  -1  -3    86.14    82.41     1.92 o
      1549    1  12   2   0    86.14    82.41     1.92 o
      1550    1  12   2   1    47.53    47.85     1.51 o
      1551    3  12  -2   2   722.96   723.41     4.55 o
      1551    2  12   0  -4   722.96   723.41     4.55 o
      1551    1  12   2   2   722.96   723.41     4.55 o
      1552    1  12   2   3   179.46   180.47     2.55 o
      1553    1  12   2   4   352.56   376.58     3.31 o
      1554    1  12   2   5     3.46     3.73     0.96 o
      1555    1  12   2   6   568.25   568.92     3.85 o
      1556    1  12   2   7    38.20    39.56     1.35 o
      1557    1  12   2   8     2.86     1.71     1.27 <
      1558    1  12   2   9     1.89     0.96     1.84 <
      1559    1  12   2  10     2.61     1.68     1.87 <
      1560    1  12   2  11    63.99    48.48     2.26 o
      1561    1  12   3   0   282.82   295.68     4.37 o
      1562    1  12   3   1   763.52   757.09     5.78 o
      1563    1  12   3   2    27.01    25.94     1.19 o
      1564    1  12   3   3   182.86   185.89     2.23 o
      1565    1  12   3   4     0.91     1.61     0.96 <
      1566    1  12   3   5   171.18   169.00     2.33 o
      1567    1  12   3   6    18.78    19.52     1.08 o
      1568    1  12   3   7    24.66    25.29     1.33 o
      1569    1  12   3   8    57.67    52.11     2.51 o
      1570    1  12   3   9   688.15   663.31     5.52 o
      1571    1  12   3  10    61.56    63.84     2.39 o
      1572    1  12   3  11     3.07     4.05     2.57 <
      1573    1  12   4   0    66.55    62.61     2.25 o
      1574    1  12   4   1    36.59    28.95     1.50 o
      1575    1  12   4   2   555.46   545.60     4.81 o
      1576    1  12   4   3   140.25   137.00     2.41 o
      1577    1  12   4   4   278.05   290.99     3.64 o
      1578    1  12   4   5     2.96     3.48     1.16 <
      1579    1  12   4   6   458.35   465.34     5.63 o
      1580    1  12   4   7    31.15    31.25     1.37 o
      1581    1  12   4   8     3.01     1.24     1.28 <
      1582    1  12   4   9     1.26     1.39     1.51 <
      1583    1  12   4  10     1.44     1.84     1.99 <
      1584    1  12   5   0   203.16   192.20     4.10 o
      1585    1  12   5   1   547.53   526.08     5.19 o
      1586    1  12   5   2    18.53    17.11     1.17 o
      1587    1  12   5   3   140.48   130.41     2.16 o
      1588    1  12   5   4     0.48     0.68     1.34 <
      1589    1  12   5   5   127.65   132.83     2.12 o
      1590    1  12   5   6    14.27    15.54     1.10 o
      1591    1  12   5   7    20.80    19.74     1.36 o
      1592    1  12   5   8    43.01    45.18     1.93 o
      1593    1  12   5   9   522.65   452.06    11.93 o
      1594    1  12   6   0    53.19    45.70     2.54 o
      1595    1  12   6   1    22.36    19.53     1.34 o
      1596    1  12   6   2   368.69   335.80     5.00 o
      1597    1  12   6   3    93.66    86.07     2.45 o
      1598    1  12   6   4   189.52   200.58     2.74 o
      1599    1  12   6   5     2.39     2.56     1.09 <
      1600    1  12   6   6   324.98   328.42     3.03 o
      1601    1  12   7   0   123.03   125.55     4.13 o
      1602    1  12   7   1   331.80   351.57     3.86 o
      1603    1  12   7   2     9.64     7.89     1.93 o
      1604    1  12   7   3   101.29   102.22     3.39 o
      1605    1  13   0   1   240.29   244.19     4.63 o
      1606    3  13  -1  -1   162.00   176.51     2.95 o
      1606    2  13   1  -1   162.00   176.51     2.95 o
      1606    1  13   0   2   162.00   176.51     2.95 o
      1607    1  13   0   3   123.02   130.88     3.67 o
      1608    3  13  -2  -2   693.46   719.87     7.54 o
      1608    2  13   2  -2   693.46   719.87     7.54 o
      1608    1  13   0   4   693.46   719.87     7.54 o
      1609    1  13   0   5    13.49    15.03     1.66 o
      1610    1  13   0   6    83.40    84.51     2.50 o
      1611    1  13   0   7   397.16   434.72     5.80 o
      1612    1  13   0   8    62.94    61.54     2.47 o
      1613    1  13   0   9    29.09    24.58     2.75 o
      1614    1  13   0  10   170.61   145.21     4.22 o
      1615    3  13  -1   1   461.54   439.99     3.62 o
      1615    2  13   0  -2   461.54   439.99     3.62 o
      1615    1  13   1   1   461.54   439.99     3.62 o
      1616    1  13   1   2     8.53     8.62     0.95 o
      1617    2  13   1  -3    62.66    63.54     1.69 o
      1617    1  13   1   3    62.66    63.54     1.69 o
      1618    1  13   1   4   535.99   542.14     5.02 o
      1619    1  13   1   5    49.84    53.23     1.80 o
      1620    1  13   1   6   157.57   151.38     2.43 o
      1621    1  13   1   7   487.74   530.14     4.50 o
      1622    1  13   1   8     0.52     1.37     1.50 <
      1623    1  13   1   9    15.67    16.05     1.54 o
      1624    1  13   1  10    91.91    76.26     2.55 o
      1625    1  13   2   1   222.24   210.82     2.23 o
      1626    3  13  -2   2   146.85   158.72     2.14 o
      1626    2  13   0  -4   146.85   158.72     2.14 o
      1626    1  13   2   2   146.85   158.72     2.14 o
      1627    1  13   2   3   113.32   107.46     2.06 o
      1628    1  13   2   4   642.87   607.56     5.35 o
      1629    1  13   2   5    11.99    10.93     1.22 o
      1630    1  13   2   6    77.01    70.94     1.62 o
      1631    1  13   2   7   369.59   328.58     4.21 o
      1632    1  13   2   8    60.44    54.66     1.84 o
      1633    1  13   2   9    26.99    17.81     1.81 o
      1634    1  13   2  10   160.71   156.86     4.11 o
      1635    1  13   3   1   391.72   385.95     3.23 o
      1636    1  13   3   2     7.85     7.63     1.19 o
      1637    1  13   3   3    53.39    54.35     1.49 o
      1638    1  13   3   4   459.43   464.97     3.80 o
      1639    1  13   3   5    45.18    46.89     1.56 o
      1640    1  13   3   6   133.90   140.79     3.20 o
      1641    1  13   3   7   424.99   433.34     4.93 o
      1642    1  13   3   8     0.41     0.77     1.43 <
      1643    1  13   3   9    13.21    11.61     1.64 o
      1644    1  13   4   1   177.31   169.81     3.05 o
      1645    1  13   4   2   118.86    97.25     2.09 o
      1646    1  13   4   3    87.91    82.94     1.92 o
      1647    1  13   4   4   516.35   525.73     4.20 o
      1648    1  13   4   5     7.93    10.09     1.47 o
      1649    1  13   4   6    60.16    64.01     1.79 o
      1650    1  13   4   7   296.97   277.73     3.36 o
      1651    1  13   4   8    53.68    52.32     2.98 o
      1652    1  13   5   1   294.16   295.32     3.31 o
      1653    1  13   5   2     7.27     7.08     1.33 o
      1654    1  13   5   3    38.19    34.29     1.59 o
      1655    1  13   5   4   337.02   276.92     3.39 o
      1656    1  13   5   5    38.54    33.23     2.08 o
      1657    1  13   5   6    95.25    92.31     2.04 o
      1658    1  13   5   7   321.52   319.89     5.55 o
      1659    1  13   6   1   122.85   111.87     2.58 o
      1660    1  13   6   2    88.56    81.60     2.40 o
      1661    1  13   6   3    56.18    56.84     2.68 o
      1662    1  13   6   4   358.42   300.18     8.12 o
      1663    3  14   0   0   823.96   816.09     8.76 o
      1663    2  14   0   0   823.96   816.09     8.76 o
      1663    1  14   0   0   823.96   816.09     8.76 o
      1664    1  14   0   1   327.45   321.90     5.49 o
      1665    3  14  -1  -1    14.19    14.91     1.64 o
      1665    2  14   1  -1    14.19    14.91     1.64 o
      1665    1  14   0   2    14.19    14.91     1.64 o
      1666    1  14   0   3    87.40    82.26     3.10 o
      1667    3  14  -2  -2     4.03     4.74     1.43 o
      1667    2  14   2  -2     4.03     4.74     1.43 o
      1667    1  14   0   4     4.03     4.74     1.43 o
      1668    1  14   0   5    73.24    89.01     2.99 o
      1669    1  14   0   6   128.12   107.36     2.78 o
      1670    1  14   0   7     9.74     8.18     1.73 o
      1671    1  14   0   8   125.88   107.83     2.94 o
      1672    1  14   0   9   262.92   254.62     5.56 o
      1673    1  14   1   0    37.71    37.11     1.66 o
      1674    3  14  -1   1    27.23    27.42     1.28 o
      1674    2  14   0  -2    27.23    27.42     1.28 o
      1674    1  14   1   1    27.23    27.42     1.28 o
      1675    1  14   1   2   271.05   272.94     2.75 o
      1676    3  14  -2   0   525.92   561.98     4.20 o
      1676    2  14   1  -3   525.92   561.98     4.20 o
      1676    1  14   1   3   525.92   561.98     4.20 o
      1677    1  14   1   4   130.14   135.30     2.04 o
      1678    1  14   1   5    22.73    24.01     1.33 o
      1679    1  14   1   6   222.71   236.95     3.09 o
      1680    1  14   1   7   100.82    92.30     2.54 o
      1681    1  14   1   8     1.95     2.04     1.33 <
      1682    1  14   1   9    10.40     7.79     1.71 o
      1683    3  14  -1   3   761.51   687.64     8.05 o
      1683    2  14  -1  -3   761.51   687.64     8.05 o
      1683    1  14   2   0   761.51   687.64     8.05 o
      1684    1  14   2   1   304.02   303.68     4.34 o
      1685    3  14  -2   2    12.54    12.18     1.08 o
      1685    2  14   0  -4    12.54    12.18     1.08 o
      1685    1  14   2   2    12.54    12.18     1.08 o
      1686    1  14   2   3    83.09    86.60     1.73 o
      1687    1  14   2   4     3.81     4.99     1.12 o
      1688    1  14   2   5    68.48    60.87     1.77 o
      1689    1  14   2   6   121.24   121.70     2.31 o
      1690    1  14   2   7     9.37    10.58     1.38 o
      1691    1  14   2   8   117.58   122.51     2.44 o
      1692    1  14   3   0    35.01    34.36     1.93 o
      1693    1  14   3   1    21.67    19.82     1.19 o
      1694    1  14   3   2   233.82   240.32     2.84 o
      1695    1  14   3   3   447.99   448.85     4.77 o
      1696    1  14   3   4   113.26   112.17     2.14 o
      1697    1  14   3   5    20.37    20.58     1.31 o
      1698    1  14   3   6   198.57   201.52     3.11 o
      1699    1  14   3   7    88.13   104.90     2.67 o
      1700    1  14   4   0   604.72   620.52     7.42 o
      1701    1  14   4   1   243.10   229.46     3.33 o
      1702    1  14   4   2     8.49     8.47     1.23 o
      1703    1  14   4   3    72.21    73.97     2.13 o
      1704    1  14   4   4     3.67     3.90     1.26 o
      1705    1  14   4   5    55.99    58.41     1.75 o
      1706    1  14   4   6   102.81   100.03     2.19 o
      1707    1  14   5   0    31.14    31.96     2.13 o
      1708    1  14   5   1    13.29    13.39     1.32 o
      1709    1  14   5   2   173.36   171.50     3.46 o
      1710    1  14   5   3   337.15   326.32     4.19 o
      1711    1  14   5   4    85.57    65.39     4.53 o
      1712    1  15   0   1   149.69   151.64     3.17 o
      1713    3  15  -1  -1   160.61   158.64     4.03 o
      1713    2  15   1  -1   160.61   158.64     4.03 o
      1713    1  15   0   2   160.61   158.64     4.03 o
      1714    1  15   0   3    64.53    69.06     2.82 o
      1715    3  15  -2  -2     3.27     5.01     1.80 <
      1715    2  15   2  -2     3.27     5.01     1.80 <
      1715    1  15   0   4     3.27     5.01     1.80 <
      1716    1  15   0   5   534.23   589.52     7.43 o
      1717    1  15   0   6    56.49    70.71     2.82 o
      1718    1  15   0   7    18.30    24.55     2.04 o
      1719    3  15  -1   1    24.20    28.29     1.48 o
      1719    2  15   0  -2    24.20    28.29     1.48 o
      1719    1  15   1   1    24.20    28.29     1.48 o
      1720    1  15   1   2   435.16   439.22     3.72 o
      1721    2  15   1  -3    46.44    47.41     1.68 o
      1721    1  15   1   3    46.44    47.41     1.68 o
      1722    1  15   1   4    24.87    29.23     1.42 o
      1723    1  15   1   5   221.29   242.52     2.78 o
      1724    1  15   1   6    79.31    88.27     2.08 o
      1725    1  15   1   7     0.60     2.18     1.66 <
      1726    1  15   2   1   142.02   141.49     2.40 o
      1727    3  15  -2   2   151.88   159.07     2.30 o
      1727    2  15   0  -4   151.88   159.07     2.30 o
      1727    1  15   2   2   151.88   159.07     2.30 o
      1728    1  15   2   3    59.41    57.96     1.58 o
      1729    1  15   2   4     1.12     2.40     0.99 <
      1730    1  15   2   5   500.58   502.53     4.33 o
      1731    1  15   2   6    52.21    60.05     2.15 o
      1732    1  15   3   1    21.66    22.70     1.41 o
      1733    1  15   3   2   382.20   358.82     3.67 o
      1734    1  15   3   3    39.64    41.94     1.35 o
      1735    1  15   3   4    24.35    24.68     1.38 o
      1736    1  15   3   5   192.82   196.86     3.66 o
      1737    1  15   4   1   121.50   120.44     2.78 o
      1738    1  15   4   2   122.34   119.05     4.75 o
      1739    3  16   0   0    39.77    36.44     3.59 o
      1739    2  16   0   0    39.77    36.44     3.59 o
      1739    1  16   0   0    39.77    36.44     3.59 o
      1740    1  16   0   1     0.54     1.80     1.44 <
      1741    3  16  -1  -1    86.16    89.10     2.73 o
      1741    2  16   1  -1    86.16    89.10     2.73 o
      1741    1  16   0   2    86.16    89.10     2.73 o
      1742    1  16   0   3   472.66   495.02     6.92 o
      1743    3  16  -2  -2    26.90    29.59     3.09 o
      1743    2  16   2  -2    26.90    29.59     3.09 o
      1743    1  16   0   4    26.90    29.59     3.09 o
      1744    1  16   1   0   665.48   700.42     7.82 o
      1745    3  16  -1   1   109.54   110.72     2.22 o
      1745    2  16   0  -2   109.54   110.72     2.22 o
      1745    1  16   1   1   109.54   110.72     2.22 o
      1746    1  16   1   2     1.93     2.20     1.10 <
      1747    3  16  -2   0     8.71    10.24     1.44 o
      1747    2  16   1  -3     8.71    10.24     1.44 o
      1747    1  16   1   3     8.71    10.24     1.44 o
      1748    3  16  -1   3    35.89    33.70     3.38 o
      1748    2  16  -1  -3    35.89    33.70     3.38 o
      1748    1  16   2   0    35.89    33.70     3.38 o
      1749    1  16   2   1     0.56     1.02     1.65 <
      1750    3  16  -2   2    79.56    74.40     4.19 o
      1750    2  16   0  -4    79.56    74.40     4.19 o
      1750    1  16   2   2    79.56    74.40     4.19 o
