# Supplementary material for: Comparison of the temperature- and pressure-dependent behavior of the crystal structure of CrAs
Source: Acta Crystallogr B Struct Sci Cryst Eng Mater. 2021 Jul 23;77(Pt 4):594–604. doi: 10.1107/S2052520621005655 (PMC8337019; doi:10.1107/S2052520621005655)
Supplement: Supplementary file 20 [file b-77-00594-Synchrotron-1.03GPasup20.hkl]

#
# h,k,l, Fc-squared, Fo-squared, sigma(Fo-squared) and status flag
#
data_Synchrotron-1.03GPa
_shelx_title                             '   '
_shelx_refln_list_code                   4
_shelx_F_calc_maximum                    111.73
_exptl_crystal_F_000                     228
_reflns_d_resolution_high                0.5508

loop_
 _symmetry_equiv_pos_as_xyz
 'x, y, z'
 '-x+1/2, -y, z+1/2'
 '-x, y+1/2, -z'
 'x+1/2, -y+1/2, -z+1/2'
 '-x, -y, -z'
 'x+1/2, y, -z+1/2'
 'x, -y+1/2, z'
 '-x+1/2, y+1/2, z+1/2'

_cell_length_a                           5.6271(10)
_cell_length_b                           3.3902(10)
_cell_length_c                           6.1909(10)
_cell_angle_alpha                        90
_cell_angle_beta                         90
_cell_angle_gamma                        90

_shelx_F_squared_multiplier              1.000

loop_
 _twin_refln_datum_id
 _twin_refln_individual_id
 _twin_refln_index_h
 _twin_refln_index_k
 _twin_refln_index_l
 _twin_refln_F_squared_calc
 _twin_refln_F_squared_meas
 _twin_refln_F_squared_sigma
 _twin_refln_include_status
         1    1   0   0   2    15.35    23.44     6.09 o
         2    1   0   0   4    71.58    79.39    12.66 o
         3    1   0   0   6  1360.91  1277.39    39.83 o
         4    1   0   1   3 12288.10 12483.10   192.29 o
         5    1   0   1   5  2014.93  1971.60    41.94 o
         6    1   0   1   7   389.44   356.78    17.23 o
         7    1   0   1   9    33.72    28.47    10.78 <
         8    1   0   2   2    56.64    12.54    16.30 <
         9    1   0   2   4    55.28    39.96    11.01 o
        10    1   0   2   6   886.09   877.14    20.89 o
        11    1   0   2   8  1332.58  1355.44    27.82 o
        12    1   0   3   5   804.81   855.52    55.55 o
        13    1   0   3   7   169.36   176.25    11.84 o
        14    1   1   0   1    37.72    40.78     2.46 o
        15    1   1   0   2  5973.48  6503.61    88.18 o
        16    1   1   0   3  2797.81  2765.52    56.82 o
        17    1   1   0   4  4211.51  4115.11    51.05 o
        18    1   1   0   5  2614.65  2614.55    45.37 o
        19    1   1   0   6   304.40   295.77    16.91 o
        20    1   1   0   7    36.47    29.53    30.35 <
        21    1   1   1   1  6801.67  8419.78   158.90 o
        22    1   1   1   2  3538.86  2717.03    64.74 o
        23    1   1   1   3   217.63   218.33     8.56 o
        24    1   1   1   4   430.78   415.80     8.22 o
        25    1   1   1   5  1520.90  1444.08    19.42 o
        26    1   1   1   6   998.23   939.65    17.13 o
        27    1   1   1   7  1254.34  1185.25    20.78 o
        28    1   1   1   8   223.33   213.79     9.61 o
        29    1   1   1   9   131.55   134.99     9.49 o
        30    1   1   1  10    51.33    60.69    14.65 o
        31    1   1   2   3  1280.39  1356.81    28.05 o
        32    1   1   2   4  2524.41  2582.58    40.27 o
        33    1   1   2   5  1478.57  1427.15    20.34 o
        34    1   1   2   6   193.45   202.41     9.02 o
        35    1   1   2   7    21.79    22.96     8.32 <
        36    1   1   2   8   198.63   214.20    11.25 o
        37    1   1   2   9    39.15    49.91    13.12 o
        38    1   1   3   4    98.53    52.50    10.31 o
        39    1   1   3   5   612.23   572.33    13.96 o
        40    1   1   3   6   397.47   390.50    10.08 o
        41    1   1   3   7   563.50   575.75    16.07 o
        42    1   1   3   8   104.99   111.90    11.72 o
        43    1   1   3   9    65.64    70.67    22.74 o
        44    1   1   4   6    59.13     7.15     6.21 <
        45    1   1   4   7     6.76     9.14     9.72 <
        46    3   2   0   0   115.17   146.35     4.57 o
        46    2   2   0   0   115.17   146.35     4.57 o
        46    1   2   0   0   115.17   146.35     4.57 o
        47    1   2   0   1   436.02   456.65     8.58 o
        48    1   2   0   3  2363.90  2344.93    21.52 o
        49    1   2   0   4   741.06   753.19    19.61 o
        50    1   2   0   5   627.59   572.72    18.74 o
        51    1   2   0   6  2115.31  2004.84    32.06 o
        52    1   2   0   7    13.15    10.43    14.29 <
        53    1   2   0   8    16.56    13.36    22.14 <
        54    1   2   1   0  3471.09  3603.50   151.78 o
        55    1   2   1   2   665.43   697.83    11.06 o
        56    1   2   1   3   992.22  1017.34    16.31 o
        57    1   2   1   4    97.46   139.45     8.20 o
        58    1   2   1   5   876.76   896.79    15.14 o
        59    1   2   1   6   587.82   564.66    12.43 o
        60    1   2   1   7   113.34   116.00    10.55 o
        61    1   2   1   8   243.60   217.28    12.31 o
        62    1   2   1   9   908.88   997.10    28.17 o
        63    1   2   1  10     0.06     0.12    12.30 <
        64    1   2   2   2  4028.31  4015.90   170.30 o
        65    1   2   2   3  1366.82  1449.81    29.95 o
        66    1   2   2   4   421.57   411.21    10.33 o
        67    1   2   2   5   392.84   379.55    10.44 o
        68    1   2   2   6  1344.81  1359.88    21.74 o
        69    1   2   2   7     8.64     4.10     9.72 <
        70    1   2   2   8    11.64    13.24     8.20 <
        71    1   2   2   9    85.11    80.97    12.65 o
        72    1   2   3   4    38.97    17.93     8.55 <
        73    1   2   3   5   363.86   373.70    11.96 o
        74    1   2   3   6   254.80   258.93    11.02 o
        75    1   2   3   7    49.97    53.31     8.08 o
        76    1   2   3   8   116.64   118.59     9.61 o
        77    1   2   3   9   454.77   573.29    25.48 o
        78    1   2   4   7     2.87     1.64    11.25 <
        79    1   2   4   8     4.65    36.08    39.95 <
        80    1   3   0   1  5975.10  5928.81    90.10 o
        81    1   3   0   2   997.46   994.38    14.61 o
        82    1   3   0   3   687.39   677.32    13.64 o
        83    1   3   0   4  1376.29  1321.74    21.07 o
        84    1   3   0   5     5.45     7.26     9.14 <
        85    1   3   0   6    27.36    20.85    10.08 <
        86    1   3   0   7  1940.97  1810.47    41.41 o
        87    1   3   0   8    58.41    53.91    15.82 o
        88    1   3   0   9    34.60     2.93    15.82 <
        89    1   3   1   1  1646.30  1787.93    29.29 o
        90    1   3   1   2   377.08   377.18     8.33 o
        91    1   3   1   3     5.57    -6.91     5.74 <
        92    1   3   1   4  5970.29  5896.65    87.17 o
        93    1   3   1   5   244.24   250.15     9.85 o
        94    1   3   1   6   119.72   114.37     9.26 o
        95    1   3   1   7   416.66   408.23    12.89 o
        96    1   3   1   8     9.91    11.95    10.19 <
        97    1   3   1   9    28.92    28.47    13.47 <
        98    1   3   1  10   147.29   117.46    17.00 o
        99    1   3   2   1  3271.31  3412.85   101.99 o
       100    1   3   2   2   599.34   621.41    28.02 o
       101    1   3   2   3   330.42   404.40    17.82 o
       102    1   3   2   4   842.90   920.98    14.92 o
       103    1   3   2   5     1.20     4.69     7.38 <
       104    1   3   2   6    18.24    18.75     8.08 <
       105    1   3   2   7  1293.22  1312.32    20.99 o
       106    1   3   2   8    40.20    34.68     9.72 o
       107    1   3   2   9    24.52    32.92    13.00 <
       108    1   3   3   3     2.96     0.59     9.02 <
       109    1   3   3   4  2278.35  2206.16    78.07 o
       110    1   3   3   5   105.44   121.28     7.50 o
       111    1   3   3   6    48.77    64.67     8.32 o
       112    1   3   3   7   193.48   193.64    11.37 o
       113    1   3   3   8     5.00     5.74     9.14 <
       114    1   3   3   9    14.84    13.82    14.41 <
       115    1   3   4   5     0.32     1.17     9.02 <
       116    1   3   4   6     5.96     2.46    11.83 <
       117    1   3   4   7   441.01   434.54    23.00 o
       118    3   4   0   0  4449.51  4223.77    90.71 o
       118    2   4   0   0  4449.51  4223.77    90.71 o
       118    1   4   0   0  4449.51  4223.77    90.71 o
       119    1   4   0   1  1259.22  1241.24    16.25 o
       120    1   4   0   2   437.67   441.52     9.16 o
       121    1   4   0   3  2641.88  2678.35    36.42 o
       122    1   4   0   4    14.79    14.29     8.08 <
       123    1   4   0   5   926.27   899.20    19.48 o
       124    1   4   0   6     2.93     3.87     7.85 <
       125    1   4   0   7     2.00     0.23     9.96 <
       126    1   4   0   8   360.94   352.71    17.23 o
       127    1   4   1   0  3070.52  3206.50    59.35 o
       128    1   4   1   1   831.89   901.79    13.17 o
       129    1   4   1   2  1512.71  1532.40    23.11 o
       130    1   4   1   3  1140.49  1144.40    16.00 o
       131    1   4   1   4   209.87   210.00    10.66 o
       132    1   4   1   5    94.59    99.25    10.08 o
       133    1   4   1   6  1047.11  1052.00    18.66 o
       134    1   4   1   7   160.61   186.79     9.73 o
       135    1   4   1   8   273.09   306.80    16.99 o
       136    1   4   1   9    56.31    68.43    19.10 o
       137    1   4   2   0  2167.32  1836.30    53.83 o
       138    1   4   2   1   741.62   747.37    20.62 o
       139    1   4   2   2   216.07   208.62    13.96 o
       140    1   4   2   3  1658.14  1618.13    25.84 o
       141    1   4   2   4     7.94    11.60     6.91 <
       142    1   4   2   5   601.29   603.13    12.55 o
       143    1   4   2   6     2.16     2.46     7.97 <
       144    1   4   2   7     1.37     4.22     9.84 <
       145    1   4   2   8   250.94   239.96    11.84 o
       146    1   4   2   9   229.59   199.10    17.71 o
       147    1   4   3   3   433.32   391.65    23.13 o
       148    1   4   3   4    87.98    75.11     7.73 o
       149    1   4   3   5    41.24    33.86     6.68 o
       150    1   4   3   6   478.78   534.07    13.96 o
       151    1   4   3   7    76.17    92.93    13.48 o
       152    1   4   4   4     2.15     0.82     6.33 <
       153    1   5   0   1  1442.59  1376.56    24.27 o
       154    1   5   0   2     6.43     2.34     5.98 <
       155    1   5   0   3  1001.79   939.63    15.64 o
       156    1   5   0   4    37.99    41.01     7.97 o
       157    1   5   0   5  2189.64  2176.09    32.35 o
       158    1   5   0   6     8.76    12.07     9.72 <
       159    1   5   0   7   163.91   192.75    13.71 o
       160    1   5   0   8     1.94    -0.47    15.93 <
       161    1   5   1   1    11.48     5.04     5.04 <
       162    1   5   1   2  3185.45  3080.92    34.22 o
       163    1   5   1   3    15.13    15.93     5.98 <
       164    1   5   1   4   230.50   232.49     7.86 o
       165    1   5   1   5    13.23    13.59     9.02 <
       166    1   5   1   6   710.23   782.72    17.24 o
       167    1   5   1   7    10.30     3.40     9.14 <
       168    1   5   1   8   309.39   331.48    24.76 o
       169    1   5   2   1   930.71   776.40    28.52 o
       170    1   5   2   2     3.61     7.50     5.86 <
       171    1   5   2   3   613.91   606.86    11.50 o
       172    1   5   2   4    23.99    26.60     7.15 o
       173    1   5   2   5  1439.23  1462.93    27.84 o
       174    1   5   2   6     5.88     3.05     9.72 <
       175    1   5   2   7   114.10   110.86    14.88 o
       176    1   5   3   1     4.46     7.73    10.78 <
       177    1   5   3   2  1300.26  1163.92    35.38 o
       178    1   5   3   3     6.01    11.60    14.41 <
       179    1   5   3   4   108.87    98.20     7.85 o
       180    1   5   3   5     5.90     5.15     7.26 <
       181    1   5   3   6   335.23   378.83    22.65 o
       182    3   6   0   0  1840.33  1701.50    42.36 o
       182    2   6   0   0  1840.33  1701.50    42.36 o
       182    1   6   0   0  1840.33  1701.50    42.36 o
       183    1   6   0   1   146.16   135.14     7.50 o
       184    1   6   0   2   119.09   123.53     8.91 o
       185    1   6   0   3  1415.78  1469.56    24.11 o
       186    1   6   0   4     5.73    11.48     6.91 <
       187    1   6   0   5   398.00   369.40    11.61 o
       188    1   6   0   6     4.34    -0.82     9.02 <
       189    1   6   0   7    19.50    21.91    15.93 <
       190    1   6   0   8   228.94   204.08    22.05 o
       191    1   6   1   0  1960.85  1995.08    35.48 o
       192    1   6   1   1   274.01   291.00     6.68 o
       193    1   6   1   2   289.01   277.65     6.68 o
       194    1   6   1   3   570.22   575.69    11.50 o
       195    1   6   1   4    52.99    54.37     6.09 o
       196    1   6   1   5    64.98    74.05     8.20 o
       197    1   6   1   6   388.45   402.98    13.48 o
       198    1   6   1   7    81.72    84.62    18.40 o
       199    1   6   1   8   228.15   267.40    39.76 o
       200    1   6   2   0  1047.19  1140.82    34.81 o
       201    1   6   2   1    96.98    81.45     6.68 o
       202    1   6   2   2    72.88    45.23     5.86 o
       203    1   6   2   3   932.94   920.83    14.32 o
       204    1   6   2   4     3.71     7.15     7.50 <
       205    1   6   2   5   270.83   278.43    11.95 o
       206    1   6   2   6     3.05     9.14    32.69 <
       207    1   6   2   7    13.75    13.12    23.20 <
       208    1   6   3   2   129.80   114.06    13.36 o
       209    1   6   3   3   254.84   265.38    21.00 o
       210    1   6   3   4    24.69    16.17     9.37 <
       211    1   6   3   5    31.08    18.40    13.24 <
       212    1   6   3   6   192.54   219.40    18.29 o
       213    1   6   4   4     1.22     1.99    13.71 <
       214    1   7   0   1   843.08   877.05    15.74 o
       215    1   7   0   2   347.98   339.16    12.32 o
       216    1   7   0   3   120.80   126.33     6.80 o
       217    1   7   0   4   123.16   137.34     7.27 o
       218    1   7   0   5     5.77     2.81     7.26 <
       219    1   7   0   6    62.48    42.88    10.90 o
       220    1   7   1   1   241.06   246.88     6.56 o
       221    1   7   1   2    58.65    50.85     5.04 o
       222    1   7   1   3    49.78    58.35     5.86 o
       223    1   7   1   4  1127.29  1155.89    17.26 o
       224    1   7   1   5   174.19   188.54    10.08 o
       225    1   7   1   6    45.46    35.85    10.08 o
       226    1   7   1   7    55.96    56.84    16.99 o
       227    1   7   2   1   563.46   555.84     9.97 o
       228    1   7   2   2   234.15   250.96     9.03 o
       229    1   7   2   3    81.44    59.05     6.33 o
       230    1   7   2   4    84.93    71.59     8.32 o
       231    1   7   2   5     3.97     6.91    14.06 <
       232    1   7   2   6    44.20    48.16    35.62 <
       233    1   7   3   1   112.44    72.80    11.96 o
       234    1   7   3   2    28.13    26.01     9.73 <
       235    1   7   3   3    23.68    27.42    13.94 <
       236    1   7   3   4   548.76   559.74    30.31 o
       237    1   7   3   5    87.06    57.31    14.06 o
       238    1   7   3   6    22.58    16.64    31.05 <
       239    3   8   0   0    28.89    23.90    10.66 <
       239    2   8   0   0    28.89    23.90    10.66 <
       239    1   8   0   0    28.89    23.90    10.66 <
       240    1   8   0   1   117.43   116.37     7.03 o
       241    1   8   0   2   558.15   554.21    13.61 o
       242    1   8   0   3    83.15    82.26     8.79 o
       243    1   8   0   4    66.24    54.95     9.02 o
       244    1   8   0   5    45.96    44.05    12.77 o
       245    1   8   1   0    64.39    67.38     7.38 o
       246    1   8   1   1   514.35   529.73     9.97 o
       247    1   8   1   2   119.91   127.14     7.15 o
       248    1   8   1   3    92.64    89.29     7.03 o
       249    1   8   1   4    18.66    16.64     7.15 <
       250    1   8   1   5    95.17   108.86    11.60 o
       251    1   8   2   0    18.37    19.45    17.57 <
       252    1   8   2   1    81.11    48.51     7.15 o
       253    1   8   2   2   387.28   393.11    11.60 o
       254    1   8   2   3    58.36    43.70     7.62 o
       255    1   8   2   4    46.77    19.10    15.35 <
       256    1   8   3   0    31.92     4.92    13.12 <
       257    1   8   3   1   252.17   206.56    22.87 o
       258    1   9   0   1     0.09     0.23    10.31 <
       259    1   9   0   2   118.30   124.23     9.84 o
       260    1   9   0   3    95.50    98.32     8.67 o
       261    1   9   0   4   307.73   298.21    13.01 o
       262    1   9   1   1   265.77   277.57    15.36 o
       263    1   9   1   2   104.82    65.74   108.27 <
       264    1   9   1   3     0.35     2.34     7.38 <
       265    1   9   1   4    37.14    28.35     9.61 <
       266    1   9   1   5    26.63    15.00    16.40 <
       267    1   9   2   1     0.08     0.94    17.46 <
       268    1   9   2   2    84.92    99.27    19.92 o
