# Supplementary material for: Comparison of the temperature- and pressure-dependent behavior of the crystal structure of CrAs
Source: Acta Crystallogr B Struct Sci Cryst Eng Mater. 2021 Jul 23;77(Pt 4):594–604. doi: 10.1107/S2052520621005655 (PMC8337019; doi:10.1107/S2052520621005655)
Supplement: Supplementary file 21 [file b-77-00594-Synchrotron-2.53GPasup21.hkl]

#
# h,k,l, Fc-squared, Fo-squared, sigma(Fo-squared) and status flag
#
data_Synchrotron-2.53GPa
_shelx_title                             '   '
_shelx_refln_list_code                   4
_shelx_F_calc_maximum                    107.11
_exptl_crystal_F_000                     228
_reflns_d_resolution_high                0.5558

loop_
 _symmetry_equiv_pos_as_xyz
 'x, y, z'
 '-x+1/2, -y, z+1/2'
 '-x, y+1/2, -z'
 'x+1/2, -y+1/2, -z+1/2'
 '-x, -y, -z'
 'x+1/2, y, -z+1/2'
 'x, -y+1/2, z'
 '-x+1/2, y+1/2, z+1/2'

_cell_length_a                           5.6147(10)
_cell_length_b                           3.3418(11)
_cell_length_c                           6.1760(10)
_cell_angle_alpha                        90
_cell_angle_beta                         90
_cell_angle_gamma                        90

_shelx_F_squared_multiplier              1.000

loop_
 _twin_refln_datum_id
 _twin_refln_individual_id
 _twin_refln_index_h
 _twin_refln_index_k
 _twin_refln_index_l
 _twin_refln_F_squared_calc
 _twin_refln_F_squared_meas
 _twin_refln_F_squared_sigma
 _twin_refln_include_status
         1    1   0   0   2    48.03    62.96     9.94 o
         2    1   0   0   4    67.50    83.57    20.00 o
         3    1   0   0   6  1096.60  1345.26    50.32 o
         4    1   0   1   3 12285.80 11473.30   270.35 o
         5    1   0   1   5  2501.61  2470.37    57.80 o
         6    1   0   1   7   357.42   343.86    19.88 o
         7    1   0   1   9    12.33     8.47    10.80 <
         8    1   0   2   4    48.58    38.17    11.78 o
         9    1   0   2   6   706.58   696.93    21.60 o
        10    1   0   2   8  1467.37  1442.95    35.96 o
        11    1   0   3   5   973.64  1076.51    56.45 o
        12    1   0   3   7   157.40   146.65    12.39 o
        13    1   1   0   1    45.44    50.93     3.56 o
        14    1   1   0   2  6090.14  6417.19   121.98 o
        15    1   1   0   3  3219.75  3130.97    58.29 o
        16    1   1   0   4  4398.74  5005.29    66.64 o
        17    1   1   0   5  2671.31  2965.06    46.14 o
        18    1   1   0   6   408.69   466.58    27.86 o
        19    1   1   0   7    17.29     5.65    37.18 <
        20    1   1   1   1  7147.15  7924.08   241.39 o
        21    1   1   1   2  3976.62  3774.40    84.06 o
        22    1   1   1   3   309.50   328.15    12.27 o
        23    1   1   1   4   438.44   447.56    11.90 o
        24    1   1   1   5  1380.70  1291.39    22.58 o
        25    1   1   1   6  1038.96  1004.22    21.84 o
        26    1   1   1   7  1242.05  1218.00    25.28 o
        27    1   1   1   8   158.94   157.94    10.43 o
        28    1   1   1   9   160.47   158.92    10.80 o
        29    1   1   1  10    78.66    58.17    28.10 <
        30    1   1   2   3  1477.80  1567.27    46.27 o
        31    1   1   2   4  2603.55  2591.37    46.27 o
        32    1   1   2   5  1511.57  1535.73    27.49 o
        33    1   1   2   6   257.26   257.47    11.90 o
        34    1   1   2   7    10.76     7.36    10.92 <
        35    1   1   2   8   141.46   125.79    13.38 o
        36    1   1   2   9    26.00    38.90    21.97 <
        37    1   1   3   4   105.31    30.43    13.38 <
        38    1   1   3   5   544.50   617.41    18.41 o
        39    1   1   3   6   419.66   424.86    12.15 o
        40    1   1   3   7   547.28   529.91    14.73 o
        41    1   1   3   8    75.30    70.69    11.54 o
        42    1   1   4   6    76.97     2.21    11.54 <
        43    1   1   4   7     4.09     8.35    16.44 <
        44    3   2   0   0    82.79   111.43     5.89 o
        44    2   2   0   0    82.79   111.43     5.89 o
        44    1   2   0   0    82.79   111.43     5.89 o
        45    1   2   0   1   466.88   500.82     9.69 o
        46    1   2   0   2  8542.50  8226.09   171.69 o
        47    1   2   0   3  2614.07  2546.70    57.31 o
        48    1   2   0   4   521.48   535.31    22.46 o
        49    1   2   0   5   778.40   732.40    27.24 o
        50    1   2   0   6  2206.58  2259.53    51.05 o
        51    1   2   0   7     5.90     5.28    23.93 <
        52    1   2   0   8     9.77    20.25    30.80 <
        53    1   2   1   0  3970.20  4758.62   177.09 o
        54    1   2   1   1  7880.06  7809.95    99.16 o
        55    1   2   1   2   800.17   776.82    13.38 o
        56    1   2   1   3  1037.47  1021.04    20.13 o
        57    1   2   1   4    83.97   103.82    10.68 o
        58    1   2   1   5   806.33   800.75    17.79 o
        59    1   2   1   6   585.50   553.72    15.59 o
        60    1   2   1   7   215.37   212.55    16.32 o
        61    1   2   1   8   284.33   298.95    16.08 o
        62    1   2   1   9   838.46   911.57    33.63 o
        63    1   2   1  10     0.60    -2.82    14.48 <
        64    1   2   2   2  4162.07  4015.54   212.80 o
        65    1   2   2   3  1494.03  1369.44    41.36 o
        66    1   2   2   4   295.53   321.90    13.01 o
        67    1   2   2   5   481.03   471.37    14.11 o
        68    1   2   2   6  1391.09  1362.57    34.12 o
        69    1   2   2   7     3.86     4.05    13.87 <
        70    1   2   2   8     6.22     9.33    11.29 <
        71    1   2   2   9    73.03    83.94    12.15 o
        72    1   2   3   4    32.64    15.59     9.20 <
        73    1   2   3   5   329.44   338.59    14.60 o
        74    1   2   3   6   248.70   237.22    11.66 o
        75    1   2   3   7    97.89    88.97    12.03 o
        76    1   2   3   8   134.31   119.04    10.55 o
        77    1   2   3   9   420.97   462.04    24.18 o
        78    1   2   4   7     1.29    -1.47    13.01 <
        79    1   2   4   8     1.92     0.86    20.37 <
        80    1   3   0   1  6805.25  6646.43    90.45 o
        81    1   3   0   2   854.54   890.58    16.69 o
        82    1   3   0   3   669.13   701.47    17.06 o
        83    1   3   0   4  1344.64  1294.46    29.58 o
        84    1   3   0   5    10.39    21.35    13.13 <
        85    1   3   0   6    37.28    18.90    20.00 <
        86    1   3   0   7  1911.72  1824.49    56.57 o
        87    1   3   0   8    39.00    28.47    21.11 <
        88    1   3   0   9    81.70    -2.58    54.12 <
        89    1   3   1   1  1589.26  1558.31    31.78 o
        90    1   3   1   2   381.56   365.09    10.68 o
        91    1   3   1   3     6.87     1.84     8.22 <
        92    1   3   1   4  6590.02  5920.91    85.05 o
        93    1   3   1   5   178.29   179.17    12.89 o
        94    1   3   1   6    68.59    60.99    13.01 o
        95    1   3   1   7   367.15   378.47    14.11 o
        96    1   3   1   8    10.98     7.36    10.80 <
        97    1   3   1   9    37.86    43.57    13.87 o
        98    1   3   1  10   104.60    41.36    14.36 <
        99    1   3   2   1  3687.64  3634.86   136.96 o
       100    1   3   2   2   508.80   650.66    32.64 o
       101    1   3   2   3   320.50   343.13    18.78 o
       102    1   3   2   4   814.01   812.41    15.71 o
       103    1   3   2   5     3.69     5.28     9.57 <
       104    1   3   2   6    24.30    22.21     9.94 <
       105    1   3   2   7  1270.30  1220.46    24.05 o
       106    1   3   2   8    26.54    18.16    10.19 <
       107    1   3   2   9    57.13    69.95    13.62 o
       108    1   3   3   3     3.44    -0.25    11.17 <
       109    1   3   3   4  2503.18  2364.83    85.41 o
       110    1   3   3   5    75.02    63.45     7.98 o
       111    1   3   3   6    29.77    29.70     9.20 o
       112    1   3   3   7   168.11   188.74    12.76 o
       113    1   3   3   8     4.99     5.40     8.96 <
       114    1   3   3   9    19.10    13.87    13.74 <
       115    1   3   4   5     1.40     5.15    12.39 <
       116    1   3   4   6     7.53     3.56    14.48 <
       117    1   3   4   7   432.10   662.69    45.77 o
       118    3   4   0   0  3940.83  3702.85    96.83 o
       118    2   4   0   0  3940.83  3702.85    96.83 o
       118    1   4   0   0  3940.83  3702.85    96.83 o
       119    1   4   0   1  1361.90  1338.02    20.62 o
       120    1   4   0   2   507.62   491.50    12.03 o
       121    1   4   0   3  2862.84  2975.24    45.65 o
       122    1   4   0   4    12.95    12.03    11.54 <
       123    1   4   0   5  1039.02   971.33   331.47 <
       124    1   4   0   6     4.91     0.00    15.09 <
       125    1   4   0   7     1.53     2.95    10.80 <
       126    1   4   0   8   366.96   329.51    24.42 o
       127    1   4   1   0  3332.56  3276.27    74.49 o
       128    1   4   1   1   970.32  1020.18    18.78 o
       129    1   4   1   2  1738.23  1735.76    29.33 o
       130    1   4   1   3   925.88   883.71    17.55 o
       131    1   4   1   4   161.06   101.98    36.82 <
       132    1   4   1   5   107.97    94.62    13.13 o
       133    1   4   1   6  1082.34  1049.51    24.42 o
       134    1   4   1   7   180.36   206.05    13.01 o
       135    1   4   1   8   290.57   352.33    19.51 o
       136    1   4   1   9    82.14    88.73    19.64 o
       137    1   4   2   0  2021.32  2308.38    99.53 o
       138    1   4   2   1   793.40   934.15    34.48 o
       139    1   4   2   2   257.77   221.26    15.22 o
       140    1   4   2   3  1773.15  1625.56    28.72 o
       141    1   4   2   4     7.28    10.06     8.71 <
       142    1   4   2   5   667.60   649.07    16.44 o
       143    1   4   2   6     3.22    -1.60    10.31 <
       144    1   4   2   7     1.06    -1.47    12.15 <
       145    1   4   2   8   256.60   247.77    13.99 o
       146    1   4   3   3   350.43   299.81    26.14 o
       147    1   4   3   4    66.45    65.16    10.06 o
       148    1   4   3   5    46.34    48.23     9.57 o
       149    1   4   3   6   486.88   516.41    16.20 o
       150    1   4   3   7    87.28    97.56    12.27 o
       151    1   4   4   4     2.20    -0.37     7.73 <
       152    1   5   0   1  1526.17  1496.58    25.65 o
       153    1   5   0   2     0.07    -7.61     8.22 <
       154    1   5   0   3  1194.93  1215.30    25.03 o
       155    1   5   0   4    93.93   105.91    13.50 o
       156    1   5   0   5  2121.39  2127.61    39.15 o
       157    1   5   0   6     4.89     9.08    12.89 <
       158    1   5   0   7   188.96   210.10    14.60 o
       159    1   5   0   8     0.08    -7.12    39.03 <
       160    1   5   1   1    50.46    35.59     6.87 o
       161    1   5   1   2  3365.73  3183.25    41.72 o
       162    1   5   1   3    15.68    14.11     8.47 <
       163    1   5   1   4   239.88   246.91    10.68 o
       164    1   5   1   5     5.77     0.98    13.25 <
       165    1   5   1   6   789.73   797.68    21.84 o
       166    1   5   1   7    21.73    26.14    11.78 <
       167    1   5   1   8   220.83   244.34    31.91 o
       168    1   5   2   1   969.37  1147.93    44.79 o
       169    1   5   2   2     0.02     7.00    12.76 <
       170    1   5   2   3   735.30   710.31    16.20 o
       171    1   5   2   4    59.86    60.75     9.94 o
       172    1   5   2   5  1393.14  1369.19    31.29 o
       173    1   5   2   6     3.35     2.09    11.29 <
       174    1   5   2   7   128.23   134.87    20.49 o
       175    1   5   3   1    20.00     6.75    14.11 <
       176    1   5   3   2  1361.48  1075.65    48.84 o
       177    1   5   3   3     6.35     2.58    18.78 <
       178    1   5   3   4   104.93    94.86    11.04 o
       179    1   5   3   5     2.69     0.86     9.94 <
       180    1   5   3   6   375.07   332.08    21.11 o
       181    1   5   4   4    19.16   -12.89    25.77 <
       182    3   6   0   0  2161.22  2122.09    60.62 o
       182    2   6   0   0  2161.22  2122.09    60.62 o
       182    1   6   0   0  2161.22  2122.09    60.62 o
       183    1   6   0   1   126.41   110.82     9.94 o
       184    1   6   0   2    72.10    70.07    11.66 o
       185    1   6   0   3  1391.69  1489.34    26.75 o
       186    1   6   0   4     1.17     5.28    10.80 <
       187    1   6   0   5   453.61   444.86    14.97 o
       188    1   6   0   6     6.24     9.08    20.86 <
       189    1   6   0   7    13.25    13.74    47.86 <
       190    1   6   0   8   294.86   350.61    51.17 o
       191    1   6   1   0  2030.36  1932.36    36.94 o
       192    1   6   1   1   240.66   233.41     9.20 o
       193    1   6   1   2   301.42   296.74     9.20 o
       194    1   6   1   3   703.12   670.42    16.08 o
       195    1   6   1   4    41.08    38.17     8.71 o
       196    1   6   1   5   128.72   140.51    12.27 o
       197    1   6   1   6   326.00   243.23    12.89 o
       198    1   6   1   7    95.32    45.04    17.92 <
       199    1   6   1   8   247.54   323.74    52.89 o
       200    1   6   2   0  1308.69  1541.62    67.13 o
       201    1   6   2   1    82.41    81.85    12.15 o
       202    1   6   2   2    44.81    27.12     9.94 <
       203    1   6   2   3   909.23   801.86    20.74 o
       204    1   6   2   4     0.79    -0.25    10.19 <
       205    1   6   2   5   305.97   293.55    15.71 o
       206    1   6   2   6     4.12     7.00    27.00 <
       207    1   6   2   7     9.39     5.77    29.82 <
       208    1   6   3   2   131.48   155.61    19.02 o
       209    1   6   3   3   314.39   364.85    25.28 o
       210    1   6   3   4    18.68     4.91    24.67 <
       211    1   6   3   5    60.93    44.18    18.04 <
       212    1   6   3   6   158.47   166.41    25.28 o
       213    1   6   4   4     0.31     6.14    38.04 <
       214    1   7   0   1   819.61   799.53    16.94 o
       215    1   7   0   2   463.37   464.13    16.94 o
       216    1   7   0   3   126.09   139.29     8.84 o
       217    1   7   0   4   171.44   198.32    12.27 o
       218    1   7   0   5    15.70    14.36    35.34 <
       219    1   7   0   6    86.38   117.32    19.64 o
       220    1   7   1   1   328.97   337.24     9.69 o
       221    1   7   1   2    34.63    26.02     7.85 o
       222    1   7   1   3    76.06    77.93     8.59 o
       223    1   7   1   4  1113.53  1131.48    20.13 o
       224    1   7   1   5   206.08   211.82    14.73 o
       225    1   7   1   6    36.58    29.21    17.67 <
       226    1   7   1   7    80.66    83.57    41.60 <
       227    1   7   2   1   544.83   582.19    15.22 o
       228    1   7   2   2   309.87   355.77    14.48 o
       229    1   7   2   3    86.51    70.69    11.29 o
       230    1   7   2   4   116.29    91.30    11.54 o
       231    1   7   2   5    11.53    13.38    20.74 <
       232    1   7   2   6    61.10    71.55    44.30 <
       233    1   7   3   2    15.24    18.29    20.49 <
       234    1   7   3   3    36.33    49.09    27.73 <
       235    1   7   3   4   542.88   700.86    41.60 o
       236    1   7   3   5   102.57    72.41    19.39 o
       237    3   8   0   0    54.03    59.15    17.43 o
       237    2   8   0   0    54.03    59.15    17.43 o
       237    1   8   0   0    54.03    59.15    17.43 o
       238    1   8   0   1   107.50   107.99     9.57 o
       239    1   8   0   2   643.44   657.17    17.55 o
       240    1   8   0   3    55.82    47.86     9.94 o
       241    1   8   0   4    54.22    45.04     9.57 o
       242    1   8   0   5    30.05    24.42    12.64 <
       243    1   8   1   0    33.09    40.13    11.54 o
       244    1   8   1   1   566.99   598.02    15.46 o
       245    1   8   1   2   107.54   115.85    10.92 o
       246    1   8   1   3   136.81   137.94     9.69 o
       247    1   8   1   4     9.95    20.37     8.96 <
       248    1   8   1   5   110.70   117.44    13.99 o
       249    1   8   2   0    34.43    32.89    22.46 <
       250    1   8   2   1    74.31    52.52    13.38 o
       251    1   8   2   2   446.71   420.32    21.48 o
       252    1   8   2   3    38.60    24.05    10.68 <
       253    1   8   2   4    38.26     6.63    29.21 <
       254    1   8   3   0    15.63    -5.15    23.81 <
       255    1   8   3   1   279.95   373.32    56.57 o
       256    1   9   0   1     3.37    -0.86    12.03 <
       257    1   9   0   2   126.83   135.24    12.15 o
       258    1   9   0   3    99.59   113.52    10.06 o
       259    1   9   0   4   367.38   363.62    19.14 o
       260    1   9   1   1   318.73   340.06    19.02 o
       261    1   9   1   2    81.68    77.68    11.90 o
       262    1   9   1   3     0.21     3.68    10.43 <
       263    1   9   1   4    63.74    73.76    13.50 o
       264    1   9   2   1     2.44     2.21    24.05 <
       265    1   9   2   2    89.91    53.38    40.13 <
