# Supplementary material for: Comparison of the temperature- and pressure-dependent behavior of the crystal structure of CrAs
Source: Acta Crystallogr B Struct Sci Cryst Eng Mater. 2021 Jul 23;77(Pt 4):594–604. doi: 10.1107/S2052520621005655 (PMC8337019; doi:10.1107/S2052520621005655)
Supplement: Supplementary file 22 [file b-77-00594-Synchrotron-3.13GPasup22.hkl]

#
# h,k,l, Fc-squared, Fo-squared, sigma(Fo-squared) and status flag
#
data_Synchrotron-3.13GPa
_shelx_title                             '   '
_shelx_refln_list_code                   4
_shelx_F_calc_maximum                    104.71
_exptl_crystal_F_000                     228
_reflns_d_resolution_high                0.5599

loop_
 _symmetry_equiv_pos_as_xyz
 'x, y, z'
 '-x+1/2, -y, z+1/2'
 '-x, y+1/2, -z'
 'x+1/2, -y+1/2, -z+1/2'
 '-x, -y, -z'
 'x+1/2, y, -z+1/2'
 'x, -y+1/2, z'
 '-x+1/2, y+1/2, z+1/2'

_cell_length_a                           5.610(2)
_cell_length_b                           3.3255(11)
_cell_length_c                           6.162(2)
_cell_angle_alpha                        90
_cell_angle_beta                         90
_cell_angle_gamma                        90

_shelx_F_squared_multiplier              1.000

loop_
 _refln_index_h
 _refln_index_k
 _refln_index_l
 _refln_F_squared_calc
 _refln_F_squared_meas
 _refln_F_squared_sigma
 _refln_observed_status
   0   1   1   567.92   620.43    14.25 o
   0   1   3 12442.40 10965.00   404.19 o
   0   1   5  2622.39  2294.28    89.29 o
   0   2   2   102.90   115.28     9.04 o
   0   2   4    43.16    42.29     8.07 o
   0   2   6   649.65   590.90    29.08 o
   0   2   8  1416.53  1647.20   107.76 o
   0   3   1    38.61    27.12    11.94 <
   0   3   3  4050.78  4584.46    97.74 o
   0   3   5  1027.43   973.47    28.44 o
   0   3   7   143.66   149.80    12.59 o
   0   4   2    49.72    60.04    13.23 o
   0   4   4    12.61    19.69    11.30 <
   0   4   6   192.81   185.66    11.62 o
   0   4   8   501.46   543.59    41.37 o
   0   5   3   794.50  1206.30    61.07 o
   1   0   1    51.00    54.26     3.55 o
   1   0   2  6198.03  5684.18   193.93 o
   1   0   3  3395.83  3770.53   148.29 o
   1   0   4  4475.76  4688.24   183.62 o
   1   1   1  7439.04  8639.86   101.93 o
   1   1   2  4170.31  4079.72    56.74 o
   1   1   3   344.08   361.65    10.34 o
   1   1   4   434.34   447.77    12.62 o
   1   1   5  1317.71  1297.32    28.87 o
   1   1   6  1037.32   925.34    46.27 o
   1   1   7  1182.44  1153.38    56.62 o
   1   2   1    47.32    51.00     7.10 o
   1   2   2  3139.14  3554.37    48.19 o
   1   2   3  1570.78  1545.88    25.63 o
   1   2   4  2655.67  2707.46    46.76 o
   1   2   5  1499.85  1436.15    26.24 o
   1   2   6   276.57   272.93    10.34 o
   1   2   7     8.05     4.84     6.78 <
   1   2   8   119.93   119.13     8.07 o
   1   2   9    22.86     9.68    10.65 <
   1   3   1  2297.46  2315.68    46.99 o
   1   3   2  1118.80   973.57    24.89 o
   1   3   3   118.95   136.89     7.75 o
   1   3   4   107.07   102.66     8.07 o
   1   3   5   523.30   515.27    12.28 o
   1   3   6   426.32   431.85    10.98 o
   1   3   7   524.92   549.50    15.83 o
   1   3   8    63.57    72.64     8.39 o
   1   4   1    19.11    31.31    26.79 <
   1   4   2   754.46   764.08    20.68 o
   1   4   3   345.08   325.77    12.91 o
   1   4   4   709.69   802.58    17.44 o
   1   4   5   420.10   429.90    12.27 o
   1   4   6    83.85    90.39     7.43 o
   1   4   7     3.40     3.55     6.46 <
   1   4   8    41.87    41.64    20.66 <
   1   5   2   210.04   225.80    29.72 o
   1   5   3    23.55     8.39    20.34 <
   1   5   4    24.81    60.36    25.50 <
   1   5   5   116.67   218.88    23.24 o
   2   0   1   488.00   463.89    12.63 o
   2   0   2  8826.47  8911.00   177.32 o
   2   0   3  2741.00  2858.63   195.75 o
   2   0   4   472.59   477.25    32.05 o
   2   0   5   816.45   845.82    33.39 o
   2   0   6  2165.99  2455.87   172.74 o
   2   0   7     2.17    13.88    16.78 <
   2   0   8     8.26    -0.65    11.30 <
   2   1   0  4228.02  4164.32   106.84 o
   2   1   1  8146.41  8593.97   134.00 o
   2   1   2   871.72   872.32    16.20 o
   2   1   3  1056.23  1076.59    23.67 o
   2   1   4    70.59    84.59     9.36 o
   2   1   5   786.09   752.07    19.40 o
   2   1   6   579.00   572.93    19.08 o
   2   1   7   235.99   218.65    12.92 o
   2   1   8   279.57   212.12    15.82 o
   2   1  10     1.42     0.00    13.88 <
   2   2   0   138.10   129.91    16.16 o
   2   2   1   266.92   253.14     8.72 o
   2   2   2  4319.66  4959.20    53.43 o
   2   2   3  1570.21  1630.37    21.69 o
   2   2   4   269.14   250.27    10.98 o
   2   2   5   506.37   499.58    12.60 o
   2   2   6  1371.71  1354.25    21.69 o
   2   2   7     1.43    -1.61     7.75 <
   2   2   8     5.08     4.20     8.07 <
   2   2   9    63.45    57.15    11.95 o
   2   3   0  1349.68  1349.43    43.60 o
   2   3   1  2198.58  2070.75    42.83 o
   2   3   2   315.63   251.25    22.64 o
   2   3   3   458.34   498.71    14.86 o
   2   3   4    27.70    28.08     7.42 o
   2   3   5   323.31   336.52    10.01 o
   2   3   6   247.58   253.15     9.04 o
   2   3   7   109.37   116.55     9.04 o
   2   4   0    68.93    55.85    12.91 o
   2   4   1    67.88    34.87    10.98 o
   2   4   2   989.34   990.35    39.87 o
   2   4   3   406.23   390.26    25.54 o
   2   4   4    72.08    91.67    12.27 o
   2   4   5   146.70   134.95     9.69 o
   2   4   6   428.74   487.09    16.15 o
   2   5   1   415.79   372.40    34.91 o
   2   5   2    61.73    58.76    25.18 <
   2   5   3    91.57   116.89    24.86 o
   2   5   4     5.91     0.32    15.82 <
   2   5   5    72.89    30.99    22.92 <
   3   0   1  7284.62  6756.90   132.31 o
   3   0   2   852.38   888.59    20.39 o
   3   0   3   661.30   674.50    17.15 o
   3   0   4  1321.32  1323.30    28.82 o
   3   0   5    14.51    10.98     9.36 <
   3   0   6    35.38    36.80    11.30 o
   3   0   7  1839.65  2277.41    92.93 o
   3   0   8    31.06    28.73    10.65 <
   3   1   1  1595.85  1641.99    29.18 o
   3   1   2   385.95   398.86     9.37 o
   3   1   3     7.73     6.78     6.13 <
   3   1   4  6865.18  6976.97   130.80 o
   3   1   5   165.52   173.09     8.40 o
   3   1   6    51.10    51.65     9.04 o
   3   1   7   347.15   360.15    13.57 o
   3   1   8     8.74    14.85     9.68 <
   3   1   9    32.27    26.47    15.17 <
   3   2   1  3959.53  3544.72    59.32 o
   3   2   2   508.29   519.62    13.57 o
   3   2   3   317.73   316.16    10.01 o
   3   2   4   802.64   779.17    14.87 o
   3   2   5     5.96     4.52     8.07 <
   3   2   6    23.08    14.53     9.68 <
   3   2   7  1229.34  1231.72    35.28 o
   3   2   8    21.18    10.98    14.85 <
   3   2   9    66.08    62.31    12.91 o
   3   3   1   569.28   567.69    21.31 o
   3   3   2   192.95   189.49    12.27 o
   3   3   3     3.78     3.23     7.42 <
   3   3   4  2637.85  2311.50    20.09 o
   3   3   5    69.94    64.89     7.10 o
   3   3   6    23.17    23.24     7.10 o
   3   3   8     3.90     1.61    22.60 <
   3   4   1   985.33   859.13    19.70 o
   3   4   2   134.98    41.64    10.33 o
   3   4   3    78.41    69.10    13.88 o
   3   4   4   227.93   249.08    17.12 o
   3   4   5     2.49     3.23    11.30 <
   3   4   6     7.18    12.91    24.53 <
   3   5   1   114.19    46.50    14.21 o
   3   5   2    38.09    22.92    12.91 <
   3   5   3     0.75     6.13    22.27 <
   3   5   4   604.88   513.91    37.19 o
   4   0   1  1426.70  1243.85    45.98 o
   4   0   2   569.66   526.99    16.80 o
   4   0   3  2962.16  3209.95    73.03 o
   4   0   4    10.55    17.43    12.91 <
   4   0   5  1115.57  1141.27    31.37 o
   4   0   6    10.10    12.27     9.36 <
   4   0   7     3.46     7.42     9.04 <
   4   0   8   342.13   332.57    17.45 o
   4   0   9   258.39   192.55    14.22 o
   4   1   0  3553.00  3304.57    85.20 o
   4   1   1  1062.97  1083.07    19.40 o
   4   1   2  1879.57  1886.59    32.45 o
   4   1   3   894.50   884.85    16.83 o
   4   1   4   153.09   161.13     8.40 o
   4   1   5   104.82   108.81     8.07 o
   4   1   6  1044.24  1070.77    21.99 o
   4   1   7   191.23   202.12     7.75 o
   4   1   8   291.95   278.54    13.25 o
   4   2   0  2073.36  1972.72    43.00 o
   4   2   1   833.84   807.94    16.17 o
   4   2   2   293.91   331.32    10.33 o
   4   2   3  1839.84  1749.69    28.85 o
   4   2   4     5.98     6.46     6.78 <
   4   2   5   718.90   745.98    23.94 o
   4   2   6     6.78    11.94     8.39 <
   4   2   7     2.39    -1.61     9.04 <
   4   2   8   241.34   193.19    21.97 o
   4   2   9   184.35   138.88    24.55 o
   4   3   0  1388.38  1250.65    35.43 o
   4   3   1   338.13   341.10    13.90 o
   4   3   2   726.73   655.62    16.47 o
   4   3   3   342.59   339.65    13.24 o
   4   3   4    63.60    51.65     6.13 o
   4   3   5    45.48    37.45     5.49 o
   4   3   6   473.61   491.00    19.39 o
   4   3   7    94.30    59.41    24.86 <
   4   3   8   144.51   110.77    27.45 o
   4   4   0   534.80   467.42    24.91 o
   4   4   1   224.84   209.03    12.60 o
   4   4   2    77.96    83.93     9.68 o
   4   4   3   528.12   514.25    25.23 o
   4   4   4     1.90     5.81     8.72 <
   4   4   5   226.14   223.22    29.72 o
   4   4   6     2.73     3.55    21.30 <
   4   5   2   159.47   201.20    28.10 o
   4   5   3    80.31    39.39    15.82 <
   5   0   1  1600.61  1367.44    52.51 o
   5   0   2     0.41    -1.29    10.01 <
   5   0   3  1314.55  1170.29    27.16 o
   5   0   4   117.81   138.82    13.88 o
   5   0   5  2126.17  1838.65    51.49 o
   5   0   6     2.65     3.55    17.11 <
   5   0   7   189.13   195.31    14.85 o
   5   0   8     0.53     2.91    11.30 <
   5   0   9   100.48    40.36     8.72 o
   5   1   1    70.35    58.11     9.04 o
   5   1   2  3564.84  3374.74    62.65 o
   5   1   3    11.31    16.46     7.10 <
   5   1   4   239.98   240.91     8.72 o
   5   1   5     5.59     4.52     7.75 <
   5   1   6   819.36   883.53    17.13 o
   5   1   7    28.72    32.93     8.07 o
   5   1   8   188.76   148.90    13.24 o
   5   1   9     1.35     1.94     9.68 <
   5   2   1  1018.54  1041.02    23.26 o
   5   2   2     0.37     6.13     9.68 <
   5   2   3   814.83   797.31    21.33 o
   5   2   4    75.63    77.80     8.39 o
   5   2   5  1405.17  1774.72    40.80 o
   5   2   6     1.86     0.65    11.62 <
   5   2   7   128.30   132.35    15.49 o
   5   2   8     0.38     2.58    28.41 <
   5   3   1    28.26    24.86     9.04 <
   5   3   2  1456.57  1628.33    33.28 o
   5   3   3     4.66     8.07     8.39 <
   5   3   4   103.82    71.35     7.10 o
   5   3   5     2.68     3.55     8.72 <
   5   3   7    14.35     2.26     8.72 <
   5   4   1   296.65   267.88    16.16 o
   5   4   2     0.10     0.00    11.62 <
   5   4   3   256.18   287.54    20.35 o
   5   4   4    24.68    30.99    24.86 <
   5   4   5   480.72   447.44    32.33 o
   5   4   6     0.73    -0.65    19.04 <
   6   0   2    63.51    63.92    13.56 o
   6   0   3  1451.61  1298.64    26.85 o
   6   0   4     1.39     0.32    10.97 <
   6   0   5   452.26   529.52    20.35 o
   6   0   6     5.45    13.56    10.01 <
   6   0   7     9.72    16.79    17.75 <
   6   0   8   316.16   288.87    19.06 o
   6   1   0  2141.63  2333.43    59.72 o
   6   1   1   257.94   222.82    15.18 o
   6   1   2   312.09   288.79    17.44 o
   6   1   3   783.03   720.87    17.78 o
   6   1   4    35.25    39.38     6.46 o
   6   1   5   164.38   175.65     8.72 o
   6   1   6   325.35   391.75    15.82 o
   6   1   7    91.54   100.10    16.79 o
   6   1   8   235.20   269.73    27.13 o
   6   2   0  1504.27  1835.76    45.88 o
   6   2   1    82.81    91.03    10.01 o
   6   2   2    40.02    40.67    19.69 <
   6   2   3   951.99  1005.39    27.16 o
   6   2   4     0.96     6.13     6.78 <
   6   2   5   306.18   317.79    15.50 o
   6   2   6     3.53     6.46     9.36 <
   6   3   0   925.19   964.81    33.69 o
   6   3   1   112.31   113.35    10.66 o
   6   3   2   136.65   136.61    10.33 o
   6   3   3   354.38   390.04    15.18 o
   6   3   4    16.09    14.53    13.88 <
   6   3   5    78.65    55.52    12.91 o
   6   3   6   159.37   152.72    15.82 o
   6   4   0   484.18   511.82    45.59 o
   6   4   1    25.36    19.05    15.82 <
   6   4   2    14.69    18.08    16.79 <
   7   0   3   147.62   144.95    12.59 o
   7   0   4   201.11   210.85    13.24 o
   7   0   5    21.36    10.01    12.59 <
   7   0   6   106.23    73.30    25.83 <
   7   0   7   389.81   423.07    35.55 o
   7   1   1   387.66   426.19    21.96 o
   7   1   2    27.23    36.15    15.17 <
   7   1   3    90.96   104.60    15.17 o
   7   1   4  1166.97  1138.20    25.85 o
   7   1   5   214.34   211.16    14.53 o
   7   2   1   575.84   608.56    22.00 o
   7   2   2   345.33   350.35    15.82 o
   7   2   3   102.40   114.29    10.65 o
   7   2   4   136.68   137.22    10.01 o
   7   2   5    15.93    11.30     8.72 <
   7   2   6    75.58    85.23    16.47 o
   7   3   1   178.06   205.42    16.15 o
   7   3   2    11.63     9.36    18.72 <
   7   3   3    43.99    35.83    37.45 <
   7   3   4   576.90   657.04    39.73 o
   7   3   5   107.97   118.18    33.58 o
   7   4   1   198.83   185.72    23.26 o
   8   0   3    47.30    39.38    11.94 o
   8   1   2   109.47   121.06    13.56 o
   8   1   3   155.72   187.92    15.50 o
   8   1   4    12.21     7.75     7.42 <
   8   2   0    38.13    68.11    44.87 <
   8   2   1    79.11    51.66    12.27 o
   8   2   2   515.67   480.75    22.62 o
   8   2   3    32.73    24.21    10.65 <
   8   2   4    35.75    37.77     8.39 o
   8   2   5    20.26    26.15     9.04 <
   8   3   1   322.65   377.41    38.78 o
   8   3   2    54.92     8.72    20.34 <
   9   1   2    87.96    13.24    22.28 <
   9   2   3    80.51    91.05    23.25 o
