# Supplementary material for: Comparison of the temperature- and pressure-dependent behavior of the crystal structure of CrAs
Source: Acta Crystallogr B Struct Sci Cryst Eng Mater. 2021 Jul 23;77(Pt 4):594–604. doi: 10.1107/S2052520621005655 (PMC8337019; doi:10.1107/S2052520621005655)
Supplement: Supplementary file 23 [file b-77-00594-Synchrotron-4.45GPasup23.hkl]

#
# h,k,l, Fc-squared, Fo-squared, sigma(Fo-squared) and status flag
#
data_Synchrotron-4.45GPa
_shelx_title                             '   '
_shelx_refln_list_code                   4
_shelx_F_calc_maximum                    159.86
_exptl_crystal_F_000                     228
_reflns_d_resolution_high                0.5503

loop_
 _symmetry_equiv_pos_as_xyz
 'x, y, z'
 '-x+1/2, -y, z+1/2'
 '-x, y+1/2, -z'
 'x+1/2, -y+1/2, -z+1/2'
 '-x, -y, -z'
 'x+1/2, y, -z+1/2'
 'x, -y+1/2, z'
 '-x+1/2, y+1/2, z+1/2'

_cell_length_a                           5.593(5)
_cell_length_b                           3.3003(8)
_cell_length_c                           6.1478(13)
_cell_angle_alpha                        90
_cell_angle_beta                         90
_cell_angle_gamma                        90

_shelx_F_squared_multiplier              1.000

loop_
 _refln_index_h
 _refln_index_k
 _refln_index_l
 _refln_F_squared_calc
 _refln_F_squared_meas
 _refln_F_squared_sigma
 _refln_observed_status
   0   2   0 18496.30 25554.70   695.51 o
   2   2   0   123.68   113.39    12.57 o
   2   3   0  1349.86  1249.61    24.94 o
   4   3   0  1270.15  1227.04    33.88 o
   6   3   0   722.35   365.80    14.18 o
   0   4   0  3671.54  2770.98    51.32 o
   2   4   0    59.69    54.54     6.79 o
   4   4   0   425.42   356.42    28.44 o
   6   4   0   401.95   415.57    16.62 o
   2   5   0   248.35   255.93    11.23 o
   4   5   0   260.23   262.66    28.63 o
   1   0   1    55.95    61.55     2.10 o
   0   1   1   570.39   672.02     7.98 o
   1   1   1  7366.61  7336.85    78.34 o
   1   2   1    50.55    54.11     2.50 o
   2   2   1   265.81   328.67     7.06 o
   3   2   1  3861.79  4745.01    52.18 o
   0   3   1    39.09    39.68     7.90 o
   1   3   1  2234.63  2421.47    34.59 o
   2   3   1  2059.61  1885.67    20.20 o
   3   3   1   496.49   335.39    15.17 o
   4   3   1   308.74   290.32    11.17 o
   5   3   1    37.39    16.38     3.88 o
   6   3   1    68.37    41.01     4.78 o
   1   4   1    19.36    37.93     4.27 o
   2   4   1    65.88    81.92     6.79 o
   3   4   1   940.70  1067.62    17.73 o
   4   4   1   203.16   259.69    13.03 o
   5   4   1   253.52   319.64     6.03 o
   6   4   1    18.74    27.74     6.90 o
   0   5   1     5.88     6.65     4.26 <
   1   5   1   402.27   410.30     8.03 o
   2   5   1   382.37   414.46    10.74 o
   3   5   1    96.97    92.29    12.88 o
   0   0   2    87.33   118.49     3.15 o
   1   0   2  6145.39  8642.15   155.54 o
   1   1   2  4319.88  4270.99    58.30 o
   2   1   2   903.72  1072.01    22.18 o
   3   1   2   392.76   216.00    15.25 o
   0   2   2   121.57   149.67     4.61 o
   1   2   2  3080.08  3014.39    32.13 o
   2   2   2  4133.17  4263.26    36.13 o
   3   2   2   435.10   379.51    12.80 o
   4   2   2   270.09   286.16    12.35 o
   5   2   2     3.99    -2.13     9.47 <
   1   3   2  1141.17  1124.22    13.74 o
   2   3   2   321.35   278.78     8.15 o
   3   3   2   190.22   118.14    13.41 o
   4   3   2   684.85   563.70    12.92 o
   5   3   2  1240.71  1507.50    23.88 o
   6   3   2   109.45    62.86     6.97 o
   0   4   2    52.92    12.68     7.60 <
   1   4   2   722.47   742.14     9.64 o
   2   4   2   929.78   952.05    14.86 o
   3   4   2   112.78   112.20     9.68 o
   4   4   2    71.23    69.52    15.65 o
   5   4   2     1.10     1.24     4.42 <
   6   4   2     5.94    13.84     6.60 <
   7   4   2    99.62   101.31     7.87 o
   1   5   2   210.20   214.76     7.50 o
   2   5   2    61.03    56.86     3.97 o
   3   5   2    35.96    40.87     7.24 o
   4   5   2   146.60   308.96    19.90 o
   5   5   2   290.57   614.89    26.12 o
   1   0   3  3550.35  3581.21    30.52 o
   2   0   3  2873.09  3030.07    40.60 o
   0   1   3 12429.30 13563.40   163.36 o
   1   1   3   377.73   362.01     5.22 o
   2   1   3  1078.57  1154.03    12.52 o
   3   1   3     8.27     5.31     4.32 <
   4   1   3   680.21   188.83    25.36 o
   1   2   3  1628.28  1649.16    11.05 o
   2   2   3  1629.57  1648.16    11.48 o
   3   2   3   287.27   443.76    14.26 o
   4   2   3  1738.08  1331.72    21.15 o
   5   2   3   717.71   457.01    20.30 o
   0   3   3  3986.54  3517.59    36.90 o
   1   3   3   128.36   148.01     3.77 o
   2   3   3   454.14   459.06     8.21 o
   3   3   3     3.91     6.09     6.48 <
   4   3   3   256.74   281.06     8.58 o
   5   3   3     3.43     2.43     6.32 <
   6   3   3   309.04   138.36     7.64 o
   1   4   3   352.99   351.11     6.16 o
   2   4   3   411.79   455.76     9.69 o
   3   4   3    70.40    66.05     7.31 o
   4   4   3   487.50   238.19    26.19 o
   5   4   3   222.25   336.69    11.25 o
   6   4   3   248.99   428.58    16.32 o
   0   5   3   763.06   657.03    15.98 o
   1   5   3    24.76    26.46     3.37 o
   2   5   3    87.59   103.71     6.90 o
   3   5   3     0.75    -0.45     6.82 <
   0   0   4    72.96    78.02     3.59 o
   1   0   4  4660.77  4081.07    43.36 o
   2   0   4   387.66   497.42    10.97 o
   3   0   4  1246.80  1474.02    20.85 o
   1   1   4   420.45   398.84     5.97 o
   2   1   4    67.93   104.44     4.19 o
   3   1   4  6905.88  6250.05    82.08 o
   4   1   4   140.40   160.13    10.42 o
   0   2   4    49.78    42.89     4.16 o
   1   2   4  2739.25  2499.00    23.38 o
   2   2   4   219.54   200.91     4.97 o
   3   2   4   750.28   705.29    12.76 o
   4   2   4     4.59     5.59     3.40 <
   5   2   4    91.94   118.17    12.03 o
   1   3   4   101.74   111.17     2.76 o
   2   3   4    26.23    24.08     2.44 o
   3   3   4  2617.99  2327.18    37.02 o
   4   3   4    57.39    39.00     7.51 o
   5   3   4   104.61    91.63    11.11 o
   6   3   4    10.70    19.70     4.82 o
   0   4   4    13.81     7.70     5.88 <
   1   4   4   714.78   730.65     9.41 o
   2   4   4    57.75    67.94     3.46 o
   3   4   4   208.57   222.05    10.33 o
   4   4   4     1.44     1.58     4.83 <
   5   4   4    29.39    15.47     6.71 <
   1   5   4    23.78    25.94     5.27 o
   2   5   4     5.43     6.38     4.72 <
   1   0   5  2756.51  2726.98    20.42 o
   2   0   5   907.27   888.34    12.24 o
   3   0   5     8.23     7.67     3.44 <
   4   0   5  1158.17  1156.39    24.19 o
   0   1   5  3020.37  2432.33    25.66 o
   1   1   5  1352.73  1237.62    11.20 o
   2   1   5   765.81   868.12    10.96 o
   3   1   5   140.10   167.21     4.58 o
   4   1   5   104.07    97.51    12.45 o
   5   1   5     1.50     0.94     5.51 <
   1   2   5  1559.45  1495.04    12.71 o
   2   2   5   557.76   630.45     6.04 o
   3   2   5     3.08     4.91     3.72 <
   4   2   5   739.98   970.51    15.46 o
   5   2   5  1221.69  1475.95    29.04 o
   0   3   5  1161.42   978.31    12.14 o
   1   3   5   528.12   538.54     9.10 o
   2   3   5   310.36   287.57     7.00 o
   3   3   5    58.18    35.29     5.55 o
   4   3   5    44.58    42.23     6.40 o
   5   3   5     0.76    -2.80     7.61 <
   6   3   5    86.52   102.46    13.54 o
   1   4   5   430.41   447.92     6.16 o
   2   4   5   158.01   165.38     4.74 o
   3   4   5     1.58     2.42     2.78 <
   4   4   5   227.91   288.80    13.30 o
   2   5   5    67.80    13.16     4.90 <
   0   0   6  1027.09  1044.18    13.57 o
   1   0   6   522.60   526.34     6.64 o
   2   0   6  2364.68  2201.20    21.57 o
   3   0   6    38.81    40.08     3.45 o
   4   0   6    24.39    34.23     4.42 o
   1   1   6  1096.32  1018.28     8.14 o
   2   1   6   651.77   637.21     5.90 o
   3   1   6    30.18    32.88     2.61 o
   4   1   6  1062.35  1383.48    16.45 o
   5   1   6   755.78   621.25    16.08 o
   0   2   6   658.10   645.78     6.85 o
   1   2   6   327.30   294.08     4.10 o
   2   2   6  1485.27  1443.39    11.35 o
   3   2   6    25.07    31.37     2.58 o
   4   2   6    16.25    14.43     4.08 o
   5   2   6     1.23     1.62     4.45 <
   6   2   6     6.41     0.98     8.53 <
   1   3   6   445.83   420.91     5.05 o
   2   3   6   274.17   294.30     4.67 o
   3   3   6    13.98    13.79     3.53 o
   4   3   6   474.70   514.90     8.56 o
   5   3   6   359.69   392.36    14.51 o
   6   3   6   137.26   138.75    13.54 o
   0   4   6   189.84   191.83     6.62 o
   1   4   6    97.14   109.99     3.38 o
   2   4   6   456.00   405.08     9.82 o
   3   4   6     7.59     5.69     4.65 <
   4   4   6     6.14     7.66     5.69 <
   1   0   7     4.44     5.18     2.15 <
   2   0   7     1.34     1.49     2.28 <
   3   0   7  1953.74  2005.61    28.14 o
   4   0   7     5.71    12.32     3.74 o
   0   1   7   353.14   347.45     5.87 o
   1   1   7  1348.13  1274.53     8.77 o
   2   1   7   302.04   363.79     5.88 o
   3   1   7   360.19   424.73     5.32 o
   4   1   7   192.73   200.67     4.92 o
   5   1   7    41.59    31.21     7.60 o
   1   2   7     2.87     3.67     2.05 <
   2   2   7     0.88     0.52     2.19 <
   3   2   7  1296.24  1427.35    17.57 o
   4   2   7     3.91     8.93     5.07 <
   5   2   7   153.66   110.46    16.46 o
   0   3   7   157.32   171.97     4.70 o
   1   3   7   589.16   520.87     7.04 o
   2   3   7   138.59   132.54     4.09 o
   3   3   7   164.18   176.66     5.72 o
   4   3   7    94.34   122.35     5.70 o
   5   3   7    20.49    19.22     6.24 o
   1   4   7     1.48     4.46     4.78 <
   2   4   7     0.31     0.47     4.89 <
   3   4   7   440.77   495.40    13.86 o
   4   4   7     1.43     1.52     3.59 <
   0   0   8  2568.09  2444.62    32.01 o
   1   0   8   194.60   178.71     4.31 o
   2   0   8    11.25    11.12     2.41 o
   3   0   8    26.42    28.98     4.05 o
   4   0   8   345.66   576.99    19.11 o
   1   1   8   126.63   141.21     2.87 o
   2   1   8   348.82   388.57     5.22 o
   3   1   8    17.35    15.39     2.56 o
   4   1   8   341.55   363.21    10.93 o
   5   1   8   159.02    20.48    11.79 <
   0   2   8  1722.68  1506.03    12.73 o
   1   2   8   129.97   122.51     3.46 o
   2   2   8     6.79     6.60     2.60 <
   3   2   8    17.85    22.28     4.15 o
   4   2   8   242.72   191.57     9.05 o
   1   3   8    60.18    59.20     3.05 o
   2   3   8   163.96   171.67     5.73 o
   3   3   8     7.80     7.02     5.29 <
   4   3   8   166.67   155.98     7.30 o
   0   4   8   599.46   333.62    31.68 o
   1   4   8    44.49    19.40    18.07 <
   2   4   8     1.81     2.99    16.18 <
   1   0   9    30.92    35.21     4.91 o
   2   0   9   115.31    79.47     4.74 o
   3   0   9   149.97   149.26     6.46 o
   4   0   9   297.10   390.88    14.44 o
   0   1   9    10.78     8.47     4.87 <
   1   1   9   217.97   224.01     8.29 o
   2   1   9   865.42   780.03    14.68 o
   3   1   9    39.34    36.40     4.40 o
   4   1   9    93.33    40.10     7.51 o
   1   2   9    21.27    16.73     4.82 o
   2   2   9    79.57    73.39     4.09 o
   3   2   9   104.79    94.14     6.55 o
   1   3   9   106.59   134.21     7.65 o
   0   0  10    72.46    89.06     9.89 o
   1   0  10   344.80   397.65    17.00 o
   1   1  10   120.01    40.93     9.97 o
   2   1  10     2.71     3.80     3.87 <
   3   1  10   100.17   116.77     8.58 o
   3   2  10    50.54     2.27     5.90 <
