# Supplementary material for: Comparison of the temperature- and pressure-dependent behavior of the crystal structure of CrAs
Source: Acta Crystallogr B Struct Sci Cryst Eng Mater. 2021 Jul 23;77(Pt 4):594–604. doi: 10.1107/S2052520621005655 (PMC8337019; doi:10.1107/S2052520621005655)
Supplement: Supplementary file 24 [file b-77-00594-Synchrotron-6.05GPasup24.hkl]

#
# h,k,l, Fc-squared, Fo-squared, sigma(Fo-squared) and status flag
#
data_Synchrotron-6.05GPa
_shelx_title                             '   '
_shelx_refln_list_code                   4
_shelx_F_calc_maximum                    117.74
_exptl_crystal_F_000                     228
_reflns_d_resolution_high                0.5658

loop_
 _symmetry_equiv_pos_as_xyz
 'x, y, z'
 '-x+1/2, -y, z+1/2'
 '-x, y+1/2, -z'
 'x+1/2, -y+1/2, -z+1/2'
 '-x, -y, -z'
 'x+1/2, y, -z+1/2'
 'x, -y+1/2, z'
 '-x+1/2, y+1/2, z+1/2'

_cell_length_a                           5.581(4)
_cell_length_b                           3.2734(7)
_cell_length_c                           6.1287(12)
_cell_angle_alpha                        90
_cell_angle_beta                         90
_cell_angle_gamma                        90

_shelx_F_squared_multiplier              1.000

loop_
 _refln_index_h
 _refln_index_k
 _refln_index_l
 _refln_F_squared_calc
 _refln_F_squared_meas
 _refln_F_squared_sigma
 _refln_observed_status
   0   0   2   117.53   180.22     4.76 o
   0   0   4    60.61    80.76     4.80 o
   0   0   6   929.77   953.75    15.58 o
   0   0   8  2767.30  2020.68    21.56 o
   0   0  10    55.25    73.27     9.42 o
   0   1   1   599.22   545.41     7.29 o
   0   1   3 12262.30 13863.30    99.81 o
   0   1   5  3301.83  2937.71    22.60 o
   0   1   7   326.63   347.30     5.69 o
   0   1   9     5.28     9.34     4.98 <
   0   2   2   139.05   146.24    10.98 o
   0   2   4    40.93    57.72     2.99 o
   0   2   6   597.38   584.00     8.60 o
   0   2   8  1895.25  1785.53    22.49 o
   0   3   1    52.31    12.64     3.47 o
   0   3   3  4061.64  4220.51    46.65 o
   0   3   5  1304.71  1161.62    20.56 o
   0   3   7   156.58   168.40     4.87 o
   0   4   2    52.94    45.76     6.70 o
   0   4   4    11.17     9.39     3.76 <
   0   4   6   172.24   161.00    10.53 o
   0   5   1    12.24    17.68     7.02 <
   0   5   3   836.53   741.68    21.39 o
   1   0   1    57.22    79.00     3.55 o
   1   0   2  6090.62  6732.69    52.59 o
   1   0   3  3703.24  4310.74    36.93 o
   1   0   4  4650.98  4198.12    29.11 o
   1   0   5  2727.40  2399.01    18.29 o
   1   0   6   609.95   623.96     6.48 o
   1   0   7     1.95    -0.05     3.09 <
   1   0   8   161.48   174.24     4.59 o
   1   0  10   357.13   367.08    13.39 o
   1   1   1  7328.27  5510.90    53.50 o
   1   1   2  4406.73  5480.57    44.47 o
   1   1   3   452.24   504.99     6.84 o
   1   1   4   420.91   473.01     5.00 o
   1   1   5  1291.56  1310.15    10.31 o
   1   1   6  1143.42  1086.12     8.00 o
   1   1   7  1372.69  1262.60     7.96 o
   1   1   8   104.45   119.16     2.90 o
   1   1   9   251.51   276.14     8.86 o
   1   1  10   142.69   134.47    10.51 o
   1   2   1    50.23    67.71     3.20 o
   1   2   2  3079.32  3409.30    27.14 o
   1   2   3  1745.77  2097.31    16.36 o
   1   2   4  2763.61  2627.36    17.55 o
   1   2   5  1582.35  1572.11    11.33 o
   1   2   6   386.82   407.05     4.63 o
   1   2   7     1.59     3.43     2.15 <
   1   2   8   109.28   124.16     3.73 o
   1   2   9    19.75    26.60     8.11 o
   1   3   2  1215.86  1071.87    12.65 o
   1   3   3   157.16   188.79     5.66 o
   1   3   4   114.53   121.25     4.40 o
   1   3   5   516.79   541.02    10.38 o
   1   3   6   491.98   543.26     5.86 o
   1   3   7   614.59   630.98    10.45 o
   1   3   8    52.24    52.09     3.43 o
   1   4   1    18.11    11.93     4.14 <
   1   4   2   749.16   718.78    14.75 o
   1   4   3   415.34   446.48     9.20 o
   1   4   4   747.18   786.13    11.63 o
   1   4   5   475.67   460.16     8.52 o
   1   4   6   119.86   132.52     4.52 o
   1   4   7     1.50     2.92     3.71 <
   1   5   1   431.24   253.23     9.26 o
   1   5   2   248.49   200.65     7.11 o
   1   5   3    32.29    31.98    12.36 <
   1   5   4    33.97    25.99     5.39 o
   2   0   2  8465.97  9803.08   104.24 o
   2   0   3  2909.28  3054.81    31.56 o
   2   0   4   309.89   366.67     7.48 o
   2   0   5  1004.60  1085.69    11.87 o
   2   0   6  2396.29  2186.63    18.10 o
   2   0   7     0.28     1.55     3.03 <
   2   0   8    10.23     8.79     3.25 <
   2   0   9   101.74    80.00     5.94 o
   2   1   1  7645.31  9442.24   160.37 o
   2   1   2   914.01  1047.82    18.05 o
   2   1   3  1068.71  1159.02    10.75 o
   2   1   5   746.51   932.51    11.36 o
   2   1   6   617.20   602.11     7.46 o
   2   1   7   374.32   399.24     7.78 o
   2   1   8   398.36   397.43     5.80 o
   2   1   9   872.59   830.52    15.97 o
   2   1  10     5.45     3.16     5.85 <
   2   2   0   104.03   110.25     7.21 o
   2   2   1   238.80   310.91     5.79 o
   2   2   2  4186.12  4262.11    53.63 o
   2   2   3  1667.58  1639.01    13.75 o
   2   2   4   178.73   181.55     4.82 o
   2   2   5   624.08   675.40     6.14 o
   2   2   6  1531.99  1354.09    12.72 o
   2   2   7     0.20     0.95     2.56 <
   2   2   8     5.45     5.11     2.86 <
   2   2   9    70.82    85.78     6.71 o
   2   3   0  1441.77  1376.47    29.25 o
   2   3   1  2121.85  1984.50    22.16 o
   2   3   2   332.40   280.02     9.34 o
   2   3   3   447.86   392.58    11.57 o
   2   3   4    21.50    23.34     2.68 o
   2   3   5   307.39   319.76     6.20 o
   2   3   6   265.42   304.39     6.10 o
   2   3   7   182.87   199.27     5.06 o
   2   3   8   193.18   228.21     7.47 o
   2   3   9   462.06   466.56    16.06 o
   2   4   0    46.00    24.97     6.09 o
   2   4   1    61.09    66.31     4.90 o
   2   4   3   438.34   376.47    10.71 o
   2   4   4    49.98    31.89     2.88 o
   2   4   5   184.01   206.79     5.97 o
   2   4   6   499.89   583.90    12.14 o
   2   4   7     0.11     1.26     3.67 <
   2   5   0   281.83   229.19    13.93 o
   2   5   1   438.39   591.79    22.75 o
   2   5   3    86.25    87.33     8.05 o
   2   5   4     4.67     5.37     4.51 <
   3   0   4  1274.78  1230.77    19.70 o
   3   0   5    15.78    10.00     3.57 <
   3   0   6    36.96    41.12     4.02 o
   3   0   7  1944.47  1727.09    20.05 o
   3   0   8    23.32    22.00     3.69 o
   3   0   9   196.42   151.49     6.43 o
   3   1   3     3.69     1.91     6.49 <
   3   1   4  7029.15  5054.32    92.98 o
   3   1   5   106.44   123.01     5.83 o
   3   1   6    16.78    15.07     2.71 o
   3   1   7   352.45   356.48     5.59 o
   3   1   8    13.70    15.90     2.79 o
   3   1   9    47.58    48.42     5.84 o
   3   2   1  3938.29  3158.38    55.92 o
   3   2   2   372.51   319.38     8.11 o
   3   2   3   278.19   284.03    10.00 o
   3   2   4   775.90   648.42    14.00 o
   3   2   5     8.17     4.85     3.01 <
   3   2   6    23.89    42.04     3.18 o
   3   2   7  1314.26  1390.05     9.34 o
   3   2   8    15.90    17.30     4.30 o
   3   2   9   139.38   147.13    10.56 o
   3   3   1   496.92   578.28    20.13 o
   3   3   2   170.34   232.96     6.19 o
   3   3   3     1.94     3.16     3.03 <
   3   3   4  2773.69  2361.69    32.46 o
   3   3   5    44.60    41.07     5.88 o
   3   3   6     9.96     9.35     3.34 <
   3   3   7   165.67   217.13     6.30 o
   3   3   8     5.94     8.68     3.76 <
   3   4   1  1007.62  1207.30    27.42 o
   3   4   3    78.66    77.24    10.15 o
   3   4   4   226.38   251.58    12.62 o
   3   4   5     5.31     5.55     3.81 <
   3   4   6     7.20     3.26     4.25 <
   3   5   2    30.03    27.87     6.08 o
   3   5   3     0.29     0.14     5.97 <
   4   0   5  1148.94  1243.69    16.77 o
   4   0   6    37.70    51.81     5.83 o
   4   0   7    20.84    20.29     4.40 o
   4   0   8   351.35   310.83    13.82 o
   4   0   9   296.47   406.35    17.61 o
   4   1   5   104.29   103.06     5.11 o
   4   1   6  1072.20   997.89    12.35 o
   4   1   7   213.12   303.99     6.16 o
   4   1   8   334.05   390.74    10.35 o
   4   1   9   104.73   102.04     7.80 o
   4   2   2   293.41   295.61    10.44 o
   4   2   3  1676.32  1091.11    17.24 o
   4   2   4     3.50    -0.02     3.28 <
   4   2   5   742.49   477.84    10.34 o
   4   2   6    26.38    36.28     4.03 o
   4   2   7    14.59    11.33     3.88 <
   4   2   8   254.25   298.17     9.45 o
   4   3   1   341.93   540.85    15.87 o
   4   3   2   735.43   933.40    12.12 o
   4   3   3   242.70   284.54    13.33 o
   4   3   4    45.20    20.88     3.21 o
   4   3   5    46.77    50.31     3.58 o
   4   3   6   493.33   510.50    12.67 o
   4   3   7   111.43   115.40     5.22 o
   4   4   0   449.44   497.64    16.74 o
   4   4   1   222.89   261.57     9.27 o
   4   4   2    87.31    79.87     6.12 o
   4   4   4     1.29     0.69     4.13 <
   4   4   6    11.33    10.00     5.70 <
   5   1   5     4.49    -3.71     5.88 <
   5   1   6   786.93  1135.15    38.61 o
   5   1   7    48.56    50.73     7.65 o
   5   2   4   126.99   106.49     4.64 o
   5   2   5  1176.38   872.20    12.53 o
   5   2   6     1.10     0.42     4.16 <
   5   2   7   149.59   188.38    10.25 o
   5   2   8     0.07     0.09     6.85 <
   5   3   1    50.43    33.74     4.16 o
   5   3   2  1234.67  1086.36    23.14 o
   5   3   3     5.94     2.33     2.74 <
   5   3   4    88.66   119.81     6.73 o
   5   3   5     2.49     1.05     2.95 <
   5   3   6   392.76   460.52    11.08 o
   5   3   7    24.93    25.20     6.43 o
   5   4   1   241.13   450.21    17.52 o
   5   4   2     0.50     1.33     7.80 <
   5   4   3   256.25   419.60    20.17 o
   6   2   6     4.16    -0.49     5.90 <
   6   3   4     8.67     9.89     3.37 <
   6   3   5   101.42   123.45     5.74 o
   6   3   6   110.86   142.07     6.17 o
   6   4   1    10.98    16.94    14.41 <
   6   4   2     6.67     2.43     8.30 <
