# Supplementary material for: Comparison of the temperature- and pressure-dependent behavior of the crystal structure of CrAs
Source: Acta Crystallogr B Struct Sci Cryst Eng Mater. 2021 Jul 23;77(Pt 4):594–604. doi: 10.1107/S2052520621005655 (PMC8337019; doi:10.1107/S2052520621005655)
Supplement: Supplementary file 25 [file b-77-00594-Synchrotron-7.32GPasup25.hkl]

#
# h,k,l, Fc-squared, Fo-squared, sigma(Fo-squared) and status flag
#
data_Synchrotron-7.32GPa
_shelx_title                             '   '
_shelx_refln_list_code                   4
_shelx_F_calc_maximum                    98.31
_exptl_crystal_F_000                     228
_reflns_d_resolution_high                0.5667

loop_
 _symmetry_equiv_pos_as_xyz
 'x, y, z'
 '-x+1/2, -y, z+1/2'
 '-x, y+1/2, -z'
 'x+1/2, -y+1/2, -z+1/2'
 '-x, -y, -z'
 'x+1/2, y, -z+1/2'
 'x, -y+1/2, z'
 '-x+1/2, y+1/2, z+1/2'

_cell_length_a                           5.5765(17)
_cell_length_b                           3.2539(5)
_cell_length_c                           6.118(5)
_cell_angle_alpha                        90
_cell_angle_beta                         90
_cell_angle_gamma                        90

_shelx_F_squared_multiplier              1.000

loop_
 _twin_refln_datum_id
 _twin_refln_individual_id
 _twin_refln_index_h
 _twin_refln_index_k
 _twin_refln_index_l
 _twin_refln_F_squared_calc
 _twin_refln_F_squared_meas
 _twin_refln_F_squared_sigma
 _twin_refln_include_status
         1    1   0   1   1  551.48  599.98    8.33 o
         2    1   0   2   2  147.10  172.95    3.53 o
         3    1   0   3   1   42.43   47.63    1.57 o
         4    1   0   3   3 3642.46 3060.85   45.90 o
         5    1   0   4   0 3527.12 3327.99   50.61 o
         6    1   0   4   2   57.89   59.18    1.99 o
         7    1   0   4   4   10.33   11.61    2.03 o
         8    1   0   5   1    8.09    8.94    1.76 o
         9    1   0   5   3  737.38  802.26   17.13 o
        10    1   0   5   5  284.48  207.33   14.76 o
        11    1   1   0   1   60.21   67.42    1.54 o
        12    1   1   0   2 5546.48 6913.50   63.72 o
        13    1   1   1   1 6802.37 8943.92  103.05 o
        14    1   1   1   2 4177.99 4677.13   41.59 o
        15    1   1   1   3  432.94  475.08    9.50 o
        16    1   1   2   1   53.05   58.60    1.25 o
        17    1   1   2   2 2792.92 2697.20   28.59 o
        18    1   1   2   3 1627.72 1584.92   16.76 o
        19    1   1   2   4 2582.61 2499.96   41.34 o
        20    1   1   3   1 2097.62 2061.17   15.92 o
        21    1   1   3   2 1128.29 1159.75   10.10 o
        22    1   1   3   3  149.64  155.79    2.90 o
        23    1   1   3   4   92.16  108.86    3.22 o
        24    1   1   3   5  452.15  444.09   12.58 o
        25    1   1   4   1   19.71   19.91    1.14 o
        26    1   1   4   2  674.38  692.78    7.30 o
        27    1   1   4   3  373.08  379.30    4.48 o
        28    1   1   4   4  694.49  658.94    7.34 o
        29    1   1   4   5  419.54  354.50    9.57 o
        30    1   1   5   1  395.63  414.26    4.49 o
        31    1   1   5   2  222.69  229.08    3.61 o
        32    1   1   5   3   30.39   34.66    2.31 o
        33    1   1   5   4   24.63   24.05    2.64 o
        34    3   2   0   0   36.68   64.29    2.51 o
        34    2   2   0   0   36.68   64.29    2.51 o
        34    1   2   0   0   36.68   64.29    2.51 o
        35    1   2   0   1  461.78  540.39    7.79 o
        36    1   2   0   2 7995.45 9665.01   86.55 o
        37    1   2   0   3 2824.92 2596.85   31.18 o
        38    1   2   0   4  247.48  281.71    8.95 o
        39    1   2   1   0 4334.45 4256.68   44.76 o
        40    1   2   1   1 7164.66 8355.75   78.78 o
        41    1   2   1   2  951.93  999.67   12.82 o
        42    1   2   1   3 1002.39  987.73   11.62 o
        43    1   2   1   4   52.62   51.02    2.25 o
        44    1   2   1   5  683.16  625.98   19.19 o
        45    1   2   2   0   91.86   95.35    2.25 o
        46    1   2   2   1  252.43  256.55    3.01 o
        47    1   2   2   2 3909.02 3894.22   22.91 o
        48    1   2   2   3 1614.24 1636.74   14.81 o
        49    1   2   2   4  141.63  154.36    3.05 o
        50    1   2   2   5  625.04  696.48   17.08 o
        51    1   2   3   0 1379.94 1415.09   15.52 o
        52    1   2   3   1 1940.05 1884.89   15.41 o
        53    1   2   3   2  342.97  356.15    4.18 o
        54    1   2   3   3  423.27  423.33    5.12 o
        55    1   2   3   4   20.54   23.73    1.81 o
        56    1   2   3   5  281.92  301.70    5.43 o
        57    1   2   3   6  261.82  311.30   15.50 o
        58    1   2   4   0   45.74   43.69    2.24 o
        59    1   2   4   1   64.19   69.42    1.77 o
        60    1   2   4   2  917.98  891.85    7.19 o
        61    1   2   4   3  421.02  397.86    4.89 o
        62    1   2   4   4   38.83   39.24    1.65 o
        63    1   2   4   5  183.12  173.58    4.28 o
        64    1   2   4   6  462.13  405.13   14.26 o
        65    1   2   5   0  266.92  290.16    4.66 o
        66    1   2   5   1  386.46  367.82    4.66 o
        67    1   2   5   2   68.08   71.77    1.93 o
        68    1   2   5   3   83.97   95.84    3.02 o
        69    1   2   5   4    4.47    5.03    1.36 o
        70    1   3   0   1 7401.97 7318.86  104.03 o
        71    1   3   0   2  577.03  633.48    8.95 o
        72    1   3   0   3  550.52  580.88    8.07 o
        73    1   3   0   4 1153.42 1127.70   15.23 o
        74    1   3   0   5   14.25   13.22    2.90 o
        75    1   3   0   6   45.23   29.65    4.52 o
        76    1   3   1   1 1272.55 1275.29   19.67 o
        77    1   3   1   2  365.05  365.97    5.01 o
        78    1   3   1   3    7.08    7.75    1.16 o
        79    1   3   1   4 7138.13 6468.76   96.83 o
        80    1   3   1   5   97.70  102.53    2.82 o
        81    1   3   1   6    9.38    5.10    2.61 <
        82    1   3   2   1 4012.77 3742.54   28.64 o
        83    1   3   2   2  345.69  333.70    4.84 o
        84    1   3   2   3  261.46  270.78    4.01 o
        85    1   3   2   4  698.88  695.01    9.11 o
        86    1   3   2   5    6.51    8.29    1.84 o
        87    1   3   2   6   29.37   34.53    2.87 o
        88    1   3   3   1  451.90  447.97    4.80 o
        89    1   3   3   2  179.24  171.99    2.88 o
        90    1   3   3   3    3.47    3.46    1.41 <
        91    1   3   3   4 2773.63 2232.80   39.85 o
        92    1   3   3   5   41.17   41.68    2.15 o
        93    1   3   3   6    5.23    6.57    1.83 o
        94    1   3   4   1 1012.20  982.52    8.91 o
        95    1   3   4   2   92.26   88.42    1.84 o
        96    1   3   4   3   68.98   72.36    2.01 o
        97    1   3   4   4  201.42  202.97    3.84 o
        98    1   3   4   5    3.50    3.17    1.54 <
        99    1   3   4   6    9.13   13.54    3.92 o
       100    1   3   5   1   92.87   97.39    2.32 o
       101    1   3   5   2   33.91   36.84    1.81 o
       102    1   3   5   3    0.65    0.10    1.93 <
       103    3   4   0   0 3218.17 2830.82   51.96 o
       103    2   4   0   0 3218.17 2830.82   51.96 o
       103    1   4   0   0 3218.17 2830.82   51.96 o
       104    1   4   0   1 1383.80 1396.52   17.80 o
       105    1   4   0   2  624.55  565.20    8.14 o
       106    1   4   0   3 2954.69 2419.56   42.71 o
       107    1   4   0   4    7.44    7.13    1.61 o
       108    1   4   0   5 1259.49 1200.63   18.16 o
       109    1   4   0   6   62.62   78.90    4.78 o
       110    1   4   0   7   24.56   15.37    3.36 o
       111    1   4   1   0 3404.12 3441.62   81.96 o
       112    1   4   1   1 1124.48 1024.42   12.55 o
       113    1   4   1   2 1972.22 1790.66   22.14 o
       114    1   4   1   3  551.53  526.40    6.40 o
       115    1   4   1   4  100.20  104.25    2.10 o
       116    1   4   1   5  104.07  114.86    2.68 o
       117    1   4   1   6 1127.89 1139.70   17.43 o
       118    1   4   1   7  222.48  184.49   10.58 o
       119    1   4   2   0 1576.95 1428.18   18.80 o
       120    1   4   2   1  806.33  836.68   11.56 o
       121    1   4   2   2  330.46  337.45    5.63 o
       122    1   4   2   3 1831.10 1568.22   14.68 o
       123    1   4   2   4    4.38    3.43    1.51 <
       124    1   4   2   5  811.97  750.18    7.98 o
       125    1   4   2   6   42.45   49.04    2.15 o
       126    1   4   2   7   16.95   19.98    2.50 o
       127    1   4   3   0 1327.77 1239.53   14.32 o
       128    1   4   3   1  371.47  371.55    4.65 o
       129    1   4   3   2  764.30  727.42   10.63 o
       130    1   4   3   3  213.24  212.95    4.96 o
       131    1   4   3   4   41.83   40.95    2.03 o
       132    1   4   3   5   45.96   40.90    2.21 o
       133    1   4   3   6  515.82  484.76   13.20 o
       134    1   4   4   0  420.67  448.40    6.57 o
       135    1   4   4   1  220.54  223.79    3.32 o
       136    1   4   4   2   93.15   97.76    2.64 o
       137    1   4   4   3  529.63  515.25    9.87 o
       138    1   4   4   4    1.47    1.07    1.25 <
       139    1   4   4   5  258.43  248.11    6.82 o
       140    1   4   4   6   16.47   19.41    3.37 o
       141    1   4   5   0  284.45  330.45    9.44 o
       142    1   4   5   1   90.53   95.11    4.27 o
       143    1   4   5   2  172.63  147.32    6.23 o
       144    1   5   0   1 1485.89 1425.84   29.34 o
       145    1   5   0   2   17.02   17.69    1.62 o
       146    1   5   0   3 1432.93 1290.21   17.90 o
       147    1   5   0   4  248.27  232.91    5.20 o
       148    1   5   0   5 1962.15 1664.95   22.23 o
       149    1   5   0   6    0.09    0.34    1.97 <
       150    1   5   0   7  263.67  265.45    5.76 o
       151    1   5   0   8    0.31    0.31    3.45 <
       152    1   5   1   1  178.88  210.67    3.73 o
       153    1   5   1   2 3373.82 2696.57   32.53 o
       154    1   5   1   3    8.70    8.33    1.26 o
       155    1   5   1   4  247.50  246.72    3.56 o
       156    1   5   1   5    0.32    1.03    1.43 <
       157    1   5   1   6  916.39  999.04    9.47 o
       158    1   5   1   7   63.53   78.16    2.67 o
       159    1   5   1   8  128.78  182.61   11.01 o
       160    1   5   2   1  942.54  949.70   11.46 o
       161    1   5   2   2   11.31   10.80    1.75 o
       162    1   5   2   3  895.46  830.47   12.81 o
       163    1   5   2   4  160.46  168.09    2.77 o
       164    1   5   2   5 1306.33 1127.12   11.99 o
       165    1   5   2   6    0.09    0.31    1.49 <
       166    1   5   2   7  179.06  262.51    7.16 o
       167    1   5   2   8    0.21   -0.44   10.82 <
       168    1   5   3   1   72.66   82.57    2.75 o
       169    1   5   3   2 1391.60 1411.63   24.37 o
       170    1   5   3   3    3.73    3.76    1.51 <
       171    1   5   3   4  103.64  100.92    2.89 o
       172    1   5   3   5    0.23    0.94    1.48 <
       173    1   5   3   6  449.14  561.09   17.94 o
       174    1   5   4   1  274.32  283.60    5.00 o
       175    1   5   4   2    3.18    1.50    1.23 <
       176    1   5   4   3  291.44  296.19   21.03 o
       177    1   5   4   4   53.45   50.91    2.46 o
       178    1   5   4   5  461.43  411.85   14.49 o
       179    1   6   0   1   83.36   95.75    3.53 o
       180    1   6   0   2   14.95   15.79    1.96 o
       181    1   6   0   3 1281.10 1107.90   17.27 o
       182    1   6   0   4    0.33    0.44    1.79 <
       183    1   6   0   5  500.69  495.97    6.83 o
       184    1   6   0   6   13.20   13.94    1.99 o
       185    1   6   0   7    5.18    6.96    1.96 o
       186    1   6   1   1  181.85  213.79    3.88 o
       187    1   6   1   2  277.83  290.04    4.53 o
       188    1   6   1   3  946.71  830.49    9.06 o
       189    1   6   1   4   21.21   20.62    1.59 o
       190    1   6   1   5  304.68  304.24    3.85 o
       191    1   6   1   6  269.46  275.53    4.25 o
       192    1   6   1   7  106.97  118.62    3.84 o
       193    1   6   1   8  298.13  296.30    6.30 o
       194    1   6   2   0 1764.45 1603.88   20.16 o
       195    1   6   2   1   54.13   56.57    1.88 o
       196    1   6   2   2    9.73   10.63    1.61 o
       197    1   6   2   3  842.00  741.15    7.89 o
       198    1   6   2   4    0.20   -0.16    1.13 <
       199    1   6   2   5  340.27  335.44    5.70 o
       200    1   6   2   6    8.46    8.87    1.86 o
       201    1   6   2   7    3.82    5.72    2.24 <
       202    1   6   3   0  842.81  851.62   16.34 o
       203    1   6   3   1   82.89   96.70    2.98 o
       204    1   6   3   2  121.26  120.59    3.56 o
       205    1   6   3   3  433.48  403.70   10.86 o
       206    1   6   3   4    9.72    9.32    1.67 o
       207    1   6   3   5  147.86  123.77    5.19 o
       208    1   6   4   1   16.20   15.66    2.56 o
       209    1   6   4   2    4.73    8.18    2.19 o
       210    1   6   4   3  282.82  283.81   11.99 o
       211    1   6   4   4    0.04   -0.42    3.13 <
       212    1   7   0   1  699.88  794.28   15.73 o
       213    1   7   0   2  658.46  698.03   12.68 o
       214    1   7   0   3  148.65  147.37    3.74 o
       215    1   7   0   4  287.34  317.69    5.46 o
       216    1   7   0   5   42.06   43.35    2.23 o
       217    1   7   0   6  161.62  172.91    5.26 o
       218    1   7   1   1  504.37  517.16    7.68 o
       219    1   7   1   2    4.99    7.27    1.87 o
       220    1   7   1   3  133.58  135.73    2.72 o
       221    1   7   1   4 1050.01  910.21    8.72 o
       222    1   7   1   5  267.83  285.60    5.57 o
       223    1   7   1   6   30.41   38.65    2.16 o
       224    1   7   1   7  143.43  143.34    4.05 o
       225    1   7   2   1  470.06  493.24    8.25 o
       226    1   7   2   2  444.14  485.68    8.75 o
       227    1   7   2   3  105.00  105.90    3.69 o
       228    1   7   2   4  195.30  194.20    4.49 o
       229    1   7   2   5   31.61   30.56    2.76 o
       230    1   7   2   6  115.79  140.88    5.17 o
       231    1   7   3   1  232.67  232.05    7.38 o
       232    1   7   3   2    1.70    3.49    2.68 <
       233    1   7   4   1  166.65  133.23    9.90 o
       234    1   8   0   2  809.36  902.06   17.71 o
       235    1   8   0   3   13.18   14.03    2.23 o
       236    1   8   0   4   35.01   34.55    3.33 o
       237    1   8   1   2   78.08  100.36    4.30 o
       238    1   8   1   3  227.72  216.49    6.56 o
       239    1   8   1   4    4.21    5.13    1.92 <
       240    1   8   1   5  152.02  148.31    3.78 o
       241    1   8   1   6   41.65   52.44    3.28 o
       242    1   8   2   1   61.53   69.14    4.02 o
       243    1   8   2   2  569.67  610.03   11.04 o
       244    1   8   2   3    9.01   12.54    3.25 o
       245    1   8   2   4   25.02   28.76    4.58 o
       246    1   9   1   2   47.90   56.25    5.36 o
       247    1   9   1   3    0.06    0.26    3.33 <
