# Supplementary material for: Comparison of the temperature- and pressure-dependent behavior of the crystal structure of CrAs
Source: Acta Crystallogr B Struct Sci Cryst Eng Mater. 2021 Jul 23;77(Pt 4):594–604. doi: 10.1107/S2052520621005655 (PMC8337019; doi:10.1107/S2052520621005655)
Supplement: Supplementary file 26 [file b-77-00594-Synchrotron-8.09GPasup26.hkl]

#
# h,k,l, Fc-squared, Fo-squared, sigma(Fo-squared) and status flag
#
data_Synchrotron-8.09GPa
_shelx_title                             '   '
_shelx_refln_list_code                   4
_shelx_F_calc_maximum                    126.79
_exptl_crystal_F_000                     228
_reflns_d_resolution_high                0.5482

loop_
 _symmetry_equiv_pos_as_xyz
 'x, y, z'
 '-x+1/2, -y, z+1/2'
 '-x, y+1/2, -z'
 'x+1/2, -y+1/2, -z+1/2'
 '-x, -y, -z'
 'x+1/2, y, -z+1/2'
 'x, -y+1/2, z'
 '-x+1/2, y+1/2, z+1/2'

_cell_length_a                           5.5721(13)
_cell_length_b                           3.2432(8)
_cell_length_c                           6.1128(16)
_cell_angle_alpha                        90
_cell_angle_beta                         90
_cell_angle_gamma                        90

_shelx_F_squared_multiplier              1.000

loop_
 _twin_refln_datum_id
 _twin_refln_individual_id
 _twin_refln_index_h
 _twin_refln_index_k
 _twin_refln_index_l
 _twin_refln_F_squared_calc
 _twin_refln_F_squared_meas
 _twin_refln_F_squared_sigma
 _twin_refln_include_status
         1    1   0   1   1   605.00   702.22    15.06 o
         2    1   0   1   3 11569.70 11976.10   640.31 o
         3    1   0   1   5  3245.32  2475.90   139.20 o
         4    1   0   2   0 18271.00 16075.50  1395.03 o
         5    1   0   2   2   161.51   208.62    11.07 o
         6    1   0   2   4    34.20    38.10     7.55 o
         7    1   0   2   6   459.76   556.71    27.13 o
         8    1   0   2   8  1569.44  1489.50    74.75 o
         9    1   0   3   1    48.42    39.74     9.56 o
        10    1   0   3   3  3685.26  3973.22   113.77 o
        11    1   0   3   5  1233.58  1246.46    52.39 o
        12    1   0   3   7   118.33   118.73    10.44 o
        13    1   0   4   2    57.76    49.17     8.80 o
        14    1   0   4   4     8.95     6.54     9.81 <
        15    1   0   4   6   126.73   133.34     8.30 o
        16    1   1   0   1    66.36    57.79     3.65 o
        17    1   1   0   2  5865.77  7770.37   335.27 o
        18    1   1   0   3  3736.60  4218.17   260.85 o
        19    1   1   0   7     0.22    -8.17     8.42 <
        20    1   1   1   1  7282.47  8210.10   200.85 o
        21    1   1   1   2  4489.25    -5.74     3.78 <
        22    1   1   1   3   479.93   457.61    11.84 o
        23    1   1   1   5  1090.66   953.62    55.43 o
        24    1   1   1   6  1017.82  1085.82    63.16 o
        25    1   1   1   7  1159.87  1382.47    78.88 o
        26    1   1   2   1    56.70    51.81     5.03 o
        27    1   1   2   2  2905.85  3223.85    55.29 o
        28    1   1   2   3  1714.84  1645.99    28.83 o
        29    1   1   2   4  2596.75  2674.21    60.33 o
        30    1   1   2   5  1430.94  1461.98    47.09 o
        31    1   1   2   6   371.96   365.12    13.47 o
        32    1   1   2   7     0.21     5.53     7.80 <
        33    1   1   2   8    69.37    37.35     6.79 o
        34    1   1   2   9    11.53    14.59    14.08 <
        35    1   1   3   1  2177.23  2107.40    44.04 o
        36    1   1   3   2  1183.44  1187.43    26.09 o
        37    1   1   3   3   160.92   156.37     6.92 o
        38    1   1   3   4    95.59    93.83     6.04 o
        39    1   1   3   5   420.75   429.88    13.59 o
        40    1   1   3   6   419.11   450.51    13.71 o
        41    1   1   3   7   502.13   443.27    42.37 o
        42    1   1   3   8    33.17    28.67     9.43 o
        43    1   1   4   1    19.48    23.01     9.56 <
        44    1   1   4   2   670.75   624.22    16.73 o
        45    1   1   4   3   382.43   387.67    10.69 o
        46    1   1   4   4   667.21   733.56    19.00 o
        47    1   1   4   5   403.94   408.83    13.09 o
        48    1   1   4   6   109.52   101.76     6.67 o
        49    1   1   4   7     0.33     2.01     6.54 <
        50    1   1   5   2   223.98   326.70    34.87 o
        51    1   1   5   3    30.92     0.38     7.55 <
        52    1   1   5   4    25.59    17.73    10.94 <
        53    1   1   5   5    91.14   118.50    21.76 o
        54    3   2   0   0    31.85    -8.43    19.00 <
        54    2   2   0   0    31.85    -8.43    19.00 <
        54    1   2   0   0    31.85    -8.43    19.00 <
        55    1   2   0   1   482.49   545.42    17.53 o
        56    1   2   0   3  2963.33  3063.66    98.22 o
        57    1   2   0   4   217.85   221.92    14.37 o
        58    1   2   0   7     0.02    16.47    16.72 <
        59    1   2   0   8     6.25    -5.28    12.07 <
        60    1   2   1   2  1005.43  1044.22    21.94 o
        61    1   2   1   3  1019.65  1036.21    29.75 o
        62    1   2   1   4    50.33    25.91     7.55 o
        63    1   2   1   5   656.98   628.21    26.57 o
        64    1   2   1   6   572.86   504.17    33.86 o
        65    1   2   1   7   395.38   373.23    15.73 o
        66    1   2   1   8   344.82   265.87    14.85 o
        67    1   2   1  10     6.07     2.89     9.56 <
        68    1   2   2   0    89.20    89.63    11.08 o
        69    1   2   2   1   260.04   255.27     8.18 o
        70    1   2   2   2  4062.53  4799.67    88.43 o
        71    1   2   2   3  1666.51  1666.49    24.74 o
        72    1   2   2   4   122.94   107.29     9.43 o
        73    1   2   2   5   616.93   623.89    18.38 o
        74    1   2   2   6  1344.83  1338.44    45.07 o
        75    1   2   2   7     0.01    -1.38     8.17 <
        76    1   2   2   8     3.29    13.33    12.20 <
        77    1   2   2   9    55.47    67.29    17.99 o
        78    1   2   3   0  1447.66  1623.90    71.97 o
        79    1   2   3   1  1989.31  1729.46    44.15 o
        80    1   2   3   2   351.16   338.50    19.55 o
        81    1   2   3   3   414.14   464.71    17.36 o
        82    1   2   3   4    19.05    17.48     6.66 <
        83    1   2   3   5   262.22   256.29     9.06 o
        84    1   2   3   6   238.10   250.98     8.81 o
        85    1   2   3   7   184.00   201.81     9.06 o
        86    1   2   3   8   161.53   174.17    19.63 o
        87    1   2   4   0    40.86    37.98     8.17 o
        88    1   2   4   1    63.05    44.52     6.29 o
        89    1   2   4   2   920.93   921.43    45.54 o
        90    1   2   4   3   415.80   456.88    16.26 o
        91    1   2   4   4    32.47    37.85     7.54 o
        92    1   2   4   5   172.97   170.80    11.19 o
        93    1   2   4   6   416.24   434.30    17.49 o
        94    1   2   5   1   380.49   607.20    58.46 o
        95    1   2   5   2    65.54    94.09    19.75 o
        96    1   2   5   3    76.17    99.38    16.98 o
        97    1   2   5   4     3.90    -2.39     7.17 <
        98    1   3   0   1  7786.60  7719.86   206.57 o
        99    1   3   0   2   551.55   591.70    17.13 o
       100    1   3   0   3   554.94   555.89    20.16 o
       101    1   3   0   4  1139.14  1217.92    32.20 o
       102    1   3   0   5    16.69    15.22     8.93 <
       103    1   3   0   6    44.64    30.43    10.19 <
       104    1   3   0   7  1720.23  1563.69    58.15 o
       105    1   3   0   8    11.85     9.18    12.83 <
       106    1   3   1   1  1298.01  1253.21    31.29 o
       107    1   3   1   2   368.90   368.59    11.58 o
       108    1   3   1   3     7.68     3.65     5.78 <
       109    1   3   1   4  7127.59  6007.00   249.40 o
       110    1   3   1   5    76.78    77.36     7.42 o
       111    1   3   1   6     7.38     6.92     8.05 <
       112    1   3   1   7   273.18   293.32    11.70 o
       113    1   3   1   8    13.13     2.64     9.93 <
       114    1   3   1   9    42.62    39.49    15.47 <
       115    1   3   2   1  4159.15  3761.48   112.75 o
       116    1   3   2   2   325.77   261.53     8.81 o
       117    1   3   2   3   261.57   239.88     9.31 o
       118    1   3   2   4   679.71   653.71    17.58 o
       119    1   3   2   5     8.14     6.66     5.78 <
       120    1   3   2   6    28.45     9.05     7.92 <
       121    1   3   2   7  1140.17  1054.76    53.81 o
       122    1   3   2   8     7.95    11.57    18.48 <
       123    1   3   2   9   135.43   146.46    19.13 o
       124    1   3   3   1   446.82   432.57    13.33 o
       125    1   3   3   2   173.46   172.29     8.55 o
       126    1   3   3   3     3.58     5.91     6.66 <
       127    1   3   3   4  2700.27  2543.88    41.44 o
       128    1   3   3   5    31.22    39.86     6.54 o
       129    1   3   3   6     4.43     3.27     6.16 <
       130    1   3   3   8     5.74     4.02     6.29 <
       131    1   3   4   1  1006.97   968.37    24.68 o
       132    1   3   4   2    82.89    35.97     6.29 o
       133    1   3   4   3    68.40    59.50     9.69 o
       134    1   3   4   4   188.01   143.62    11.19 o
       135    1   3   4   5     4.45    -0.13    11.19 <
       136    1   3   5   1    86.83   145.93    24.15 o
       137    1   3   5   2    29.74    51.94    16.35 o
       138    1   3   5   3     0.60     6.29    13.83 <
       139    1   4   0   1  1419.78  1418.29    71.15 o
       140    1   4   0   2   632.38   668.53    31.92 o
       141    1   4   0   3  2887.87  2980.94   121.56 o
       142    1   4   0   4     8.96     3.77    10.94 <
       143    1   4   0   5  1191.33  1355.84    47.97 o
       144    1   4   0   6    72.19    81.88    12.95 o
       145    1   4   0   7    27.07    30.94    13.08 <
       146    1   4   0   8   303.48   323.35    21.79 o
       147    1   4   1   0  3406.22  3212.47   101.17 o
       148    1   4   1   1  1163.20  1218.98    26.21 o
       149    1   4   1   2  2011.51  1903.48    31.53 o
       150    1   4   1   3   504.80   508.26    13.99 o
       151    1   4   1   4    89.28    95.60     7.30 o
       152    1   4   1   5   101.89    94.22     7.55 o
       153    1   4   1   6  1007.21   998.93    26.59 o
       154    1   4   1   7   191.20   204.18     8.68 o
       155    1   4   1   8   310.63   302.06    16.50 o
       156    1   4   2   0  1538.63  1589.88    41.13 o
       157    1   4   2   1   814.49   812.55    22.32 o
       158    1   4   2   2   332.25   300.03     9.94 o
       159    1   4   2   3  1761.74  1683.40    27.30 o
       160    1   4   2   4     5.30     2.39     5.78 <
       161    1   4   2   5   756.21   574.52    35.39 o
       162    1   4   2   6    48.55    26.28     8.80 <
       163    1   4   2   7    18.46     6.54     8.80 <
       164    1   4   2   8   215.15   186.94    22.41 o
       165    1   4   2   9   161.97   201.60    33.98 o
       166    1   4   3   0  1287.35  1234.28    47.61 o
       167    1   4   3   1   378.83   364.92    14.75 o
       168    1   4   3   2   756.76   730.11    20.76 o
       169    1   4   3   3   190.84   196.32     8.93 o
       170    1   4   3   4    36.20    31.69     5.28 o
       171    1   4   3   5    44.01    36.34     4.78 o
       172    1   4   3   8   149.99   139.68    15.48 o
       173    1   4   4   0   399.01   390.74    17.90 o
       174    1   4   4   1   213.87   210.51    10.45 o
       175    1   4   4   2    91.83    86.77     7.55 o
       176    1   4   4   3   486.70   465.15    29.13 o
       177    1   4   4   4     1.71     3.14     6.66 <
       178    1   4   4   5   230.14   299.12    42.43 o
       179    1   4   5   3    45.71    62.13    13.08 o
       180    1   5   0   1  1433.50  1497.67    88.63 o
       181    1   5   0   2    19.86    17.86     9.05 <
       182    1   5   0   3  1400.64  1430.03    35.04 o
       183    1   5   0   4   254.63   232.08    12.71 o
       184    1   5   0   5  1735.69  1808.39    60.38 o
       185    1   5   0   6     0.37    -2.01    15.97 <
       186    1   5   0   7   215.79   212.65    33.74 o
       187    1   5   0   8     0.65     6.79    13.83 <
       188    1   5   0   9    88.13    47.30    12.96 o
       189    1   5   1   1   192.30   154.84     9.56 o
       190    1   5   1   2  3224.19  3066.29    73.46 o
       191    1   5   1   3    10.69     8.80     7.92 <
       192    1   5   1   4   220.58   230.14     8.30 o
       193    1   5   1   5     0.10     4.40     7.42 <
       194    1   5   1   6   817.53   821.54    21.78 o
       195    1   5   1   7    59.36    56.21     7.67 o
       196    1   5   1   8    90.20   104.29    15.22 o
       197    1   5   1   9     6.17     1.63    11.32 <
       198    1   5   2   1   893.76   811.01    18.63 o
       199    1   5   2   2    12.86    14.08     6.29 <
       200    1   5   2   3   865.81   805.82    23.54 o
       201    1   5   2   4   162.49   176.24     9.18 o
       202    1   5   2   5  1142.22  1125.14    37.65 o
       203    1   5   2   6     0.31    -1.51     9.43 <
       204    1   5   2   7   143.78     5.03    10.06 <
       205    1   5   2   8     0.43   -13.83    33.70 <
       206    1   5   3   1    75.96    73.09     8.05 o
       207    1   5   3   2  1295.86  1271.32    25.68 o
       208    1   5   3   3     4.56     6.41     6.79 <
       209    1   5   3   4    87.56    78.60     6.92 o
       210    1   5   3   5     0.11     0.63     5.66 <
       211    1   5   4   1   247.20   261.65    19.89 o
       212    1   5   4   2     3.39    17.10    15.34 <
       213    1   5   4   3   273.23   304.49    21.53 o
       214    1   5   4   4    52.22   101.75    33.71 o
       215    1   5   4   5   390.46   654.88    54.05 o
       216    1   6   0   2    11.75     8.80    13.20 <
       217    1   6   0   3  1141.71  1083.32    24.09 o
       218    1   6   0   4     0.90     3.02     9.43 <
       219    1   6   0   5   436.53   460.87    18.25 o
       220    1   6   0   6    11.24    11.57     9.81 <
       221    1   6   0   7     3.03    -1.26    14.71 <
       222    1   6   0   8   374.33   415.11    28.09 o
       223    1   6   0   9    22.83    16.73    23.26 <
       224    1   6   1   0  1798.55  1914.43    69.63 o
       225    1   6   1   1   162.54   144.90     8.80 o
       226    1   6   1   2   246.55   245.47    14.22 o
       227    1   6   1   3   878.15   938.53    26.84 o
       228    1   6   1   4    14.21    15.72     5.78 <
       229    1   6   1   5   274.66   343.41    14.47 o
       230    1   6   1   6   205.01   257.05    12.83 o
       231    1   6   1   7    93.54    95.61    15.22 o
       232    1   6   2   0  1667.41  1631.46    87.91 o
       233    1   6   2   1    42.26    38.86     6.79 o
       234    1   6   2   2     7.80    11.69     7.67 <
       235    1   6   2   3   739.59   750.62    29.70 o
       236    1   6   2   4     0.55    -0.88     7.17 <
       237    1   6   2   5   292.39   313.68    15.22 o
       238    1   6   2   6     6.97     7.67     9.56 <
       239    1   6   3   0   761.65   757.06    31.08 o
       240    1   6   3   1    73.66    76.99     9.18 o
       241    1   6   3   2   103.88   106.07     9.94 o
       242    1   6   3   3   391.90   451.04    19.03 o
       243    1   6   3   4     6.29    10.44     9.18 <
       244    1   6   3   5   129.90   106.04    10.06 o
       245    1   6   3   6    97.66    32.70     8.05 o
       246    1   6   4   0   533.26   621.01    56.11 o
       247    1   6   4   1    11.76    11.69    13.96 <
       248    1   6   4   2     4.05    -3.40    36.21 <
       249    1   7   0   3   125.26    70.43    10.69 o
       250    1   7   0   4   239.39   265.44    15.10 o
       251    1   7   0   5    43.12    40.87    11.32 o
       252    1   7   0   6   133.87   139.42    16.48 o
       253    1   7   0   7   241.91   243.48    24.42 o
       254    1   7   1   1   450.48   397.78    20.94 o
       255    1   7   1   2     2.16     0.25     8.05 <
       256    1   7   1   3   121.57   113.46     8.43 o
       257    1   7   1   4   868.78   881.33    35.26 o
       258    1   7   1   5   229.74   273.37    13.46 o
       259    1   7   2   1   398.02   426.72    12.71 o
       260    1   7   2   2   397.89   443.39    16.86 o
       261    1   7   2   3    88.03   106.28     9.43 o
       262    1   7   2   4   159.81   157.00     8.68 o
       263    1   7   2   5    32.12    33.32     6.66 o
       264    1   7   2   6    94.74   108.18     9.31 o
       265    1   7   3   1   201.38   208.21    14.60 o
       266    1   7   3   2     0.57    -4.28    20.24 <
       267    1   7   3   3    58.46    68.42    20.88 o
       268    1   7   3   4   428.86   515.78    39.44 o
       269    1   7   3   5   114.73    84.55    20.88 o
       270    1   7   4   1   135.95   175.27    42.78 o
       271    1   8   0   3     6.78     7.04     8.42 <
       272    1   8   1   2    65.25    57.60     9.94 o
       273    1   8   1   3   186.40   176.01    11.32 o
       274    1   8   1   4     2.09     3.90     7.17 <
       275    1   8   2   0    55.19    57.47    12.70 o
       276    1   8   2   1    50.26    31.69     8.93 o
       277    1   8   2   2   465.82   466.72    19.64 o
       278    1   8   2   3     4.50     6.54     8.80 <
       279    1   8   2   4    18.07    20.62     6.41 o
       280    1   8   2   5     5.03    -2.51     8.05 <
       281    1   8   3   1   274.92   235.08    22.66 o
       282    1   9   1   2    32.77     1.13     8.30 <
       283    1   9   1   3     0.07     5.16     7.67 <
