# Supplementary material for: Comparison of the temperature- and pressure-dependent behavior of the crystal structure of CrAs
Source: Acta Crystallogr B Struct Sci Cryst Eng Mater. 2021 Jul 23;77(Pt 4):594–604. doi: 10.1107/S2052520621005655 (PMC8337019; doi:10.1107/S2052520621005655)
Supplement: Supplementary file 27 [file b-77-00594-Synchrotron-9.46GPasup27.hkl]

#
# h,k,l, Fc-squared, Fo-squared, sigma(Fo-squared) and status flag
#
data_Synchrotron-9.46GPa
_shelx_title                             '   '
_shelx_refln_list_code                   4
_shelx_F_calc_maximum                    98.19
_exptl_crystal_F_000                     228
_reflns_d_resolution_high                0.5566

loop_
 _symmetry_equiv_pos_as_xyz
 'x, y, z'
 '-x+1/2, -y, z+1/2'
 '-x, y+1/2, -z'
 'x+1/2, -y+1/2, -z+1/2'
 '-x, -y, -z'
 'x+1/2, y, -z+1/2'
 'x, -y+1/2, z'
 '-x+1/2, y+1/2, z+1/2'

_cell_length_a                           5.5628(7)
_cell_length_b                           3.2258(3)
_cell_length_c                           6.0966(14)
_cell_angle_alpha                        90
_cell_angle_beta                         90
_cell_angle_gamma                        90

_shelx_F_squared_multiplier              1.000

loop_
 _refln_index_h
 _refln_index_k
 _refln_index_l
 _refln_F_squared_calc
 _refln_F_squared_meas
 _refln_F_squared_sigma
 _refln_observed_status
   0   1   1  610.33  714.90    8.93 o
   0   2   2  176.03  203.44    4.34 o
   0   3   1   48.97   52.46    1.97 o
   0   3   3 3778.04 3426.22   48.60 o
   0   4   0 3566.99 3158.99   47.88 o
   0   4   2   60.36   62.23    2.08 o
   0   4   4    9.70   10.50    1.95 o
   0   5   1   10.14   11.36    2.01 o
   0   5   3  718.23  714.02   20.37 o
   1   0   1   72.68   86.31    1.88 o
   1   0   2 5939.07 7316.70   59.70 o
   1   1   1 7289.92 9247.77   38.40 o
   1   1   2 4658.54 5161.56   60.04 o
   1   1   3  517.99  565.02   10.34 o
   1   2   1   60.77   71.90    1.53 o
   1   2   2 2925.75 2686.91   33.54 o
   1   2   3 1833.95 1839.19   11.93 o
   1   2   4 2812.16 2029.32   56.11 o
   1   3   1 2159.12 2074.21   18.46 o
   1   3   2 1217.99 1219.34    9.96 o
   1   3   3  172.20  173.99    2.68 o
   1   3   4   99.41  115.51    3.89 o
   1   3   5  461.12  468.98   19.34 o
   1   4   1   20.21   18.13    1.24 o
   1   4   2  667.29  693.92    7.80 o
   1   4   3  406.78  384.73    4.48 o
   1   4   4  714.24  741.15   11.73 o
   1   5   1  379.01  449.31    5.99 o
   1   5   2  228.75  269.24    4.43 o
   1   5   3   32.71   34.87    1.86 o
   1   5   4   26.89   30.37    2.23 o
   2   0   1  505.71  568.58   10.43 o
   2   0   2 8523.18 9641.16  110.41 o
   2   0   3 3157.20 2930.12   39.98 o
   2   0   4  210.04  256.89    7.33 o
   2   1   0 4797.46 5367.11   85.79 o
   2   1   1 7514.59 8182.06   88.04 o
   2   1   2 1094.09 1106.24   10.35 o
   2   1   3 1065.15 1206.66   13.74 o
   2   1   4   52.24   58.67    3.13 o
   2   1   5  708.20  780.46   31.10 o
   2   2   0   79.88   96.72    2.46 o
   2   2   1  270.25  283.09    3.47 o
   2   2   2 4089.75 3770.44   48.06 o
   2   2   3 1767.95 1708.52   18.83 o
   2   2   4  118.27  124.51    3.85 o
   2   2   5  748.13  740.72   10.75 o
   2   3   0 1468.08 1423.82   15.31 o
   2   3   1 1968.00 1754.39   15.62 o
   2   3   2  377.44  360.00    4.20 o
   2   3   3  426.96  399.38    6.87 o
   2   3   4   19.52   19.57    1.58 o
   2   3   5  280.29  291.59    4.36 o
   2   4   0   36.52   34.85    2.22 o
   2   4   1   64.51   62.09    1.43 o
   2   4   2  918.99  889.72    7.63 o
   2   4   3  436.25  429.37    4.16 o
   2   4   4   30.96   31.01    3.10 o
   2   4   5  207.69  241.48    6.78 o
   2   4   6  503.27  446.18   14.21 o
   2   5   0  265.22  304.55    5.55 o
   2   5   1  373.71  426.81    5.29 o
   2   5   2   69.56   74.57    2.49 o
   2   5   3   77.28   84.11    4.42 o
   3   0   1 8093.71 9474.25  187.92 o
   3   0   2  528.64  569.41   11.24 o
   3   0   3  566.42  588.72    9.39 o
   3   0   4 1179.74 1277.11   19.89 o
   3   0   5   20.51   22.12    2.94 o
   3   1   1 1243.56 1226.88   18.54 o
   3   1   2  382.96  440.27    5.53 o
   3   1   3    6.38    6.91    1.71 o
   3   1   4 7964.14 6775.01   74.65 o
   3   1   5   86.08   90.29    2.98 o
   3   1   6    4.10    2.50    4.54 <
   3   2   1 4300.52 4066.86   27.29 o
   3   2   2  311.04  333.33    5.31 o
   3   2   3  264.55  275.19    4.69 o
   3   2   4  700.64  651.78    7.32 o
   3   2   5   10.18   10.00    2.21 o
   3   2   6   33.19   35.04    3.08 o
   3   3   1  423.86  446.19    5.38 o
   3   3   2  177.89  175.94    3.14 o
   3   3   3    3.01    3.01    1.77 <
   3   3   4 2996.62 2543.80   57.79 o
   3   3   5   34.66   39.38    2.51 o
   3   3   6    2.92    3.68    1.78 <
   3   4   1 1030.34  978.50    8.48 o
   3   4   2   78.16   77.38    1.65 o
   3   4   3   69.22   75.18    3.32 o
   3   4   4  191.93  213.49    6.11 o
   3   4   5    5.56    4.39    7.33 <
   3   4   6    9.69   10.71    9.09 <
   3   5   1   81.42   88.59    2.23 o
   3   5   2   29.78   28.34    2.00 o
   4   0   1 1437.88  994.25   35.40 o
   4   0   2  711.45  715.03   11.01 o
   4   0   3 3157.99 2590.27   32.83 o
   4   0   4    6.58    6.52    2.56 <
   4   0   5 1398.61 1335.24   16.12 o
   4   0   6  108.65  110.37    4.37 o
   4   0   7   44.28   35.84    7.89 o
   4   1   0 3541.89 3080.85   67.85 o
   4   1   1 1225.79 1139.04    7.32 o
   4   1   2 2105.45 2014.78   21.11 o
   4   1   3  474.18  478.58    6.24 o
   4   1   4   84.66   81.48    2.24 o
   4   1   5  105.26  121.43    2.81 o
   4   1   6 1257.06 1215.82   12.69 o
   4   1   7  278.13  273.65   10.36 o
   4   2   0 1466.98 1453.85   19.69 o
   4   2   1  821.42  838.53   13.54 o
   4   2   2  374.49  375.94    5.20 o
   4   2   3 1916.19 1732.17   16.65 o
   4   2   4    3.86    2.56    1.83 <
   4   2   5  883.97  816.22   10.43 o
   4   2   6   72.82   81.86    2.34 o
   4   2   7   30.08   20.38    2.64 o
   4   3   0 1325.00 1226.92   17.31 o
   4   3   1  397.93  411.18    4.51 o
   4   3   2  785.91  720.86   10.35 o
   4   3   3  177.93  184.89    4.69 o
   4   3   4   34.05   38.35    2.85 o
   4   3   5   45.37   51.53    2.94 o
   4   3   6  555.15  431.74   13.90 o
   4   4   0  378.11  347.26    5.50 o
   4   4   1  213.52  208.71    3.37 o
   4   4   2  102.96   97.55    3.20 o
   4   4   3  523.75  479.50    6.82 o
   4   4   4    1.26    0.25    5.63 <
   4   4   5  266.12  218.06   13.35 o
   4   4   6   27.11   23.86    6.65 o
   4   5   0  263.50  219.96    6.20 o
   4   5   1   93.43   83.92    3.40 o
   4   5   2  166.24  120.78    4.41 o
   5   0   1 1471.24 1323.97   26.90 o
   5   0   2   30.83   27.40    3.16 o
   5   0   3 1540.40 1514.39   21.37 o
   5   0   4  330.00  327.10    6.04 o
   5   0   5 2020.69 1765.87   24.78 o
   5   0   6    0.52   -0.12    2.63 <
   5   0   7  295.26  348.89    9.20 o
   5   1   1  244.35  234.01    3.60 o
   5   1   2 3392.85 2965.35   32.21 o
   5   1   3    6.84    9.27    1.98 o
   5   1   4  242.56  236.08    4.81 o
   5   1   5    0.04    0.51    1.96 <
   5   1   6 1022.02  958.00   12.75 o
   5   1   7   85.09  101.02    3.67 o
   5   1   8  118.45  139.44    5.98 o
   5   2   1  912.74  899.80   12.52 o
   5   2   2   19.69   18.07    2.18 o
   5   2   3  949.07  920.56   10.67 o
   5   2   4  209.82  216.51    3.68 o
   5   2   5 1325.84 1260.25   14.83 o
   5   2   6    0.28    1.63    1.75 <
   5   3   1   95.81  104.39    2.72 o
   5   3   2 1354.10 1303.13   25.51 o
   5   3   3    2.95    4.99    2.11 <
   5   3   4   94.85   99.96    2.93 o
   5   3   5    0.03    0.67    3.73 <
   5   4   1  249.25  245.91    4.08 o
   5   4   2    5.18    3.69    3.25 <
   5   4   3  297.55  285.67    9.46 o
   5   4   4   66.66   61.58    3.97 o
   5   4   5  450.22  458.52   16.40 o
   6   0   1   69.49   75.14    3.28 o
   6   0   2    5.71    5.05    3.23 <
   6   0   3 1190.74 1259.96   16.87 o
   6   0   4    0.84    1.14    2.12 <
   6   0   5  521.28  567.99    9.43 o
   6   0   6   15.81   15.79    2.76 o
   6   0   7    5.13    4.27    2.62 <
   6   1   1  160.37  178.29    4.22 o
   6   1   2  259.87  264.75    4.13 o
   6   1   3 1022.58 1026.03   17.40 o
   6   1   4   18.82   18.31    2.40 o
   6   1   5  379.59  395.56    5.86 o
   6   1   6  241.10  209.68    4.76 o
   6   1   7  118.00  109.68    3.96 o
   6   1   8  331.74  294.61    9.31 o
   6   2   0 1842.36 1507.23   22.09 o
   6   2   1   43.96   45.50    2.26 o
   6   2   2    3.92    5.28    1.86 <
   6   2   3  768.21  769.02    8.96 o
   6   2   4    0.51    1.30    1.78 <
   6   2   5  348.12  378.97    9.44 o
   6   2   6    9.75    9.07    1.88 o
   6   2   7    3.79    4.89    9.58 <
   6   3   0  761.07  696.92   12.54 o
   6   3   1   72.77   78.47    2.24 o
   6   3   2  108.60  122.07    3.13 o
   6   3   3  453.13  369.70    8.65 o
   6   3   4    8.32    8.42    3.79 <
   6   3   5  178.42  238.63    8.77 o
   6   4   0  584.05  820.11   19.27 o
   6   4   1   12.09    8.81    3.82 <
   6   4   2    2.53    2.12    3.03 <
   6   4   3  245.17  260.41    6.62 o
   6   4   4    0.12    1.61    7.64 <
   7   0   1  600.52  485.99    9.50 o
   7   0   2  683.95  761.80   12.91 o
   7   0   3  152.51  183.55    5.24 o
   7   0   4  313.00  351.87    7.21 o
   7   0   5   55.93   64.27    3.82 o
   7   0   6  183.33  222.22    7.44 o
   7   1   1  523.23  442.38    5.40 o
   7   1   2    0.77    1.34    2.03 <
   7   1   3  148.06  160.31    4.32 o
   7   1   4  963.19  997.77   10.98 o
   7   1   5  274.06  289.64    5.53 o
   7   1   6   33.15   31.87    1.87 o
   7   1   7  172.16  161.60    6.90 o
   7   2   1  396.88  390.91    7.33 o
   7   2   2  453.38  477.61    7.65 o
   7   2   3  106.83  108.95    3.05 o
   7   2   4  208.32  221.51    5.73 o
   7   2   5   41.55   41.37    6.97 o
   7   2   6  129.22  144.73    5.32 o
   7   3   1  232.22  324.47    9.73 o
   7   3   2    0.19    1.51    4.20 <
   7   3   3   70.70   90.76    6.46 o
   7   4   2  153.94  137.33   10.14 o
   8   0   1   68.71   54.83    5.06 o
   8   0   2  770.20  859.19   20.01 o
   8   0   3    4.75    4.93    3.14 <
   8   0   4   27.64   32.17    4.24 o
   8   1   2   56.15   70.54    2.80 o
   8   1   3  226.43  249.09    6.97 o
   8   1   4    1.94    3.32    2.13 <
   8   1   5  151.46  162.46    4.72 o
   8   1   6   33.91   35.27    4.31 o
   8   2   1   47.94   43.11    2.66 o
   8   2   2  533.92  531.62   12.56 o
   8   2   3    3.12    5.66    1.99 <
   8   2   4   19.44   20.85    2.59 o
   8   2   5    2.19    4.38    4.94 <
   9   0   2  117.08  136.50    8.58 o
   9   1   2   30.67   22.36    2.45 o
   9   1   3    0.06    0.79    2.96 <
   9   1   4  169.78  177.81    9.44 o
