# Supplementary material for: Comparison of the temperature- and pressure-dependent behavior of the crystal structure of CrAs
Source: Acta Crystallogr B Struct Sci Cryst Eng Mater. 2021 Jul 23;77(Pt 4):594–604. doi: 10.1107/S2052520621005655 (PMC8337019; doi:10.1107/S2052520621005655)
Supplement: Supplementary file 28 [file b-77-00594-Lab-400Ksup28.hkl]

#
# h,k,l, Fc-squared, Fo-squared, sigma(Fo-squared) and status flag
#
data_Lab-400K
_shelx_title                             '   '
_shelx_refln_list_code                   4
_shelx_F_calc_maximum                    149.07
_exptl_crystal_F_000                     228
_reflns_d_resolution_high                0.7273

loop_
 _symmetry_equiv_pos_as_xyz
 'x, y, z'
 '-x+1/2, -y, z+1/2'
 '-x, y+1/2, -z'
 'x+1/2, -y+1/2, -z+1/2'
 '-x, -y, -z'
 'x+1/2, y, -z+1/2'
 'x, -y+1/2, z'
 '-x+1/2, y+1/2, z+1/2'

_cell_length_a                           5.6548(9)
_cell_length_b                           3.4901(6)
_cell_length_c                           6.2080(9)
_cell_angle_alpha                        90
_cell_angle_beta                         90
_cell_angle_gamma                        90

_shelx_F_squared_multiplier              1.000

loop_
 _refln_index_h
 _refln_index_k
 _refln_index_l
 _refln_F_squared_calc
 _refln_F_squared_meas
 _refln_F_squared_sigma
 _refln_observed_status
   0   0   2    20.17    24.24     2.70 o
   0   0   4   109.34   130.73     8.25 o
   0   0   6  3024.25  3055.36    82.12 o
   0   0   8  2754.29  2543.20   108.20 o
   0   1   1   534.33   528.71     8.45 o
   0   1   3 16582.10 17252.00   160.23 o
   0   1   5  1683.43  1765.07    32.85 o
   0   1   7   828.62   867.72    33.91 o
   0   2   0 22134.60 22220.70   273.01 o
   0   2   2     9.65    13.97     2.31 o
   0   2   4    99.55   118.37     6.67 o
   0   2   6  2221.10  2150.72    47.66 o
   0   3   1    47.21    52.76     4.77 o
   0   3   3  7149.96  6938.13    97.93 o
   0   3   5   898.71   884.72    31.81 o
   0   4   0  6753.12  6332.95   143.69 o
   0   4   2    24.61    21.85     5.77 o
   0   4   4    48.02    89.97    41.05 <
   1   0   1    27.09    31.26     1.84 o
   1   0   2  7410.94  7629.49    73.25 o
   1   0   3  2778.51  2659.30    30.07 o
   1   0   4  5176.62  5145.91    51.25 o
   1   0   5  3623.67  3685.28    51.97 o
   1   0   6   190.26   190.61    10.91 o
   1   0   7   180.55   196.50    15.80 o
   1   0   8   960.44   861.92    57.89 o
   1   1   1  7871.92  7997.23    57.63 o
   1   1   2  3658.91  3514.03    26.33 o
   1   1   3   110.73   118.67     3.69 o
   1   1   4   639.41   652.47     9.52 o
   1   1   5  2758.57  2786.64    26.68 o
   1   1   6  1519.14  1530.11    23.81 o
   1   1   7  2160.55  2085.31    42.14 o
   1   1   8   742.41   762.87    36.75 o
   1   2   1    30.85    36.26     2.13 o
   1   2   2  4382.52  4530.38    37.71 o
   1   2   3  1499.19  1517.73    16.50 o
   1   2   4  3561.17  3643.78    34.69 o
   1   2   5  2398.73  2447.45    29.32 o
   1   2   6   138.57   135.98     9.15 o
   1   2   7   133.56   149.56    13.94 o
   1   3   1  3238.94  3246.94    33.97 o
   1   3   2  1324.05  1327.91    17.35 o
   1   3   3    50.44    57.11     5.12 o
   1   3   4   223.52   224.39     9.65 o
   1   3   5  1458.67  1417.37    31.50 o
   1   3   6   817.68   826.72    35.92 o
   1   4   1    21.43    16.79     3.98 o
   1   4   2  1601.88  1602.63    30.84 o
   1   4   3   485.57   478.91    18.48 o
   1   4   4  1442.04  1391.26    63.28 o
   2   0   0   185.51   181.89    18.29 o
   2   0   1   452.62   427.13     9.32 o
   2   0   2 10216.80 10445.50    96.85 o
   2   0   3  2533.68  2484.50    31.23 o
   2   0   4  1941.45  1923.49    24.81 o
   2   0   5   586.75   590.28    14.43 o
   2   0   6  3106.21  3115.46    58.63 o
   2   0   7    66.80    57.00    10.74 o
   2   0   8    57.71    85.71    19.97 o
   2   1   0  3468.41  3288.64    36.68 o
   2   1   1 10338.10 10524.90    86.37 o
   2   1   2   581.42   570.37     7.82 o
   2   1   3  1213.50  1247.07    13.35 o
   2   1   4   180.49   181.09     5.09 o
   2   1   5  1543.98  1480.15    19.99 o
   2   1   6   901.57   893.02    19.36 o
   2   1   7     5.05    10.55     5.34 <
   2   1   8   334.68   312.50    43.95 o
   2   2   0   264.85   275.48     7.29 o
   2   2   1   286.59   278.67     5.54 o
   2   2   2  5832.43  6035.95    47.69 o
   2   2   3  1684.08  1694.44    19.34 o
   2   2   4  1280.83  1328.23    17.78 o
   2   2   5   421.81   431.36    12.25 o
   2   2   6  2281.97  2333.30    43.68 o
   2   2   7    50.58    35.43    17.04 <
   2   3   0  1479.15  1438.15    26.76 o
   2   3   1  3789.09  3864.11    37.45 o
   2   3   2   283.36   281.20     7.65 o
   2   3   3   732.48   751.06    18.11 o
   2   3   4    94.47    94.26     6.68 o
   2   3   5   826.31   792.86    23.39 o
   2   3   6   510.25   458.93    50.62 o
   2   4   0   186.90   189.54    12.93 o
   2   4   1   111.08   111.56     7.71 o
   2   4   2  1995.52  1983.68    35.92 o
   2   4   3   659.61   662.07    28.99 o
   3   0   1  6214.87  5594.00    72.31 o
   3   0   2  1815.26  1900.04    28.46 o
   3   0   3  1078.38  1064.46    16.57 o
   3   0   4  2222.53  2154.87    29.97 o
   3   0   5     8.30     7.05     3.02 <
   3   0   6     9.59    23.44     6.39 o
   3   0   7  3676.27  3672.38   103.36 o
   3   1   1  2553.00  2546.04    26.74 o
   3   1   2   471.48   479.84     7.90 o
   3   1   3     0.30     2.92     1.60 <
   3   1   4  7601.44  7409.30    63.44 o
   3   1   5   696.04   664.77    14.29 o
   3   1   6   502.74   474.70    16.51 o
   3   1   7   975.12   962.51    38.92 o
   3   2   1  3936.13  3878.24    31.94 o
   3   2   2  1243.29  1251.00    16.63 o
   3   2   3   636.05   633.42    11.33 o
   3   2   4  1568.41  1614.88    22.37 o
   3   2   5     4.74    12.38     4.90 <
   3   2   6     7.33     8.28     6.66 <
   3   3   1  1222.00  1291.95    21.24 o
   3   3   2   304.52   297.53     9.67 o
   3   3   3     0.39     4.21     3.52 <
   3   3   4  3862.89  3882.94    58.19 o
   3   3   5   388.67   373.63    28.02 o
   3   4   1  1479.23  1427.44    43.82 o
   3   4   2   498.81   505.78    26.21 o
   3   4   3   236.53   271.71    31.06 o
   4   0   1  1649.65  1607.48    23.62 o
   4   0   2   565.00   601.67    15.81 o
   4   0   3  3454.03  3390.53    54.94 o
   4   0   4    23.41    25.74     3.92 o
   4   0   5  1160.55  1203.63    39.17 o
   4   0   6   196.36   235.53    17.80 o
   4   0   7    73.51    96.64    20.51 o
   4   1   0  3782.86  3584.28    45.36 o
   4   1   1   994.01   982.85    15.96 o
   4   1   2  1776.21  1696.20    21.82 o
   4   1   3  2814.92  2871.79    34.16 o
   4   1   4   508.53   517.16    13.13 o
   4   1   5   100.02   103.89     8.46 o
   4   1   6  1899.38  1886.51    43.10 o
   4   1   7   317.74   355.60    58.38 o
   4   2   0  4507.23  4645.95    67.01 o
   4   2   1  1121.06  1118.69    17.17 o
   4   2   2   327.68   333.32    10.20 o
   4   2   3  2484.30  2529.47    33.45 o
   4   2   4    14.49    13.10     4.64 <
   4   2   5   862.22   844.69    26.37 o
   4   2   6   149.31   124.10    27.25 o
   4   3   0  1970.34  2019.79    50.47 o
   4   3   1   402.52   431.78    13.97 o
   4   3   2   912.08   900.76    22.34 o
   4   3   3  1440.37  1577.95    40.11 o
   4   3   4   279.85   262.55    17.50 o
   4   3   5    57.61    24.17    17.20 <
   4   4   0  1750.75  1750.10   135.11 o
   4   4   1   455.88   419.40    37.93 o
   5   0   1  2073.84  2031.50    36.44 o
   5   0   2   124.55   123.86     8.56 o
   5   0   3  1239.14  1254.49    34.92 o
   5   0   4     0.15     4.28     5.12 <
   5   0   5  4624.41  4692.98   130.56 o
   5   0   6    25.91    29.95    14.53 <
   5   1   1    22.61    16.26     3.34 o
   5   1   2  5061.66  4920.54    52.95 o
   5   1   3    26.33    21.95     4.54 o
   5   1   4   333.57   338.66    13.86 o
   5   1   5   118.44   119.64    10.64 o
   5   1   6  1248.02  1285.39   113.16 o
   5   2   1  1523.19  1524.24    28.23 o
   5   2   2    88.52    80.79     7.77 o
   5   2   3   882.03   867.66    22.73 o
   5   2   4     0.15    10.29     4.72 <
   5   2   5  3510.17  3276.58   146.04 o
   5   3   1    12.70     7.88     4.77 <
   5   3   2  2739.03  2672.49    56.45 o
   5   3   3    14.36    14.71    10.82 <
   6   0   0  2007.17  1882.98   102.52 o
   6   0   1   319.17   292.92    16.33 o
   6   0   2   534.81   556.11    27.58 o
   6   0   3  2900.49  3035.80    66.33 o
   6   0   4    94.53   102.03    12.80 o
   6   0   5   675.06   632.46    48.23 o
   6   1   0  3677.24  3710.41    65.10 o
   6   1   1   824.59   758.84    22.26 o
   6   1   2   483.09   499.79    15.94 o
   6   1   3   749.77   800.79    22.99 o
   6   1   4   200.04   209.40    15.28 o
   6   2   0  1458.49  1512.93    45.52 o
   6   2   1   239.74   236.58    11.79 o
   6   2   2   392.66   377.09    19.33 o
   6   2   3  2190.25  2188.24    62.85 o
   6   2   4    72.83   113.53    37.46 o
   6   3   0  2097.54  2003.36    76.69 o
   6   3   1   468.43   400.22    37.20 o
   7   0   1  1999.33  2044.15    59.47 o
   7   0   2   394.94   478.99    52.64 o
   7   0   3   326.89   388.98    36.20 o
   7   1   1   217.39   279.74    27.36 o
   7   1   2   261.77   282.18    23.89 o
   7   1   3    66.02    84.26    18.90 o
   7   2   1  1533.85  1552.83    95.26 o
