# Supplementary material for: Comparison of the temperature- and pressure-dependent behavior of the crystal structure of CrAs
Source: Acta Crystallogr B Struct Sci Cryst Eng Mater. 2021 Jul 23;77(Pt 4):594–604. doi: 10.1107/S2052520621005655 (PMC8337019; doi:10.1107/S2052520621005655)
Supplement: Supplementary file 29 [file b-77-00594-Lab-390Ksup29.hkl]

#
# h,k,l, Fc-squared, Fo-squared, sigma(Fo-squared) and status flag
#
data_Lab-390K
_shelx_title                             '   '
_shelx_refln_list_code                   4
_shelx_F_calc_maximum                    150.66
_exptl_crystal_F_000                     228
_reflns_d_resolution_high                0.7268

loop_
 _symmetry_equiv_pos_as_xyz
 'x, y, z'
 '-x+1/2, -y, z+1/2'
 '-x, y+1/2, -z'
 'x+1/2, -y+1/2, -z+1/2'
 '-x, -y, -z'
 'x+1/2, y, -z+1/2'
 'x, -y+1/2, z'
 '-x+1/2, y+1/2, z+1/2'

_cell_length_a                           5.6532(9)
_cell_length_b                           3.4869(5)
_cell_length_c                           6.2083(9)
_cell_angle_alpha                        90
_cell_angle_beta                         90
_cell_angle_gamma                        90

_shelx_F_squared_multiplier              1.000

loop_
 _refln_index_h
 _refln_index_k
 _refln_index_l
 _refln_F_squared_calc
 _refln_F_squared_meas
 _refln_F_squared_sigma
 _refln_observed_status
   0   0   2    19.18    20.96     2.56 o
   0   0   4   111.87   114.20     7.15 o
   0   0   6  2951.49  2733.40    66.38 o
   0   0   8  2710.19  2801.86   106.57 o
   0   1   1   533.41   536.19     7.77 o
   0   1   3 16494.30 16868.60   176.67 o
   0   1   5  1692.58  1711.08    30.11 o
   0   1   7   821.64   857.34    30.15 o
   0   2   0 22195.60 22697.60   292.76 o
   0   2   2    10.31    14.64     2.32 o
   0   2   4   101.91   123.75     6.31 o
   0   2   6  2177.45  2091.00    44.74 o
   0   3   1    46.38    53.94     4.49 o
   0   3   3  7162.80  7455.37   113.52 o
   0   3   5   910.50   908.41    30.25 o
   0   4   0  6842.73  6622.03   160.31 o
   0   4   2    26.32    36.09     6.51 o
   0   4   4    49.91    30.99    27.45 <
   1   0   1    27.35    28.26     1.79 o
   1   0   2  7398.36  7485.64    83.23 o
   1   0   3  2783.38  2645.82    29.56 o
   1   0   4  5136.42  5099.59    52.50 o
   1   0   5  3605.34  3615.23    48.79 o
   1   0   6   190.35   185.83    10.09 o
   1   0   7   173.41   168.93    14.35 o
   1   0   8   929.97   859.35    54.60 o
   1   1   1  7865.48  8299.18    69.04 o
   1   1   2  3685.25  3485.87    26.28 o
   1   1   3   112.99   116.90     3.38 o
   1   1   4   636.94   624.75     8.37 o
   1   1   5  2729.32  2722.07    26.87 o
   1   1   6  1495.36  1548.72    22.11 o
   1   1   7  2121.88  2027.67    38.11 o
   1   1   8   719.95   752.85    33.44 o
   1   2   1    31.45    32.18     2.04 o
   1   2   2  4390.90  4553.30    38.20 o
   1   2   3  1504.36  1492.00    14.94 o
   1   2   4  3547.86  3609.90    34.59 o
   1   2   5  2392.69  2422.58    26.82 o
   1   2   6   139.16   146.47     9.73 o
   1   2   7   128.26   130.20    12.03 o
   1   3   1  3262.75  3259.57    33.81 o
   1   3   2  1341.22  1347.72    16.27 o
   1   3   3    51.80    50.13     4.74 o
   1   3   4   222.59   241.90     9.24 o
   1   3   5  1454.58  1439.55    30.21 o
   1   3   6   808.68   765.00    30.55 o
   1   4   1    22.27    23.37     4.67 o
   1   4   2  1624.39  1666.03    29.56 o
   1   4   3   490.73   472.30    16.83 o
   1   4   4  1454.73  1524.11    61.14 o
   2   0   0   179.32   131.54    18.63 o
   2   0   1   453.85   440.98     8.82 o
   2   0   2 10193.50 10324.70   114.90 o
   2   0   3  2542.65  2448.55    30.34 o
   2   0   4  1901.02  1878.86    24.19 o
   2   0   5   587.99   598.99    13.36 o
   2   0   6  3076.37  3010.31    57.83 o
   2   0   7    68.80    69.02    10.23 o
   2   0   8    53.99    43.22    20.45 <
   2   1   0  3507.76  3316.85    37.22 o
   2   1   1 10330.20 10417.50    99.73 o
   2   1   2   583.28   571.45     7.13 o
   2   1   3  1208.69  1244.65    13.20 o
   2   1   4   184.02   185.33     4.66 o
   2   1   5  1516.17  1494.44    20.06 o
   2   1   6   891.08   912.76    17.88 o
   2   1   7     6.57    16.12     6.94 <
   2   1   8   330.92   322.04    36.81 o
   2   2   0   262.15   286.63     7.05 o
   2   2   1   288.83   277.11     4.99 o
   2   2   2  5834.84  5998.06    49.54 o
   2   2   3  1696.58  1693.96    18.10 o
   2   2   4  1258.11  1302.49    17.16 o
   2   2   5   424.25   425.41    11.07 o
   2   2   6  2268.24  2307.84    41.04 o
   2   2   7    52.29    86.03    22.02 o
   2   3   0  1506.95  1443.98    24.94 o
   2   3   1  3806.64  3856.16    37.55 o
   2   3   2   286.79   277.78     6.73 o
   2   3   3   737.34   764.65    17.97 o
   2   3   4    97.04    93.57     6.51 o
   2   3   5   818.04   825.32    22.35 o
   2   3   6   508.51   467.95    64.18 o
   2   4   0   190.08   164.02    11.05 o
   2   4   1   113.53   110.20     7.03 o
   2   4   2  2015.66  1990.95    34.14 o
   2   4   3   672.61   657.40    26.44 o
   3   0   1  6259.95  5731.67    74.68 o
   3   0   2  1778.28  1830.90    28.34 o
   3   0   3  1089.59  1079.10    16.23 o
   3   0   4  2209.00  2202.34    30.50 o
   3   0   5     8.16     7.46     3.58 <
   3   0   6    10.00    11.73     7.22 <
   3   0   7  3614.79  3620.23    96.35 o
   3   1   1  2541.84  2686.39    29.20 o
   3   1   2   472.29   474.25     7.25 o
   3   1   3     0.25     2.90     1.98 <
   3   1   4  7613.95  7380.62    62.16 o
   3   1   5   672.34   665.58    13.45 o
   3   1   6   499.57   499.67    16.57 o
   3   1   7   951.39   934.20    34.34 o
   3   2   1  3978.07  3789.40    30.77 o
   3   2   2  1223.76  1243.61    15.77 o
   3   2   3   643.78   647.32    10.42 o
   3   2   4  1564.31  1589.37    21.94 o
   3   2   5     4.66     6.75     5.93 <
   3   2   6     7.68    10.01     7.62 <
   3   3   1  1225.80  1322.09    20.38 o
   3   3   2   309.08   317.01     9.06 o
   3   3   3     0.36     3.03     4.81 <
   3   3   4  3894.12  3773.05    53.80 o
   3   3   5   378.82   369.07    25.22 o
   3   4   1  1511.85  1385.09    36.32 o
   3   4   2   497.51   462.89    23.79 o
   3   4   3   240.82   224.40    26.56 o
   4   0   0  7061.79  7216.80   226.69 o
   4   0   1  1668.09  1589.10    22.19 o
   4   0   2   575.46   657.16    16.09 o
   4   0   3  3459.74  3365.32    53.23 o
   4   0   4    25.24    27.02     4.22 o
   4   0   5  1142.15  1217.00    35.88 o
   4   0   6   180.45   176.81    16.12 o
   4   0   7    69.49    73.11    18.21 o
   4   1   0  3786.44  3662.10    44.97 o
   4   1   1  1019.36  1079.90    17.31 o
   4   1   2  1787.72  1729.64    20.34 o
   4   1   3  2775.37  2905.70    35.80 o
   4   1   4   505.00   508.69    11.88 o
   4   1   5   101.76   102.35     8.50 o
   4   1   6  1899.41  1879.02    39.58 o
   4   1   7   310.92   307.35    39.84 o
   4   2   0  4502.40  4672.55    70.99 o
   4   2   1  1137.31  1120.62    15.87 o
   4   2   2   334.37   350.71    10.51 o
   4   2   3  2498.60  2533.47    31.49 o
   4   2   4    15.69    20.72     6.27 o
   4   2   5   852.05   892.54    24.88 o
   4   2   6   137.89   141.82    48.56 <
   4   3   0  1989.85  1947.80    45.63 o
   4   3   1   414.68   465.74    14.08 o
   4   3   2   924.83   935.25    20.43 o
   4   3   3  1428.66  1409.97    37.52 o
   4   3   4   280.14   291.89    17.23 o
   4   3   5    59.14    93.56    29.16 o
   4   4   0  1764.48  1678.16   122.65 o
   4   4   1   467.75   450.40    35.38 o
   5   0   1  2066.80  1998.03    34.27 o
   5   0   2   119.73   113.76     7.50 o
   5   0   3  1255.65  1221.65    31.69 o
   5   0   4     0.27     5.66     7.25 <
   5   0   5  4614.62  4584.47   121.78 o
   5   0   6    28.20    15.76    10.69 <
   5   1   1    18.69    13.95     3.40 o
   5   1   2  5093.91  4925.85    50.54 o
   5   1   3    29.70    36.27     6.10 o
   5   1   4   324.13   350.06    12.75 o
   5   1   5   112.98   139.91    12.15 o
   5   1   6  1245.27  1277.72   100.56 o
   5   2   1  1525.21  1546.54    26.48 o
   5   2   2    85.25    93.38     9.99 o
   5   2   3   895.97   861.03    20.74 o
   5   2   4     0.20    -0.11     5.61 <
   5   2   5  3514.08  3379.67   104.01 o
   5   3   1    10.66    22.22     5.31 o
   5   3   2  2775.81  2766.02    53.70 o
   5   3   3    16.28    15.97    12.32 <
   6   0   0  2079.37  2309.56   122.43 o
   6   0   1   310.22   299.49    14.82 o
   6   0   2   539.62   497.30    21.11 o
   6   0   3  2886.17  2853.55    59.73 o
   6   0   4    88.72    77.11    10.37 o
   6   0   5   679.13   696.06    46.53 o
   6   1   0  3700.93  3672.31    61.73 o
   6   1   1   829.88   807.05    22.20 o
   6   1   2   477.38   494.43    14.48 o
   6   1   3   776.84   809.77    22.30 o
   6   1   4   199.25   202.82    14.21 o
   6   2   0  1515.12  1673.69    51.90 o
   6   2   1   234.26   240.23    10.73 o
   6   2   2   396.88   357.78    19.85 o
   6   2   3  2188.00  2100.74    57.42 o
   6   2   4    68.50   121.45    30.40 o
   6   3   0  2127.43  2097.15    74.00 o
   6   3   1   473.35   391.35    40.54 o
   7   0   1  1999.67  2028.78    54.53 o
   7   0   2   417.60   422.03    38.35 o
   7   0   3   336.03   311.35    26.76 o
   7   1   1   222.82   305.11    25.79 o
   7   1   2   248.37   273.59    20.30 o
   7   1   3    68.92    53.26    14.80 o
   7   2   1  1539.93  1428.66    84.75 o
