# Supplementary material for: Comparison of the temperature- and pressure-dependent behavior of the crystal structure of CrAs
Source: Acta Crystallogr B Struct Sci Cryst Eng Mater. 2021 Jul 23;77(Pt 4):594–604. doi: 10.1107/S2052520621005655 (PMC8337019; doi:10.1107/S2052520621005655)
Supplement: Supplementary file 30 [file b-77-00594-Lab-380Ksup30.hkl]

#
# h,k,l, Fc-squared, Fo-squared, sigma(Fo-squared) and status flag
#
data_Lab-380K
_shelx_title                             '   '
_shelx_refln_list_code                   4
_shelx_F_calc_maximum                    150.88
_exptl_crystal_F_000                     228
_reflns_d_resolution_high                0.7268

loop_
 _symmetry_equiv_pos_as_xyz
 'x, y, z'
 '-x+1/2, -y, z+1/2'
 '-x, y+1/2, -z'
 'x+1/2, -y+1/2, -z+1/2'
 '-x, -y, -z'
 'x+1/2, y, -z+1/2'
 'x, -y+1/2, z'
 '-x+1/2, y+1/2, z+1/2'

_cell_length_a                           5.6543(9)
_cell_length_b                           3.4860(5)
_cell_length_c                           6.2046(10)
_cell_angle_alpha                        90
_cell_angle_beta                         90
_cell_angle_gamma                        90

_shelx_F_squared_multiplier              1.000

loop_
 _refln_index_h
 _refln_index_k
 _refln_index_l
 _refln_F_squared_calc
 _refln_F_squared_meas
 _refln_F_squared_sigma
 _refln_observed_status
   0   0   2    18.39    12.35     2.23 o
   0   0   4   113.46   132.80     9.47 o
   0   0   6  2997.70  2792.38    90.90 o
   0   0   8  2782.64  2579.72   122.23 o
   0   1   1   533.29   542.41     8.86 o
   0   1   3 16560.60 16397.00   194.15 o
   0   1   5  1727.98  1623.88    33.54 o
   0   1   7   832.81   881.36    37.83 o
   0   2   0 22332.10 22765.90   250.38 o
   0   2   2    11.21    15.73     2.29 o
   0   2   4   104.48   105.93     7.40 o
   0   2   6  2229.87  2252.43    70.98 o
   0   3   1    45.18    55.67     5.01 o
   0   3   3  7291.35  7485.62   109.32 o
   0   3   5   944.43   982.84    38.30 o
   0   4   0  7020.31  6655.84   169.18 o
   0   4   2    29.34    24.62     6.03 o
   0   4   4    52.98    74.42    31.37 <
   1   0   1    27.58    30.22     1.99 o
   1   0   2  7396.63  7321.75    73.95 o
   1   0   3  2788.58  2614.95    30.46 o
   1   0   4  5184.03  5121.69    51.37 o
   1   0   5  3630.57  3510.78    49.40 o
   1   0   6   196.12   188.00    11.71 o
   1   0   7   170.22   188.31    17.18 o
   1   0   8   954.45   819.61    65.34 o
   1   1   1  7888.33  8866.24    60.49 o
   1   1   2  3703.50  3483.66    25.72 o
   1   1   3   114.40   109.04     4.71 o
   1   1   4   635.36   640.10    10.23 o
   1   1   5  2756.20  2666.62    28.06 o
   1   1   6  1503.21  1526.22    25.83 o
   1   1   7  2177.88  2149.88    46.28 o
   1   1   8   731.83   761.92    37.50 o
   1   2   1    32.23    34.09     2.24 o
   1   2   2  4424.10  4608.51    37.87 o
   1   2   3  1513.73  1521.64    17.62 o
   1   2   4  3608.59  3844.26    38.07 o
   1   2   5  2422.45  2418.10    30.07 o
   1   2   6   144.46   153.35    14.99 o
   1   2   7   125.94   138.38    13.97 o
   1   3   1  3322.85  3302.58    36.47 o
   1   3   2  1363.43  1354.69    19.18 o
   1   3   3    53.27    57.80     5.20 o
   1   3   4   222.11   227.00    10.79 o
   1   3   5  1491.68  1524.65    37.43 o
   1   3   6   820.60   846.26    39.75 o
   1   4   1    23.66    23.47     4.31 o
   1   4   2  1674.95  1667.43    36.14 o
   1   4   3   500.46   502.91    21.32 o
   1   4   4  1514.72  1630.35    64.09 o
   2   0   0   177.13   194.44    25.21 o
   2   0   1   458.33   455.14    10.87 o
   2   0   2 10213.10  9792.94   111.93 o
   2   0   3  2562.75  2491.43    31.79 o
   2   0   4  1895.37  1955.22    27.43 o
   2   0   5   591.49   613.75    16.29 o
   2   0   6  3125.34  3301.03    61.95 o
   2   0   7    69.85    59.18    11.29 o
   2   0   8    59.02    35.16    18.82 <
   2   1   0  3518.06  3330.49    36.93 o
   2   1   1 10341.30 10917.10    91.05 o
   2   1   2   587.48   575.82     8.58 o
   2   1   3  1219.24  1324.08    21.57 o
   2   1   4   186.13   182.27     5.65 o
   2   1   5  1537.12  1442.97    22.08 o
   2   1   6   916.37   914.49    21.78 o
   2   1   7     7.10    17.59     5.24 o
   2   1   8   338.55   361.65    50.27 o
   2   2   0   265.25   278.70     8.58 o
   2   2   1   293.95   282.51     6.23 o
   2   2   2  5880.28  6116.20    49.97 o
   2   2   3  1722.84  1707.35    20.70 o
   2   2   4  1262.26  1346.63    22.77 o
   2   2   5   430.22   433.33    13.66 o
   2   2   6  2321.30  2393.77    65.05 o
   2   2   7    53.49    50.36    18.87 <
   2   3   0  1534.34  1485.59    29.23 o
   2   3   1  3852.92  3917.90    40.42 o
   2   3   2   293.53   293.00     8.44 o
   2   3   3   758.90   785.09    22.36 o
   2   3   4    99.80    91.82     7.20 o
   2   3   5   841.91   833.04    27.46 o
   2   3   6   531.15   553.77    87.53 o
   2   4   0   200.64   193.32    14.47 o
   2   4   1   118.39   118.73     8.31 o
   2   4   2  2068.31  1957.05    39.26 o
   2   4   3   698.69   649.51    34.64 o
   3   0   1  6282.39  5749.85    72.78 o
   3   0   2  1779.31  1678.73    32.50 o
   3   0   3  1096.43  1072.48    19.14 o
   3   0   4  2216.17  2348.26    34.82 o
   3   0   5     7.55     4.83     2.45 <
   3   0   6    11.46     9.02     5.41 <
   3   0   7  3677.69  3656.13   110.37 o
   3   1   1  2538.18  2512.40    32.31 o
   3   1   2   476.47   488.88     9.03 o
   3   1   3     0.48     3.48     1.98 <
   3   1   4  7685.16  7516.60    62.40 o
   3   1   5   677.47   674.79    17.09 o
   3   1   6   501.88   507.85    20.62 o
   3   1   7   975.93   997.25    43.08 o
   3   2   1  4019.63  3840.14    32.42 o
   3   2   2  1233.82  1253.73    18.67 o
   3   2   3   650.06   641.16    12.65 o
   3   2   4  1581.28  1641.38    27.66 o
   3   2   5     4.44    13.10     4.18 o
   3   2   6     8.89     1.86     8.25 <
   3   3   1  1242.91  1308.38    25.51 o
   3   3   2   318.90   316.97    11.10 o
   3   3   3     0.58     3.87     3.28 <
   3   3   4  3979.99  3958.37    62.46 o
   3   3   5   388.04   338.02    32.29 o
   3   4   1  1560.11  1493.30    46.76 o
   3   4   2   513.59   500.15    30.85 o
   3   4   3   245.67   233.16    32.30 o
   4   0   1  1668.12  1661.27    26.57 o
   4   0   2   577.15   648.76    22.93 o
   4   0   3  3479.98  3403.09    57.20 o
   4   0   4    26.72    19.17     4.07 o
   4   0   5  1166.21  1162.67    41.99 o
   4   0   6   179.09   178.31    16.79 o
   4   0   7    74.11    67.15    17.94 o
   4   1   0  3812.91  3711.08    48.79 o
   4   1   1  1032.00  1165.30    21.33 o
   4   1   2  1796.59  1782.98    23.82 o
   4   1   3  2776.08  2938.70    43.23 o
   4   1   4   514.64   516.60    14.73 o
   4   1   5   106.49   115.95     9.67 o
   4   1   6  1927.95  1900.33    47.33 o
   4   1   7   310.58   298.73    45.16 o
   4   2   0  4524.55  4683.98    68.07 o
   4   2   1  1145.51  1117.60    18.99 o
   4   2   2   335.79   358.37    12.49 o
   4   2   3  2533.31  2554.68    35.75 o
   4   2   4    16.64    12.74     5.21 <
   4   2   5   876.63   858.99    29.81 o
   4   2   6   138.15   133.18    43.95 o
   4   3   0  2035.80  2077.52    56.26 o
   4   3   1   422.15   418.74    17.61 o
   4   3   2   943.02   945.24    25.35 o
   4   3   3  1446.07  1545.15    44.44 o
   4   3   4   289.69   301.22    21.08 o
   4   3   5    62.98    76.25    38.24 <
   4   4   0  1802.89  1636.96   146.19 o
   4   4   1   481.35   489.01    46.18 o
   5   0   1  2068.33  2027.76    39.66 o
   5   0   2   114.02    97.01     8.77 o
   5   0   3  1269.00  1240.35    38.76 o
   5   0   4     0.23    14.24     6.10 <
   5   0   5  4666.86  4587.85   133.24 o
   5   0   6    30.31    38.23    11.77 o
   5   1   1    18.32    13.64     3.57 o
   5   1   2  5129.32  4926.34    53.46 o
   5   1   3    30.03    39.67     6.06 o
   5   1   4   328.48   363.86    16.07 o
   5   1   5   108.38   102.26    11.02 o
   5   1   6  1264.79  1175.65   117.87 o
   5   2   1  1539.63  1576.30    32.11 o
   5   2   2    81.69    68.65     9.11 o
   5   2   3   909.83   868.85    25.89 o
   5   2   4     0.17    -1.71     5.83 <
   5   2   5  3575.75  3396.31   119.75 o
   5   3   1    10.64     9.69     4.87 <
   5   3   2  2832.32  2731.01    62.41 o
   5   3   3    16.61    29.43    12.84 <
   6   0   1   311.51   322.02    19.44 o
   6   0   2   544.43   547.78    27.48 o
   6   0   3  2905.19  3060.28    72.86 o
   6   0   4    84.79    79.60    11.92 o
   6   0   5   683.59   671.19    55.51 o
   6   1   0  3704.86  3576.23    68.29 o
   6   1   1   832.30   846.33    30.87 o
   6   1   2   481.61   495.06    18.34 o
   6   1   3   790.97   853.89    32.82 o
   6   1   4   196.80   181.91    15.57 o
   6   2   0  1544.61  1575.14    56.81 o
   6   2   1   237.40   246.86    12.84 o
   6   2   2   401.72   377.54    24.05 o
   6   2   3  2218.71  2208.90    75.06 o
   6   2   4    65.69   101.66    29.07 o
   6   3   0  2160.64  1986.41    85.47 o
   6   3   1   478.13   354.67    46.04 o
   7   0   1  2007.46  2086.83    67.50 o
   7   0   2   421.89   460.34    59.50 o
   7   0   3   339.26   285.41    31.02 o
   7   1   1   228.41   250.39    32.01 o
   7   1   2   244.49   234.85    23.57 o
   7   1   3    66.06    71.27    23.02 o
   7   2   1  1556.70  1654.92   109.84 o
