# Supplementary material for: Comparison of the temperature- and pressure-dependent behavior of the crystal structure of CrAs
Source: Acta Crystallogr B Struct Sci Cryst Eng Mater. 2021 Jul 23;77(Pt 4):594–604. doi: 10.1107/S2052520621005655 (PMC8337019; doi:10.1107/S2052520621005655)
Supplement: Supplementary file 31 [file b-77-00594-Lab-370Ksup31.hkl]

#
# h,k,l, Fc-squared, Fo-squared, sigma(Fo-squared) and status flag
#
data_Lab-370K
_shelx_title                             '   '
_shelx_refln_list_code                   4
_shelx_F_calc_maximum                    151.50
_exptl_crystal_F_000                     228
_reflns_d_resolution_high                0.7266

loop_
 _symmetry_equiv_pos_as_xyz
 'x, y, z'
 '-x+1/2, -y, z+1/2'
 '-x, y+1/2, -z'
 'x+1/2, -y+1/2, -z+1/2'
 '-x, -y, -z'
 'x+1/2, y, -z+1/2'
 'x, -y+1/2, z'
 '-x+1/2, y+1/2, z+1/2'

_cell_length_a                           5.6529(10)
_cell_length_b                           3.4851(6)
_cell_length_c                           6.2015(11)
_cell_angle_alpha                        90
_cell_angle_beta                         90
_cell_angle_gamma                        90

_shelx_F_squared_multiplier              1.000

loop_
 _refln_index_h
 _refln_index_k
 _refln_index_l
 _refln_F_squared_calc
 _refln_F_squared_meas
 _refln_F_squared_sigma
 _refln_observed_status
   0   0   2    17.75    13.04     2.42 o
   0   0   4   115.32   131.80     9.02 o
   0   0   6  3007.04  2837.23    80.25 o
   0   0   8  2869.64  2887.44   117.59 o
   0   1   1   534.42   541.35     8.12 o
   0   1   3 16570.20 17144.30   191.23 o
   0   1   5  1759.26  1670.38    36.30 o
   0   1   7   852.28   925.39    35.61 o
   0   2   0 22283.30 22953.70   287.39 o
   0   2   2    11.31    13.07     2.38 o
   0   2   4   105.17   115.82     7.45 o
   0   2   6  2230.27  2179.05    61.09 o
   0   3   1    46.25    57.16     5.39 o
   0   3   3  7263.27  7217.22   111.42 o
   0   3   5   955.12   992.79    35.59 o
   0   4   0  6960.42  6384.91   156.45 o
   0   4   2    28.39    27.86     6.18 o
   0   4   4    52.32    75.87    29.89 <
   1   0   1    27.56    27.44     1.85 o
   1   0   2  7407.02  7317.72    77.74 o
   1   0   3  2822.12  2646.69    30.43 o
   1   0   4  5205.50  5130.43    54.09 o
   1   0   5  3661.40  3568.44    48.67 o
   1   0   6   200.13   220.80    13.35 o
   1   0   7   171.79   169.28    15.16 o
   1   0   8   970.95   861.65    61.54 o
   1   1   1  7880.52  8382.74    60.22 o
   1   1   2  3716.73  3477.48    25.71 o
   1   1   3   116.19   115.25     4.34 o
   1   1   4   640.49   648.25     9.48 o
   1   1   5  2774.50  2648.17    29.29 o
   1   1   6  1536.20  1568.23    24.54 o
   1   1   7  2210.49  2156.54    45.13 o
   1   1   8   739.89   723.86    33.34 o
   1   2   1    31.98    34.98     2.21 o
   1   2   2  4417.40  4663.58    38.67 o
   1   2   3  1531.33  1528.47    16.21 o
   1   2   4  3613.23  3736.66    35.68 o
   1   2   5  2439.84  2456.93    28.74 o
   1   2   6   147.02   140.47    13.33 o
   1   2   7   127.37   134.19    13.16 o
   1   3   1  3300.47  3336.52    36.40 o
   1   3   2  1363.50  1361.53    17.91 o
   1   3   3    53.80    62.58     5.52 o
   1   3   4   224.61   229.10    10.44 o
   1   3   5  1493.14  1553.93    33.06 o
   1   3   6   837.46   878.89    36.95 o
   1   4   1    23.09    33.35     5.39 o
   1   4   2  1658.00  1681.92    31.38 o
   1   4   3   505.35   490.39    19.29 o
   1   4   4  1503.58  1463.43    76.43 o
   2   0   1   454.51   434.97     9.70 o
   2   0   2 10207.10 10267.50   102.56 o
   2   0   3  2574.24  2467.34    30.68 o
   2   0   4  1897.73  1928.90    25.60 o
   2   0   5   609.58   614.88    15.05 o
   2   0   6  3181.07  3146.27    76.49 o
   2   0   7    68.05    70.55    11.72 o
   2   0   8    56.31    61.84    22.11 <
   2   1   0  3531.79  3333.07    36.78 o
   2   1   1 10338.00 10669.30    86.69 o
   2   1   2   593.27   579.14     7.89 o
   2   1   3  1224.86  1283.89    17.11 o
   2   1   4   182.74   184.10     5.23 o
   2   1   5  1531.71  1424.59    20.96 o
   2   1   6   921.62   917.02    20.01 o
   2   1   7     7.97    23.24     8.02 <
   2   1   8   354.82   383.00    47.07 o
   2   2   0   261.77   267.86     7.76 o
   2   2   1   290.74   275.14     5.58 o
   2   2   2  5866.48  6078.69    47.68 o
   2   2   3  1725.80  1745.51    19.79 o
   2   2   4  1261.75  1351.46    20.19 o
   2   2   5   442.02   443.03    12.77 o
   2   2   6  2356.43  2330.24    60.26 o
   2   2   7    51.98    33.16    13.55 <
   2   3   0  1531.44  1487.47    27.41 o
   2   3   1  3839.29  3856.28    39.33 o
   2   3   2   294.59   283.74     7.71 o
   2   3   3   754.85   797.81    19.49 o
   2   3   4    97.37    98.54     7.03 o
   2   3   5   834.77   866.26    24.14 o
   2   3   6   531.18   523.42    72.98 o
   2   4   0   194.37   178.13    12.46 o
   2   4   1   116.04   105.84     7.76 o
   2   4   2  2052.53  1997.50    35.99 o
   2   4   3   694.11   645.59    31.71 o
   3   0   1  6310.39  5683.51    72.13 o
   3   0   2  1775.35  1861.45    28.25 o
   3   0   3  1092.27  1062.27    17.55 o
   3   0   4  2225.08  2266.79    32.13 o
   3   0   5     8.41    14.55     3.29 o
   3   0   6     9.89    10.53     6.24 <
   3   0   7  3753.78  3692.28   104.07 o
   3   1   1  2533.69  2641.82    29.42 o
   3   1   2   472.48   478.85     8.13 o
   3   1   3     0.22     1.83     1.92 <
   3   1   4  7764.01  7520.20    62.71 o
   3   1   5   683.77   687.00    14.86 o
   3   1   6   497.68   498.67    18.53 o
   3   1   7   985.69   974.31    45.85 o
   3   2   1  4027.58  3891.74    31.85 o
   3   2   2  1227.73  1285.06    17.27 o
   3   2   3   646.84   654.61    11.72 o
   3   2   4  1583.12  1717.96    25.09 o
   3   2   5     4.77    -2.64     4.84 <
   3   2   6     7.65     7.49     8.64 <
   3   3   1  1233.42  1310.69    22.18 o
   3   3   2   313.51   332.98    10.52 o
   3   3   3     0.35     5.53     4.43 <
   3   3   4  4005.83  4015.54    59.71 o
   3   3   5   389.20   379.97    29.01 o
   3   4   1  1551.74  1502.84    42.77 o
   3   4   2   506.56   453.06    26.99 o
   3   4   3   244.25   200.54    27.86 o
   4   0   1  1674.96  1630.36    24.27 o
   4   0   2   586.41   642.48    20.29 o
   4   0   3  3497.05  3446.53    53.54 o
   4   0   4    23.49    20.85     4.48 o
   4   0   5  1184.31  1217.21    39.97 o
   4   0   6   177.62   159.26    15.48 o
   4   0   7    69.57    58.05    15.70 o
   4   1   0  3808.84  3621.18    46.03 o
   4   1   1  1030.19  1120.60    18.72 o
   4   1   2  1813.56  1779.67    22.25 o
   4   1   3  2771.75  2930.54    38.69 o
   4   1   4   508.18   514.04    13.47 o
   4   1   5   103.65   114.07     8.71 o
   4   1   6  1959.14  2022.55    45.28 o
   4   1   7   333.33   251.21    56.05 o
   4   2   0  4507.63  4617.48    63.10 o
   4   2   1  1147.04  1149.90    17.73 o
   4   2   2   342.08   369.25    11.13 o
   4   2   3  2537.99  2595.11    34.06 o
   4   2   4    14.55    16.80     6.33 <
   4   2   5   887.80   901.69    28.01 o
   4   2   6   136.50   144.01    30.68 o
   4   3   0  2021.44  2017.87    50.74 o
   4   3   1   421.71   447.89    15.99 o
   4   3   2   946.91   931.56    22.86 o
   4   3   3  1438.74  1438.60    40.77 o
   4   3   4   284.57   278.52    19.00 o
   4   3   5    60.86    60.50    23.07 <
   4   4   0  1787.80  1727.14   137.48 o
   4   4   1   478.31   413.89    39.01 o
   5   0   1  2073.28  2036.80    36.95 o
   5   0   2   116.91   101.92     8.40 o
   5   0   3  1284.60  1257.04    35.68 o
   5   0   4     0.57     7.16     6.29 <
   5   0   5  4712.35  4726.25   130.57 o
   5   0   6    26.40    19.95    10.45 <
   5   1   1    16.55    15.56     3.80 o
   5   1   2  5145.62  4990.53    52.06 o
   5   1   3    28.11    26.18     5.14 o
   5   1   4   330.03   368.06    14.55 o
   5   1   5   115.45    89.79     9.13 o
   5   1   6  1292.33  1350.81   117.14 o
   5   2   1  1538.00  1546.79    29.11 o
   5   2   2    83.57    66.17     8.26 o
   5   2   3   920.15   910.77    24.46 o
   5   2   4     0.39    10.82     6.21 <
   5   2   5  3604.08  3366.10   111.80 o
   5   3   1     9.57    13.98     5.11 <
   5   3   2  2828.74  2749.66    58.15 o
   5   3   3    15.50    13.35    12.54 <
   6   0   1   309.23   329.19    17.72 o
   6   0   2   532.92   518.64    25.82 o
   6   0   3  2919.98  2996.15    67.18 o
   6   0   4    90.25    90.21    12.82 o
   6   0   5   694.96   737.12    63.42 o
   6   1   0  3721.74  3676.53    65.41 o
   6   1   1   835.43   839.52    25.21 o
   6   1   2   479.98   456.79    16.35 o
   6   1   3   796.89   868.64    31.62 o
   6   1   4   200.15   207.58    15.40 o
   6   2   0  1554.17  1582.95    51.08 o
   6   2   1   234.80   229.21    11.71 o
   6   2   2   393.11   347.38    21.04 o
   6   2   3  2224.09  2261.36    70.26 o
   6   2   4    69.91    69.51    27.36 <
   6   3   0  2159.29  2051.33    79.40 o
   6   3   1   479.67   490.92    52.22 o
   7   0   1  2010.43  1975.46    59.71 o
   7   0   2   427.31   427.41    56.27 o
   7   0   3   346.83   318.38    29.31 o
   7   1   1   231.89   314.77    35.96 o
   7   1   2   244.88   276.16    25.86 o
   7   1   3    73.39    71.90    19.70 o
   7   2   1  1555.27  1463.17    93.79 o
