# Supplementary material for: Comparison of the temperature- and pressure-dependent behavior of the crystal structure of CrAs
Source: Acta Crystallogr B Struct Sci Cryst Eng Mater. 2021 Jul 23;77(Pt 4):594–604. doi: 10.1107/S2052520621005655 (PMC8337019; doi:10.1107/S2052520621005655)
Supplement: Supplementary file 32 [file b-77-00594-Lab-360Ksup32.hkl]

#
# h,k,l, Fc-squared, Fo-squared, sigma(Fo-squared) and status flag
#
data_Lab-360K
_shelx_title                             '   '
_shelx_refln_list_code                   4
_shelx_F_calc_maximum                    152.45
_exptl_crystal_F_000                     228
_reflns_d_resolution_high                0.7264

loop_
 _symmetry_equiv_pos_as_xyz
 'x, y, z'
 '-x+1/2, -y, z+1/2'
 '-x, y+1/2, -z'
 'x+1/2, -y+1/2, -z+1/2'
 '-x, -y, -z'
 'x+1/2, y, -z+1/2'
 'x, -y+1/2, z'
 '-x+1/2, y+1/2, z+1/2'

_cell_length_a                           5.6527(9)
_cell_length_b                           3.4819(5)
_cell_length_c                           6.2024(9)
_cell_angle_alpha                        90
_cell_angle_beta                         90
_cell_angle_gamma                        90

_shelx_F_squared_multiplier              1.000

loop_
 _refln_index_h
 _refln_index_k
 _refln_index_l
 _refln_F_squared_calc
 _refln_F_squared_meas
 _refln_F_squared_sigma
 _refln_observed_status
   0   0   2    15.75    13.56     2.98 o
   0   0   4   118.27   123.77    12.27 o
   0   0   6  2997.10  2710.54   133.59 o
   0   0   8  2961.16  2952.16   137.68 o
   0   1   1   537.36   553.26     9.09 o
   0   1   3 16560.40 15826.80   144.25 o
   0   1   5  1823.68  1883.30    41.30 o
   0   1   7   862.61   907.23    47.31 o
   0   2   0 22384.30 23241.40   184.74 o
   0   2   2    12.37    16.31     2.76 o
   0   2   4   107.20   115.89     8.90 o
   0   2   6  2232.20  2228.52    70.99 o
   0   3   1    48.20    52.77     5.81 o
   0   3   3  7329.70  7006.94   101.60 o
   0   3   5   996.82   963.87    42.64 o
   0   4   0  7098.43  6928.94   188.04 o
   0   4   2    29.20    37.53     7.91 o
   0   4   4    53.33   110.23    43.15 <
   1   0   1    26.96    29.14     2.17 o
   1   0   2  7409.50  7726.55    52.92 o
   1   0   3  2843.78  2729.66    29.39 o
   1   0   4  5235.13  5311.85    48.07 o
   1   0   5  3689.11  3595.09    48.67 o
   1   0   6   212.89   204.47    14.84 o
   1   0   7   165.38   174.44    18.47 o
   1   0   8   975.09   910.31    74.75 o
   1   1   1  7888.52  8402.88    44.51 o
   1   1   2  3756.56  3526.64    23.44 o
   1   1   3   123.44   113.88     5.82 o
   1   1   4   645.35   652.21    11.61 o
   1   1   5  2783.11  2612.28    32.45 o
   1   1   6  1536.61  1547.55    28.00 o
   1   1   7  2252.72  2104.40    57.81 o
   1   1   8   738.26   722.35    40.58 o
   1   2   1    31.58    31.76     2.39 o
   1   2   2  4435.47  4773.59    36.53 o
   1   2   3  1551.72  1551.71    18.93 o
   1   2   4  3648.79  3877.32    35.13 o
   1   2   5  2472.32  2519.02    32.02 o
   1   2   6   157.08   136.19    20.28 o
   1   2   7   123.67   122.25    15.07 o
   1   3   1  3331.61  3336.82    40.16 o
   1   3   2  1392.64  1328.58    20.25 o
   1   3   3    57.62    59.12     6.57 o
   1   3   4   230.10   235.70    13.01 o
   1   3   5  1510.26  1574.37    39.50 o
   1   3   6   848.03   889.31    44.82 o
   1   4   1    23.01    18.29     4.65 o
   1   4   2  1685.89  1753.84    42.49 o
   1   4   3   521.84   519.82    24.28 o
   1   4   4  1537.75  1559.17    79.00 o
   2   0   1   450.51   437.63    11.71 o
   2   0   2 10231.90  9890.69    66.58 o
   2   0   3  2602.33  2509.98    31.02 o
   2   0   4  1851.21  1953.79    29.05 o
   2   0   5   617.65   630.61    18.60 o
   2   0   6  3239.91  3441.85    68.90 o
   2   0   7    72.09    64.05    12.75 o
   2   0   8    59.48    49.08    21.72 <
   2   1   0  3576.64  3390.07    32.53 o
   2   1   1 10335.00 10668.20    61.82 o
   2   1   2   591.06   587.91     9.52 o
   2   1   3  1238.55  1316.38    19.43 o
   2   1   4   186.54   183.51     6.43 o
   2   1   5  1539.90  1435.73    24.81 o
   2   1   6   934.52   913.61    24.02 o
   2   1   7    11.75    34.46     8.62 o
   2   1   8   365.42   403.56    57.74 o
   2   2   0   258.49   257.04    10.15 o
   2   2   1   289.79   277.85     6.94 o
   2   2   2  5911.45  6186.46    44.24 o
   2   2   3  1751.50  1738.93    22.22 o
   2   2   4  1236.97  1337.95    24.16 o
   2   2   5   449.62   456.83    15.97 o
   2   2   6  2410.16  2334.25    78.25 o
   2   2   7    55.30    81.11    25.92 o
   2   3   0  1562.86  1489.61    31.11 o
   2   3   1  3878.27  3827.50    40.73 o
   2   3   2   296.19   288.37     9.58 o
   2   3   3   765.65   776.26    24.99 o
   2   3   4   100.17   101.63     8.58 o
   2   3   5   847.16   846.23    30.64 o
   2   3   6   543.14   556.35    94.75 o
   2   4   0   192.83   199.77    16.73 o
   2   4   1   117.22   109.93     9.25 o
   2   4   2  2102.35  2086.07    45.47 o
   2   4   3   713.59   664.78    39.68 o
   3   0   1  6362.33  5812.54    63.88 o
   3   0   2  1744.75  1799.76    31.55 o
   3   0   3  1109.17  1080.27    20.88 o
   3   0   4  2262.57  2334.55    36.39 o
   3   0   5     7.98     5.46     3.07 <
   3   0   6    12.22    13.08     5.41 <
   3   0   7  3792.32  3794.58   120.41 o
   3   1   1  2544.08  2599.44    30.04 o
   3   1   2   472.32   481.88     9.86 o
   3   1   3     0.33     3.94     2.00 <
   3   1   4  7856.54  7750.80    55.94 o
   3   1   5   664.57   650.75    17.72 o
   3   1   6   499.16   485.50    22.87 o
   3   1   7  1009.76   962.95    50.23 o
   3   2   1  4078.14  3924.75    31.36 o
   3   2   2  1212.25  1254.09    20.29 o
   3   2   3   661.30   650.99    14.21 o
   3   2   4  1616.15  1770.41    27.45 o
   3   2   5     4.72     5.82     4.74 <
   3   2   6     9.45    15.05    11.37 <
   3   3   1  1248.35  1256.65    27.85 o
   3   3   2   315.20   317.83    12.65 o
   3   3   3     0.45     4.82     3.80 <
   3   3   4  4095.10  4142.88    66.76 o
   3   3   5   381.36   395.87    36.78 o
   3   4   1  1593.29  1505.98    51.05 o
   3   4   2   506.62   481.25    33.62 o
   3   4   3   255.10   256.29    37.37 o
   4   0   1  1708.09  1648.85    27.94 o
   4   0   2   583.51   551.20    25.68 o
   4   0   3  3518.23  3392.49    54.53 o
   4   0   4    26.10    23.06     4.55 o
   4   0   5  1197.36  1223.93    48.13 o
   4   0   6   166.58   163.57    18.57 o
   4   0   7    67.79    55.70    29.98 <
   4   1   0  3803.49  3656.25    47.96 o
   4   1   1  1053.71  1137.64    22.28 o
   4   1   2  1846.72  1843.46    25.87 o
   4   1   3  2756.26  2910.10    40.16 o
   4   1   4   513.13   516.47    16.63 o
   4   1   5   115.98   112.85    10.60 o
   4   1   6  2006.46  2002.79    53.77 o
   4   1   7   328.49   282.04    72.79 o
   4   2   0  4533.88  4809.54    73.90 o
   4   2   1  1174.08  1157.13    21.08 o
   4   2   2   342.69   411.10    15.18 o
   4   2   3  2563.84  2609.68    39.77 o
   4   2   4    16.50    11.85     6.98 <
   4   2   5   901.39   948.01    35.70 o
   4   2   6   128.44   119.52    35.99 o
   4   3   0  2036.16  1975.35    64.39 o
   4   3   1   438.55   460.70    22.91 o
   4   3   2   972.34   969.06    28.57 o
   4   3   3  1445.65  1450.01    51.82 o
   4   3   4   289.87   305.11    24.38 o
   4   3   5    68.55    80.37    30.17 <
   4   4   0  1828.44  1613.67   163.62 o
   4   4   1   496.24   433.60    48.70 o
   5   0   1  2081.97  2053.39    42.25 o
   5   0   2   115.05    89.54     9.53 o
   5   0   3  1315.55  1274.79    43.14 o
   5   0   4     1.08     8.99     6.29 <
   5   0   5  4770.10  4677.78   137.73 o
   5   0   6    33.99    57.86    13.87 o
   5   1   1    14.50     8.18     3.63 <
   5   1   2  5209.19  5109.91    53.51 o
   5   1   3    34.88    40.93     6.51 o
   5   1   4   332.08   354.76    18.06 o
   5   1   5   112.32    90.78    11.45 o
   5   1   6  1321.19  1496.76   148.58 o
   5   2   1  1550.22  1604.20    35.38 o
   5   2   2    82.52    82.44    10.41 o
   5   2   3   947.97   928.89    30.14 o
   5   2   4     0.76    15.01     6.40 <
   5   2   5  3667.23  3547.21   131.41 o
   5   3   1     8.48    -0.50     6.14 <
   5   3   2  2891.33  2849.82    69.05 o
   5   3   3    19.52    21.38    16.22 <
   6   0   1   298.17   314.38    21.56 o
   6   0   2   542.83   492.04    35.69 o
   6   0   3  2961.20  2967.44    76.49 o
   6   0   4    80.53    73.23    13.05 o
   6   0   5   720.56   743.09    79.08 o
   6   1   0  3794.98  3779.59    73.19 o
   6   1   1   838.76   820.43    34.18 o
   6   1   2   478.55   484.14    20.89 o
   6   1   3   819.11   872.87    36.81 o
   6   1   4   196.82   202.83    18.69 o
   6   2   0  1605.27  1743.47    64.39 o
   6   2   1   227.30   225.19    14.06 o
   6   2   2   403.22   376.83    28.45 o
   6   2   3  2265.35  2360.69    85.08 o
   6   2   4    62.83    70.32    40.38 <
   6   3   0  2221.61  2097.60    96.27 o
   6   3   1   488.14   415.42    50.00 o
   7   0   1  2038.61  1980.49    72.50 o
   7   0   2   455.23   524.53    59.03 o
   7   0   3   350.26   336.92    36.74 o
   7   1   1   235.53   232.82    42.06 o
   7   1   2   237.95   276.29    31.80 o
   7   1   3    75.90    66.51    30.51 <
   7   2   1  1584.46  1433.06   112.56 o
