# Supplementary material for: Comparison of the temperature- and pressure-dependent behavior of the crystal structure of CrAs
Source: Acta Crystallogr B Struct Sci Cryst Eng Mater. 2021 Jul 23;77(Pt 4):594–604. doi: 10.1107/S2052520621005655 (PMC8337019; doi:10.1107/S2052520621005655)
Supplement: Supplementary file 33 [file b-77-00594-Lab-350Ksup33.hkl]

#
# h,k,l, Fc-squared, Fo-squared, sigma(Fo-squared) and status flag
#
data_Lab-350K
_shelx_title                             '   '
_shelx_refln_list_code                   4
_shelx_F_calc_maximum                    151.68
_exptl_crystal_F_000                     228
_reflns_d_resolution_high                0.7259

loop_
 _symmetry_equiv_pos_as_xyz
 'x, y, z'
 '-x+1/2, -y, z+1/2'
 '-x, y+1/2, -z'
 'x+1/2, -y+1/2, -z+1/2'
 '-x, -y, -z'
 'x+1/2, y, -z+1/2'
 'x, -y+1/2, z'
 '-x+1/2, y+1/2, z+1/2'

_cell_length_a                           5.6501(8)
_cell_length_b                           3.4794(5)
_cell_length_c                           6.2054(8)
_cell_angle_alpha                        90
_cell_angle_beta                         90
_cell_angle_gamma                        90

_shelx_F_squared_multiplier              1.000

loop_
 _refln_index_h
 _refln_index_k
 _refln_index_l
 _refln_F_squared_calc
 _refln_F_squared_meas
 _refln_F_squared_sigma
 _refln_observed_status
   0   0   2    15.43    11.47     2.57 o
   0   0   4   115.20   126.50     9.51 o
   0   0   6  2997.59  2828.58    76.00 o
   0   0   8  3060.47  3043.18   127.81 o
   0   1   1   539.59   531.95     8.25 o
   0   1   3 16615.60 17246.90   219.09 o
   0   1   5  1853.38  1777.05    36.90 o
   0   1   7   878.11   848.31    36.55 o
   0   2   0 22464.80 23005.70   325.38 o
   0   2   2    13.05    16.76     2.64 o
   0   2   4   105.77   116.40     7.75 o
   0   2   6  2244.79  2214.65    69.94 o
   0   3   1    47.64    51.75     5.43 o
   0   3   3  7415.80  7249.04   107.96 o
   0   3   5  1023.27  1014.27    38.60 o
   0   4   0  7214.62  6620.77   198.54 o
   0   4   2    31.42    30.10     6.46 o
   0   4   4    54.03    63.34    38.70 <
   1   0   1    27.52    27.31     1.95 o
   1   0   2  7404.22  7439.63    80.51 o
   1   0   3  2875.71  2751.97    32.88 o
   1   0   4  5269.71  5259.08    60.19 o
   1   0   5  3745.19  3704.72    52.79 o
   1   0   6   219.28   217.37    13.07 o
   1   0   7   173.62   206.62    17.61 o
   1   0   8   981.62   877.81    66.27 o
   1   1   1  7910.15  8450.63    61.27 o
   1   1   2  3777.84  3577.51    27.48 o
   1   1   3   125.73   133.53     5.31 o
   1   1   4   655.03   643.06    10.17 o
   1   1   5  2789.76  2644.06    29.97 o
   1   1   6  1581.80  1641.30    26.82 o
   1   1   7  2285.09  2159.04    48.42 o
   1   1   8   760.37   732.99    36.30 o
   1   2   1    32.47    34.65     2.28 o
   1   2   2  4453.48  4809.15    39.88 o
   1   2   3  1572.91  1591.41    18.00 o
   1   2   4  3690.58  3947.07    40.19 o
   1   2   5  2516.73  2561.16    31.23 o
   1   2   6   162.55   159.49    16.61 o
   1   2   7   129.77   133.64    14.27 o
   1   3   1  3373.98  3325.78    38.57 o
   1   3   2  1410.06  1392.18    19.03 o
   1   3   3    59.30    61.54     5.81 o
   1   3   4   233.46   229.03    11.01 o
   1   3   5  1528.70  1592.19    36.00 o
   1   3   6   877.66   849.61    39.15 o
   1   4   1    24.17    15.63     4.20 o
   1   4   2  1718.47  1702.45    36.53 o
   1   4   3   533.46   526.66    22.02 o
   1   4   4  1579.17  1549.74    70.14 o
   2   0   0   175.02   278.05    27.40 o
   2   0   1   457.73   439.14    10.45 o
   2   0   2 10264.30  9664.06   110.66 o
   2   0   3  2621.24  2528.18    32.86 o
   2   0   4  1851.64  1926.65    28.62 o
   2   0   5   630.44   621.04    15.86 o
   2   0   6  3286.01  3377.58    68.42 o
   2   0   7    70.30    80.85    13.13 o
   2   0   8    56.12    84.15    24.41 o
   2   1   0  3591.97  3406.84    37.57 o
   2   1   1 10346.50 10711.00    93.89 o
   2   1   2   603.97   599.36     8.61 o
   2   1   3  1244.93  1324.48    20.83 o
   2   1   4   185.82   187.53     5.63 o
   2   1   5  1554.05  1451.92    22.30 o
   2   1   6   949.98   973.55    22.08 o
   2   1   7    14.41    26.79     6.76 o
   2   1   8   376.58   458.75    56.59 o
   2   2   0   263.96   286.14     8.47 o
   2   2   1   295.65   292.35     6.20 o
   2   2   2  5950.85  6541.21    54.59 o
   2   2   3  1772.80  1761.45    21.09 o
   2   2   4  1241.76  1306.38    21.36 o
   2   2   5   461.22   481.09    14.29 o
   2   2   6  2455.40  2655.77    71.95 o
   2   2   7    54.17    33.17    31.81 <
   2   3   0  1585.69  1525.90    29.64 o
   2   3   1  3909.64  3825.85    42.94 o
   2   3   2   305.53   310.53     8.65 o
   2   3   3   780.27   789.56    21.81 o
   2   3   4   100.82   105.51     7.77 o
   2   3   5   863.23   857.20    27.48 o
   2   3   6   557.68   496.84    78.79 o
   2   4   0   201.78   196.41    14.88 o
   2   4   1   121.41   106.26     8.06 o
   2   4   2  2141.13  2120.54    39.31 o
   2   4   3   733.11   672.44    33.59 o
   3   0   1  6426.62  5855.09    74.29 o
   3   0   2  1758.30  1810.34    34.70 o
   3   0   3  1109.20  1075.87    18.11 o
   3   0   4  2269.34  2391.27    34.66 o
   3   0   5     8.72    10.86     3.56 o
   3   0   6    12.89    13.04     6.58 <
   3   0   7  3899.24  3825.06   114.03 o
   3   1   1  2550.27  2564.50    32.93 o
   3   1   2   481.11   483.97     8.63 o
   3   1   3     0.48     2.28     2.14 <
   3   1   4  7985.16  7806.59    67.29 o
   3   1   5   673.54   669.02    16.94 o
   3   1   6   505.62   501.74    20.02 o
   3   1   7  1024.81   977.34    49.48 o
   3   2   1  4138.02  4027.08    34.31 o
   3   2   2  1227.49  1330.78    18.33 o
   3   2   3   661.92   672.14    12.73 o
   3   2   4  1628.83  1692.81    28.00 o
   3   2   5     4.96     7.57     5.14 <
   3   2   6    10.04    15.46    10.13 <
   3   3   1  1264.05  1350.06    24.89 o
   3   3   2   325.51   309.44    10.78 o
   3   3   3     0.59     3.31     4.00 <
   3   3   4  4194.88  4285.50    66.08 o
   3   3   5   390.65   405.69    32.01 o
   3   4   1  1639.38  1571.66    46.43 o
   3   4   2   520.99   487.45    32.19 o
   3   4   3   256.77   209.88    31.87 o
   4   0   1  1714.94  1642.03    26.02 o
   4   0   2   585.26   553.14    20.82 o
   4   0   3  3591.80  3426.21    56.09 o
   4   0   4    25.72    30.23     4.93 o
   4   0   5  1234.65  1268.41    43.61 o
   4   0   6   164.79   150.40    16.34 o
   4   0   7    67.81    90.59    22.33 o
   4   1   0  3897.49  3714.84    49.31 o
   4   1   1  1053.31  1103.51    21.89 o
   4   1   2  1873.58  1825.01    24.03 o
   4   1   3  2768.25  2795.79    47.17 o
   4   1   4   516.69   519.62    14.36 o
   4   1   5   117.56   124.01    10.03 o
   4   1   6  2049.08  2041.41    48.78 o
   4   1   7   342.93   339.94    49.48 o
   4   2   0  4551.10  4786.65    68.84 o
   4   2   1  1184.76  1184.10    19.35 o
   4   2   2   343.96   373.31    11.95 o
   4   2   3  2630.58  2627.81    37.75 o
   4   2   4    16.19    19.71     6.20 o
   4   2   5   934.05   983.06    31.49 o
   4   2   6   127.87   149.80    33.09 o
   4   3   0  2107.31  2080.24    60.58 o
   4   3   1   439.56   465.26    16.91 o
   4   3   2   996.25   976.36    25.18 o
   4   3   3  1463.05  1577.01    42.07 o
   4   3   4   294.70   328.20    21.55 o
   4   3   5    70.27    32.49    37.04 <
   4   4   0  1855.73  1900.64   160.58 o
   4   4   1   508.02   482.52    45.00 o
   5   0   1  2142.06  2137.15    40.73 o
   5   0   2   111.15   103.10    12.92 o
   5   0   3  1338.44  1311.69    38.83 o
   5   0   4     1.14    20.11     6.97 <
   5   0   5  4873.33  4765.36   138.43 o
   5   0   6    32.15    33.11    14.81 <
   5   1   1    13.94    10.55     4.15 <
   5   1   2  5304.27  5188.61    56.54 o
   5   1   3    32.58    31.02     6.76 o
   5   1   4   350.32   376.43    15.99 o
   5   1   5   111.00    99.99    11.47 o
   5   1   6  1368.19  1135.08   110.95 o
   5   2   1  1603.62  1583.24    31.66 o
   5   2   2    80.06    60.45     8.30 o
   5   2   3   967.48   913.72    25.81 o
   5   2   4     0.79    10.26     6.41 <
   5   2   5  3761.19  3798.34   128.73 o
   5   3   1     8.26     9.62     5.58 <
   5   3   2  2970.12  2876.26    63.64 o
   5   3   3    18.32    27.66    14.93 <
   6   0   1   316.67   325.10    19.27 o
   6   0   2   531.79   503.71    35.00 o
   6   0   3  3041.10  2973.08    70.56 o
   6   0   4    80.69    80.24    11.49 o
   6   0   5   748.32   768.32    67.38 o
   6   1   0  3877.35  3851.49    71.99 o
   6   1   1   832.03   805.78    31.01 o
   6   1   2   505.25   500.96    18.29 o
   6   1   3   840.75   981.85    32.41 o
   6   1   4   203.22   204.78    16.54 o
   6   2   0  1637.79  1816.00    59.96 o
   6   2   1   242.74   241.81    12.81 o
   6   2   2   395.73   355.90    24.24 o
   6   2   3  2337.83  2368.52    77.39 o
   6   2   4    63.08    63.37    27.80 <
   6   3   0  2291.86  2216.73    90.37 o
   6   3   1   486.45   457.38    56.46 o
   7   0   1  2104.14  2054.50    66.13 o
   7   0   2   471.29   531.75    62.34 o
   7   0   3   351.02   363.86    33.63 o
   7   1   1   255.67   368.96    39.70 o
   7   1   2   255.90   267.02    27.91 o
   7   1   3    76.81    81.21    25.46 o
   7   2   1  1642.98  1543.29   105.96 o
