# Supplementary material for: Comparison of the temperature- and pressure-dependent behavior of the crystal structure of CrAs
Source: Acta Crystallogr B Struct Sci Cryst Eng Mater. 2021 Jul 23;77(Pt 4):594–604. doi: 10.1107/S2052520621005655 (PMC8337019; doi:10.1107/S2052520621005655)
Supplement: Supplementary file 34 [file b-77-00594-Lab-340Ksup34.hkl]

#
# h,k,l, Fc-squared, Fo-squared, sigma(Fo-squared) and status flag
#
data_Lab-340K
_shelx_title                             '   '
_shelx_refln_list_code                   4
_shelx_F_calc_maximum                    151.43
_exptl_crystal_F_000                     228
_reflns_d_resolution_high                0.7257

loop_
 _symmetry_equiv_pos_as_xyz
 'x, y, z'
 '-x+1/2, -y, z+1/2'
 '-x, y+1/2, -z'
 'x+1/2, -y+1/2, -z+1/2'
 '-x, -y, -z'
 'x+1/2, y, -z+1/2'
 'x, -y+1/2, z'
 '-x+1/2, y+1/2, z+1/2'

_cell_length_a                           5.6487(10)
_cell_length_b                           3.4767(6)
_cell_length_c                           6.2033(11)
_cell_angle_alpha                        90
_cell_angle_beta                         90
_cell_angle_gamma                        90

_shelx_F_squared_multiplier              1.000

loop_
 _refln_index_h
 _refln_index_k
 _refln_index_l
 _refln_F_squared_calc
 _refln_F_squared_meas
 _refln_F_squared_sigma
 _refln_observed_status
   0   0   2    13.94    12.54     2.51 o
   0   0   4   121.96   145.55    10.12 o
   0   0   6  2967.70  2837.85    70.56 o
   0   0   8  3144.48  3087.60   130.97 o
   0   1   1   539.15   541.77     9.75 o
   0   1   3 16546.60 16946.60   114.35 o
   0   1   5  1908.77  1882.60    32.63 o
   0   1   7   898.98  1006.38    41.36 o
   0   2   0 22367.70 22932.30   159.05 o
   0   2   2    13.91    12.69     2.33 o
   0   2   4   109.86   125.65     9.30 o
   0   2   6  2212.94  2194.89    69.00 o
   0   3   1    48.01    50.40     5.21 o
   0   3   3  7327.66  7403.60    95.83 o
   0   3   5  1042.73  1147.43    43.46 o
   0   4   0  7100.21  7000.32   158.38 o
   0   4   2    31.17    26.93     6.72 o
   0   4   4    54.63    85.62    34.32 <
   1   0   1    27.16    28.97     2.07 o
   1   0   2  7394.73  7470.89    47.85 o
   1   0   3  2914.92  2740.68    27.58 o
   1   0   4  5289.90  5287.42    43.21 o
   1   0   5  3763.29  3624.93    45.98 o
   1   0   6   224.48   237.88    15.51 o
   1   0   7   166.10   172.74    17.76 o
   1   0   8   988.09   898.45    70.91 o
   1   1   1  7897.95  8004.94    42.16 o
   1   1   2  3810.95  3601.91    22.32 o
   1   1   3   127.62   136.51     5.63 o
   1   1   4   657.40   637.42    10.87 o
   1   1   5  2789.47  2740.64    27.54 o
   1   1   6  1590.41  1621.98    27.13 o
   1   1   7  2307.88  2256.89    47.89 o
   1   1   8   747.98   724.08    39.23 o
   1   2   1    32.04    30.93     2.27 o
   1   2   2  4427.24  4738.70    32.19 o
   1   2   3  1589.56  1594.08    17.72 o
   1   2   4  3687.51  3883.74    31.92 o
   1   2   5  2520.39  2554.11    30.50 o
   1   2   6   165.70   161.61    16.75 o
   1   2   7   124.01   129.62    14.97 o
   1   3   1  3338.11  3435.65    34.82 o
   1   3   2  1411.64  1404.31    19.91 o
   1   3   3    59.70    58.62     6.01 o
   1   3   4   233.56   228.78    12.13 o
   1   3   5  1515.01  1550.47    39.27 o
   1   3   6   877.39   889.07    43.43 o
   1   4   1    23.48    13.52     3.99 o
   1   4   2  1685.72  1660.21    36.45 o
   1   4   3   534.66   535.34    24.67 o
   1   4   4  1556.75  1503.27    75.50 o
   2   0   1   460.17   442.36    11.12 o
   2   0   2 10229.30  9963.53    71.91 o
   2   0   3  2639.23  2530.10    29.28 o
   2   0   4  1816.61  1847.78    25.86 o
   2   0   5   644.08   646.18    17.42 o
   2   0   6  3347.77  3401.16    66.13 o
   2   0   7    68.25    55.81    11.97 o
   2   0   8    52.98    20.18    15.76 <
   2   1   0  3605.57  3464.36    31.06 o
   2   1   1 10313.90 10567.90    61.28 o
   2   1   2   612.31   603.41     9.15 o
   2   1   3  1254.37  1305.02    20.08 o
   2   1   4   183.69   181.21     6.09 o
   2   1   5  1526.11  1493.55    22.42 o
   2   1   6   960.30   970.99    23.46 o
   2   1   7    17.94    16.15     5.82 <
   2   1   8   387.67   413.68    57.35 o
   2   2   0   257.14   285.26     9.01 o
   2   2   1   295.67   283.88     6.69 o
   2   2   2  5907.86  6314.31    42.47 o
   2   2   3  1776.98  1772.34    21.20 o
   2   2   4  1214.16  1170.79    21.83 o
   2   2   5   469.06   477.67    15.33 o
   2   2   6  2490.30  2511.03    67.89 o
   2   2   7    52.38    32.00    15.93 <
   2   3   0  1577.86  1573.62    30.38 o
   2   3   1  3868.41  3828.50    37.46 o
   2   3   2   306.67   304.81     9.40 o
   2   3   3   775.45   740.97    24.83 o
   2   3   4    98.75   103.85     8.10 o
   2   3   5   841.05   824.55    28.74 o
   2   3   6   558.71   545.20    92.78 o
   2   4   0   193.21   181.71    15.13 o
   2   4   1   119.65   122.75     9.28 o
   2   4   2  2102.89  1997.51    40.87 o
   2   4   3   725.27   670.60    37.13 o
   3   0   1  6472.76  5890.99    58.66 o
   3   0   2  1743.16  1888.08    31.34 o
   3   0   3  1113.81  1094.50    18.96 o
   3   0   4  2253.59  2291.21    32.04 o
   3   0   5     9.04    15.03     3.10 o
   3   0   6    12.55     8.98     6.44 <
   3   0   7  3926.09  3972.89   116.28 o
   3   1   1  2522.12  2604.16    27.28 o
   3   1   2   474.67   489.84     9.46 o
   3   1   3     0.43     0.58     1.93 <
   3   1   4  8055.31  7822.64    52.67 o
   3   1   5   670.79   653.94    18.18 o
   3   1   6   494.38   502.87    22.07 o
   3   1   7  1024.06   976.44    54.51 o
   3   2   1  4149.15  4025.78    30.19 o
   3   2   2  1211.18  1271.62    19.15 o
   3   2   3   662.47   658.69    13.58 o
   3   2   4  1610.41  1690.86    27.87 o
   3   2   5     5.11     4.29     4.51 <
   3   2   6     9.72    16.71     9.75 <
   3   3   1  1238.89  1282.05    25.28 o
   3   3   2   318.20   323.08    12.47 o
   3   3   3     0.54     8.43     4.34 <
   3   3   4  4199.96  4250.35    63.96 o
   3   3   5   385.38   358.89    32.43 o
   3   4   1  1623.36  1558.90    48.68 o
   3   4   2   507.04   470.00    30.72 o
   3   4   3   255.13   303.08    40.21 o
   4   0   0  6995.59  7528.26   241.08 o
   4   0   1  1711.32  1648.11    26.38 o
   4   0   2   593.88   571.83    25.26 o
   4   0   3  3601.71  3514.56    52.69 o
   4   0   4    22.89    27.89     4.41 o
   4   0   5  1252.76  1268.98    46.15 o
   4   0   6   151.43   154.77    18.98 o
   4   0   7    65.86    70.91    19.45 o
   4   1   0  3899.83  3707.99    45.96 o
   4   1   1  1062.05  1102.38    21.94 o
   4   1   2  1879.82  1881.35    24.70 o
   4   1   3  2718.29  2809.31    42.29 o
   4   1   4   511.91   510.12    15.66 o
   4   1   5   119.89   104.71    10.93 o
   4   1   6  2059.80  2095.20    52.04 o
   4   1   7   361.59   301.60    75.17 o
   4   2   0  4495.56  4665.62    65.38 o
   4   2   1  1177.21  1179.83    20.15 o
   4   2   2   349.03   376.96    13.77 o
   4   2   3  2625.51  2674.74    38.15 o
   4   2   4    14.34     5.65     5.28 <
   4   2   5   943.51   958.21    33.59 o
   4   2   6   116.90    37.26    29.48 <
   4   3   0  2088.62  2101.32    62.08 o
   4   3   1   441.86   441.26    18.48 o
   4   3   2   991.07   987.75    27.27 o
   4   3   3  1425.98  1446.71    46.53 o
   4   3   4   289.46   291.18    22.24 o
   4   3   5    70.92    97.54    42.12 <
   4   4   0  1813.91  1763.86   162.94 o
   4   4   1   498.54   495.62    48.46 o
   5   0   1  2125.79  2108.14    40.25 o
   5   0   2   105.47    68.51     9.00 o
   5   0   3  1359.62  1316.49    41.73 o
   5   0   4     1.95     6.11     5.27 <
   5   0   5  4885.78  4973.51   134.77 o
   5   0   6    29.33    34.62    13.51 <
   5   1   1    11.43    10.72     3.72 <
   5   1   2  5309.76  5244.46    51.56 o
   5   1   3    30.48    28.88     5.33 o
   5   1   4   344.75   351.14    17.04 o
   5   1   5   109.02   108.07    13.99 o
   5   1   6  1380.16  1286.04   125.19 o
   5   2   1  1583.92  1594.85    33.37 o
   5   2   2    75.63    72.00    10.13 o
   5   2   3   979.73  1005.35    29.74 o
   5   2   4     1.37     5.23     5.73 <
   5   2   5  3756.91  3520.06   122.61 o
   5   3   1     6.73     4.96     5.05 <
   5   3   2  2949.25  2798.47    64.55 o
   5   3   3    17.03    28.48    13.69 <
   6   0   1   312.80   318.95    20.76 o
   6   0   2   517.85   490.36    30.58 o
   6   0   3  3021.58  3006.80    72.93 o
   6   0   4    78.15    78.32    12.34 o
   6   0   5   746.92   700.20    71.91 o
   6   1   0  3841.25  3814.60    69.83 o
   6   1   1   827.67   777.23    32.33 o
   6   1   2   500.46   512.27    20.58 o
   6   1   3   850.90   983.75    35.37 o
   6   1   4   200.54   214.27    18.22 o
   6   2   0  1661.93  1785.39    73.17 o
   6   2   1   238.53   233.94    13.88 o
   6   2   2   384.36   373.42    29.65 o
   6   2   3  2312.80  2367.50    80.57 o
   6   2   4    60.96    90.13    35.99 <
   6   3   0  2251.37  2178.77    92.57 o
   6   3   1   481.48   482.46    58.88 o
   7   0   1  2083.93  2037.62    69.87 o
   7   0   2   477.05   645.53    59.76 o
   7   0   3   360.44   335.60    33.71 o
   7   1   1   263.02   350.81    45.06 o
   7   1   2   242.87   241.14    27.85 o
   7   1   3    79.64    92.25    27.00 o
   7   2   1  1620.54  1461.84   110.72 o
