# Supplementary material for: Comparison of the temperature- and pressure-dependent behavior of the crystal structure of CrAs
Source: Acta Crystallogr B Struct Sci Cryst Eng Mater. 2021 Jul 23;77(Pt 4):594–604. doi: 10.1107/S2052520621005655 (PMC8337019; doi:10.1107/S2052520621005655)
Supplement: Supplementary file 35 [file b-77-00594-Lab-330Ksup35.hkl]

#
# h,k,l, Fc-squared, Fo-squared, sigma(Fo-squared) and status flag
#
data_Lab-330K
_shelx_title                             '   '
_shelx_refln_list_code                   4
_shelx_F_calc_maximum                    150.37
_exptl_crystal_F_000                     228
_reflns_d_resolution_high                0.7255

loop_
 _symmetry_equiv_pos_as_xyz
 'x, y, z'
 '-x+1/2, -y, z+1/2'
 '-x, y+1/2, -z'
 'x+1/2, -y+1/2, -z+1/2'
 '-x, -y, -z'
 'x+1/2, y, -z+1/2'
 'x, -y+1/2, z'
 '-x+1/2, y+1/2, z+1/2'

_cell_length_a                           5.6475(11)
_cell_length_b                           3.4757(6)
_cell_length_c                           6.2025(11)
_cell_angle_alpha                        90
_cell_angle_beta                         90
_cell_angle_gamma                        90

_shelx_F_squared_multiplier              1.000

loop_
 _refln_index_h
 _refln_index_k
 _refln_index_l
 _refln_F_squared_calc
 _refln_F_squared_meas
 _refln_F_squared_sigma
 _refln_observed_status
   2   1   0  3635.81  3450.52    38.32 o
   4   1   0  3899.36  3666.98    48.50 o
   6   1   0  3841.33  3759.28    69.47 o
   0   2   0 22390.70 22612.60   309.71 o
   2   2   0   251.63   268.23     7.74 o
   4   2   0  4456.42  4595.93    65.87 o
   6   2   0  1679.34  1860.12    58.61 o
   2   3   0  1590.52  1544.84    28.95 o
   4   3   0  2085.94  2025.34    57.52 o
   6   3   0  2252.49  2108.41    84.36 o
   0   4   0  7129.53  6598.46   165.16 o
   2   4   0   185.76   178.11    14.48 o
   4   4   0  1808.89  2033.88   165.93 o
   1   0   1    28.11    31.10     1.96 o
   2   0   1   460.23   439.58    10.08 o
   3   0   1  6495.19  5756.06    73.61 o
   4   0   1  1718.85  1646.12    25.50 o
   5   0   1  2132.80  2101.08    39.40 o
   6   0   1   305.93   308.07    17.70 o
   7   0   1  2065.60  2062.01    63.85 o
   0   1   1   545.16   531.96     8.53 o
   1   1   1  7892.98  8380.07    63.29 o
   2   1   1 10272.00 10932.00   101.41 o
   3   1   1  2515.20  2655.59    31.20 o
   4   1   1  1072.44  1167.89    20.31 o
   5   1   1     9.21     3.90     3.25 <
   6   1   1   805.89   817.96    27.24 o
   7   1   1   267.32   332.24    38.48 o
   1   2   1    32.46    36.64     2.20 o
   2   2   1   295.55   291.50     5.89 o
   3   2   1  4165.97  4028.67    34.16 o
   4   2   1  1182.56  1173.52    18.56 o
   5   2   1  1586.91  1587.65    30.71 o
   6   2   1   232.88   227.91    12.21 o
   7   2   1  1607.12  1507.63   101.25 o
   0   3   1    51.09    61.15     5.22 o
   1   3   1  3334.15  3326.94    36.54 o
   2   3   1  3866.17  3899.20    40.61 o
   3   3   1  1234.58  1264.89    21.80 o
   4   3   1   451.69   495.39    16.80 o
   5   3   1     5.43     7.47     5.08 <
   6   3   1   472.73   324.97    45.99 o
   1   4   1    23.23    18.31     4.37 o
   2   4   1   119.32   111.34     7.53 o
   3   4   1  1632.38  1546.47    44.62 o
   4   4   1   501.31   489.29    42.79 o
   0   0   2    12.63    12.16     2.23 o
   1   0   2  7365.97  7183.99    80.48 o
   2   0   2 10231.70 10630.50   117.28 o
   3   0   2  1702.18  1838.59    30.33 o
   4   0   2   586.85   553.52    19.96 o
   5   0   2   100.31    71.67     7.32 o
   6   0   2   509.03   412.55    25.37 o
   7   0   2   496.72   495.89    51.01 o
   1   1   2  3818.97  3573.04    27.23 o
   2   1   2   615.90   592.82     8.26 o
   3   1   2   479.24   484.37     8.31 o
   4   1   2  1889.75  1833.55    23.50 o
   5   1   2  5283.59  5097.14    56.86 o
   6   1   2   502.84   539.95    18.34 o
   7   1   2   238.39   264.03    25.14 o
   0   2   2    14.58    20.59     2.53 o
   1   2   2  4408.09  4678.44    39.56 o
   2   2   2  5920.09  5954.87    50.00 o
   3   2   2  1182.79  1288.93    17.77 o
   4   2   2   346.86   400.55    11.93 o
   5   2   2    71.92    70.13     8.07 o
   6   2   2   379.54   329.61    22.95 o
   1   3   2  1420.19  1418.04    18.77 o
   2   3   2   307.98   311.95     8.25 o
   3   3   2   317.96   314.77    10.53 o
   4   3   2   996.70   993.12    24.14 o
   5   3   2  2939.85  2860.64    61.62 o
   0   4   2    30.43    22.59     5.87 o
   1   4   2  1676.99  1737.34    34.53 o
   2   4   2  2117.84  2079.41    39.05 o
   3   4   2   494.56   484.79    25.30 o
   1   0   3  2907.74  2653.40    31.73 o
   2   0   3  2642.39  2537.78    32.85 o
   3   0   3  1100.94  1065.22    17.50 o
   4   0   3  3609.81  3455.42    55.84 o
   5   0   3  1360.06  1377.05    38.88 o
   6   0   3  2990.32  3044.04    70.32 o
   7   0   3   343.93   357.93    30.26 o
   0   1   3 16475.90 17073.90   211.38 o
   1   1   3   135.88   143.42     4.84 o
   2   1   3  1244.45  1342.33    19.01 o
   3   1   3     0.66     1.72     1.83 <
   4   1   3  2671.35  2655.46    44.68 o
   5   1   3    35.31    40.15     6.27 o
   6   1   3   862.86   985.22    31.57 o
   7   1   3    79.87    91.37    20.07 o
   1   2   3  1590.72  1589.59    17.89 o
   2   2   3  1779.13  1758.47    20.45 o
   3   2   3   657.35   659.16    12.05 o
   4   2   3  2629.63  2646.27    37.12 o
   5   2   3   982.97   937.55    25.38 o
   6   2   3  2289.04  2356.73    75.30 o
   0   3   3  7306.71  7283.10   101.06 o
   1   3   3    63.59    68.62     5.65 o
   2   3   3   764.50   752.70    21.48 o
   3   3   3     0.72     5.51     3.57 <
   4   3   3  1405.54  1524.29    39.08 o
   5   3   3    19.89    31.76    10.99 <
   1   4   3   540.34   501.92    20.57 o
   2   4   3   726.01   676.05    32.23 o
   3   4   3   256.54   202.51    27.14 o
   0   0   4   115.05   138.79     8.96 o
   1   0   4  5272.83  5351.85    55.61 o
   2   0   4  1765.56  1822.35    25.94 o
   3   0   4  2252.16  2310.89    33.13 o
   4   0   4    26.87    24.84     4.18 o
   5   0   4     2.81     3.76     5.53 <
   6   0   4    70.16    65.92    10.74 o
   1   1   4   648.94   647.01     9.79 o
   2   1   4   185.50   178.29     5.19 o
   3   1   4  8029.18  7718.66    67.17 o
   4   1   4   498.23   492.67    13.43 o
   5   1   4   350.48   376.41    15.23 o
   6   1   4   196.43   207.46    15.35 o
   0   2   4   103.61   116.44     7.03 o
   1   2   4  3674.43  3863.65    37.06 o
   2   2   4  1181.02  1205.90    19.30 o
   3   2   4  1609.14  1825.25    26.30 o
   4   2   4    17.23    22.64     5.93 o
   5   2   4     2.02    12.82     6.47 <
   6   2   4    55.01    34.08    21.27 <
   1   3   4   233.64   228.88    10.32 o
   2   3   4    99.48    96.63     6.76 o
   3   3   4  4198.22  4205.62    63.42 o
   4   3   4   281.83   276.91    18.51 o
   0   4   4    50.93    64.26    26.80 <
   1   4   4  1549.63  1603.60    69.36 o
   1   0   5  3729.01  3614.31    51.43 o
   2   0   5   650.92   647.88    15.74 o
   3   0   5     8.39    12.04     2.91 o
   4   0   5  1240.42  1199.32    40.48 o
   5   0   5  4803.08  4640.74   133.24 o
   6   0   5   765.34   766.33    63.85 o
   0   1   5  1926.27  1915.03    33.06 o
   1   1   5  2739.19  2820.01    28.29 o
   2   1   5  1531.57  1463.61    22.36 o
   3   1   5   640.72   610.56    15.50 o
   4   1   5   123.61   123.87     9.14 o
   5   1   5   100.43    80.21    10.45 o
   1   2   5  2503.78  2524.14    30.19 o
   2   2   5   473.70   471.43    13.34 o
   3   2   5     4.97    -2.08     4.28 <
   4   2   5   934.11   952.83    29.57 o
   5   2   5  3698.76  3651.87   122.59 o
   0   3   5  1050.90  1061.52    38.81 o
   1   3   5  1487.06  1462.53    35.45 o
   2   3   5   844.15   836.21    24.78 o
   3   3   5   367.53   360.81    30.37 o
   0   0   6  2918.74  2838.94    74.21 o
   1   0   6   235.36   247.71    12.94 o
   2   0   6  3291.37  3378.60    63.45 o
   3   0   6    15.72     9.56     4.90 <
   4   0   6   142.66   134.41    13.61 o
   5   0   6    33.28    25.85    11.67 <
   1   1   6  1567.00  1594.33    25.41 o
   2   1   6   946.54   934.64    20.63 o
   3   1   6   478.85   509.52    19.22 o
   4   1   6  2058.88  2113.48    48.21 o
   5   1   6  1372.39  1488.75   122.76 o
   0   2   6  2174.59  2202.30    67.36 o
   1   2   6   173.75   179.38    15.52 o
   2   2   6  2448.89  2578.41    60.57 o
   3   2   6    12.10    -3.52     8.00 <
   4   2   6   109.87   117.02    29.32 o
   1   3   6   869.92   844.14    36.80 o
   2   3   6   550.37   395.52    67.56 o
   1   0   7   158.85   172.49    15.45 o
   2   0   7    69.00    55.75    11.04 o
   3   0   7  3862.42  3810.37   110.28 o
   4   0   7    58.79    57.66    15.01 o
   0   1   7   860.44   899.91    35.66 o
   1   1   7  2283.21  2167.20    44.71 o
   2   1   7    21.54    29.32     6.72 o
   3   1   7  1004.88  1013.20    43.69 o
   4   1   7   334.96   322.98    68.53 o
   1   2   7   119.56   133.51    12.83 o
   2   2   7    52.97    55.11    19.07 <
   0   0   8  3108.39  2899.99   157.28 o
   1   0   8   944.58   855.97    62.45 o
   2   0   8    56.88     8.38     9.17 <
   1   1   8   727.64   696.40    33.38 o
   2   1   8   387.06   364.38    43.97 o
