# Supplementary material for: Comparison of the temperature- and pressure-dependent behavior of the crystal structure of CrAs
Source: Acta Crystallogr B Struct Sci Cryst Eng Mater. 2021 Jul 23;77(Pt 4):594–604. doi: 10.1107/S2052520621005655 (PMC8337019; doi:10.1107/S2052520621005655)
Supplement: Supplementary file 36 [file b-77-00594-Lab-320K_02sup36.hkl]

#
# h,k,l, Fc-squared, Fo-squared, sigma(Fo-squared) and status flag
#
data_Lab-320K_02
_shelx_title                             '   '
_shelx_refln_list_code                   4
_shelx_F_calc_maximum                    151.12
_exptl_crystal_F_000                     228
_reflns_d_resolution_high                0.7252

loop_
 _symmetry_equiv_pos_as_xyz
 'x, y, z'
 '-x+1/2, -y, z+1/2'
 '-x, y+1/2, -z'
 'x+1/2, -y+1/2, -z+1/2'
 '-x, -y, -z'
 'x+1/2, y, -z+1/2'
 'x, -y+1/2, z'
 '-x+1/2, y+1/2, z+1/2'

_cell_length_a                           5.6485(9)
_cell_length_b                           3.4717(6)
_cell_length_c                           6.1998(10)
_cell_angle_alpha                        90
_cell_angle_beta                         90
_cell_angle_gamma                        90

_shelx_F_squared_multiplier              1.000

loop_
 _refln_index_h
 _refln_index_k
 _refln_index_l
 _refln_F_squared_calc
 _refln_F_squared_meas
 _refln_F_squared_sigma
 _refln_observed_status
   0   0   2    11.76    16.36     2.38 o
   0   0   4   126.98   135.24     9.64 o
   0   0   6  2893.01  2832.05    68.72 o
   0   0   8  3331.08  3170.42   130.51 o
   0   1   1   544.51   525.77     8.75 o
   0   1   3 16513.40 17749.20    80.04 o
   0   1   5  2015.39  2043.66    32.98 o
   0   1   7   936.73   953.14    40.10 o
   0   2   0 22588.30 22836.60   150.77 o
   0   2   2    15.65    22.69     2.86 o
   0   2   4   113.53   121.62     7.65 o
   0   2   6  2177.85  2268.85    51.97 o
   0   3   1    51.69    58.99     5.42 o
   0   3   3  7466.19  7644.11    86.22 o
   0   3   5  1118.79  1116.48    40.76 o
   0   4   0  7402.29  6676.45   136.31 o
   0   4   2    32.52    26.41     6.20 o
   0   4   4    56.88    78.75    33.40 <
   1   0   1    28.11    28.85     2.02 o
   1   0   2  7379.69  7583.57    43.17 o
   1   0   3  2985.17  2866.79    27.44 o
   1   0   4  5317.28  5136.05    39.63 o
   1   0   5  3850.77  3717.27    45.15 o
   1   0   6   241.91   256.54    14.47 o
   1   0   7   163.00   171.96    16.92 o
   1   0   8   982.63   920.40    69.69 o
   1   1   1  7913.61  7897.78    35.58 o
   1   1   2  3908.83  3738.08    21.68 o
   1   1   3   137.15   140.88     4.70 o
   1   1   4   671.51   665.66    10.76 o
   1   1   5  2786.68  2771.82    25.70 o
   1   1   6  1631.31  1693.11    26.60 o
   1   1   7  2348.17  2304.38    47.39 o
   1   1   8   754.60   746.37    38.30 o
   1   2   1    33.03    36.89     2.41 o
   1   2   2  4457.35  4527.99    29.58 o
   1   2   3  1647.81  1651.57    18.44 o
   1   2   4  3740.54  3799.11    30.64 o
   1   2   5  2609.69  2669.41    30.26 o
   1   2   6   180.27   183.78    12.81 o
   1   2   7   123.85   139.56    15.42 o
   1   3   1  3406.62  3394.02    33.46 o
   1   3   2  1480.61  1501.37    19.76 o
   1   3   3    65.41    55.07     5.44 o
   1   3   4   246.43   261.16    12.66 o
   1   3   5  1541.88  1528.69    36.40 o
   1   3   6   923.17   880.77    41.54 o
   1   4   1    24.41    26.01     4.82 o
   1   4   2  1745.19  1713.38    34.95 o
   1   4   3   576.16   566.99    24.50 o
   1   4   4  1623.75  1643.74    76.56 o
   2   0   0   163.17   100.15    19.49 o
   2   0   1   467.53   456.25    10.68 o
   2   0   2 10236.40 10185.50    59.73 o
   2   0   3  2713.90  2645.10    29.52 o
   2   0   4  1743.99  1730.20    23.86 o
   2   0   5   670.06   684.53    17.28 o
   2   0   6  3445.70  3357.57    59.04 o
   2   0   7    70.71    54.87    11.65 o
   2   0   8    45.73    23.87    23.09 <
   2   1   0  3716.07  3563.26    28.20 o
   2   1   1 10311.40 10636.80    51.67 o
   2   1   2   629.16   631.03     8.97 o
   2   1   3  1266.90  1338.39    14.12 o
   2   1   4   187.99   192.15     6.08 o
   2   1   5  1508.44  1459.77    21.97 o
   2   1   6   990.73   971.41    22.63 o
   2   1   7    30.76    39.11     7.37 o
   2   1   8   410.67   468.96    60.15 o
   2   2   0   250.05   277.44     8.19 o
   2   2   1   303.15   301.28     6.59 o
   2   2   2  5976.48  6113.43    36.74 o
   2   2   3  1843.99  1890.59    21.17 o
   2   2   4  1178.37  1180.06    17.88 o
   2   2   5   492.39   495.47    15.25 o
   2   2   6  2587.31  2687.21    48.25 o
   2   2   7    54.80    47.46    19.50 <
   2   3   0  1656.28  1658.15    30.60 o
   2   3   1  3952.96  3993.05    36.10 o
   2   3   2   320.79   319.30     9.31 o
   2   3   3   791.56   828.39    22.88 o
   2   3   4   102.85    98.31     7.72 o
   2   3   5   848.35   859.01    27.90 o
   2   3   6   587.20   536.06    83.82 o
   2   4   0   190.98   178.59    15.28 o
   2   4   1   125.99   107.42     8.52 o
   2   4   2  2200.40  2248.16    41.60 o
   2   4   3   774.34   689.27    37.37 o
   3   0   1  6659.04  6151.60    55.94 o
   3   0   2  1695.48  1767.12    28.88 o
   3   0   3  1137.75  1110.19    18.18 o
   3   0   4  2265.60  2181.26    29.99 o
   3   0   5     9.15    12.60     3.10 o
   3   0   6    14.47     8.98     4.97 <
   3   0   7  4052.30  3960.44   110.36 o
   3   1   1  2507.68  2536.91    23.50 o
   3   1   2   488.08   503.16     9.07 o
   3   1   3     0.56     1.44     1.52 <
   3   1   4  8330.61  8236.76    51.65 o
   3   1   5   643.39   646.37    16.72 o
   3   1   6   499.38   481.93    20.72 o
   3   1   7  1039.51   992.17    46.98 o
   3   2   1  4309.91  4211.03    29.46 o
   3   2   2  1189.29  1240.62    17.36 o
   3   2   3   685.40   683.23    13.33 o
   3   2   4  1633.79  1690.45    25.42 o
   3   2   5     5.38     5.79     4.08 <
   3   2   6    11.26     6.36     6.21 <
   3   3   1  1254.23  1254.09    22.72 o
   3   3   2   330.74   322.70    12.10 o
   3   3   3     0.65    -1.14     3.83 <
   3   3   4  4438.94  4504.62    64.01 o
   3   3   5   376.28   365.97    32.06 o
   3   4   1  1737.84  1655.72    52.44 o
   3   4   2   511.81   504.66    30.24 o
   3   4   3   275.30   287.16    36.53 o
   4   0   1  1772.13  1712.15    25.17 o
   4   0   2   608.19   613.42    20.99 o
   4   0   3  3716.33  3577.68    50.95 o
   4   0   4    24.67    23.32     4.10 o
   4   0   5  1306.11  1319.87    45.58 o
   4   0   6   123.53    96.75    13.89 o
   4   0   7    62.91    66.53    19.20 o
   4   1   0  4014.43  3816.76    43.54 o
   4   1   1  1105.90  1146.68    19.04 o
   4   1   2  1960.24  1947.09    23.93 o
   4   1   3  2653.24  2735.96    32.95 o
   4   1   4   523.02   537.75    15.54 o
   4   1   5   131.97   140.43    10.92 o
   4   1   6  2154.04  2186.08    50.83 o
   4   1   7   378.84   385.74    54.91 o
   4   2   0  4494.29  4673.60    55.54 o
   4   2   1  1230.39  1242.58    19.68 o
   4   2   2   363.52   392.06    12.80 o
   4   2   3  2733.30  2745.48    36.14 o
   4   2   4    15.91    20.60     5.65 o
   4   2   5   992.89  1028.52    34.07 o
   4   2   6    96.06    55.33    23.56 <
   4   3   0  2188.72  2103.11    60.69 o
   4   3   1   475.23   515.15    18.00 o
   4   3   2  1053.40  1064.06    28.68 o
   4   3   3  1422.28  1476.61    43.54 o
   4   3   4   301.47   305.30    22.32 o
   4   3   5    79.37    68.61    33.07 <
   4   4   0  1876.64  1661.60   146.38 o
   4   4   1   536.77   564.04    50.62 o
   5   0   1  2201.05  2168.30    38.16 o
   5   0   2    91.27   100.78     9.08 o
   5   0   3  1426.58  1387.21    40.32 o
   5   0   4     5.62    10.37     5.63 <
   5   0   5  5055.74  5004.30   131.64 o
   5   0   6    34.33    29.52    12.70 <
   5   1   1     5.89     7.63     3.47 <
   5   1   2  5507.47  5334.98    50.26 o
   5   1   3    34.98    42.37     5.50 o
   5   1   4   361.11   390.13    17.36 o
   5   1   5    99.29    92.85    11.21 o
   5   1   6  1457.03  1440.59   134.02 o
   5   2   1  1653.46  1648.41    31.97 o
   5   2   2    65.95    59.63     7.70 o
   5   2   3  1040.66  1022.62    28.37 o
   5   2   4     4.12     9.74     4.91 <
   5   2   5  3930.52  3889.76   125.53 o
   5   3   1     3.59     2.19     5.22 <
   5   3   2  3122.82  3100.91    65.21 o
   5   3   3    20.07    26.90    12.63 <
   6   0   0  2435.88  2591.90   107.88 o
   6   0   1   315.69   339.71    20.17 o
   6   0   2   499.77   558.34    27.97 o
   6   0   3  3144.05  3142.83    69.70 o
   6   0   4    64.32    65.18    11.10 o
   6   0   5   797.12   786.53    74.88 o
   6   1   0  4015.06  3899.87    66.14 o
   6   1   1   812.58   761.60    25.04 o
   6   1   2   520.41   521.64    19.35 o
   6   1   3   931.39   970.49    29.11 o
   6   1   4   202.36   201.05    17.14 o
   6   2   0  1815.41  1965.17    55.70 o
   6   2   1   242.64   264.16    13.74 o
   6   2   2   375.98   340.79    22.75 o
   6   2   3  2429.63  2537.39    79.89 o
   6   2   4    50.93    55.81    33.79 <
   6   3   0  2399.55  2337.39    94.39 o
   6   3   1   485.70   396.87    43.38 o
   7   0   1  2169.82  2133.78    66.12 o
   7   0   2   552.19   617.01    52.51 o
   7   0   3   372.86   321.74    32.87 o
   7   1   1   306.99   319.05    36.37 o
   7   1   2   244.37   243.04    26.81 o
   7   1   3    87.21    76.55    16.85 o
   7   2   1  1704.31  1560.99   105.21 o
