# Supplementary material for: Comparison of the temperature- and pressure-dependent behavior of the crystal structure of CrAs
Source: Acta Crystallogr B Struct Sci Cryst Eng Mater. 2021 Jul 23;77(Pt 4):594–604. doi: 10.1107/S2052520621005655 (PMC8337019; doi:10.1107/S2052520621005655)
Supplement: Supplementary file 37 [file b-77-00594-Lab-320K_01sup37.hkl]

#
# h,k,l, Fc-squared, Fo-squared, sigma(Fo-squared) and status flag
#
data_Lab-320K_01
_shelx_title                             '   '
_shelx_refln_list_code                   4
_shelx_F_calc_maximum                    149.48
_exptl_crystal_F_000                     228
_reflns_d_resolution_high                0.7252

loop_
 _symmetry_equiv_pos_as_xyz
 'x, y, z'
 '-x+1/2, -y, z+1/2'
 '-x, y+1/2, -z'
 'x+1/2, -y+1/2, -z+1/2'
 '-x, -y, -z'
 'x+1/2, y, -z+1/2'
 'x, -y+1/2, z'
 '-x+1/2, y+1/2, z+1/2'

_cell_length_a                           5.6475(11)
_cell_length_b                           3.4714(6)
_cell_length_c                           6.2010(11)
_cell_angle_alpha                        90
_cell_angle_beta                         90
_cell_angle_gamma                        90

_shelx_F_squared_multiplier              1.000

loop_
 _refln_index_h
 _refln_index_k
 _refln_index_l
 _refln_F_squared_calc
 _refln_F_squared_meas
 _refln_F_squared_sigma
 _refln_observed_status
   0   0   2    11.68     9.70     2.27 o
   0   0   4   118.69   144.52    10.97 o
   0   0   6  2947.89  2801.53    78.28 o
   0   0   8  3195.19  3241.52   234.77 o
   0   1   1   546.29   560.90    10.91 o
   0   1   3 16526.20 16830.70   183.16 o
   0   1   5  1981.47  1893.51    36.76 o
   0   1   7   873.85   922.01    43.72 o
   0   2   0 22603.90 22345.40   311.10 o
   0   2   2    15.84    21.90     3.06 o
   0   2   4   107.44   119.36     8.04 o
   0   2   6  2219.61  2271.99    78.75 o
   0   3   1    51.92    59.72     6.51 o
   0   3   3  7481.86  7625.55   109.00 o
   0   3   5  1103.06  1166.94    43.20 o
   0   4   0  7424.43  6859.57   171.51 o
   0   4   2    32.94    27.51     6.21 o
   1   0   1    27.73    31.08     2.03 o
   1   0   2  7362.54  7584.14    88.70 o
   1   0   3  2921.87  2688.95    30.54 o
   1   0   4  5325.84  5139.47    51.98 o
   1   0   5  3750.38  3718.02    50.96 o
   1   0   6   243.47   254.32    15.21 o
   1   0   7   152.41   188.00    16.97 o
   1   0   8   965.49   940.62    83.27 o
   1   1   1  7923.34  8369.78    62.74 o
   1   1   2  3850.09  3603.36    25.91 o
   1   1   3   138.31   145.74     5.89 o
   1   1   4   649.94   630.35    10.18 o
   1   1   5  2763.25  2696.57    31.56 o
   1   1   6  1571.52  1601.30    26.40 o
   1   1   7  2345.36  2269.11    55.39 o
   1   1   8   731.43   676.49    35.04 o
   1   2   1    32.64    38.92     2.42 o
   1   2   2  4451.01  4695.50    40.54 o
   1   2   3  1613.49  1625.99    18.77 o
   1   2   4  3749.13  3884.67    41.34 o
   1   2   5  2543.49  2562.07    30.79 o
   1   2   6   181.62   174.14    16.28 o
   1   2   7   115.80   116.37    12.86 o
   1   3   1  3416.44  3392.36    40.14 o
   1   3   2  1460.50  1473.56    20.04 o
   1   3   3    66.15    71.39     6.26 o
   1   3   4   238.24   255.91    11.91 o
   1   3   5  1531.64  1521.80    39.05 o
   1   3   6   890.28   884.60    40.28 o
   1   4   1    24.21    20.44     4.53 o
   1   4   2  1747.39  1732.59    40.75 o
   1   4   3   565.07   553.21    23.17 o
   1   4   4  1631.57  1835.58   101.05 o
   2   0   1   465.80   458.71    10.95 o
   2   0   2 10263.00 10621.60   117.50 o
   2   0   3  2662.53  2545.76    32.61 o
   2   0   4  1748.08  1838.60    28.73 o
   2   0   5   656.25   669.46    16.90 o
   2   0   6  3358.21  3462.10    67.20 o
   2   0   7    69.69    71.77    12.39 o
   2   0   8    62.04    21.19    21.57 <
   2   1   0  3647.74  3485.95    35.35 o
   2   1   1 10307.20 11204.00   101.48 o
   2   1   2   622.25   607.94     8.80 o
   2   1   3  1261.23  1291.65    22.19 o
   2   1   4   187.69   184.45     5.69 o
   2   1   5  1547.87  1436.44    23.92 o
   2   1   6   973.53   977.14    22.47 o
   2   1   7    24.14    30.33     7.02 o
   2   1   8   396.53   388.69    50.57 o
   2   2   0   252.24   279.18     9.58 o
   2   2   1   301.93   298.29     6.46 o
   2   2   2  5996.62  6003.97    50.95 o
   2   2   3  1810.99  1801.15    21.36 o
   2   2   4  1181.24  1245.51    23.07 o
   2   2   5   482.61   501.64    14.83 o
   2   2   6  2524.31  2635.47    62.65 o
   2   2   7    54.05    60.84    20.83 <
   2   3   0  1629.38  1600.32    32.48 o
   2   3   1  3956.59  3900.67    42.95 o
   2   3   2   317.52   320.57     9.01 o
   2   3   3   790.46   825.85    24.55 o
   2   3   4   102.81    93.30     7.10 o
   2   3   5   871.34   834.98    29.26 o
   2   3   6   577.98   571.39    86.60 o
   2   4   0   193.06   172.22    16.73 o
   2   4   1   125.68   120.95     8.56 o
   2   4   2  2212.82  2155.31    42.93 o
   2   4   3   762.55   739.41    36.52 o
   3   0   1  6542.21  5995.91    71.39 o
   3   0   2  1707.46  1770.84    35.67 o
   3   0   3  1116.43  1088.58    18.38 o
   3   0   4  2264.73  2459.17    35.99 o
   3   0   5     7.97     7.08     2.69 <
   3   0   6    18.20    15.54     6.39 <
   3   0   7  3925.99  3812.79   112.84 o
   3   1   1  2519.94  2393.92    34.55 o
   3   1   2   479.24   486.44     8.85 o
   3   1   3     1.13     2.66     1.77 <
   3   1   4  8142.49  7939.80    62.61 o
   3   1   5   646.81   620.86    19.03 o
   3   1   6   480.20   477.55    20.07 o
   3   1   7  1032.76  1001.88    57.49 o
   3   2   1  4237.52  4088.14    33.55 o
   3   2   2  1198.22  1314.63    20.43 o
   3   2   3   672.98   664.70    12.87 o
   3   2   4  1635.03  1823.98    31.22 o
   3   2   5     4.89    12.87     4.90 <
   3   2   6    14.14    15.02     8.85 <
   3   3   1  1262.87  1260.86    23.56 o
   3   3   2   325.57   317.14    11.41 o
   3   3   3     1.07    -0.04     4.23 <
   3   3   4  4345.23  4256.84    64.75 o
   3   3   5   378.84   415.95    39.72 o
   3   4   1  1712.79  1611.39    49.83 o
   3   4   2   516.88   462.84    28.24 o
   3   4   3   270.74   224.00    31.15 o
   4   0   0  6976.77  6374.35   273.41 o
   4   0   1  1723.15  1692.14    26.58 o
   4   0   2   593.26   595.00    23.95 o
   4   0   3  3645.94  3551.79    56.20 o
   4   0   4    28.11    23.88     4.25 o
   4   0   5  1271.58  1263.82    44.13 o
   4   0   6   138.66   106.22    15.64 o
   4   0   7    62.57    52.28    15.42 o
   4   1   0  3945.43  3781.16    49.29 o
   4   1   1  1099.58  1134.16    24.67 o
   4   1   2  1907.29  1891.62    24.63 o
   4   1   3  2686.24  2939.78    54.99 o
   4   1   4   508.10   499.67    14.34 o
   4   1   5   132.65   158.26    13.84 o
   4   1   6  2098.06  2136.55    50.85 o
   4   1   7   338.92   404.60    53.72 o
   4   2   0  4534.22  4500.28    77.18 o
   4   2   1  1197.78  1213.40    19.92 o
   4   2   2   353.87   392.89    15.45 o
   4   2   3  2683.49  2740.11    37.83 o
   4   2   4    18.26    22.69     6.67 o
   4   2   5   967.48   994.23    32.27 o
   4   2   6   107.94    57.53    24.48 <
   4   3   0  2154.24  2168.60    62.35 o
   4   3   1   472.67   518.04    18.14 o
   4   3   2  1026.96  1019.86    27.18 o
   4   3   3  1442.30  1553.00    46.71 o
   4   3   4   293.40   278.02    19.66 o
   4   4   0  1897.80  1892.82   160.39 o
   4   4   1   523.95   571.89    49.15 o
   5   0   1  2140.27  2151.05    41.07 o
   5   0   2    95.88    77.35     8.15 o
   5   0   3  1397.60  1306.15    39.28 o
   5   0   4     2.55     6.86     5.34 <
   5   0   5  4898.64  4833.63   136.74 o
   5   0   6    36.06    78.96    19.94 o
   5   1   1     9.12    11.59     4.38 <
   5   1   2  5376.57  5273.81    57.06 o
   5   1   3    36.20    38.17     6.13 o
   5   1   4   351.83   357.56    15.89 o
   5   1   5    96.33    85.25    13.60 o
   5   1   6  1410.84  1280.68   117.47 o
   5   2   1  1609.52  1636.65    33.08 o
   5   2   2    69.43    70.07     9.96 o
   5   2   3  1020.20  1009.23    27.82 o
   5   2   4     1.85     2.97     6.88 <
   5   2   5  3811.14  3683.28   125.72 o
   5   3   1     5.49     4.41     5.06 <
   5   3   2  3053.34  2976.50    65.87 o
   5   3   3    20.82    29.71    11.38 <
   6   0   1   309.44   312.73    19.39 o
   6   0   2   526.34   521.73    30.62 o
   6   0   3  3036.73  2952.51    70.81 o
   6   0   4    66.85    59.15    11.56 o
   6   0   5   779.93   725.49    65.76 o
   6   1   0  3885.35  3883.48    72.55 o
   6   1   1   829.33   829.66    34.69 o
   6   1   2   512.78   530.97    19.57 o
   6   1   3   890.47  1038.92    37.20 o
   6   1   4   195.10   171.56    14.73 o
   6   2   0  1751.48  1968.76    67.49 o
   6   2   1   238.03   256.27    13.59 o
   6   2   2   396.33   347.53    26.29 o
   6   2   3  2348.74  2311.88    77.38 o
   6   3   0  2326.07  2249.31   104.70 o
   6   3   1   496.28   529.76    60.75 o
   7   0   1  2110.24  2137.60    69.24 o
   7   0   2   508.28   483.49    56.49 o
   7   0   3   359.24   308.84    30.32 o
   7   1   1   276.20   370.57    55.88 o
   7   1   2   231.78   230.59    25.89 o
   7   1   3    78.24    76.28    21.78 o
   7   2   1  1658.92  1465.14   106.04 o
