# Supplementary material for: Comparison of the temperature- and pressure-dependent behavior of the crystal structure of CrAs
Source: Acta Crystallogr B Struct Sci Cryst Eng Mater. 2021 Jul 23;77(Pt 4):594–604. doi: 10.1107/S2052520621005655 (PMC8337019; doi:10.1107/S2052520621005655)
Supplement: Supplementary file 38 [file b-77-00594-Lab-310K_02sup38.hkl]

#
# h,k,l, Fc-squared, Fo-squared, sigma(Fo-squared) and status flag
#
data_Lab-310K_02
_shelx_title                             '   '
_shelx_refln_list_code                   4
_shelx_F_calc_maximum                    151.34
_exptl_crystal_F_000                     228
_reflns_d_resolution_high                0.7250

loop_
 _symmetry_equiv_pos_as_xyz
 'x, y, z'
 '-x+1/2, -y, z+1/2'
 '-x, y+1/2, -z'
 'x+1/2, -y+1/2, -z+1/2'
 '-x, -y, -z'
 'x+1/2, y, -z+1/2'
 'x, -y+1/2, z'
 '-x+1/2, y+1/2, z+1/2'

_cell_length_a                           5.6477(9)
_cell_length_b                           3.4693(6)
_cell_length_c                           6.1995(10)
_cell_angle_alpha                        90
_cell_angle_beta                         90
_cell_angle_gamma                        90

_shelx_F_squared_multiplier              1.000

loop_
 _refln_index_h
 _refln_index_k
 _refln_index_l
 _refln_F_squared_calc
 _refln_F_squared_meas
 _refln_F_squared_sigma
 _refln_observed_status
   0   0   2    10.10    10.98     2.01 o
   0   0   4   126.35   142.17     9.62 o
   0   0   6  2867.15  2784.73    65.73 o
   0   0   8  3413.28  3419.59   132.07 o
   0   1   1   547.96   535.52     8.40 o
   0   1   3 16470.60 16842.00    79.15 o
   0   1   5  2089.21  2052.99    29.47 o
   0   1   7   927.81   942.57    38.92 o
   0   2   0 22641.60 22902.30   138.59 o
   0   2   2    17.99    20.39     2.65 o
   0   2   4   113.13   121.32     7.36 o
   0   2   6  2166.47  2131.07    48.16 o
   0   3   1    52.00    57.06     5.14 o
   0   3   3  7492.50  7444.50    88.40 o
   0   3   5  1166.24  1152.20    39.94 o
   0   4   0  7484.47  6896.20   134.59 o
   0   4   2    35.58    34.26     6.51 o
   0   4   4    57.33    14.90    20.00 <
   1   0   1    28.93    30.82     2.09 o
   1   0   2  7351.35  7646.17    40.95 o
   1   0   3  3018.51  2881.67    26.24 o
   1   0   4  5352.69  5120.32    37.88 o
   1   0   5  3852.41  3748.46    43.68 o
   1   0   6   257.23   268.28    14.40 o
   1   0   7   151.80   148.13    15.30 o
   1   0   8   970.98   895.58    66.53 o
   1   1   1  7925.32  8049.49    34.88 o
   1   1   2  3945.92  3775.01    21.05 o
   1   1   3   144.72   141.77     4.52 o
   1   1   4   665.26   655.07    10.10 o
   1   1   5  2767.31  2762.14    24.57 o
   1   1   6  1635.36  1709.84    25.81 o
   1   1   7  2381.95  2287.41    45.74 o
   1   1   8   737.83   731.88    36.71 o
   1   2   1    34.04    39.50     2.47 o
   1   2   2  4453.74  4513.60    30.68 o
   1   2   3  1669.95  1705.98    17.93 o
   1   2   4  3777.14  3858.06    29.49 o
   1   2   5  2616.86  2643.31    28.72 o
   1   2   6   192.32   190.72    12.57 o
   1   2   7   115.39   115.63    13.85 o
   1   3   1  3433.47  3395.60    31.63 o
   1   3   2  1502.05  1502.50    18.96 o
   1   3   3    69.53    68.89     6.38 o
   1   3   4   243.91   251.47    11.79 o
   1   3   5  1540.95  1547.71    35.11 o
   1   3   6   929.77   929.87    45.04 o
   1   4   1    25.42    28.28     4.84 o
   1   4   2  1760.87  1753.36    34.63 o
   1   4   3   588.13   592.95    24.81 o
   1   4   4  1655.91  1626.28    66.33 o
   2   0   1   473.26   468.99    10.50 o
   2   0   2 10241.00 10344.80    58.56 o
   2   0   3  2743.33  2651.98    28.48 o
   2   0   4  1693.43  1711.53    22.61 o
   2   0   5   691.33   695.62    16.93 o
   2   0   6  3482.03  3478.58    58.02 o
   2   0   7    67.35    71.66    12.93 o
   2   0   8    48.27   105.88    28.07 o
   2   1   0  3753.48  3666.10    27.47 o
   2   1   1 10290.40 10788.00    47.99 o
   2   1   2   645.77   639.38     8.69 o
   2   1   3  1273.77  1315.31    13.71 o
   2   1   4   185.78   185.95     5.72 o
   2   1   5  1506.74  1494.49    21.24 o
   2   1   6  1006.43  1007.24    22.34 o
   2   1   7    37.67    57.57     8.85 o
   2   1   8   426.42   473.69    59.56 o
   2   2   0   246.24   264.53     7.84 o
   2   2   1   307.70   300.80     6.37 o
   2   2   2  5994.33  6086.85    36.41 o
   2   2   3  1869.90  1888.76    20.20 o
   2   2   4  1147.31  1172.85    17.70 o
   2   2   5   509.63   521.64    14.96 o
   2   2   6  2622.10  2647.61    45.50 o
   2   2   7    52.36    13.15    15.66 <
   2   3   0  1683.87  1684.32    29.43 o
   2   3   1  3962.91  3978.42    34.57 o
   2   3   2   331.19   327.18     9.07 o
   2   3   3   801.19   837.48    21.49 o
   2   3   4   102.32   108.26     7.76 o
   2   3   5   853.32   863.51    26.81 o
   2   3   6   600.42   616.34    85.75 o
   2   4   0   192.24   182.44    15.41 o
   2   4   1   129.13   122.83     8.78 o
   2   4   2  2225.57  2197.55    40.04 o
   2   4   3   792.90   790.97    38.48 o
   3   0   1  6745.88  6198.94    54.24 o
   3   0   2  1672.28  1712.53    27.26 o
   3   0   3  1133.48  1120.10    17.59 o
   3   0   4  2254.18  2295.48    29.36 o
   3   0   5     9.08    10.18     3.08 o
   3   0   6    16.58     7.13     5.48 <
   3   0   7  4088.66  4085.40   108.71 o
   3   1   1  2485.67  2571.81    22.62 o
   3   1   2   489.40   505.05     8.75 o
   3   1   3     0.84     3.46     1.64 <
   3   1   4  8447.72  8273.10    49.47 o
   3   1   5   632.85   638.22    15.86 o
   3   1   6   478.62   465.89    19.72 o
   3   1   7  1041.28  1042.10    46.73 o
   3   2   1  4378.35  4279.54    28.89 o
   3   2   2  1176.84  1224.74    16.75 o
   3   2   3   683.05   698.09    12.95 o
   3   2   4  1630.56  1667.42    24.67 o
   3   2   5     5.34     8.81     4.71 <
   3   2   6    12.93    11.83     6.43 <
   3   3   1  1251.07  1285.87    21.42 o
   3   3   2   335.06   329.63    11.84 o
   3   3   3     0.88     8.18     3.77 <
   3   3   4  4526.60  4509.95    61.54 o
   3   3   5   372.67   393.32    32.39 o
   3   4   1  1781.69  1769.09    52.09 o
   3   4   2   511.58   504.74    29.16 o
   3   4   3   275.75   279.16    35.33 o
   4   0   0  6880.14  7068.52   149.96 o
   4   0   1  1777.11  1741.26    24.58 o
   4   0   2   621.05   609.27    19.24 o
   4   0   3  3761.89  3649.73    49.28 o
   4   0   4    24.98    25.47     4.15 o
   4   0   5  1343.88  1393.15    45.09 o
   4   0   6   111.19    99.08    14.35 o
   4   0   7    58.86    74.46    18.91 o
   4   1   0  4067.03  3908.12    42.57 o
   4   1   1  1132.79  1164.64    17.38 o
   4   1   2  1990.35  1962.26    23.15 o
   4   1   3  2608.83  2680.79    30.73 o
   4   1   4   516.27   509.99    14.43 o
   4   1   5   136.07   141.10    10.47 o
   4   1   6  2182.69  2184.57    48.91 o
   4   1   7   383.71   401.24    56.65 o
   4   2   0  4474.30  4578.48    53.10 o
   4   2   1  1237.62  1240.00    19.00 o
   4   2   2   372.25   394.39    12.11 o
   4   2   3  2775.63  2802.75    35.03 o
   4   2   4    16.15    13.20     5.43 <
   4   2   5  1024.88  1012.58    32.31 o
   4   2   6    86.84    39.39    21.52 <
   4   3   0  2231.77  2176.51    59.43 o
   4   3   1   489.27   511.86    17.30 o
   4   3   2  1076.38  1061.79    27.41 o
   4   3   3  1405.55  1437.28    39.49 o
   4   3   4   299.45   261.31    20.52 o
   4   3   5    82.38    77.31    36.98 <
   4   4   0  1882.39  1795.26   150.46 o
   4   4   1   545.02   583.27    48.89 o
   5   0   1  2214.46  2249.78    37.44 o
   5   0   2    82.42    75.46     8.39 o
   5   0   3  1469.34  1425.67    39.09 o
   5   0   4     7.82    12.11     6.77 <
   5   0   5  5086.58  5001.34   125.55 o
   5   0   6    33.16   -11.14    11.28 <
   5   1   1     3.74     1.26     2.68 <
   5   1   2  5568.55  5412.74    48.68 o
   5   1   3    34.24    32.81     5.31 o
   5   1   4   366.47   372.59    16.81 o
   5   1   5    92.74    89.39    10.35 o
   5   1   6  1493.90  1537.13   134.74 o
   5   2   1  1669.62  1654.99    30.90 o
   5   2   2    59.63    61.00     7.71 o
   5   2   3  1074.49  1105.57    28.22 o
   5   2   4     5.77    14.41     5.36 <
   5   2   5  3965.34  4032.56   122.11 o
   5   3   1     2.35     5.14     4.11 <
   5   3   2  3175.63  3145.66    63.09 o
   5   3   3    19.73    -1.62     6.67 <
   6   0   1   315.64   317.23    18.87 o
   6   0   2   490.97   475.01    26.09 o
   6   0   3  3160.81  3111.59    66.51 o
   6   0   4    60.51    58.11    10.11 o
   6   0   5   816.80   784.69    72.54 o
   6   1   0  4036.56  3973.12    64.27 o
   6   1   1   813.61   781.43    23.01 o
   6   1   2   529.42   521.21    18.74 o
   6   1   3   971.15  1004.11    28.48 o
   6   1   4   198.48   192.60    16.36 o
   6   2   0  1895.66  2034.33    59.44 o
   6   2   1   243.52   244.25    12.98 o
   6   2   2   369.91   345.46    22.93 o
   6   2   3  2450.29  2467.06    75.70 o
   6   2   4    48.00    90.59    39.30 <
   6   3   0  2427.52  2285.21    99.60 o
   6   3   1   488.23   494.04    46.93 o
   7   0   1  2186.57  2212.91    64.96 o
   7   0   2   577.79   737.19    58.48 o
   7   0   3   382.26   354.03    33.54 o
   7   1   1   328.31   352.11    34.13 o
   7   1   2   233.92   241.54    26.60 o
   7   1   3    90.86    96.52    20.48 o
   7   2   1  1722.74  1663.30   104.77 o
