# Supplementary material for: Comparison of the temperature- and pressure-dependent behavior of the crystal structure of CrAs
Source: Acta Crystallogr B Struct Sci Cryst Eng Mater. 2021 Jul 23;77(Pt 4):594–604. doi: 10.1107/S2052520621005655 (PMC8337019; doi:10.1107/S2052520621005655)
Supplement: Supplementary file 39 [file b-77-00594-Lab-310K_01sup39.hkl]

#
# h,k,l, Fc-squared, Fo-squared, sigma(Fo-squared) and status flag
#
data_Lab-310K_01
_shelx_title                             '   '
_shelx_refln_list_code                   4
_shelx_F_calc_maximum                    151.48
_exptl_crystal_F_000                     228
_reflns_d_resolution_high                0.7248

loop_
 _symmetry_equiv_pos_as_xyz
 'x, y, z'
 '-x+1/2, -y, z+1/2'
 '-x, y+1/2, -z'
 'x+1/2, -y+1/2, -z+1/2'
 '-x, -y, -z'
 'x+1/2, y, -z+1/2'
 'x, -y+1/2, z'
 '-x+1/2, y+1/2, z+1/2'

_cell_length_a                           5.6448(11)
_cell_length_b                           3.4706(7)
_cell_length_c                           6.1991(11)
_cell_angle_alpha                        90
_cell_angle_beta                         90
_cell_angle_gamma                        90

_shelx_F_squared_multiplier              1.000

loop_
 _refln_index_h
 _refln_index_k
 _refln_index_l
 _refln_F_squared_calc
 _refln_F_squared_meas
 _refln_F_squared_sigma
 _refln_observed_status
   0   0   2    10.52    14.13     2.33 o
   0   0   4   127.21   135.37     9.15 o
   0   0   6  2836.64  2670.96    83.11 o
   0   0   8  3397.20  3144.60   127.09 o
   0   1   1   547.84   523.52     8.49 o
   0   1   3 16454.80 17081.80   157.30 o
   0   1   5  2070.01  2077.23    32.29 o
   0   1   7   938.82   971.51    37.73 o
   0   2   0 22633.50 22945.70   294.90 o
   0   2   2    17.03    22.40     2.89 o
   0   2   4   113.35   125.40     7.25 o
   0   2   6  2139.91  2099.62    49.46 o
   0   3   1    53.01    55.61     4.96 o
   0   3   3  7472.43  7622.16   115.40 o
   0   3   5  1152.11  1143.28    38.75 o
   0   4   0  7465.62  7274.59   177.73 o
   0   4   2    33.69    31.35     6.71 o
   0   4   4    56.78    53.81    32.39 <
   1   0   1    29.07    29.49     2.00 o
   1   0   2  7342.95  7545.33    74.41 o
   1   0   3  3023.44  2841.65    32.31 o
   1   0   4  5331.97  5157.30    56.15 o
   1   0   5  3862.37  3776.30    51.62 o
   1   0   6   251.39   270.99    13.64 o
   1   0   7   157.18   169.63    15.49 o
   1   0   8   966.90   885.31    61.54 o
   1   1   1  7921.94  8107.81    58.81 o
   1   1   2  3947.39  3752.98    27.49 o
   1   1   3   141.10   141.93     4.37 o
   1   1   4   671.02   657.45     9.77 o
   1   1   5  2758.88  2789.17    27.85 o
   1   1   6  1645.78  1722.24    26.35 o
   1   1   7  2349.48  2336.05    46.56 o
   1   1   8   740.92   766.77    35.04 o
   1   2   1    33.90    35.33     2.28 o
   1   2   2  4443.79  4546.23    28.57 o
   1   2   3  1673.94  1712.03    18.88 o
   1   2   4  3757.12  3853.30    35.58 o
   1   2   5  2623.95  2647.32    30.47 o
   1   2   6   187.72   186.32    12.13 o
   1   2   7   119.89   128.29    13.35 o
   1   3   1  3422.25  3528.91    37.46 o
   1   3   2  1502.19  1500.53    19.22 o
   1   3   3    67.68    78.67     6.41 o
   1   3   4   247.69   253.75    10.98 o
   1   3   5  1532.26  1566.98    35.15 o
   1   3   6   936.50   921.97    42.75 o
   1   4   1    24.97    27.14     5.06 o
   1   4   2  1749.86  1804.56    35.58 o
   1   4   3   590.35   564.35    22.57 o
   1   4   4  1639.84  1605.44    69.91 o
   2   0   0   160.62   176.20    17.94 o
   2   0   1   475.84   460.41    10.31 o
   2   0   2 10199.10 10156.50    97.22 o
   2   0   3  2744.77  2715.16    34.41 o
   2   0   4  1697.00  1692.30    24.00 o
   2   0   5   682.48   693.55    16.34 o
   2   0   6  3468.55  3519.07    64.62 o
   2   0   7    65.03    57.76    11.55 o
   2   0   8    42.43    23.52    14.44 <
   2   1   0  3747.25  3637.25    37.50 o
   2   1   1 10267.20 10742.80    89.19 o
   2   1   2   645.94   644.06     8.63 o
   2   1   3  1271.39  1328.40    14.37 o
   2   1   4   182.94   180.18     5.29 o
   2   1   5  1487.59  1450.17    21.54 o
   2   1   6  1006.12   989.56    21.12 o
   2   1   7    37.83    39.64     7.65 o
   2   1   8   418.08   392.48    47.76 o
   2   2   0   247.14   261.61     7.99 o
   2   2   1   308.67   305.07     6.14 o
   2   2   2  5969.32  6066.87    48.36 o
   2   2   3  1868.43  1860.86    20.89 o
   2   2   4  1149.42  1176.11    17.89 o
   2   2   5   502.58   497.65    13.62 o
   2   2   6  2609.17  2599.89    46.35 o
   2   2   7    50.50    40.80    15.08 <
   2   3   0  1677.69  1602.53    29.27 o
   2   3   1  3954.29  4019.82    40.71 o
   2   3   2   330.18   333.68     8.67 o
   2   3   3   794.89   815.64    21.36 o
   2   3   4   100.54    96.57     7.01 o
   2   3   5   840.36   819.46    25.44 o
   2   3   6   598.48   494.20    74.66 o
   2   4   0   189.28   174.21    15.12 o
   2   4   1   128.78   117.70     8.20 o
   2   4   2  2213.62  2166.84    42.12 o
   2   4   3   789.10   739.24    34.25 o
   3   0   1  6733.74  6138.71    74.69 o
   3   0   2  1682.57  1764.57    30.41 o
   3   0   3  1125.21  1130.71    18.67 o
   3   0   4  2229.05  2285.80    33.08 o
   3   0   5     9.13     8.75     3.38 <
   3   0   6    14.98    16.36     6.89 <
   3   0   7  4066.15  4016.25   112.80 o
   3   1   1  2471.88  2613.38    27.49 o
   3   1   2   493.87   498.51     8.44 o
   3   1   3     0.85     0.80     1.83 <
   3   1   4  8413.53  8142.84    67.46 o
   3   1   5   635.56   628.95    15.43 o
   3   1   6   480.18   488.88    18.64 o
   3   1   7  1031.21  1006.90    43.23 o
   3   2   1  4367.85  4274.34    34.81 o
   3   2   2  1181.72  1211.35    17.65 o
   3   2   3   679.03   670.96    12.18 o
   3   2   4  1610.87  1671.80    26.47 o
   3   2   5     5.42     4.24     5.13 <
   3   2   6    11.66    10.86     7.55 <
   3   3   1  1241.44  1298.20    22.38 o
   3   3   2   334.96   323.07    10.91 o
   3   3   3     0.86     6.45     4.71 <
   3   3   4  4504.34  4514.07    65.09 o
   3   3   5   372.93   367.08    28.65 o
   3   4   1  1772.35  1708.06    49.23 o
   3   4   2   511.12   478.70    28.13 o
   3   4   3   275.12   283.51    34.66 o
   4   0   0  6794.64  6273.61   180.79 o
   4   0   1  1767.05  1731.27    25.98 o
   4   0   2   609.14   598.70    20.50 o
   4   0   3  3750.88  3705.58    57.64 o
   4   0   4    22.66    14.52     4.12 o
   4   0   5  1348.17  1447.65    45.42 o
   4   0   6   109.50   113.78    14.17 o
   4   0   7    61.92    26.91    14.61 <
   4   1   0  4084.32  3912.18    50.07 o
   4   1   1  1105.39  1165.21    20.11 o
   4   1   2  1982.47  1939.27    24.03 o
   4   1   3  2580.51  2662.06    35.83 o
   4   1   4   521.33   523.75    13.94 o
   4   1   5   133.13   133.48     9.79 o
   4   1   6  2148.37  2198.03    48.90 o
   4   1   7   389.63   330.56    45.51 o
   4   2   0  4420.43  4330.96    64.70 o
   4   2   1  1229.95  1229.30    18.99 o
   4   2   2   365.95   378.98    12.22 o
   4   2   3  2763.65  2835.95    37.43 o
   4   2   4    14.64    14.74     6.13 <
   4   2   5  1026.70  1033.74    30.80 o
   4   2   6    85.26    82.74    25.30 o
   4   3   0  2233.37  2221.82    60.28 o
   4   3   1   478.74   506.49    17.80 o
   4   3   2  1069.97  1050.52    26.11 o
   4   3   3  1389.72  1443.21    42.96 o
   4   3   4   301.63   294.85    19.62 o
   4   3   5    80.33    38.40    25.60 <
   4   4   0  1859.40  2008.45   165.54 o
   4   4   1   540.05   516.40    43.60 o
   5   0   1  2226.88  2161.65    39.74 o
   5   0   2    78.96    72.84     7.49 o
   5   0   3  1437.83  1391.56    38.87 o
   5   0   4     7.25    10.71     6.51 <
   5   0   5  5031.99  5040.34   138.54 o
   5   0   6    30.65    10.17    15.13 <
   5   1   1     3.90     3.41     3.71 <
   5   1   2  5525.99  5426.58    57.98 o
   5   1   3    30.49    26.80     5.40 o
   5   1   4   374.75   389.70    16.19 o
   5   1   5    91.39    80.01    10.89 o
   5   1   6  1465.09  1554.39   126.94 o
   5   2   1  1675.36  1660.95    31.46 o
   5   2   2    57.15    44.55     7.31 o
   5   2   3  1051.93  1038.85    26.75 o
   5   2   4     5.37     6.64     6.77 <
   5   2   5  3921.31  3818.90   122.60 o
   5   3   1     2.41     0.93     6.40 <
   5   3   2  3147.39  3033.01    63.48 o
   5   3   3    17.59    -0.16    22.27 <
   6   0   0  2470.20  2359.60    97.56 o
   6   0   1   324.00   321.27    18.54 o
   6   0   2   462.79   474.73    23.57 o
   6   0   3  3151.98  3205.99    72.11 o
   6   0   4    58.37    30.61     9.02 o
   6   0   5   794.88   806.65    67.10 o
   6   1   0  4000.56  3932.14    70.55 o
   6   1   1   777.76   779.11    27.21 o
   6   1   2   531.96   551.46    18.82 o
   6   1   3   948.03  1080.13    29.76 o
   6   1   4   196.80   188.30    15.16 o
   6   2   0  1846.57  2122.33    60.67 o
   6   2   1   249.29   225.04    12.68 o
   6   2   2   349.18   314.56    21.01 o
   6   2   3  2440.71  2434.72    76.16 o
   6   2   4    46.38    59.47    31.20 <
   6   3   0  2400.95  2259.37    96.60 o
   6   3   1   467.85   495.21    54.06 o
   7   0   1  2160.12  2131.21    65.29 o
   7   0   2   564.75   615.14    54.18 o
   7   0   3   364.86   326.61    31.14 o
   7   1   1   334.99   386.52    36.54 o
   7   1   2   245.99   291.24    26.84 o
   7   1   3    86.25    72.07    18.47 o
   7   2   1  1700.38  1630.64   106.69 o
