# Supplementary material for: Comparison of the temperature- and pressure-dependent behavior of the crystal structure of CrAs
Source: Acta Crystallogr B Struct Sci Cryst Eng Mater. 2021 Jul 23;77(Pt 4):594–604. doi: 10.1107/S2052520621005655 (PMC8337019; doi:10.1107/S2052520621005655)
Supplement: Supplementary file 40 [file b-77-00594-Lab-300K_02sup40.hkl]

#
# h,k,l, Fc-squared, Fo-squared, sigma(Fo-squared) and status flag
#
data_Lab-300K_02
_shelx_title                             '   '
_shelx_refln_list_code                   4
_shelx_F_calc_maximum                    151.23
_exptl_crystal_F_000                     228
_reflns_d_resolution_high                0.7248

loop_
 _symmetry_equiv_pos_as_xyz
 'x, y, z'
 '-x+1/2, -y, z+1/2'
 '-x, y+1/2, -z'
 'x+1/2, -y+1/2, -z+1/2'
 '-x, -y, -z'
 'x+1/2, y, -z+1/2'
 'x, -y+1/2, z'
 '-x+1/2, y+1/2, z+1/2'

_cell_length_a                           5.6473(10)
_cell_length_b                           3.4666(6)
_cell_length_c                           6.2002(10)
_cell_angle_alpha                        90
_cell_angle_beta                         90
_cell_angle_gamma                        90

_shelx_F_squared_multiplier              1.000

loop_
 _refln_index_h
 _refln_index_k
 _refln_index_l
 _refln_F_squared_calc
 _refln_F_squared_meas
 _refln_F_squared_sigma
 _refln_observed_status
   0   0   2    10.00    10.07     2.31 o
   0   0   4   121.52   148.35    10.57 o
   0   0   6  2855.25  2715.51   101.98 o
   0   0   8  3443.45  3255.79   171.14 o
   0   1   1   552.43   551.17    11.14 o
   0   1   3 16491.80 16728.00   221.84 o
   0   1   5  2096.49  2016.35    35.25 o
   0   1   7   924.20   993.66    40.46 o
   0   2   0 22717.20 22871.30   330.18 o
   0   2   2    17.66    24.98     2.96 o
   0   2   4   109.04   107.98     7.90 o
   0   2   6  2160.68  2141.33    65.55 o
   0   3   1    55.18    65.16     5.45 o
   0   3   3  7548.68  7913.78   121.98 o
   0   3   5  1175.12  1176.51    40.87 o
   0   4   0  7592.68  7232.41   169.08 o
   0   4   2    33.97    42.35     6.60 o
   0   4   4    55.02    97.40    37.50 <
   1   0   1    29.74    31.77     2.02 o
   1   0   2  7349.70  7681.63    80.88 o
   1   0   3  3026.12  2908.63    35.16 o
   1   0   4  5345.10  5309.59    55.80 o
   1   0   5  3868.92  3789.85    54.89 o
   1   0   6   262.06   273.82    15.53 o
   1   0   7   156.13   165.99    16.07 o
   1   0   8   957.21   928.59    67.88 o
   1   1   1  7919.95  8206.81    66.95 o
   1   1   2  3952.00  3767.31    29.04 o
   1   1   3   149.15   148.73     5.52 o
   1   1   4   668.57   653.93    10.49 o
   1   1   5  2757.65  2710.77    30.60 o
   1   1   6  1655.71  1696.24    28.00 o
   1   1   7  2383.76  2372.28    52.25 o
   1   1   8   746.83   733.96    36.83 o
   1   2   1    34.38    35.43     2.25 o
   1   2   2  4461.08  4775.60    40.49 o
   1   2   3  1683.55  1738.43    20.49 o
   1   2   4  3779.70  3935.01    38.89 o
   1   2   5  2640.83  2735.10    33.42 o
   1   2   6   196.42   189.94    15.84 o
   1   2   7   120.02   134.98    15.03 o
   1   3   1  3446.37  3565.88    39.43 o
   1   3   2  1517.71  1525.23    20.80 o
   1   3   3    71.98    69.07     6.08 o
   1   3   4   250.12   253.06    11.88 o
   1   3   5  1542.57  1605.30    36.80 o
   1   3   6   952.19   963.96    46.56 o
   1   4   1    25.26    20.51     4.27 o
   1   4   2  1775.77  1756.53    36.03 o
   1   4   3   603.71   555.55    23.69 o
   1   4   4  1667.98  1520.95    65.49 o
   2   0   1   471.66   456.83    10.76 o
   2   0   2 10229.80 10535.20   108.67 o
   2   0   3  2739.88  2613.11    35.49 o
   2   0   4  1684.56  1721.99    24.83 o
   2   0   5   704.50   720.12    17.87 o
   2   0   6  3466.59  3456.24    71.84 o
   2   0   7    68.91    77.54    13.14 o
   2   0   8    46.86    68.86    22.53 o
   2   1   0  3770.97  3530.00    37.17 o
   2   1   1 10263.50 10398.90    87.27 o
   2   1   2   649.83   643.71     9.14 o
   2   1   3  1265.33  1374.85    20.92 o
   2   1   4   187.82   184.34     5.61 o
   2   1   5  1513.15  1434.71    22.35 o
   2   1   6   995.54  1011.11    23.02 o
   2   1   7    40.37    59.14     9.06 o
   2   1   8   435.04   445.59    54.83 o
   2   2   0   244.07   257.60     8.44 o
   2   2   1   307.18   301.27     6.37 o
   2   2   2  6011.93  6377.77    53.09 o
   2   2   3  1872.18  1888.82    22.58 o
   2   2   4  1145.19  1215.80    20.56 o
   2   2   5   520.18   546.13    15.54 o
   2   2   6  2617.73  2456.87    58.29 o
   2   2   7    53.72    38.41    21.32 <
   2   3   0  1699.60  1670.59    31.98 o
   2   3   1  3987.61  4041.35    42.89 o
   2   3   2   334.31   326.14     9.00 o
   2   3   3   795.22   813.29    22.29 o
   2   3   4   103.68   100.59     7.37 o
   2   3   5   861.01   863.30    26.98 o
   2   3   6   596.53   583.37    84.58 o
   2   4   0   187.55   194.31    14.81 o
   2   4   1   129.56   125.34     8.89 o
   2   4   2  2260.86  2207.72    42.14 o
   2   4   3   799.86   746.09    40.30 o
   3   0   1  6736.14  6054.11    76.54 o
   3   0   2  1645.70  1531.00    30.38 o
   3   0   3  1118.88  1097.95    18.56 o
   3   0   4  2255.94  2286.59    33.63 o
   3   0   5     9.30    11.97     3.19 o
   3   0   6    17.19    19.13     7.31 <
   3   0   7  4102.05  3922.85   117.78 o
   3   1   1  2481.38  2500.55    28.08 o
   3   1   2   493.90   496.91     8.82 o
   3   1   3     0.67     1.59     1.80 <
   3   1   4  8445.27  8238.60    70.48 o
   3   1   5   621.23   599.69    16.42 o
   3   1   6   477.23   462.67    19.60 o
   3   1   7  1030.50  1068.28    60.69 o
   3   2   1  4385.31  4220.27    36.48 o
   3   2   2  1160.99  1223.19    18.71 o
   3   2   3   678.54   686.33    13.16 o
   3   2   4  1635.56  1712.07    32.18 o
   3   2   5     5.58     5.16     4.05 <
   3   2   6    13.39    19.93     8.72 <
   3   3   1  1254.17  1283.92    23.09 o
   3   3   2   336.05   330.84    11.62 o
   3   3   3     0.74     2.49     4.21 <
   3   3   4  4560.97  4584.44    70.90 o
   3   3   5   367.01   373.52    32.55 o
   3   4   1  1801.22  1718.33    53.10 o
   3   4   2   507.88   443.86    29.72 o
   3   4   3   279.98   294.27    35.03 o
   4   0   1  1773.84  1722.04    26.92 o
   4   0   2   613.37   599.55    20.94 o
   4   0   3  3767.97  3644.30    59.86 o
   4   0   4    25.99    22.60     3.96 o
   4   0   5  1325.56  1361.78    46.17 o
   4   0   6   109.46    90.09    16.04 o
   4   0   7    52.25    50.15    15.06 o
   4   1   0  4053.23  3820.81    50.63 o
   4   1   1  1120.39  1195.76    20.86 o
   4   1   2  1988.20  1957.04    25.46 o
   4   1   3  2579.22  2667.75    42.67 o
   4   1   4   501.64   514.97    14.61 o
   4   1   5   133.28   127.66    10.99 o
   4   1   6  2202.23  2182.69    51.78 o
   4   1   7   378.01   332.39    73.72 o
   4   2   0  4428.52  4372.33    75.79 o
   4   2   1  1238.69  1222.73    19.73 o
   4   2   2   370.82   411.11    13.96 o
   4   2   3  2784.84  2834.24    39.61 o
   4   2   4    17.08    25.60     7.02 o
   4   2   5  1013.32  1050.20    33.37 o
   4   2   6    85.41    99.82    27.28 o
   4   3   0  2232.35  2119.11    61.28 o
   4   3   1   491.66   522.40    19.60 o
   4   3   2  1081.15  1075.65    28.04 o
   4   3   3  1401.20  1464.70    47.12 o
   4   3   4   292.58   288.59    20.55 o
   4   3   5    80.97    60.12    32.05 <
   4   4   0  1889.98  1746.61   151.09 o
   4   4   1   550.34   481.86    44.25 o
   5   0   1  2215.77  2193.94    41.64 o
   5   0   2    82.02    58.76     6.94 o
   5   0   3  1447.41  1439.87    41.61 o
   5   0   4     9.46     6.14     6.12 <
   5   0   5  5022.01  4946.69   144.34 o
   5   0   6    32.53    38.30    13.14 <
   5   1   1     2.82     3.42     3.03 <
   5   1   2  5505.62  5371.67    59.92 o
   5   1   3    36.08    40.67     5.63 o
   5   1   4   373.36   378.35    16.68 o
   5   1   5    91.35    84.72    11.49 o
   5   1   6  1490.06  1287.68   127.51 o
   5   2   1  1672.08  1702.51    33.09 o
   5   2   2    59.53    63.08     8.27 o
   5   2   3  1064.22  1068.15    28.48 o
   5   2   4     7.06    16.78     6.93 <
   5   2   5  3930.85  3831.27   131.49 o
   5   3   1     1.79     3.83     4.99 <
   5   3   2  3161.58  3078.96    67.17 o
   5   3   3    21.04    29.15     9.65 o
   6   0   1   311.87   314.90    18.73 o
   6   0   2   468.77   445.50    25.50 o
   6   0   3  3108.20  3188.13    74.36 o
   6   0   4    58.85    53.29    10.17 o
   6   0   5   831.84   815.28    71.81 o
   6   1   0  4001.47  3970.60    73.99 o
   6   1   1   781.19   779.20    27.94 o
   6   1   2   529.28   552.55    19.22 o
   6   1   3   964.13   945.57    32.72 o
   6   1   4   201.59   222.52    16.84 o
   6   2   0  1870.09  2117.03    70.91 o
   6   2   1   240.70   250.20    12.87 o
   6   2   2   355.81   336.18    23.75 o
   6   2   3  2415.73  2457.07    80.45 o
   6   2   4    47.06    32.48    24.92 <
   6   3   0  2419.93  2307.32   103.54 o
   6   3   1   475.42   447.97    44.74 o
   7   0   1  2137.60  2225.00    68.84 o
   7   0   2   583.22   504.63    63.91 o
   7   0   3   360.65   344.81    32.93 o
   7   1   1   327.15   445.76    38.93 o
   7   1   2   237.74   266.14    26.78 o
   7   1   3    93.27   132.93    27.05 o
   7   2   1  1689.30  1638.59   110.17 o
