# Supplementary material for: Comparison of the temperature- and pressure-dependent behavior of the crystal structure of CrAs
Source: Acta Crystallogr B Struct Sci Cryst Eng Mater. 2021 Jul 23;77(Pt 4):594–604. doi: 10.1107/S2052520621005655 (PMC8337019; doi:10.1107/S2052520621005655)
Supplement: Supplementary file 41 [file b-77-00594-Lab-300K_01sup41.hkl]

#
# h,k,l, Fc-squared, Fo-squared, sigma(Fo-squared) and status flag
#
data_Lab-300K_01
_shelx_title                             '   '
_shelx_refln_list_code                   4
_shelx_F_calc_maximum                    148.85
_exptl_crystal_F_000                     228
_reflns_d_resolution_high                0.7246

loop_
 _symmetry_equiv_pos_as_xyz
 'x, y, z'
 '-x+1/2, -y, z+1/2'
 '-x, y+1/2, -z'
 'x+1/2, -y+1/2, -z+1/2'
 '-x, -y, -z'
 'x+1/2, y, -z+1/2'
 'x, -y+1/2, z'
 '-x+1/2, y+1/2, z+1/2'

_cell_length_a                           5.6442(10)
_cell_length_b                           3.4671(6)
_cell_length_c                           6.2019(10)
_cell_angle_alpha                        90
_cell_angle_beta                         90
_cell_angle_gamma                        90

_shelx_F_squared_multiplier              1.000

loop_
 _refln_index_h
 _refln_index_k
 _refln_index_l
 _refln_F_squared_calc
 _refln_F_squared_meas
 _refln_F_squared_sigma
 _refln_observed_status
   0   0   2     9.27     7.62     2.17 o
   0   0   4   123.70   152.54     9.35 o
   0   0   6  2911.67  2832.40    73.69 o
   0   0   8  3430.82  3497.05   167.38 o
   0   1   1   551.47   550.39    10.44 o
   0   1   3 16454.10 17164.60   201.49 o
   0   1   5  2121.50  1999.64    38.09 o
   0   1   7   899.21   991.40    38.81 o
   0   2   0 22517.30 22157.20   314.46 o
   0   2   2    18.41    23.41     3.25 o
   0   2   4   109.37   117.47     8.63 o
   0   2   6  2181.69  2228.85    67.74 o
   0   3   1    54.85    58.94     5.50 o
   0   3   3  7397.44  7402.80   126.00 o
   0   3   5  1166.63  1237.68    41.85 o
   0   4   0  7325.42  6803.91   162.85 o
   0   4   2    33.05    28.95     6.64 o
   0   4   4    53.30    22.13    30.15 <
   1   0   1    27.88    29.53     2.01 o
   1   0   2  7348.34  7463.60    78.04 o
   1   0   3  3003.55  2777.27    33.30 o
   1   0   4  5396.15  5437.89    56.70 o
   1   0   5  3810.41  3646.88    52.92 o
   1   0   6   269.93   286.63    14.23 o
   1   0   7   141.27   161.76    15.53 o
   1   0   8   975.08   853.59    82.22 o
   1   1   1  7920.76  8163.76    63.27 o
   1   1   2  3922.89  3650.14    28.21 o
   1   1   3   150.45   165.18     6.21 o
   1   1   4   655.59   630.63    10.36 o
   1   1   5  2764.39  2749.22    30.46 o
   1   1   6  1607.76  1598.52    27.01 o
   1   1   7  2424.04  2475.36    51.59 o
   1   1   8   722.26   647.93    34.18 o
   1   2   1    32.46    37.20     2.41 o
   1   2   2  4419.21  4595.81    41.90 o
   1   2   3  1657.18  1670.23    20.16 o
   1   2   4  3779.36  4060.26    40.67 o
   1   2   5  2579.18  2614.61    32.61 o
   1   2   6   200.46   197.50    16.74 o
   1   2   7   107.88   115.02    13.69 o
   1   3   1  3382.01  3403.42    39.70 o
   1   3   2  1480.19  1502.80    20.92 o
   1   3   3    71.37    70.98     6.17 o
   1   3   4   241.65   247.46    11.98 o
   1   3   5  1517.59  1614.53    36.99 o
   1   3   6   909.25   964.16    48.57 o
   1   4   1    23.34    22.30     4.64 o
   1   4   2  1710.34  1714.27    38.90 o
   1   4   3   579.60   566.07    24.63 o
   1   4   4  1620.94  1295.21   133.92 o
   2   0   0   159.55   141.06    23.59 o
   2   0   1   465.88   458.97    11.34 o
   2   0   2 10267.90 10654.20   113.61 o
   2   0   3  2729.11  2594.84    34.99 o
   2   0   4  1673.64  1722.65    25.18 o
   2   0   5   692.86   704.91    17.73 o
   2   0   6  3496.55  3494.12    75.05 o
   2   0   7    66.76    59.36    11.49 o
   2   0   8    61.64    42.10    22.36 <
   2   1   0  3721.81  3537.10    37.76 o
   2   1   1 10262.70 10882.60    93.24 o
   2   1   2   638.70   626.35     9.24 o
   2   1   3  1284.82  1377.46    21.39 o
   2   1   4   183.49   180.42     5.70 o
   2   1   5  1535.97  1461.34    24.19 o
   2   1   6  1006.38   973.66    22.57 o
   2   1   7    37.26    57.82     7.58 o
   2   1   8   430.87   450.59    57.54 o
   2   2   0   242.67   249.55     8.37 o
   2   2   1   300.60   292.92     6.55 o
   2   2   2  5983.77  6255.57    51.80 o
   2   2   3  1846.95  1839.92    22.45 o
   2   2   4  1127.84  1176.81    20.19 o
   2   2   5   507.01   502.17    15.02 o
   2   2   6  2616.23  2703.88    64.17 o
   2   2   7    51.56    72.21    25.94 <
   2   3   0  1646.59  1629.53    32.13 o
   2   3   1  3919.32  3874.42    42.88 o
   2   3   2   322.56   321.43     9.23 o
   2   3   3   789.28   770.84    22.98 o
   2   3   4    99.52    95.96     7.31 o
   2   3   5   857.81   857.57    28.62 o
   2   3   6   591.64   629.90    94.69 o
   2   4   0   179.82   178.40    15.16 o
   2   4   1   123.19   124.56     8.73 o
   2   4   2  2192.09  2142.00    43.10 o
   2   4   3   767.04   734.88    40.41 o
   3   0   1  6695.34  6126.93    78.79 o
   3   0   2  1674.62  1752.95    31.70 o
   3   0   3  1120.89  1079.57    18.84 o
   3   0   4  2286.21  2363.84    36.83 o
   3   0   5     8.19     8.41     3.29 <
   3   0   6    19.96    10.07     6.30 <
   3   0   7  4059.75  3923.19   117.27 o
   3   1   1  2499.85  2603.15    31.02 o
   3   1   2   480.01   489.92     9.17 o
   3   1   3     1.26     0.58     2.06 <
   3   1   4  8381.67  7968.66    67.83 o
   3   1   5   631.51   618.92    17.05 o
   3   1   6   459.48   482.14    20.11 o
   3   1   7  1063.03  1023.95    60.37 o
   3   2   1  4318.61  4177.59    36.75 o
   3   2   2  1169.55  1198.06    18.63 o
   3   2   3   674.67   677.44    13.40 o
   3   2   4  1642.67  1742.03    31.11 o
   3   2   5     5.11     8.03     4.20 <
   3   2   6    15.37    -0.22     8.25 <
   3   3   1  1240.66  1241.57    23.27 o
   3   3   2   320.80   322.49    11.80 o
   3   3   3     1.14    -4.25     3.95 <
   3   3   4  4447.16  4426.93    69.50 o
   3   3   5   365.90   334.20    29.31 o
   3   4   1  1725.46  1631.15    52.18 o
   3   4   2   497.03   469.03    30.34 o
   3   4   3   271.96   299.46    36.37 o
   4   0   1  1764.15  1700.95    28.08 o
   4   0   2   602.86   650.48    21.81 o
   4   0   3  3728.45  3658.91    61.02 o
   4   0   4    25.80    28.93     4.61 o
   4   0   5  1348.08  1327.94    46.27 o
   4   0   6   117.94   102.80    15.35 o
   4   0   7    57.16    45.67    15.95 <
   4   1   0  4005.41  3799.67    52.52 o
   4   1   1  1124.30  1178.91    21.97 o
   4   1   2  1979.64  1945.03    26.22 o
   4   1   3  2620.89  2762.18    49.75 o
   4   1   4   508.02   510.54    14.92 o
   4   1   5   144.82   146.13    12.87 o
   4   1   6  2177.69  2080.06    51.35 o
   4   1   7   365.02   330.86    50.32 o
   4   2   0  4478.54  4521.61    84.34 o
   4   2   1  1220.63  1209.87    20.70 o
   4   2   2   361.09   387.89    13.20 o
   4   2   3  2730.32  2784.33    40.08 o
   4   2   4    16.86    15.79     6.01 <
   4   2   5  1020.75  1013.64    33.25 o
   4   2   6    91.08    95.33    30.99 o
   4   3   0  2164.69  2113.15    63.77 o
   4   3   1   485.85   499.00    18.43 o
   4   3   2  1056.63  1071.53    29.02 o
   4   3   3  1399.66  1391.29    44.40 o
   4   3   4   290.75   277.18    20.68 o
   4   4   0  1863.07  1863.12   168.44 o
   4   4   1   527.57   540.01    49.00 o
   5   0   1  2189.85  2186.85    43.87 o
   5   0   2    87.13    57.40     8.10 o
   5   0   3  1466.22  1450.45    44.19 o
   5   0   4     5.88     6.67     8.18 <
   5   0   5  5018.97  4876.19   145.01 o
   5   0   6    36.87    48.91    22.29 <
   5   1   1     5.15     8.80     3.57 <
   5   1   2  5503.98  5377.99    61.69 o
   5   1   3    37.12    38.98     6.38 o
   5   1   4   369.38   387.95    17.63 o
   5   1   5    93.69    85.38    11.97 o
   5   1   6  1482.47  1396.58   127.68 o
   5   2   1  1637.03  1725.48    35.51 o
   5   2   2    62.79    70.56     8.35 o
   5   2   3  1069.19  1078.65    29.99 o
   5   2   4     4.34    13.36     5.65 <
   5   2   5  3894.05  3956.95   137.72 o
   5   3   1     3.11     2.22     4.78 <
   5   3   2  3104.21  3070.56    70.20 o
   5   3   3    21.32    19.78     9.66 <
   6   0   1   307.21   328.39    20.42 o
   6   0   2   501.95   463.07    29.33 o
   6   0   3  3136.42  3233.08    79.25 o
   6   0   4    59.10    61.32    11.99 o
   6   0   5   824.46   804.66    71.69 o
   6   1   0  3997.73  3929.29    76.96 o
   6   1   1   817.75   757.81    30.18 o
   6   1   2   524.43   537.99    20.59 o
   6   1   3   939.63   986.72    38.04 o
   6   1   4   191.51   173.57    15.20 o
   6   2   0  1844.75  2042.57    68.42 o
   6   2   1   234.79   243.97    13.62 o
   6   2   2   378.23   367.14    23.08 o
   6   2   3  2415.28  2428.58    82.92 o
   6   2   4    46.90    80.02    35.96 <
   6   3   0  2373.80  2328.72   107.89 o
   6   3   1   489.99   417.86    52.09 o
   7   0   1  2169.45  2184.79    73.17 o
   7   0   3   370.06   383.33    35.17 o
   7   1   1   308.92   362.02    45.52 o
   7   1   2   229.43   224.53    25.50 o
   7   1   3    88.17    69.54    31.49 <
   7   2   1  1699.09  1599.57   118.04 o
