# Supplementary material for: Comparison of the temperature- and pressure-dependent behavior of the crystal structure of CrAs
Source: Acta Crystallogr B Struct Sci Cryst Eng Mater. 2021 Jul 23;77(Pt 4):594–604. doi: 10.1107/S2052520621005655 (PMC8337019; doi:10.1107/S2052520621005655)
Supplement: Supplementary file 42 [file b-77-00594-Lab-290Ksup42.hkl]

#
# h,k,l, Fc-squared, Fo-squared, sigma(Fo-squared) and status flag
#
data_Lab-290K
_shelx_title                             '   '
_shelx_refln_list_code                   4
_shelx_F_calc_maximum                    149.68
_exptl_crystal_F_000                     228
_reflns_d_resolution_high                0.7241

loop_
 _symmetry_equiv_pos_as_xyz
 'x, y, z'
 '-x+1/2, -y, z+1/2'
 '-x, y+1/2, -z'
 'x+1/2, -y+1/2, -z+1/2'
 '-x, -y, -z'
 'x+1/2, y, -z+1/2'
 'x, -y+1/2, z'
 '-x+1/2, y+1/2, z+1/2'

_cell_length_a                           5.6434(10)
_cell_length_b                           3.4630(6)
_cell_length_c                           6.2027(11)
_cell_angle_alpha                        90
_cell_angle_beta                         90
_cell_angle_gamma                        90

_shelx_F_squared_multiplier              1.000

loop_
 _refln_index_h
 _refln_index_k
 _refln_index_l
 _refln_F_squared_calc
 _refln_F_squared_meas
 _refln_F_squared_sigma
 _refln_observed_status
   0   0   2     9.13     9.66     2.25 o
   0   0   4   119.36   141.66    10.66 o
   0   0   6  2756.15  2650.25    76.23 o
   0   0   8  3439.28  3312.68   184.25 o
   0   1   1   553.89   549.82    12.69 o
   0   1   3 16364.20 15887.80   190.91 o
   0   1   5  2125.77  2035.49    35.56 o
   0   1   7   910.75   978.08    41.75 o
   0   2   0 22607.50 22404.10   336.51 o
   0   2   2    19.44    18.32     3.53 o
   0   2   4   106.96   107.75     8.85 o
   0   2   6  2080.65  2125.29    73.43 o
   0   3   1    53.71    70.66     5.68 o
   0   3   3  7431.32  7248.41   128.20 o
   0   3   5  1182.86  1232.09    48.25 o
   0   4   0  7465.89  6906.30   184.85 o
   0   4   2    36.13    42.14     7.06 o
   0   4   4    53.86    19.96    24.79 <
   1   0   1    28.24    30.64     2.17 o
   1   0   2  7305.91  7582.95    82.69 o
   1   0   3  3060.24  2890.46    36.59 o
   1   0   4  5332.83  5277.86    59.54 o
   1   0   5  3845.89  3711.33    56.88 o
   1   0   6   270.01   285.37    15.47 o
   1   0   7   154.96   169.42    16.96 o
   1   0   8   922.84   908.56    70.16 o
   1   1   1  7926.75  8459.27    73.08 o
   1   1   2  3957.16  3706.45    29.79 o
   1   1   3   152.35   155.50     6.34 o
   1   1   4   675.81   657.60    11.06 o
   1   1   5  2703.81  2642.02    30.62 o
   1   1   6  1656.03  1689.79    29.04 o
   1   1   7  2331.72  2375.87    51.61 o
   1   1   8   717.48   685.97    37.22 o
   1   2   1    33.45    37.16     2.42 o
   1   2   2  4419.24  4679.63    44.49 o
   1   2   3  1692.65  1708.98    20.77 o
   1   2   4  3757.75  3980.47    42.15 o
   1   2   5  2610.33  2676.34    34.34 o
   1   2   6   201.65   194.73    19.40 o
   1   2   7   118.04   114.28    14.21 o
   1   3   1  3426.18  3490.45    41.72 o
   1   3   2  1504.01  1535.90    22.10 o
   1   3   3    73.13    75.65     6.99 o
   1   3   4   248.91   247.06    12.23 o
   1   3   5  1502.21  1592.68    40.24 o
   1   3   6   942.03   941.59    47.94 o
   1   4   1    24.87    23.79     5.07 o
   1   4   2  1742.47  1712.39    37.41 o
   1   4   3   597.42   575.25    24.82 o
   1   4   4  1642.63  1652.68    69.64 o
   2   0   1   467.40   461.25    11.41 o
   2   0   2 10227.60 10630.80   128.08 o
   2   0   3  2739.54  2563.27    36.56 o
   2   0   4  1639.47  1605.63    26.46 o
   2   0   5   692.69   690.17    18.58 o
   2   0   6  3460.14  3485.45    71.00 o
   2   0   7    59.03    60.05    12.10 o
   2   0   8    40.86    39.65    19.66 <
   2   1   0  3757.03  3609.05    39.17 o
   2   1   1 10240.30 10797.10   109.55 o
   2   1   2   649.76   642.50     9.61 o
   2   1   3  1270.53  1313.78    22.02 o
   2   1   4   173.93   176.46     5.75 o
   2   1   5  1484.33  1395.58    23.96 o
   2   1   6   989.29  1029.80    24.63 o
   2   1   7    48.58    60.11     9.22 o
   2   1   8   422.96   418.84    55.63 o
   2   2   0   245.80   278.51     9.64 o
   2   2   1   303.62   298.22     6.63 o
   2   2   2  5982.27  6355.38    57.54 o
   2   2   3  1864.30  1894.56    23.60 o
   2   2   4  1109.71  1113.91    20.40 o
   2   2   5   510.13   529.64    16.05 o
   2   2   6  2602.56  2828.78    73.03 o
   2   2   7    45.85    95.71    28.31 o
   2   3   0  1681.90  1588.48    33.96 o
   2   3   1  3940.27  3869.67    44.66 o
   2   3   2   332.50   320.59     9.25 o
   2   3   3   795.00   795.17    23.81 o
   2   3   4    95.69    95.90     7.70 o
   2   3   5   839.39   839.59    28.61 o
   2   3   6   588.91   555.21    82.97 o
   2   4   0   189.25   195.83    15.71 o
   2   4   1   127.03   120.06     8.86 o
   2   4   2  2221.02  2158.49    42.12 o
   2   4   3   788.38   781.34    42.98 o
   3   0   1  6756.70  6319.16    82.63 o
   3   0   2  1662.18  1704.75    35.98 o
   3   0   3  1118.09  1089.90    19.46 o
   3   0   4  2236.63  2209.49    39.13 o
   3   0   5    11.73    18.12     3.39 o
   3   0   6    16.76    10.07     7.35 <
   3   0   7  4037.35  4011.06   125.71 o
   3   1   1  2474.33  2605.66    33.10 o
   3   1   2   477.88   495.88     9.29 o
   3   1   3     1.10     1.09     2.36 <
   3   1   4  8447.16  8139.10    72.96 o
   3   1   5   614.68   590.30    17.71 o
   3   1   6   463.47   457.25    20.77 o
   3   1   7  1026.31   965.47    54.49 o
   3   2   1  4380.63  4314.25    38.86 o
   3   2   2  1167.97  1198.77    20.76 o
   3   2   3   672.91   656.28    13.43 o
   3   2   4  1616.07  1693.26    33.13 o
   3   2   5     6.52    12.51     5.62 <
   3   2   6    13.05     2.30     8.93 <
   3   3   1  1242.94  1289.16    24.54 o
   3   3   2   326.57   324.21    12.11 o
   3   3   3     1.06     1.76     4.59 <
   3   3   4  4522.13  4634.03    74.74 o
   3   3   5   361.10   365.61    31.58 o
   3   4   1  1779.66  1630.87    53.50 o
   3   4   2   506.12   483.56    30.31 o
   3   4   3   272.44   298.59    36.16 o
   4   0   1  1766.70  1732.65    28.62 o
   4   0   2   611.76   647.31    27.59 o
   4   0   3  3718.60  3631.59    62.99 o
   4   0   4    22.82    23.75     4.78 o
   4   0   5  1362.49  1333.71    48.32 o
   4   0   6   100.53    76.97    14.07 o
   4   0   7    51.94    39.05    17.29 <
   4   1   0  4054.63  3836.34    53.65 o
   4   1   1  1119.47  1140.14    25.41 o
   4   1   2  2005.05  1970.91    27.06 o
   4   1   3  2567.52  2633.47    51.64 o
   4   1   4   501.93   508.43    15.43 o
   4   1   5   139.40   129.89    12.48 o
   4   1   6  2117.58  2136.32    54.24 o
   4   1   7   393.22   406.43    58.57 o
   4   2   0  4431.46  4560.04    83.46 o
   4   2   1  1229.04  1220.82    21.01 o
   4   2   2   367.03   396.75    14.93 o
   4   2   3  2740.77  2810.63    41.23 o
   4   2   4    14.75    14.81     6.31 <
   4   2   5  1037.88  1038.26    34.83 o
   4   2   6    78.35    58.01    27.37 <
   4   3   0  2219.75  2141.06    66.43 o
   4   3   1   484.68   533.84    20.38 o
   4   3   2  1082.43  1056.86    29.35 o
   4   3   3  1382.81  1428.66    44.88 o
   4   3   4   290.55   298.41    22.33 o
   4   4   0  1865.78  1677.12   140.70 o
   4   4   1   540.33   521.23    46.98 o
   5   0   1  2208.60  2236.41    44.64 o
   5   0   2    80.43    61.10     8.53 o
   5   0   3  1482.11  1428.09    44.15 o
   5   0   4     8.33    31.68     8.43 o
   5   0   5  4991.97  4777.14   148.53 o
   5   0   6    31.98    17.61    17.25 <
   5   1   1     3.53    12.75     4.86 <
   5   1   2  5521.78  5400.70    63.33 o
   5   1   3    31.99    32.75     7.33 o
   5   1   4   362.65   383.00    17.98 o
   5   1   5    93.66    82.26    13.31 o
   5   1   6  1503.92  1291.75   130.48 o
   5   2   1  1662.72  1714.34    35.47 o
   5   2   2    58.17    54.47     9.21 o
   5   2   3  1084.25  1109.44    30.54 o
   5   2   4     6.16     9.82     7.64 <
   5   2   5  3890.58  3676.32   133.97 o
   5   3   1     2.20    22.97     6.25 o
   5   3   2  3146.13  3089.66    71.08 o
   5   3   3    18.45    36.74    13.71 <
   6   0   1   310.87   298.58    19.20 o
   6   0   2   469.20   416.56    28.43 o
   6   0   3  3138.32  3175.90    78.92 o
   6   0   4    59.05    52.57    10.43 o
   6   0   5   801.82   720.24    73.54 o
   6   1   0  4008.19  3869.85    76.26 o
   6   1   1   794.48   818.14    32.01 o
   6   1   2   526.85   544.49    20.45 o
   6   1   3   950.32  1035.05    42.93 o
   6   1   4   185.19   169.91    15.87 o
   6   2   0  1869.55  2111.33    62.90 o
   6   2   1   239.44   243.19    13.52 o
   6   2   2   353.89   335.27    27.59 o
   6   2   3  2430.94  2520.84    85.26 o
   6   2   4    46.90    49.80    36.00 <
   6   3   0  2407.55  2290.70   107.86 o
   6   3   1   477.85   362.73    51.35 o
   7   0   1  2163.00  2203.74    72.45 o
   7   0   2   566.50   679.58   101.67 o
   7   0   3   371.99   378.50    38.72 o
   7   1   1   331.01   362.39    45.30 o
   7   1   2   231.17   249.98    28.05 o
   7   1   3    92.25    38.03    29.41 <
   7   2   1  1703.34  1557.57   119.35 o
