# Supplementary material for: Comparison of the temperature- and pressure-dependent behavior of the crystal structure of CrAs
Source: Acta Crystallogr B Struct Sci Cryst Eng Mater. 2021 Jul 23;77(Pt 4):594–604. doi: 10.1107/S2052520621005655 (PMC8337019; doi:10.1107/S2052520621005655)
Supplement: Supplementary file 43 [file b-77-00594-Lab-280K_02sup43.hkl]

#
# h,k,l, Fc-squared, Fo-squared, sigma(Fo-squared) and status flag
#
data_Lab-280K_02
_shelx_title                             '   '
_shelx_refln_list_code                   4
_shelx_F_calc_maximum                    148.25
_exptl_crystal_F_000                     228
_reflns_d_resolution_high                0.7239

loop_
 _symmetry_equiv_pos_as_xyz
 'x, y, z'
 '-x+1/2, -y, z+1/2'
 '-x, y+1/2, -z'
 'x+1/2, -y+1/2, -z+1/2'
 '-x, -y, -z'
 'x+1/2, y, -z+1/2'
 'x, -y+1/2, z'
 '-x+1/2, y+1/2, z+1/2'

_cell_length_a                           5.6450(10)
_cell_length_b                           3.4590(6)
_cell_length_c                           6.2001(11)
_cell_angle_alpha                        90
_cell_angle_beta                         90
_cell_angle_gamma                        90

_shelx_F_squared_multiplier              1.000

loop_
 _refln_index_h
 _refln_index_k
 _refln_index_l
 _refln_F_squared_calc
 _refln_F_squared_meas
 _refln_F_squared_sigma
 _refln_observed_status
   2   0   0   153.62   195.93     9.66 o
   4   0   0  6563.32  6494.83    71.29 o
   6   0   0  2549.85  2698.97    63.71 o
   2   1   0  3826.66  3798.99    27.33 o
   4   1   0  4141.14  3992.30    41.56 o
   6   1   0  3987.89  3962.27    61.49 o
   0   2   0 22470.40 21977.00   135.73 o
   2   2   0   238.23   241.32     7.47 o
   4   2   0  4240.95  4155.88    50.31 o
   6   2   0  1897.59  1928.84    50.39 o
   2   3   0  1692.71  1711.25    29.01 o
   4   3   0  2236.80  2229.74    57.62 o
   6   3   0  2367.14  2296.55    95.28 o
   0   4   0  7301.70  6611.73   126.71 o
   2   4   0   178.73   166.99    13.98 o
   4   4   0  1759.05  1719.35   133.65 o
   1   0   1    29.91    33.09     2.07 o
   2   0   1   480.80   462.64    10.12 o
   3   0   1  6883.31  6296.00    52.97 o
   4   0   1  1777.11  1703.19    23.40 o
   5   0   1  2256.41  2190.96    35.57 o
   6   0   1   317.28   313.04    17.83 o
   7   0   1  2128.66  2215.70    61.97 o
   0   1   1   557.80   547.70     7.58 o
   1   1   1  7909.21  8548.93    30.83 o
   2   1   1 10124.60 10542.30    40.67 o
   3   1   1  2421.43  2439.17    19.38 o
   4   1   1  1120.23  1159.66    15.24 o
   5   1   1     0.80     2.91     2.59 <
   6   1   1   714.42   721.44    18.60 o
   7   1   1   373.43   401.70    23.65 o
   1   2   1    34.60    34.13     2.30 o
   2   2   1   309.86   310.42     6.29 o
   3   2   1  4436.42  4464.75    28.81 o
   4   2   1  1229.24  1262.87    18.46 o
   5   2   1  1686.61  1703.54    31.34 o
   6   2   1   242.54   229.46    11.87 o
   7   2   1  1666.53  1556.94    96.06 o
   0   3   1    54.97    57.32     4.86 o
   1   3   1  3376.07  3387.75    31.17 o
   2   3   1  3853.99  3862.84    34.08 o
   3   3   1  1201.07  1182.52    20.33 o
   4   3   1   482.89   455.54    16.91 o
   5   3   1     0.54     7.57     4.35 <
   6   3   1   426.50   421.94    46.92 o
   1   4   1    24.82    22.55     4.34 o
   2   4   1   127.00   134.53     8.99 o
   3   4   1  1771.93  1787.92    50.21 o
   4   4   1   531.24   481.88    42.04 o
   0   0   2     7.82     7.80     1.62 o
   1   0   2  7265.14  7331.45    37.74 o
   2   0   2 10172.70  9926.49    52.53 o
   3   0   2  1605.00  1540.53    24.03 o
   4   0   2   602.28   601.15    17.96 o
   5   0   2    62.23    59.38     6.69 o
   6   0   2   411.12   415.68    22.63 o
   7   0   2   614.45   607.01    52.13 o
   1   1   2  4026.60  3993.56    20.97 o
   2   1   2   671.68   680.00     8.71 o
   3   1   2   494.06   504.16     8.43 o
   4   1   2  2034.11  2071.86    23.00 o
   5   1   2  5522.74  5431.67    46.85 o
   6   1   2   545.58   554.48    18.45 o
   7   1   2   233.91   276.78    26.31 o
   0   2   2    21.98    25.33     2.56 o
   1   2   2  4366.12  4517.25    25.31 o
   2   2   2  5918.95  6137.47    31.43 o
   3   2   2  1120.82  1139.76    14.36 o
   4   2   2   360.51   379.77    10.29 o
   5   2   2    44.61    49.85     5.82 o
   6   2   2   308.81   322.32    16.33 o
   1   3   2  1514.91  1552.50    18.69 o
   2   3   2   338.87   342.31     8.96 o
   3   3   2   330.84   345.51    11.67 o
   4   3   2  1085.47  1095.01    26.99 o
   5   3   2  3111.83  3083.02    59.41 o
   0   4   2    36.65    28.45     6.27 o
   1   4   2  1690.22  1642.28    33.56 o
   2   4   2  2164.95  2105.94    39.45 o
   3   4   2   476.71   439.19    25.82 o
   1   0   3  3115.80  2931.72    26.18 o
   2   0   3  2792.33  2712.84    28.12 o
   3   0   3  1108.26  1095.47    17.65 o
   4   0   3  3803.75  3692.18    48.08 o
   5   0   3  1486.87  1481.66    38.49 o
   6   0   3  3122.90  3047.02    62.95 o
   7   0   3   341.36   340.27    31.71 o
   0   1   3 16234.70 17118.10    73.76 o
   1   1   3   162.64   160.97     4.82 o
   2   1   3  1274.74  1289.72    12.92 o
   3   1   3     1.69     6.10     1.60 o
   4   1   3  2425.11  2392.24    28.15 o
   5   1   3    32.86    32.42     4.98 o
   6   1   3   982.95   986.01    26.89 o
   7   1   3    90.48   103.22    17.47 o
   1   2   3  1715.52  1759.57    17.79 o
   2   2   3  1888.84  1920.96    19.93 o
   3   2   3   663.48   661.19    12.16 o
   4   2   3  2784.83  2863.98    34.14 o
   5   2   3  1082.86  1116.77    27.25 o
   6   2   3  2404.42  2268.92    69.45 o
   0   3   3  7292.36  7276.44    70.75 o
   1   3   3    77.21    77.15     5.67 o
   2   3   3   783.29   786.91    18.75 o
   3   3   3     1.44     3.99     3.68 <
   4   3   3  1292.09  1327.38    32.45 o
   5   3   3    18.80    32.34     9.79 o
   1   4   3   598.16   591.28    23.65 o
   2   4   3   784.63   768.62    39.70 o
   3   4   3   265.73   306.26    34.24 o
   0   0   4   121.39   131.98     9.01 o
   1   0   4  5351.39  5249.06    37.77 o
   2   0   4  1551.15  1542.45    21.08 o
   3   0   4  2206.39  2175.29    28.14 o
   4   0   4    23.73    13.85     3.26 o
   5   0   4    13.45    18.73     6.57 <
   6   0   4    42.75    28.01     7.56 o
   1   1   4   676.10   673.41     9.95 o
   2   1   4   176.88   177.36     5.41 o
   3   1   4  8560.73  8449.40    49.78 o
   4   1   4   492.89   495.77    13.80 o
   5   1   4   389.98   402.42    16.31 o
   6   1   4   182.51   178.41    15.03 o
   0   2   4   106.86   108.51     6.99 o
   1   2   4  3746.97  3801.56    28.66 o
   2   2   4  1044.42  1050.57    16.31 o
   3   2   4  1584.38  1640.75    24.63 o
   4   2   4    15.45    14.48     4.47 o
   5   2   4     9.99     9.54     4.95 <
   6   2   4    33.91    34.32    26.46 <
   1   3   4   247.42   255.10    11.64 o
   2   3   4    95.99   104.86     7.36 o
   3   3   4  4535.50  4536.81    59.52 o
   4   3   4   281.99   300.48    20.51 o
   0   4   4    52.17    13.69    17.13 <
   1   4   4  1608.06  1647.98    58.49 o
   1   0   5  3890.87  3823.93    42.84 o
   2   0   5   720.19   728.93    16.88 o
   3   0   5    10.32    15.96     3.27 o
   4   0   5  1394.17  1357.86    42.60 o
   5   0   5  4945.04  4945.74   118.72 o
   6   0   5   833.04   824.98    70.84 o
   0   1   5  2224.20  2169.77    29.28 o
   1   1   5  2661.49  2664.18    23.39 o
   2   1   5  1455.36  1409.57    19.34 o
   3   1   5   582.49   571.50    14.66 o
   4   1   5   147.87   144.48    10.21 o
   5   1   5    75.91    78.83    10.11 o
   1   2   5  2628.40  2646.79    27.85 o
   2   2   5   526.94   536.53    14.67 o
   3   2   5     5.94     5.46     4.15 <
   4   2   5  1055.53  1108.03    32.42 o
   5   2   5  3833.79  3737.55   113.23 o
   0   3   5  1220.30  1213.88    39.42 o
   1   3   5  1460.69  1533.87    33.72 o
   2   3   5   813.99   814.63    25.15 o
   3   3   5   337.82   347.49    29.08 o
   4   3   5    88.16    60.91    33.46 <
   0   0   6  2669.39  2621.46    60.62 o
   1   0   6   289.04   288.31    14.34 o
   2   0   6  3505.81  3425.94    55.79 o
   3   0   6    20.60    15.05     5.97 <
   4   0   6    77.51    83.37    12.36 o
   5   0   6    32.62    22.27    10.94 <
   1   1   6  1668.53  1706.14    24.60 o
   2   1   6  1005.46  1029.45    21.59 o
   3   1   6   442.96   453.28    18.70 o
   4   1   6  2160.24  2214.85    47.17 o
   5   1   6  1505.98  1608.58   138.21 o
   0   2   6  2003.56  2049.66    45.36 o
   1   2   6   214.59   222.06    13.12 o
   2   2   6  2620.72  2657.79    43.79 o
   3   2   6    15.88    10.84     6.60 <
   4   2   6    59.93    48.55    22.02 <
   1   3   6   941.16   894.03    42.33 o
   2   3   6   591.25   486.31    73.61 o
   1   0   7   146.06   146.85    14.63 o
   2   0   7    59.17    58.45    11.07 o
   3   0   7  4068.86  4053.33   102.99 o
   4   0   7    47.08    44.77    15.46 <
   0   1   7   921.42   888.18    35.48 o
   1   1   7  2344.97  2348.28    43.84 o
   2   1   7    66.99    74.65     8.90 o
   3   1   7  1009.35   985.71    42.94 o
   4   1   7   388.86   393.23    50.25 o
   1   2   7   111.10   118.75    13.21 o
   2   2   7    45.69    86.19    22.33 o
   0   0   8  3579.74  3464.40   126.82 o
   1   0   8   896.79   874.17    61.09 o
   2   0   8    36.99    28.31    16.86 <
   1   1   8   703.38   693.67    33.54 o
   2   1   8   439.81   415.02    53.00 o
