# Supplementary material for: Comparison of the temperature- and pressure-dependent behavior of the crystal structure of CrAs
Source: Acta Crystallogr B Struct Sci Cryst Eng Mater. 2021 Jul 23;77(Pt 4):594–604. doi: 10.1107/S2052520621005655 (PMC8337019; doi:10.1107/S2052520621005655)
Supplement: Supplementary file 44 [file b-77-00594-Lab-280K_01sup44.hkl]

#
# h,k,l, Fc-squared, Fo-squared, sigma(Fo-squared) and status flag
#
data_Lab-280K_01
_shelx_title                             '   '
_shelx_refln_list_code                   4
_shelx_F_calc_maximum                    151.19
_exptl_crystal_F_000                     228
_reflns_d_resolution_high                0.7239

loop_
 _symmetry_equiv_pos_as_xyz
 'x, y, z'
 '-x+1/2, -y, z+1/2'
 '-x, y+1/2, -z'
 'x+1/2, -y+1/2, -z+1/2'
 '-x, -y, -z'
 'x+1/2, y, -z+1/2'
 'x, -y+1/2, z'
 '-x+1/2, y+1/2, z+1/2'

_cell_length_a                           5.6445(9)
_cell_length_b                           3.4597(6)
_cell_length_c                           6.1997(10)
_cell_angle_alpha                        90
_cell_angle_beta                         90
_cell_angle_gamma                        90

_shelx_F_squared_multiplier              1.000

loop_
 _refln_index_h
 _refln_index_k
 _refln_index_l
 _refln_F_squared_calc
 _refln_F_squared_meas
 _refln_F_squared_sigma
 _refln_observed_status
   0   0   2     7.85     8.92     2.07 o
   0   0   4   116.78   126.65     9.47 o
   0   0   6  2773.45  2740.47    83.90 o
   0   0   8  3453.19  3417.98   239.98 o
   0   1   1   559.18   558.72     9.44 o
   0   1   3 16295.00 16187.90   192.75 o
   0   1   5  2192.06  2052.02    33.19 o
   0   1   7   866.41   980.11    37.51 o
   0   2   0 22546.00 22857.00   307.65 o
   0   2   2    21.45    29.12     2.95 o
   0   2   4   103.38   111.06     7.59 o
   0   2   6  2083.07  1996.36    57.88 o
   0   3   1    57.11    62.97     4.89 o
   0   3   3  7360.71  7472.88    97.29 o
   0   3   5  1208.83  1326.20    46.56 o
   0   4   0  7394.23  6677.09   155.28 o
   0   4   2    35.32    32.03     6.57 o
   0   4   4    50.48    35.86    16.73 <
   1   0   1    29.43    28.37     1.86 o
   1   0   2  7283.32  7492.20    76.80 o
   1   0   3  3048.80  2914.98    34.83 o
   1   0   4  5374.81  5253.69    55.26 o
   1   0   5  3792.74  3603.69    51.92 o
   1   0   6   289.57   310.49    15.44 o
   1   0   7   133.02   143.35    14.04 o
   1   0   8   904.03   897.77    64.75 o
   1   1   1  7919.64  8529.69    58.43 o
   1   1   2  3970.65  3744.06    28.70 o
   1   1   3   163.76   165.04     5.67 o
   1   1   4   651.79   646.24     9.93 o
   1   1   5  2675.87  2628.75    28.64 o
   1   1   6  1608.77  1619.39    26.00 o
   1   1   7  2379.58  2364.46    47.53 o
   1   1   8   687.47   661.61    32.79 o
   1   2   1    33.85    36.90     2.21 o
   1   2   2  4386.43  4717.10    36.17 o
   1   2   3  1686.77  1686.32    19.08 o
   1   2   4  3771.07  3879.92    41.30 o
   1   2   5  2573.74  2606.98    31.24 o
   1   2   6   215.52   227.50    14.48 o
   1   2   7   102.10    97.96    11.85 o
   1   3   1  3394.81  3382.26    37.11 o
   1   3   2  1505.55  1504.42    19.84 o
   1   3   3    78.10    78.80     5.73 o
   1   3   4   241.88   245.66    11.18 o
   1   3   5  1475.09  1695.34    37.98 o
   1   3   6   915.97   975.21    44.84 o
   1   4   1    24.13    24.73     4.40 o
   1   4   2  1708.77  1697.12    35.07 o
   1   4   3   596.52   571.82    23.31 o
   1   4   4  1628.13  1552.55    63.23 o
   2   0   1   473.58   462.99    10.44 o
   2   0   2 10236.20  9968.10    96.78 o
   2   0   3  2751.90  2599.60    34.72 o
   2   0   4  1578.86  1627.12    22.65 o
   2   0   5   717.31   711.29    16.94 o
   2   0   6  3455.43  3474.46    69.64 o
   2   0   7    61.35    56.93    10.60 o
   2   1   0  3782.60  3606.58    37.62 o
   2   1   1 10183.70 10815.90    75.77 o
   2   1   2   662.14   645.95     8.79 o
   2   1   3  1276.87  1335.61    18.07 o
   2   1   4   179.71   173.81     5.21 o
   2   1   5  1507.26  1409.46    21.09 o
   2   1   6   994.11  1003.39    21.88 o
   2   1   7    52.44    69.31     9.21 o
   2   1   8   438.00   504.85    55.15 o
   2   2   0   237.07   252.44     7.74 o
   2   2   1   305.77   292.24     5.98 o
   2   2   2  5978.05  6403.64    45.59 o
   2   2   3  1866.16  1876.19    21.77 o
   2   2   4  1066.13  1089.71    21.14 o
   2   2   5   525.76   550.87    14.68 o
   2   2   6  2590.57  2613.99    55.80 o
   2   2   7    47.50    61.33    21.24 <
   2   3   0  1680.60  1615.47    30.29 o
   2   3   1  3906.30  3856.61    40.77 o
   2   3   2   335.17   345.50     8.85 o
   2   3   3   785.18   791.30    19.04 o
   2   3   4    97.76    97.90     6.84 o
   2   3   5   846.04   837.89    26.74 o
   2   3   6   586.96   571.60    78.33 o
   2   4   0   176.34   157.16    12.84 o
   2   4   1   125.94   119.89     8.06 o
   2   4   2  2209.65  2131.29    40.62 o
   2   4   3   780.47   764.45    39.22 o
   3   0   1  6805.00  6334.19    79.69 o
   3   0   2  1620.19  1561.41    27.53 o
   3   0   3  1099.98  1075.86    17.75 o
   3   0   4  2245.23  2267.49    32.51 o
   3   0   5     8.71     4.93     2.39 <
   3   0   6    23.55    22.84     6.56 o
   3   0   7  4006.70  3924.89   114.04 o
   3   1   1  2461.81  2740.83    26.40 o
   3   1   2   485.37   487.57     8.34 o
   3   1   3     1.80     5.27     2.03 <
   3   1   4  8453.41  8089.71    69.01 o
   3   1   5   594.57   575.90    14.61 o
   3   1   6   429.49   427.51    17.90 o
   3   1   7  1021.71   963.94    47.50 o
   3   2   1  4397.55  4235.08    36.08 o
   3   2   2  1133.87  1235.19    16.24 o
   3   2   3   662.63   670.75    12.40 o
   3   2   4  1616.21  1783.97    29.66 o
   3   2   5     5.35     4.46     4.28 <
   3   2   6    18.13     3.54     6.72 <
   3   3   1  1226.26  1200.72    21.70 o
   3   3   2   324.74   328.54    11.09 o
   3   3   3     1.51    -0.62     3.49 <
   3   3   4  4509.02  4441.89    67.10 o
   3   3   5   345.85   318.04    34.03 o
   3   4   1  1770.22  1675.51    49.83 o
   3   4   2   485.01   440.96    26.00 o
   3   4   3   270.10   335.74    36.35 o
   4   0   1  1766.23  1702.48    26.11 o
   4   0   2   605.05   569.61    18.40 o
   4   0   3  3776.06  3646.13    58.45 o
   4   0   4    26.90    32.37     3.83 o
   4   0   5  1365.92  1396.03    44.68 o
   4   0   6    95.19    72.68    11.66 o
   4   0   7    45.97    21.97    12.24 <
   4   1   0  4077.27  3927.67    50.90 o
   4   1   1  1139.10  1210.92    19.90 o
   4   1   2  2012.16  1970.20    24.78 o
   4   1   3  2511.29  2601.55    40.04 o
   4   1   4   484.12   494.15    13.50 o
   4   1   5   147.77   141.24    10.77 o
   4   1   6  2170.49  2105.75    48.40 o
   4   1   7   358.02   410.97    71.74 o
   4   2   0  4376.43  4538.93    72.73 o
   4   2   1  1224.65  1235.75    19.33 o
   4   2   2   364.18   435.73    10.84 o
   4   2   3  2769.54  2810.26    38.03 o
   4   2   4    17.77    18.56     7.10 <
   4   2   5  1036.45  1076.66    32.01 o
   4   2   6    73.57   106.11    28.74 o
   4   3   0  2210.90  2170.43    60.35 o
   4   3   1   496.94   489.20    18.47 o
   4   3   2  1079.00  1101.13    27.52 o
   4   3   3  1347.77  1464.54    33.77 o
   4   3   4   278.35   264.43    18.62 o
   4   3   5    88.42    93.84    37.32 <
   4   4   0  1836.78  1630.09   143.08 o
   4   4   1   533.29   503.38    43.45 o
   5   0   1  2220.41  2159.22    40.29 o
   5   0   2    73.34    54.97     6.95 o
   5   0   3  1492.91  1472.92    40.37 o
   5   0   4     9.94    23.78     7.15 o
   5   0   5  4928.06  4653.83   134.65 o
   5   0   6    34.87    30.84    16.26 <
   5   1   1     2.04     0.37     2.58 <
   5   1   2  5512.53  5219.28    57.43 o
   5   1   3    37.11    36.55     6.09 o
   5   1   4   381.18   393.36    16.21 o
   5   1   5    81.00    59.44    10.58 o
   5   1   6  1497.47  1541.66   133.52 o
   5   2   1  1662.35  1697.40    33.20 o
   5   2   2    52.85    56.14     6.55 o
   5   2   3  1092.05  1070.80    27.06 o
   5   2   4     7.41    21.00     7.14 <
   5   2   5  3833.79  3717.81   124.22 o
   5   3   1     1.28     4.74     5.01 <
   5   3   2  3124.28  3015.60    64.52 o
   5   3   3    21.45     7.15     8.42 <
   6   0   1   308.48   325.02    18.05 o
   6   0   2   461.40   453.47    22.99 o
   6   0   3  3105.20  3075.67    70.19 o
   6   0   4    50.00    32.93     8.24 o
   6   0   5   848.55   793.94    68.98 o
   6   1   0  3995.10  3984.50    72.32 o
   6   1   1   774.57   788.95    23.29 o
   6   1   2   539.92   559.67    18.42 o
   6   1   3   974.73  1050.14    36.85 o
   6   1   4   185.55   194.79    14.81 o
   6   2   0  1906.24  2024.83    67.41 o
   6   2   1   236.07   253.84    12.41 o
   6   2   2   348.83   333.81    17.92 o
   6   2   3  2396.42  2449.75    77.11 o
   6   2   4    39.89    62.93    33.16 <
   6   3   0  2383.18  2368.43   103.06 o
   6   3   1   467.60   367.10    45.93 o
   7   0   1  2151.42  2131.25    64.51 o
   7   0   2   596.22   680.88    71.53 o
   7   0   3   354.44   341.55    31.19 o
   7   1   1   340.80   371.80    29.44 o
   7   1   2   224.09   261.43    24.67 o
   7   1   3    91.78    64.70    17.56 o
   7   2   1  1688.96  1516.94   100.56 o
