# Supplementary material for: Comparison of the temperature- and pressure-dependent behavior of the crystal structure of CrAs
Source: Acta Crystallogr B Struct Sci Cryst Eng Mater. 2021 Jul 23;77(Pt 4):594–604. doi: 10.1107/S2052520621005655 (PMC8337019; doi:10.1107/S2052520621005655)
Supplement: Supplementary file 45 [file b-77-00594-Lab-275Ksup45.hkl]

#
# h,k,l, Fc-squared, Fo-squared, sigma(Fo-squared) and status flag
#
data_Lab-275K
_shelx_title                             '   '
_shelx_refln_list_code                   4
_shelx_F_calc_maximum                    151.35
_exptl_crystal_F_000                     228
_reflns_d_resolution_high                0.7232

loop_
 _symmetry_equiv_pos_as_xyz
 'x, y, z'
 '-x+1/2, -y, z+1/2'
 '-x, y+1/2, -z'
 'x+1/2, -y+1/2, -z+1/2'
 '-x, -y, -z'
 'x+1/2, y, -z+1/2'
 'x, -y+1/2, z'
 '-x+1/2, y+1/2, z+1/2'

_cell_length_a                           5.6412(10)
_cell_length_b                           3.4540(6)
_cell_length_c                           6.1995(11)
_cell_angle_alpha                        90
_cell_angle_beta                         90
_cell_angle_gamma                        90

_shelx_F_squared_multiplier              1.000

loop_
 _refln_index_h
 _refln_index_k
 _refln_index_l
 _refln_F_squared_calc
 _refln_F_squared_meas
 _refln_F_squared_sigma
 _refln_observed_status
   0   0   2     7.67     5.90     1.98 <
   0   0   4   113.35   140.11     9.67 o
   0   0   6  2797.64  2753.80    72.46 o
   0   0   8  3632.40  3517.58   174.61 o
   0   1   1   563.37   531.12    10.25 o
   0   1   3 16380.30 17358.60   247.62 o
   0   1   5  2246.88  2158.49    38.22 o
   0   1   7   889.75   946.14    37.94 o
   0   2   0 22626.90 22906.60   341.21 o
   0   2   2    22.23    24.76     3.01 o
   0   2   4   101.10   110.36     7.15 o
   0   2   6  2110.00  2148.11    61.10 o
   0   3   1    58.66    67.48     5.31 o
   0   3   3  7462.51  7813.30   128.97 o
   0   3   5  1249.16  1325.04    41.97 o
   0   4   0  7525.84  7098.57   162.26 o
   0   4   2    36.16    33.55     6.29 o
   1   0   1    31.76    32.22     1.88 o
   1   0   2  7286.09  7577.22    84.33 o
   1   0   3  3103.81  2913.26    34.61 o
   1   0   4  5425.71  5343.80    65.38 o
   1   0   5  3877.65  3852.00    54.19 o
   1   0   6   302.00   313.29    14.49 o
   1   0   7   138.84   150.73    14.23 o
   1   0   8   922.51   874.75    59.25 o
   1   1   1  7931.47  8303.09    70.80 o
   1   1   2  4012.88  3828.98    29.57 o
   1   1   3   168.67   186.82     5.96 o
   1   1   4   658.17   647.66     9.55 o
   1   1   5  2698.18  2672.21    29.33 o
   1   1   6  1682.23  1700.09    25.99 o
   1   1   7  2446.11  2388.99    52.07 o
   1   1   8   717.32   672.83    31.80 o
   1   2   1    35.87    35.01     2.08 o
   1   2   2  4404.68  4471.51    44.10 o
   1   2   3  1725.32  1756.01    19.12 o
   1   2   4  3821.88  3992.83    39.27 o
   1   2   5  2642.96  2712.32    31.41 o
   1   2   6   225.73   244.55    16.35 o
   1   2   7   107.24   117.38    11.99 o
   1   3   1  3428.27  3465.84    38.28 o
   1   3   2  1535.52  1549.33    19.56 o
   1   3   3    81.14    76.41     6.12 o
   1   3   4   246.64   250.30    10.66 o
   1   3   5  1499.99  1574.20    34.35 o
   1   3   6   967.58   968.12    42.12 o
   1   4   1    25.43    24.11     4.27 o
   1   4   2  1738.31  1725.79    34.94 o
   1   4   3   620.13   599.29    22.49 o
   1   4   4  1671.64  1449.78    93.26 o
   2   0   1   481.45   465.38    10.10 o
   2   0   2 10300.50  9951.64   114.86 o
   2   0   3  2805.57  2623.73    34.67 o
   2   0   4  1589.68  1601.14    24.80 o
   2   0   5   755.50   758.76    17.15 o
   2   0   6  3536.63  3616.77    70.34 o
   2   0   7    59.35    44.13     9.70 o
   2   0   8    52.09    12.42    16.45 <
   2   1   0  3847.35  3715.00    38.47 o
   2   1   1 10236.30 10634.80    97.03 o
   2   1   2   686.30   665.71     8.64 o
   2   1   3  1270.75  1350.46    20.10 o
   2   1   4   178.82   179.55     5.04 o
   2   1   5  1524.56  1453.91    22.75 o
   2   1   6  1023.54  1022.24    21.35 o
   2   1   7    59.73    81.39     9.51 o
   2   1   8   471.96   405.20    47.57 o
   2   2   0   230.76   256.06     7.86 o
   2   2   1   311.89   312.53     5.90 o
   2   2   2  6039.04  6307.83    57.68 o
   2   2   3  1910.44  1921.06    21.48 o
   2   2   4  1077.82  1134.99    17.11 o
   2   2   5   555.95   555.00    14.20 o
   2   2   6  2662.67  2808.39    61.65 o
   2   2   7    46.16    83.39    21.98 o
   2   3   0  1724.25  1662.85    30.06 o
   2   3   1  3960.82  3941.05    42.63 o
   2   3   2   349.93   347.55     8.39 o
   2   3   3   788.27   778.34    24.24 o
   2   3   4    98.05   104.19     6.75 o
   2   3   5   863.17   869.72    25.02 o
   2   3   6   609.52   672.62    81.30 o
   2   4   0   174.55   169.56    13.83 o
   2   4   1   130.01   114.74     7.87 o
   2   4   2  2264.49  2237.43    46.17 o
   2   4   3   809.67   788.14    37.56 o
   3   0   1  6962.21  6449.82    81.71 o
   3   0   2  1611.88  1705.28    29.47 o
   3   0   3  1111.15  1073.71    16.98 o
   3   0   4  2253.04  2266.12    37.05 o
   3   0   5    10.61    12.49     3.25 o
   3   0   6    22.33    23.02     8.55 <
   3   0   7  4231.00  4189.36   116.88 o
   3   1   1  2452.06  2495.69    28.05 o
   3   1   2   494.05   500.80     8.07 o
   3   1   3     1.43     6.07     2.18 <
   3   1   4  8750.26  8417.00    72.11 o
   3   1   5   600.30   595.51    15.12 o
   3   1   6   438.50   439.11    17.32 o
   3   1   7  1041.26  1022.94    46.72 o
   3   2   1  4517.92  4375.32    36.84 o
   3   2   2  1132.82  1142.02    17.76 o
   3   2   3   671.67   656.56    11.72 o
   3   2   4  1628.41  1777.33    28.07 o
   3   2   5     6.31     3.84     4.19 <
   3   2   6    17.26    16.67     7.04 <
   3   3   1  1231.53  1303.85    21.93 o
   3   3   2   332.95   330.23    10.99 o
   3   3   3     1.27     4.25     3.79 <
   3   3   4  4710.67  4615.04    67.79 o
   3   3   5   352.10   329.75    25.15 o
   3   4   1  1843.86  1792.37    50.71 o
   3   4   2   490.89   459.62    26.79 o
   3   4   3   278.33   244.66    29.76 o
   4   0   1  1805.44  1772.62    25.92 o
   4   0   2   653.33   696.66    19.06 o
   4   0   3  3900.68  3686.21    58.22 o
   4   0   4    27.72    22.77     3.43 o
   4   0   5  1433.29  1386.85    42.75 o
   4   0   6    88.81    93.05    14.59 o
   4   0   7    42.51    23.93    11.63 <
   4   1   0  4197.33  3997.42    50.91 o
   4   1   1  1194.62  1228.62    19.64 o
   4   1   2  2081.46  2048.55    25.00 o
   4   1   3  2534.36  2735.93    40.53 o
   4   1   4   487.43   483.40    12.83 o
   4   1   5   141.09   131.44    11.13 o
   4   1   6  2273.53  2234.53    49.03 o
   4   1   7   395.22   415.06    48.98 o
   4   2   0  4432.63  4590.89    77.18 o
   4   2   1  1257.18  1267.22    18.97 o
   4   2   2   396.92   406.46    13.44 o
   4   2   3  2872.41  2890.71    37.86 o
   4   2   4    18.42    25.01     5.74 o
   4   2   5  1092.22  1099.15    31.12 o
   4   2   6    68.86    55.05    20.85 <
   4   3   0  2294.61  2293.17    61.11 o
   4   3   1   527.85   566.39    19.02 o
   4   3   2  1126.07  1109.39    25.63 o
   4   3   3  1372.32  1399.67    39.81 o
   4   3   4   282.73   257.83    17.38 o
   4   4   0  1888.06  1759.93   141.99 o
   4   4   1   555.05   517.92    42.52 o
   5   0   1  2288.71  2283.79    40.82 o
   5   0   2    68.30    57.73     6.20 o
   5   0   3  1583.64  1504.82    39.79 o
   5   0   4    16.11     9.24     6.09 <
   5   0   5  5196.11  4943.99   139.13 o
   5   1   1     0.52     3.21     3.05 <
   5   1   2  5734.72  5521.19    60.10 o
   5   1   3    34.72    32.58     5.59 o
   5   1   4   386.56   402.37    15.81 o
   5   1   5    82.90    57.17     9.42 o
   5   1   6  1625.74  1495.26   124.87 o
   5   2   1  1720.53  1776.04    33.20 o
   5   2   2    49.35    49.04     7.20 o
   5   2   3  1164.19  1106.67    26.69 o
   5   2   4    12.13    29.03     6.03 o
   5   2   5  4061.61  3926.31   126.01 o
   5   3   1     0.36     1.75     5.49 <
   5   3   2  3280.03  3130.27    64.49 o
   5   3   3    20.27    29.59    11.32 <
   6   0   1   318.32   325.48    17.18 o
   6   0   2   470.64   458.67    21.50 o
   6   0   3  3242.48  3326.32    72.33 o
   6   0   4    56.86    49.59     9.30 o
   6   0   5   901.26   840.87    67.65 o
   6   1   0  4167.01  4090.31    72.13 o
   6   1   1   818.56   860.21    23.10 o
   6   1   2   562.13   556.98    17.64 o
   6   1   3  1082.32  1286.78    32.38 o
   6   1   4   195.30   172.60    13.60 o
   6   2   0  2097.19  2231.58    63.66 o
   6   2   1   244.55   256.28    12.06 o
   6   2   2   357.74   309.48    19.78 o
   6   2   3  2513.42  2564.35    77.06 o
   6   2   4    45.59    98.27    29.88 o
   6   3   0  2508.32  2488.92   105.47 o
   6   3   1   499.73   519.58    51.21 o
   7   0   1  2268.75  2179.17    62.58 o
   7   0   2   661.27   880.29    96.69 o
   7   0   3   400.15   395.29    32.25 o
   7   1   1   385.85   490.34    34.37 o
   7   1   2   222.40   230.96    22.43 o
   7   1   3   108.31   104.44    19.94 o
   7   2   1  1789.37  1668.78   103.76 o
