# Supplementary material for: Comparison of the temperature- and pressure-dependent behavior of the crystal structure of CrAs
Source: Acta Crystallogr B Struct Sci Cryst Eng Mater. 2021 Jul 23;77(Pt 4):594–604. doi: 10.1107/S2052520621005655 (PMC8337019; doi:10.1107/S2052520621005655)
Supplement: Supplementary file 46 [file b-77-00594-Lab-240Ksup46.hkl]

#
# h,k,l, Fc-squared, Fo-squared, sigma(Fo-squared) and status flag
#
data_Lab-240K
_shelx_title                             '   '
_shelx_refln_list_code                   4
_shelx_F_calc_maximum                    149.67
_exptl_crystal_F_000                     228
_reflns_d_resolution_high                0.7219

loop_
 _symmetry_equiv_pos_as_xyz
 'x, y, z'
 '-x+1/2, -y, z+1/2'
 '-x, y+1/2, -z'
 'x+1/2, -y+1/2, -z+1/2'
 '-x, -y, -z'
 'x+1/2, y, -z+1/2'
 'x, -y+1/2, z'
 '-x+1/2, y+1/2, z+1/2'

_cell_length_a                           5.6172(8)
_cell_length_b                           3.5776(5)
_cell_length_c                           6.1449(13)
_cell_angle_alpha                        90
_cell_angle_beta                         90
_cell_angle_gamma                        90

_shelx_F_squared_multiplier              1.000

loop_
 _refln_index_h
 _refln_index_k
 _refln_index_l
 _refln_F_squared_calc
 _refln_F_squared_meas
 _refln_F_squared_sigma
 _refln_observed_status
   2   0   0   238.69   277.77    10.87 o
   4   0   0  7890.39  7690.22    75.54 o
   6   0   0  1680.01  1818.97    48.92 o
   2   1   0  3383.62  3267.90    23.57 o
   4   1   0  3619.33  3560.69    36.26 o
   6   1   0  4265.87  4327.79    64.46 o
   0   2   0 23695.80 22401.30   125.67 o
   2   2   0   313.42   364.64     8.59 o
   4   2   0  5373.75  5436.97    54.20 o
   6   2   0  1296.54  1387.40    40.25 o
   2   3   0  1598.02  1548.67    24.77 o
   4   3   0  2092.71  2225.66    51.39 o
   6   3   0  2696.52  2632.68    86.20 o
   0   4   0  8424.40  8207.48   113.62 o
   2   4   0   237.98   288.98    16.33 o
   4   4   0  2456.83  2577.40   116.97 o
   1   0   1    22.58    22.76     1.73 o
   2   0   1   444.41   435.38     9.43 o
   3   0   1  5645.91  5339.98    43.63 o
   4   0   1  1911.35  1898.89    23.31 o
   5   0   1  2132.57  2105.25    30.56 o
   6   0   1   375.63   406.22    19.61 o
   7   0   1  2253.47  2176.17    72.37 o
   0   1   1   432.54   387.85     6.10 o
   1   1   1  7795.81  8257.54    26.16 o
   2   1   1 11255.40 11830.20    38.03 o
   3   1   1  2822.76  2860.80    19.51 o
   4   1   1   872.98   893.63    12.53 o
   5   1   1    71.86    70.07     5.04 o
   6   1   1   966.73   954.23    21.25 o
   7   1   1   133.62   145.23    19.66 o
   1   2   1    26.23    25.25     1.87 o
   2   2   1   299.45   293.05     5.84 o
   3   2   1  3798.69  3780.00    22.87 o
   4   2   1  1372.86  1372.19    18.13 o
   5   2   1  1643.88  1668.41    28.16 o
   6   2   1   295.80   304.93    12.86 o
   7   2   1  1821.54  1759.55    97.01 o
   0   3   1    39.10    69.82     5.58 o
   1   3   1  3559.19  3490.66    29.10 o
   2   3   1  4680.35  4650.19    33.90 o
   3   3   1  1500.61  1502.15    20.18 o
   4   3   1   398.99   411.57    13.73 o
   5   3   1    43.88    49.02     6.91 o
   6   3   1   620.36   602.11    41.67 o
   1   4   1    20.87    19.89     3.87 o
   2   4   1   134.90   122.38     8.63 o
   3   4   1  1661.77  1664.39    35.19 o
   4   4   1   648.16   637.35    41.35 o
   0   0   2   130.20   128.09     5.04 o
   1   0   2  8139.89  8525.56    36.42 o
   2   0   2  9815.23  9995.56    47.50 o
   3   0   2  2174.96  2249.19    26.69 o
   4   0   2   573.49   607.64    16.08 o
   5   0   2   245.32   207.64    13.80 o
   6   0   2   741.20   685.51    27.44 o
   7   0   2   363.07   396.51    38.82 o
   1   1   2  3493.78  3352.07    17.61 o
   2   1   2   389.95   378.83     6.14 o
   3   1   2   590.70   578.61     8.57 o
   4   1   2  1566.00  1518.65    19.55 o
   5   1   2  5457.31  5362.77    43.31 o
   6   1   2   384.76   374.32    14.54 o
   7   1   2   461.99   489.00    37.48 o
   0   2   2    20.03    27.32     2.69 o
   1   2   2  5108.46  5052.23    24.34 o
   2   2   2  5966.95  6006.83    27.89 o
   3   2   2  1573.27  1608.10    16.09 o
   4   2   2   359.54   369.24     9.59 o
   5   2   2   185.28   175.65     9.83 o
   6   2   2   581.34   525.83    19.77 o
   1   3   2  1433.26  1450.77    17.48 o
   2   3   2   214.04   209.70     6.71 o
   3   3   2   399.03   369.17    10.67 o
   4   3   2   890.56   883.37    21.03 o
   5   3   2  3291.64  3192.59    56.63 o
   0   4   2     4.25    34.28     6.14 o
   1   4   2  2163.06  2136.25    33.60 o
   2   4   2  2383.58  2378.11    38.04 o
   3   4   2   729.93   674.92    29.72 o
   4   4   2   166.35    89.67    36.75 <
   1   0   3  2279.43  2183.32    20.68 o
   2   0   3  2457.58  2397.15    24.62 o
   3   0   3  1403.97  1408.87    18.16 o
   4   0   3  3372.10  3321.47    40.88 o
   5   0   3   811.07   820.43    27.58 o
   6   0   3  3373.15  3431.00    63.27 o
   7   0   3   433.45   453.14    34.90 o
   0   1   3 17725.90 18096.10    68.66 o
   1   1   3     7.18    12.84     1.55 o
   2   1   3  1216.48  1241.19    11.77 o
   3   1   3    18.46    22.95     2.16 o
   4   1   3  3526.14  3628.41    33.76 o
   5   1   3    37.23    31.94     4.75 o
   6   1   3   659.22   728.32    21.49 o
   7   1   3    44.95     1.24    11.51 <
   1   2   3  1312.42  1328.09    13.43 o
   2   2   3  1726.17  1696.97    17.47 o
   3   2   3   913.56   901.82    13.40 o
   4   2   3  2558.78  2547.03    30.13 o
   5   2   3   612.22   584.40    18.71 o
   6   2   3  2683.67  2791.90    72.77 o
   0   3   3  8532.95  8233.76    70.21 o
   1   3   3     3.18     4.82     2.51 <
   2   3   3   809.32   857.90    16.48 o
   3   3   3     8.97    16.78     4.16 o
   4   3   3  2023.76  1993.64    34.77 o
   5   3   3    22.94    22.31     7.42 o
   1   4   3   499.57   544.62    17.91 o
   2   4   3   783.15   801.34    29.64 o
   3   4   3   410.58   417.14    39.05 o
   0   0   4   287.35   323.45    12.17 o
   1   0   4  4638.60  4723.92    32.31 o
   2   0   4  3089.97  3227.56    28.23 o
   3   0   4  2317.68  2283.36    27.23 o
   4   0   4    13.03    34.67     4.46 o
   5   0   4     7.14    13.61     6.14 <
   6   0   4   141.40   142.14    14.49 o
   1   1   4   699.27   698.90    10.13 o
   2   1   4   314.47   310.71     6.73 o
   3   1   4  6897.85  6819.17    39.53 o
   4   1   4   908.75   883.45    17.45 o
   5   1   4   291.56   297.06    14.03 o
   6   1   4   393.43   398.68    22.71 o
   0   2   4   250.67   261.52     9.04 o
   1   2   4  3374.29  3398.00    25.03 o
   2   2   4  2175.98  2196.94    23.53 o
   3   2   4  1726.66  1702.11    22.00 o
   4   2   4     8.37    16.92     4.89 o
   5   2   4     5.76     7.92     5.02 <
   6   2   4   115.98   144.24    41.88 o
   1   3   4   291.23   321.87    11.91 o
   2   3   4   182.14   172.28     9.17 o
   3   3   4  3920.42  3974.09    51.13 o
   4   3   4   554.78   490.68    24.09 o
   5   3   4   182.93   291.89    51.96 o
   0   4   4   130.35   168.93    27.72 o
   1   4   4  1582.50  1557.94    53.57 o
   2   4   4  1022.15   941.32    39.60 o
   1   0   5  3795.73  3716.43    40.80 o
   2   0   5   330.36   313.53    10.60 o
   3   0   5    10.38    10.19     3.56 <
   4   0   5   758.18   776.14    32.61 o
   5   0   5  5520.80  5314.05   116.55 o
   6   0   5   469.16   485.87    67.30 o
   0   1   5   819.56   831.53    19.72 o
   1   1   5  3635.79  3582.07    25.69 o
   2   1   5  1376.44  1399.59    19.31 o
   3   1   5   992.34   997.90    18.49 o
   4   1   5    44.13    55.20     6.52 o
   5   1   5   222.61   217.46    16.07 o
   1   2   5  2687.20  2703.79    25.51 o
   2   2   5   250.79   248.48     9.92 o
   3   2   5    11.76     8.67     4.86 <
   4   2   5   593.39   613.34    22.75 o
   5   2   5  4430.96  4245.10   110.94 o
   0   3   5   492.32   519.97    24.50 o
   1   3   5  2133.23  2197.72    37.98 o
   2   3   5   813.25   799.10    24.22 o
   3   3   5   611.40   622.59    34.73 o
   4   3   5    27.81    71.57    39.61 <
   0   0   6  3771.31  3835.05    71.14 o
   1   0   6     7.28     4.25     3.57 <
   2   0   6  3040.01  3049.93    53.73 o
   3   0   6    13.96    17.27     7.34 <
   4   0   6   425.90   414.71    25.13 o
   5   0   6    40.69    63.88    17.77 o
   1   1   6  1356.01  1366.24    21.62 o
   2   1   6   930.01   928.10    19.51 o
   3   1   6  1032.87   993.11    28.02 o
   4   1   6  2055.58  2052.98    45.61 o
   5   1   6   820.79   746.87    88.88 o
   0   2   6  2907.08  2922.30    51.38 o
   1   2   6     5.51     3.61     3.95 <
   2   2   6  2360.78  2450.98    43.44 o
   3   2   6    10.93    20.14     6.41 o
   4   2   6   340.20   313.16    43.07 o
   1   3   6   823.34   834.17    35.27 o
   2   3   6   582.29   613.74    58.46 o
   1   0   7   304.52   323.57    20.73 o
   2   0   7   207.31   205.19    18.60 o
   3   0   7  3565.28  3506.08    99.44 o
   4   0   7   307.22   318.32    41.54 o
   0   1   7  1400.40  1413.69    42.82 o
   1   1   7  1908.60  1836.13    36.83 o
   2   1   7   104.83   122.76    11.38 o
   3   1   7  1023.17   989.04    45.24 o
   4   1   7   372.43   465.86    52.28 o
   1   2   7   242.67   238.13    17.97 o
   2   2   7   165.47   169.56    33.79 o
   0   0   8  1749.53  1666.46   100.33 o
   1   0   8  1570.61  1456.08    76.59 o
   2   0   8    15.29    -2.79    11.99 <
   1   1   8  1075.94  1097.82    41.31 o
   2   1   8   182.85   116.66    44.84 <
