# Supplementary material for: Comparison of the temperature- and pressure-dependent behavior of the crystal structure of CrAs
Source: Acta Crystallogr B Struct Sci Cryst Eng Mater. 2021 Jul 23;77(Pt 4):594–604. doi: 10.1107/S2052520621005655 (PMC8337019; doi:10.1107/S2052520621005655)
Supplement: Supplementary file 47 [file b-77-00594-Lab-250Ksup47.hkl]

#
# h,k,l, Fc-squared, Fo-squared, sigma(Fo-squared) and status flag
#
data_Lab-250K
_shelx_title                             '   '
_shelx_refln_list_code                   4
_shelx_F_calc_maximum                    150.32
_exptl_crystal_F_000                     228
_reflns_d_resolution_high                0.7219

loop_
 _symmetry_equiv_pos_as_xyz
 'x, y, z'
 '-x+1/2, -y, z+1/2'
 '-x, y+1/2, -z'
 'x+1/2, -y+1/2, -z+1/2'
 '-x, -y, -z'
 'x+1/2, y, -z+1/2'
 'x, -y+1/2, z'
 '-x+1/2, y+1/2, z+1/2'

_cell_length_a                           5.6183(8)
_cell_length_b                           3.5757(5)
_cell_length_c                           6.1488(9)
_cell_angle_alpha                        90
_cell_angle_beta                         90
_cell_angle_gamma                        90

_shelx_F_squared_multiplier              1.000

loop_
 _refln_index_h
 _refln_index_k
 _refln_index_l
 _refln_F_squared_calc
 _refln_F_squared_meas
 _refln_F_squared_sigma
 _refln_observed_status
   2   0   0   236.80   280.81     9.86 o
   4   0   0  7957.35  7787.62   105.62 o
   6   0   0  1672.51  1814.89    47.48 o
   2   1   0  3353.12  3244.60    31.97 o
   4   1   0  3547.40  3476.34    40.65 o
   6   1   0  4203.06  4244.05    68.91 o
   0   2   0 23523.40 22597.20   270.44 o
   2   2   0   313.76   381.71     7.83 o
   4   2   0  5377.07  5396.44    68.34 o
   6   2   0  1279.13  1361.75    36.07 o
   2   3   0  1564.49  1536.76    24.52 o
   4   3   0  2031.09  1975.02    44.19 o
   6   3   0  2624.75  2670.55    84.60 o
   0   4   0  8194.93  7703.64   138.55 o
   2   4   0   238.96   306.26    14.57 o
   4   4   0  2403.17  2368.01   107.74 o
   1   0   1    22.63    23.65     1.72 o
   2   0   1   435.64   420.98     8.50 o
   3   0   1  5591.46  5185.19    61.33 o
   4   0   1  1893.55  1800.95    23.16 o
   5   0   1  2086.67  2039.41    31.07 o
   6   0   1   359.02   354.61    15.70 o
   7   0   1  2215.70  2244.54    69.17 o
   0   1   1   432.16   390.97     5.90 o
   1   1   1  7785.30  8200.18    49.80 o
   2   1   1 11251.20 11730.10    73.89 o
   3   1   1  2823.31  2833.24    22.38 o
   4   1   1   876.79   878.70    11.43 o
   5   1   1    74.98    70.98     4.51 o
   6   1   1  1000.96   993.53    19.31 o
   7   1   1   121.93   168.17    17.42 o
   1   2   1    26.35    26.31     1.76 o
   2   2   1   292.39   289.94     5.05 o
   3   2   1  3737.39  3720.48    27.44 o
   4   2   1  1351.02  1327.67    17.04 o
   5   2   1  1601.25  1697.73    26.80 o
   6   2   1   281.71   296.05    11.27 o
   7   2   1  1779.98  1686.44    89.60 o
   0   3   1    36.84    81.75     5.38 o
   1   3   1  3515.05  3475.89    33.01 o
   2   3   1  4606.38  4524.37    40.59 o
   3   3   1  1483.78  1488.83    19.26 o
   4   3   1   391.37   404.31    11.87 o
   5   3   1    45.36    45.78     6.50 o
   6   3   1   630.24   589.09    35.82 o
   1   4   1    20.91    16.72     3.94 o
   2   4   1   129.96   120.80     7.13 o
   3   4   1  1604.57  1583.39    31.42 o
   4   4   1   626.02   593.44    35.84 o
   0   0   2   131.07   142.94     4.73 o
   1   0   2  8133.32  8546.78    73.83 o
   2   0   2  9839.43 10044.20    90.10 o
   3   0   2  2179.15  2271.50    29.75 o
   4   0   2   583.91   629.31    14.82 o
   5   0   2   255.17   224.04    12.46 o
   6   0   2   764.37   744.84    25.05 o
   7   0   2   344.51   395.40    35.21 o
   1   1   2  3450.19  3274.67    23.35 o
   2   1   2   385.94   377.33     5.51 o
   3   1   2   577.03   571.70     7.68 o
   4   1   2  1555.04  1514.79    19.00 o
   5   1   2  5378.58  5275.91    51.55 o
   6   1   2   369.45   394.96    12.90 o
   7   1   2   438.64   433.21    31.05 o
   0   2   2    19.40    27.38     2.44 o
   1   2   2  5074.30  5026.95    33.74 o
   2   2   2  5934.09  5956.14    37.92 o
   3   2   2  1567.87  1613.48    16.03 o
   4   2   2   361.80   375.91     8.51 o
   5   2   2   191.46   177.62     8.63 o
   6   2   2   593.80   535.69    17.38 o
   1   3   2  1393.54  1396.52    16.64 o
   2   3   2   209.91   197.25     5.60 o
   3   3   2   388.76   352.81     9.05 o
   4   3   2   873.24   885.68    18.65 o
   5   3   2  3201.50  3131.51    55.66 o
   0   4   2     4.53    45.27     6.21 o
   1   4   2  2112.87  2119.05    31.83 o
   2   4   2  2317.92  2266.80    35.30 o
   3   4   2   716.03   677.06    25.97 o
   4   4   2   161.47   219.46    38.67 o
   1   0   3  2261.68  2163.33    24.86 o
   2   0   3  2435.11  2361.76    29.13 o
   3   0   3  1385.72  1363.77    17.68 o
   4   0   3  3308.61  3202.04    45.11 o
   5   0   3   816.35   821.50    24.58 o
   6   0   3  3318.64  3381.74    63.81 o
   7   0   3   440.89   431.35    30.29 o
   0   1   3 17711.90 18337.30   156.62 o
   1   1   3     7.42    11.37     1.60 o
   2   1   3  1203.41  1244.50    11.69 o
   3   1   3    18.94    22.76     2.13 o
   4   1   3  3556.41  3683.37    38.81 o
   5   1   3    35.94    36.54     4.87 o
   6   1   3   651.50   716.91    18.82 o
   7   1   3    48.04    35.67    15.29 <
   1   2   3  1290.05  1286.77    12.98 o
   2   2   3  1699.98  1653.18    17.20 o
   3   2   3   892.73   885.03    12.16 o
   4   2   3  2497.63  2469.19    30.40 o
   5   2   3   610.55   594.10    16.53 o
   6   2   3  2624.64  2669.63    68.96 o
   0   3   3  8410.95  8210.99    97.11 o
   1   3   3     3.24     3.76     2.60 <
   2   3   3   798.07   840.55    14.57 o
   3   3   3     9.04    16.58     3.98 o
   4   3   3  2011.27  1976.12    32.68 o
   5   3   3    21.74    32.90     7.84 o
   1   4   3   477.84   514.72    15.00 o
   2   4   3   757.99   741.36    24.99 o
   3   4   3   390.16   390.06    32.78 o
   0   0   4   276.51   303.69    10.65 o
   1   0   4  4631.49  4711.84    44.02 o
   2   0   4  3108.82  3202.84    32.92 o
   3   0   4  2314.62  2290.33    29.51 o
   4   0   4    13.51    36.74     4.54 o
   5   0   4     7.46    14.09     7.16 <
   6   0   4   156.06   172.85    13.53 o
   1   1   4   687.27   687.99     9.19 o
   2   1   4   305.18   297.59     5.71 o
   3   1   4  6821.91  6664.52    53.82 o
   4   1   4   889.84   885.42    15.96 o
   5   1   4   277.18   279.30    11.92 o
   6   1   4   378.60   350.66    19.03 o
   0   2   4   242.25   258.64     7.85 o
   1   2   4  3350.26  3335.95    28.89 o
   2   2   4  2172.90  2201.76    24.21 o
   3   2   4  1713.91  1702.91    21.69 o
   4   2   4     8.48    16.59     5.10 o
   5   2   4     6.03    10.82     6.74 <
   6   2   4   126.68   174.27    46.56 o
   1   3   4   278.97   300.04     9.93 o
   2   3   4   174.97   170.10     8.00 o
   3   3   4  3821.00  3827.79    52.17 o
   4   3   4   536.79   496.98    21.48 o
   5   3   4   174.20   156.59    37.77 o
   0   4   4   125.73   140.79    23.91 o
   1   4   4  1545.74  1601.21    49.26 o
   2   4   4   999.49   991.13    38.88 o
   1   0   5  3744.67  3612.54    48.31 o
   2   0   5   329.38   324.38     9.53 o
   3   0   5     9.22     7.74     3.32 <
   4   0   5   754.44   775.42    29.21 o
   5   0   5  5445.61  5329.66   131.24 o
   6   0   5   455.96   336.86    53.25 o
   0   1   5   803.74   833.73    18.44 o
   1   1   5  3612.97  3549.17    30.44 o
   2   1   5  1389.57  1401.92    18.42 o
   3   1   5   990.63  1004.49    17.01 o
   4   1   5    39.91    58.49     6.25 o
   5   1   5   231.07   238.35    15.47 o
   1   2   5  2628.60  2643.54    26.06 o
   2   2   5   248.69   249.34     8.70 o
   3   2   5    10.81    16.51     4.79 o
   4   2   5   587.06   586.23    19.42 o
   5   2   5  4339.51  4253.95   115.79 o
   0   3   5   478.94   529.25    21.36 o
   1   3   5  2095.64  2144.84    35.65 o
   2   3   5   810.31   775.99    21.05 o
   3   3   5   604.23   608.84    29.87 o
   4   3   5    25.05    13.83    16.14 <
   0   0   6  3791.41  3791.27    81.49 o
   1   0   6     7.63    11.04     3.71 <
   2   0   6  2988.95  2964.94    55.87 o
   3   0   6    14.56    18.52     6.16 o
   4   0   6   438.55   425.47    22.40 o
   5   0   6    38.40    34.24    12.32 <
   1   1   6  1342.15  1353.65    20.53 o
   2   1   6   915.47   897.25    17.44 o
   3   1   6  1010.97   978.28    24.94 o
   4   1   6  2008.86  2024.88    42.62 o
   5   1   6   824.15   689.38    77.91 o
   0   2   6  2905.97  2912.84    52.12 o
   1   2   6     5.73     9.58     4.29 <
   2   2   6  2307.83  2398.49    41.79 o
   3   2   6    11.29    10.01     6.15 <
   4   2   6   348.52   276.19    36.43 o
   1   3   6   799.90   840.20    31.47 o
   2   3   6   566.83   598.93    50.94 o
   1   0   7   300.41   285.64    16.53 o
   2   0   7   199.38   194.13    16.14 o
   3   0   7  3525.19  3432.96    98.43 o
   4   0   7   296.17   287.80    34.19 o
   0   1   7  1354.50  1394.25    39.35 o
   1   1   7  1893.46  1832.25    34.68 o
   2   1   7   110.79   129.40    10.16 o
   3   1   7  1014.12   954.05    39.88 o
   4   1   7   365.03   383.65    40.56 o
   1   2   7   236.49   264.57    17.37 o
   2   2   7   158.20   196.16    31.33 o
   0   0   8  1705.00  1766.49    93.89 o
   1   0   8  1551.86  1498.47    69.25 o
   2   0   8    17.92     3.68    29.17 <
   1   1   8  1057.55  1043.06    35.81 o
   2   1   8   181.88   163.68    41.15 o
