# Supplementary material for: Comparison of the temperature- and pressure-dependent behavior of the crystal structure of CrAs
Source: Acta Crystallogr B Struct Sci Cryst Eng Mater. 2021 Jul 23;77(Pt 4):594–604. doi: 10.1107/S2052520621005655 (PMC8337019; doi:10.1107/S2052520621005655)
Supplement: Supplementary file 48 [file b-77-00594-Lab-270Ksup48.hkl]

#
# h,k,l, Fc-squared, Fo-squared, sigma(Fo-squared) and status flag
#
data_Lab-270K
_shelx_title                             '   '
_shelx_refln_list_code                   4
_shelx_F_calc_maximum                    147.77
_exptl_crystal_F_000                     228
_reflns_d_resolution_high                0.7239

loop_
 _symmetry_equiv_pos_as_xyz
 'x, y, z'
 '-x+1/2, -y, z+1/2'
 '-x, y+1/2, -z'
 'x+1/2, -y+1/2, -z+1/2'
 '-x, -y, -z'
 'x+1/2, y, -z+1/2'
 'x, -y+1/2, z'
 '-x+1/2, y+1/2, z+1/2'

_cell_length_a                           5.6445(12)
_cell_length_b                           3.4579(8)
_cell_length_c                           6.2078(13)
_cell_angle_alpha                        90
_cell_angle_beta                         90
_cell_angle_gamma                        90

_shelx_F_squared_multiplier              1.000

loop_
 _refln_index_h
 _refln_index_k
 _refln_index_l
 _refln_F_squared_calc
 _refln_F_squared_meas
 _refln_F_squared_sigma
 _refln_observed_status
   0   0   2     7.19    10.88     1.77 o
   0   0   4   120.17   122.26     6.77 o
   0   0   6  2618.75  2569.91    58.60 o
   0   0   8  3614.09  3400.37   113.27 o
   0   1   1   561.95   533.50     6.74 o
   0   1   3 16148.70 17112.90   133.48 o
   0   1   5  2281.83  2249.03    31.50 o
   0   1   7   905.18   936.70    29.77 o
   0   2   0 22416.20 21837.00   248.72 o
   0   2   2    23.79    33.06     2.48 o
   0   2   4   104.82   113.32     5.92 o
   0   2   6  1958.79  2021.86    39.46 o
   0   3   1    56.80    64.99     4.50 o
   0   3   3  7216.21  7279.83    84.55 o
   0   3   5  1242.54  1235.06    33.00 o
   0   4   0  7233.87  6806.37   135.71 o
   0   4   2    36.76    37.14     5.93 o
   0   4   4    50.21    62.65    16.56 o
   1   0   1    30.73    33.35     1.76 o
   1   0   2  7258.84  7270.27    60.32 o
   1   0   3  3145.81  2998.95    30.71 o
   1   0   4  5344.97  5149.14    46.32 o
   1   0   5  3878.11  3840.51    46.55 o
   1   0   6   303.87   303.56    11.65 o
   1   0   7   135.96   145.52    11.81 o
   1   0   8   869.08   764.96    45.92 o
   1   1   1  7892.69  8511.58    49.27 o
   1   1   2  4055.60  3983.18    25.97 o
   1   1   3   173.69   171.14     3.96 o
   1   1   4   670.24   656.57     8.17 o
   1   1   5  2633.58  2663.74    23.47 o
   1   1   6  1662.79  1681.95    21.94 o
   1   1   7  2344.65  2254.48    37.92 o
   1   1   8   678.72   681.51    27.10 o
   1   2   1    35.01    34.35     1.96 o
   1   2   2  4345.85  4429.46    21.91 o
   1   2   3  1730.07  1776.56    16.51 o
   1   2   4  3730.39  3847.87    31.61 o
   1   2   5  2614.72  2630.09    26.41 o
   1   2   6   224.89   237.27    10.89 o
   1   2   7   103.58    96.45    10.21 o
   1   3   1  3348.22  3303.32    30.82 o
   1   3   2  1519.79  1541.83    16.66 o
   1   3   3    81.84    86.90     4.91 o
   1   3   4   245.29   250.42     9.29 o
   1   3   5  1435.77  1472.52    27.52 o
   1   3   6   935.28   989.93    36.77 o
   1   4   1    24.54    29.57     4.30 o
   1   4   2  1666.10  1623.33    28.19 o
   1   4   3   601.45   605.44    19.04 o
   1   4   4  1585.47  1619.52    48.09 o
   2   0   0   150.22   199.80     7.96 o
   2   0   1   474.62   471.03     8.73 o
   2   0   2 10156.80  9902.58    82.73 o
   2   0   3  2815.32  2677.63    30.61 o
   2   0   4  1500.76  1480.07    18.11 o
   2   0   5   747.85   744.00    14.45 o
   2   0   6  3510.31  3498.86    55.98 o
   2   0   7    59.26    58.30     8.67 o
   2   0   8    37.77     3.70    12.82 <
   2   1   0  3890.04  3848.53    34.42 o
   2   1   1 10077.20 10472.20    63.29 o
   2   1   2   679.26   681.40     7.47 o
   2   1   3  1276.44  1304.89    11.76 o
   2   1   4   176.51   181.97     4.38 o
   2   1   5  1442.50  1422.29    17.72 o
   2   1   6   994.67  1020.98    18.09 o
   2   1   7    76.11    83.93     8.01 o
   2   1   8   456.90   479.21    45.54 o
   2   2   0   232.29   228.66     5.83 o
   2   2   1   305.42   305.08     5.00 o
   2   2   2  5897.81  6076.81    37.40 o
   2   2   3  1898.32  1920.41    18.37 o
   2   2   4  1008.03  1025.38    13.65 o
   2   2   5   545.03   549.68    11.88 o
   2   2   6  2615.87  2753.49    42.20 o
   2   2   7    45.63    36.84    14.05 <
   2   3   0  1708.85  1702.34    26.25 o
   2   3   1  3820.89  3805.36    34.89 o
   2   3   2   340.55   354.03     7.33 o
   2   3   3   775.63   787.31    15.30 o
   2   3   4    95.01    87.14     5.74 o
   2   3   5   802.01   819.59    20.23 o
   2   3   6   581.02   555.85    65.36 o
   2   4   0   171.10   153.17    10.76 o
   2   4   1   124.10   117.46     6.92 o
   2   4   2  2144.60  2105.70    35.79 o
   2   4   3   781.35   747.48    31.11 o
   3   0   1  6952.43  6477.65    71.11 o
   3   0   2  1555.45  1508.47    22.19 o
   3   0   3  1094.76  1065.81    15.07 o
   3   0   4  2218.01  2175.77    27.22 o
   3   0   5    10.02    12.50     2.94 o
   3   0   6    21.53    20.72     5.88 o
   3   0   7  4054.02  4008.99    95.51 o
   3   1   1  2412.90  2424.71    19.41 o
   3   1   2   496.82   514.74     6.99 o
   3   1   3     1.23     2.24     1.53 <
   3   1   4  8613.59  8421.61    62.48 o
   3   1   5   557.33   556.84    11.32 o
   3   1   6   419.56   429.54    14.63 o
   3   1   7   995.52  1004.27    35.65 o
   3   2   1  4468.95  4431.33    32.06 o
   3   2   2  1084.03  1093.40    11.93 o
   3   2   3   654.17   649.35     9.88 o
   3   2   4  1586.96  1571.30    20.28 o
   3   2   5     5.87     8.52     4.21 <
   3   2   6    16.51     6.91     5.85 <
   3   3   1  1188.49  1194.73    17.24 o
   3   3   2   328.89   329.05     9.20 o
   3   3   3     1.14     5.32     3.60 <
   3   3   4  4543.05  4577.19    57.27 o
   3   3   5   320.99   313.15    22.39 o
   3   4   1  1770.75  1699.02    41.46 o
   3   4   2   456.87   462.96    21.83 o
   3   4   3   261.69   268.42    26.51 o
   4   0   0  6476.06  6610.99    87.53 o
   4   0   1  1808.32  1758.80    21.99 o
   4   0   2   605.43   604.09    14.84 o
   4   0   3  3835.26  3795.37    51.54 o
   4   0   4    23.66    23.81     3.18 o
   4   0   5  1396.76  1388.06    36.57 o
   4   0   6    68.72    65.73     9.68 o
   4   0   7    37.43    18.26    11.74 <
   4   1   0  4133.17  4063.63    44.15 o
   4   1   1  1129.39  1147.93    13.34 o
   4   1   2  2073.16  2043.58    21.19 o
   4   1   3  2366.67  2406.43    26.72 o
   4   1   4   475.57   476.54    10.82 o
   4   1   5   149.42   142.79     8.21 o
   4   1   6  2200.03  2201.91    41.03 o
   4   1   7   385.81   368.93    42.93 o
   4   2   0  4175.43  4142.01    53.12 o
   4   2   1  1246.46  1239.15    15.75 o
   4   2   2   363.00   376.82     8.16 o
   4   2   3  2798.23  2814.78    31.61 o
   4   2   4    15.48     9.88     4.40 <
   4   2   5  1054.21  1040.37    25.52 o
   4   2   6    52.83    77.90    20.21 o
   4   3   0  2219.07  2219.75    50.67 o
   4   3   1   487.61   473.14    13.62 o
   4   3   2  1099.64  1076.63    21.85 o
   4   3   3  1255.52  1263.26    25.87 o
   4   3   4   270.51   291.22    15.73 o
   4   3   5    88.48   141.94    35.93 o
   4   4   0  1722.98  1725.06   116.39 o
   4   4   1   534.13   550.98    36.90 o
   5   0   1  2276.20  2253.63    34.06 o
   5   0   2    60.87    62.32     5.58 o
   5   0   3  1504.00  1537.02    33.89 o
   5   0   4    20.16    23.79     6.06 o
   5   0   5  4907.34  4907.91   118.07 o
   5   0   6    32.66    58.23    12.68 o
   5   1   1     0.06     1.66     2.44 <
   5   1   2  5530.72  5442.72    50.71 o
   5   1   3    36.84    37.97     4.63 o
   5   1   4   401.03   406.74    12.90 o
   5   1   5    75.07    58.90     6.86 o
   5   1   6  1514.18  1368.95   105.00 o
   5   2   1  1694.87  1680.09    26.72 o
   5   2   2    43.43    48.00     4.98 o
   5   2   3  1093.96  1119.49    22.48 o
   5   2   4    15.02    21.44     5.44 o
   5   2   5  3796.10  3627.23   100.97 o
   5   3   1     0.06     5.01     4.32 <
   5   3   2  3101.00  3026.04    52.59 o
   5   3   3    21.04    27.71     6.75 o
   6   0   0  2601.73  2757.84    60.20 o
   6   0   1   305.22   297.11    13.86 o
   6   0   2   390.51   392.07    17.19 o
   6   0   3  3122.20  3106.60    57.98 o
   6   0   4    39.36    41.86     8.24 o
   6   0   5   868.23   799.74    58.31 o
   6   1   0  4038.14  3907.56    58.94 o
   6   1   1   694.33   697.99    14.81 o
   6   1   2   543.62   533.75    14.54 o
   6   1   3  1006.80  1006.47    22.14 o
   6   1   4   183.38   185.10    12.16 o
   6   2   0  1933.71  1960.77    43.51 o
   6   2   1   232.46   227.50     9.40 o
   6   2   2   293.29   288.32    12.64 o
   6   2   3  2396.72  2559.27    64.55 o
   6   2   4    31.25    53.67    26.37 <
   6   3   0  2383.49  2298.54    82.34 o
   6   3   1   414.36   409.10    37.82 o
   7   0   1  2121.17  2150.43    51.97 o
   7   0   2   655.76   656.77    43.70 o
   7   0   3   333.92   354.02    25.10 o
   7   1   1   386.62   418.58    19.42 o
   7   1   2   231.38   248.44    20.43 o
   7   1   3   101.99   110.00    15.05 o
   7   2   1  1656.26  1696.82    84.30 o
